# Supplementary material for: Assessment of intra and interregional genetic variation in the Eastern Red-backed Salamander, Plethodon cinereus, via analysis of novel microsatellite markers
Source: PLoS One. 2017 Oct 20;12(10):e0186866. doi: 10.1371/journal.pone.0186866 (PMC5650168; doi:10.1371/journal.pone.0186866)
Supplement: S2 File — (FASTA) [file pone.0186866.s010.fasta]

>HMEZZP203FUM03 length=237 xy=2282_0645 region=3 run=R_2012_04_14_16_56_03_
GACACACACACANACACACACACACACACACACACACACACACACACACACACACACACACACACACACACACACACACACACACACACACACACACACACACACACACACACACACACACACACACACACACACACACACACACACACACACACACACACACACACACACACACACACACACACACACACACACACACACACACACACACACACACACACACACACACACACACAC
>HMEZZP203G33YG length=39 xy=2800_0374 region=3 run=R_2012_04_14_16_56_03_
GTTACTTATCGTCAGTAAGAATACACAGATAGGACGCGT
>HMEZZP203GJW4E length=60 xy=2570_0476 region=3 run=R_2012_04_14_16_56_03_
CTCTTGCTTACACAGAGTACAAGGCAGCGATCAGTACAATATCAAGTGACTGTTGCTTTA
>HMEZZP203GKF13 length=33 xy=2576_0441 region=3 run=R_2012_04_14_16_56_03_
GGCTGGTTAGCTAGATGGCTGGCTGGCTGGTTA
>HMEZZP203G2GXC length=32 xy=2781_1694 region=3 run=R_2012_04_14_16_56_03_
CACAGAGGATGGCATTGATACTGAATGTAAGG
>HMEZZP203GL3WS length=128 xy=2595_0186 region=3 run=R_2012_04_14_16_56_03_
ATATAAGCCTGTACAGCTAGATATAGCACAAACTAGACTCTACAGCCAGATAGGCAGATATAAGCCTGTAAGCAGATATAGCACAACTGAACTCTACAGCCAGATAGGCAGATATAAGCCTGTAAGCT
>HMEZZP203GCTOQ length=385 xy=2489_1208 region=3 run=R_2012_04_14_16_56_03_
TNTTNTNTCTCTGTGTGTGTGTNTGTGTGTGTGTGTGTGTGTGTGTGTGTGTGTGTGTGTGTGTGTGTGTGTGTGTGTGTGTGTGTGTGTGTGTGTGTGTGTGTGTGTGTGTGTGTGTGTGTGTGTGTGTGTGTGTGTGTGTGTGTGTGTGTGTGTGTGTGTGTGTGTGTGTGTGTGTGTGTGTGTGTGTGTGTGTGTGTGTGTGTGTGTGTGTGTGTGTGTGTGTGTGTGTGTGTGTGTGTGTGTGTGTGTGTGTGTGTGTGTGTGTGTGTGTGTGTGTGTGTGTGTGTGTGTGTGTGTGTGTGTGTGTGTGTGTGTGTGTGTGTGTGTGTGTGTGTGTGTGTGTGTGTGTGTGTGTGTGTGTGTGTGTGTGTGTGTGTGTGTG
>HMEZZP203GRDKI length=124 xy=2655_0224 region=3 run=R_2012_04_14_16_56_03_
TACAGTCAGTTTGTGCTATATCTAGCTGCACAGGCTTATATCTGCCTATCTGGCGTGTACAGTCGAGTTTGTTGCTATATCTAGCGTGCACAGGCTTATATCTGCCTATCTGGCTGTACAGTCN
>HMEZZP203G249I length=43 xy=2789_0468 region=3 run=R_2012_04_14_16_56_03_
CACAGAGGATGGCATTGATACTGAATGTAAAGGNGACAGTTAC
>HMEZZP203GE1FG length=255 xy=2514_2154 region=3 run=R_2012_04_14_16_56_03_
GGTTGGTTGTTGTGTGTNTGTGTGTGTGTGTGTGTGTGTGTGTGTGTGTGTGTGTGTGTGTGTGTGTGTGTGTGTGTGTGTGTGTGTGTGTGTGTGTGTGTGTGTGTGTGTGTGTGTGTGTGTGTGTGTGTGTGTGTGTGTGTGTGTGTGTGTGTGTGTGTGTGTGTGTGTGTGTGTGTGTGTGTGTGTGTGTGTGTGTGTGTGTGTGTGTGTGTGTGTGTGTGTGTGTGTGTGTGTGTGTGTGTGTGTGTGTGT
>HMEZZP203G7A9T length=35 xy=2836_2367 region=3 run=R_2012_04_14_16_56_03_
CTCTTGCTTACACAGAGTACAAGGCAGCGATCAGT
>HMEZZP203G8O06 length=30 xy=2852_1320 region=3 run=R_2012_04_14_16_56_03_
CTATATCTAGCTGTACAGGCTTATATCTGC
>HMEZZP203HHNJ0 length=38 xy=2954_1518 region=3 run=R_2012_04_14_16_56_03_
CTATCTGTCTNTACTAGTCAGTTTGTGCTATATCTAGC
>HMEZZP203GXJ6K length=388 xy=2725_2010 region=3 run=R_2012_04_14_16_56_03_
GAGGNGGNGCGCGCGCGCGCGCGCGCGCGCGCGCGCGCGCGCGCGCGCGCGCGCGCGCGCGCGCGCGCGCGCGCGCGCGCGCGCGCGCGTCGTCGCGCGCGCGCGCGCGCGCGCGCGCGCGCGCGCGCGCGCGCGCGCGCGCGCGCGCGCGCGCGCGCGCGCGCGCGCGCGCGCGCGCGCGCGCGCGCGCGCGCGCGCGCGCGCGCGCGCGCGCGCGCGCGCGCGCGCGCGCGCGCGCGCGCGCGCGCGCGCGCGCGCGCGCGCGCGCGCGCGCGCGCGCGCGCGCGCGCGCGCGCGCGCGCGCGCGCGCGCGCGCGCGCGCGCGCGCGCGCGCGCGCGCGCGCGCGCGCGCGCGCGCGCGCGCGCGCGCGCGCGCGCGCGCGCGCGC
>HMEZZP203HFZBL length=348 xy=2935_1279 region=3 run=R_2012_04_14_16_56_03_
ATGTTNTATATNTGTGGTTGTGTGTNTGTGTGTGTGTGTGTGTGTGTGTGTGTGTGTGTGTGTGTGTGTGTGTGTGTGTGTGTGTGTGTGTGTGTGTGTGTGTGTGTGTGTGTGTGTGTGTGTGTGTGTGTGTGTGTGTGTGTGTGTGTGTGTGTGTGTGTGTGTGTGTGTGTGTGTGTGTGTGTGTGTGTGTGTGTGTGTGTGTGTGTGTGTGTGTGTGTGTGTGTGTGTGTGTGTGTGTGTGTGTGTGTGTGTGTGTGTGTGTGTGTGTGTGTGTGTGTGTGTGTGTGTGTGTGTGTGTGTGTGTGTGTGTGTGTGTGTGTGTGTGTGTGTGTGTGTGTGTGTGTG
>HMEZZP203FQ41G length=30 xy=2242_1202 region=3 run=R_2012_04_14_16_56_03_
GCTAGATATAGCACAAACTGACTCTACAGC
>HMEZZP203GNP05 length=33 xy=2613_1783 region=3 run=R_2012_04_14_16_56_03_
CTCTTGATCATCTGCAGGAAACAGTAACGCNCN
>HMEZZP203HDDXS length=88 xy=2905_3134 region=3 run=R_2012_04_14_16_56_03_
GTGTGTGTGTNTGTGTGTGTGTGTGTGTGTGTGTGTGTGTGTGTGTGTGTGTGTGTGTGTGTGTGTGTGTGTGTGTGTGTGTGTGTGT
>HMEZZP203HFFW9 length=37 xy=2929_0715 region=3 run=R_2012_04_14_16_56_03_
TATCTGGCTGTACAGTCAGTTGTGCTATATCTAGCTG
>HMEZZP203GN2LE length=717 xy=2617_1680 region=3 run=R_2012_04_14_16_56_03_
GACAGAGGAGTAGGAGTGGAGGAGGAGGTAGGAGGTAGGTAGGTAGGTAGGTAGGTAGGTAGGGTAGGGTAGGGTAGGGTAGGGTAGGGTGGGTAGGGTAGGGTAGGGTAGGGTAGGGTAGGGGTAGGGGTAGGGTAGGGTAGGGGTAGGGTAGGGTAGGGTAGGGTAGGGTAGGGTAGGGTAGGGTAGGGTAGGGTAGGGTAGGGTAGGGTAGGGTAGGGTAGGGTAGGGTAGGGTAGGGTAGGGTAGGGTAGGGTAGGGTAGGGTAGGGTAGGGTAGGGTAGGGTAGGGTAGGGTAGGGTAGGGTAGGGTAGGGTAGGGTAGGGTAGGGTAGGGTAGGGTAGGGTAGGGTAGGGTAGGGTAGGGTAGGGTAGGGTAGGGTAGGGTAGGGTAGGGTAGGGTAGGGTAGGGTAGGGTAGGGTAGGGTAGGGTAGGGTAGGGTAGGGTAGGGTAGGGTAGGGTAGGGTAGGGTAGGGTAGGGTAGGGTAGGGTAGGGTAGGGTAGGGTAGGGTAGGGTAGGGTAGGGTAGGGTAGGGTAGGGTAGGGTAGGGTAGGGTAGGGTAGGGTAGGGTAGGGTAGGGTAGGGTAGGGTAGGGTAGGGTAGGGTAGGGTAGGGTAGGGTAGGGTAGGGTAGGGTAGGGTAGGGTAGGGTAGGGTAGGGTAGGGTAGGGTAGGGTAGGGTAGGGTAGGGTAGGGTAGGGTAGGGTAGGGTAGGGT
>HMEZZP203F6NUQ length=46 xy=2419_0432 region=3 run=R_2012_04_14_16_56_03_
ATCTGCCTATCTGGCGTGTACAGTCAGTTGTTGCTATATCTAGCTG
>HMEZZP203GOW5A length=48 xy=2627_0316 region=3 run=R_2012_04_14_16_56_03_
ACTGACAAATCCATAGGGACGAGCAGAGCGAGGAAAGAACACAGAGGC
>HMEZZP203FXICD length=82 xy=2314_3467 region=3 run=R_2012_04_14_16_56_03_
GTACTCGTAACGTAGTACGTAACAACACACACACACACACACACACACACACACACACACACACACACACACACACACACAC
>HMEZZP203FOT89 length=30 xy=2216_0411 region=3 run=R_2012_04_14_16_56_03_
ATCTAGCTGCACAGGCTTATATCTGCCTAT
>HMEZZP203FJ3ZF length=386 xy=2162_0921 region=3 run=R_2012_04_14_16_56_03_
ATGTTNTATATNTGTGGTTGTGTGTNTGTGTGTGTGTGTGTGTGTGTGTGTGTGTGTGTGTGTGTGTGTGTGTGTGTGTGTGTGTGTGTGTGTGTGTGTGTGTGTGTGTGTGTGTGTGTGTGTGTGTGTGTGTGTGTGTGTGTGTGTGTGTGTGTGTGTGTGTGTGTGTGTGTGTGTGTGTGTGTGTGTGTGTGTGTGTGTGTGTGTGTGTGTGTGTGTGTGTGTGTGTGTGTGTGTGTGTGTGTGTGTGTGTGTGTGTGTGTGTGTGTGTGTGTGTGTGTGTGTGTGTGTGTGTGTGTGTGTGTGTGTGTGTGTGTGTGTGTGTGTGTGTGTGTGTGTGTGTGTGTGTGTGTGTGTGTGTGTGTGTGTGTGTGTGTGTGTGTGTG
>HMEZZP203FZWFW length=56 xy=2342_0362 region=3 run=R_2012_04_14_16_56_03_
GGAGTACTCGAGTGGCTGCGTGAATGGTGTTGTCATAGCAATTCGCACGGTAGAGT
>HMEZZP203F1XHF length=29 xy=2365_0817 region=3 run=R_2012_04_14_16_56_03_
CTAGCTGCACAGGCTTATATCTGCACTCT
>HMEZZP203G01VB length=56 xy=2765_1061 region=3 run=R_2012_04_14_16_56_03_
GTCAGTTTGTGCTATATCTAGCTGCACAGGCTTATATCTGCCTATCTGGCGTGTAC
>HMEZZP203FU7H5 length=386 xy=2288_2603 region=3 run=R_2012_04_14_16_56_03_
ATGTCACTCTCTCTCTCTCTCTCTCTCTCTCTCTCTCTCTCTCTCTCTCTCTCTCTCTCTCTCTCTCTCTCTCTCTCTCTCTCTCTCTCTCTCTCTCGTCTCTCTCTCTCTCTCTCTCTCTCTCTCTCTCTCTCTCTCTCTCTCTCTCTCTCTCTCTCTCTCTCTCTCTCTCTCTCTCTCTCTCTCTCTCTCTCTCTCTCTCTCTCTCTCTCTCTCTCTCTCTCTCTCTCTCTCTCTCTCTCTCTCTCTCTCTCTCTCTCTCTCTCTCTCTCTCTCTCTCTCTCTCTCTCTCTCTCTCTCTCTCTCTCTCTCTCTCTCTCTCTCTCTCTCTCTCTCTCTCTCTCTCTCTCTCTCTCTCTCTCTCTCTCTCTCTCTCTCTCTCTCTC
>HMEZZP203FWSL8 length=389 xy=2306_2894 region=3 run=R_2012_04_14_16_56_03_
ACTAGATAGAAGAAGAGAGAAGNGNGNGAGAGAGAGAGAGAGAGNGAGAGAGAGAGAGAGAGAGAGAGAGAGAGAGAGAGAGAGAGAGAGAGAGAGAGAGAGAGAGAGAGAGAGAGAGAGAGAGAGAGAGAGAGAGAGAGAGAGAGAGAGAGAGAGAGAGAGAGAGAGAGAGAGAGAGAGAGAGAGAGAGAGAGAGAGAGAGAGAGAGAGAGAGAGAGAGAGAGAGAGAGAGAGAGAGAGAGAGAGAGAGAGAGAGAGAGAGAGAGAGAGAGAGAGAGAGAGAGAGAGAGAGAGAGAGAGAGAGAGAGAGAGAGAGAGAGAGAGAGAGAGAGAGAGAGAGAGAGAGAGAGAGAGAGAGAGAGAGAGAGAGAGAGAGAGAGAGAGAGAGA
>HMEZZP203GQBO5 length=41 xy=2643_0295 region=3 run=R_2012_04_14_16_56_03_
CTATCTGGTCTGTACTAGTCAGTTTGTGCTATATCTAGCTG
>HMEZZP203FM4U3 length=363 xy=2196_2765 region=3 run=R_2012_04_14_16_56_03_
GTATAGTTNTTATTATTNTTGTTGTTGGTTGTTGTTGTGTGTGTGTGTGTGTGTGTGTGTGTGTGTGTGTGTGTGTGTGTGTGTGTGTGTGTGTGTGTGTGTGTGTGTGTGTGTGTGTGTGTGTGTGTGTGTGTGTGTGTGTGTGTGTGTGTGTGTGTGTGTGTGTGTGTGTGTGTGTGTGTGTGTGTGTGTGTGTGTGTGTGTGTGTGTGTGTGTGTGTGTGTGTGTGTGTGTGTGTGTGTGTGTGTGTGTGTGTGTGTGTGTGTGTGTGTGTGTGTGTGTGTGTGTGTGTGTGTGTGTGTGTGTGTGTGTGTGTGTGTGTGTGTGTGTGTGTGTGTGTGTGTGTGTGTGTGTGTGTGTGTG
>HMEZZP203G92B3 length=38 xy=2867_3777 region=3 run=R_2012_04_14_16_56_03_
GTCGCAGTGCAATAGTTGTTGCAGCATGGTGCATGTGA
>HMEZZP203G00AB length=359 xy=2764_3105 region=3 run=R_2012_04_14_16_56_03_
ATGTTNTTATTATTATTGTTGGTTGGTTGGTTGTTGTGTGTTGTGTGTGTGTGTGTGTGTGTGTGTGTGTGTGTGTGTGTGTGTGTGTGTGTGTGTGTGTGTGTGTGTGTGTGTGTGTGTGTGTGTGTGTGTGTGTGTGTGTGTGTGTGTGTGTGTGTGTGTGTGTGTGTGTGTGTGTGTGTGTGTGTGTGTGTGTGTGTGTGTGTGTGTGTGTGTGTGTGTGTGTGTGTGTGTGTGTGTGTGTGTGTGTGTGTGTGTGTGTGTGTGTGTGTGTGTGTGTGTGTGTGTGTGTGTGTGTGTGTGTGTGTGTGTGTGTGTGTGTGTGTGTGTGTGTGTGTGTGTGTGTGTGTGTGTGTGTG
>HMEZZP203G2T3P length=136 xy=2785_2387 region=3 run=R_2012_04_14_16_56_03_
CTCNCTCTCTCTCTCTCTCTCTCTCTCTCTCTCTCTCTCTCTCTCTCTCTCTCTCTCTCTCTCTCTCTCTCTCTCTCTCTCTCTCTCTCTCTCTCTCTCTCTCTCTCTCTCTCTCTCTCTCTCTCTCTCTCTCTCT
>HMEZZP203G0CO5 length=53 xy=2757_1207 region=3 run=R_2012_04_14_16_56_03_
GACGTGTTATGTTATATTGGCTTGTGATAATGTAATGTAATAGGAGACTTGAG
>HMEZZP203GRTGJ length=48 xy=2660_0337 region=3 run=R_2012_04_14_16_56_03_
ATGTTTACATTTCAGTGGTTGGGTTTGCATTTTCAGGGGTTGGGTTTG
>HMEZZP203GA1ZC length=38 xy=2469_0566 region=3 run=R_2012_04_14_16_56_03_
CTGGCTGTAGAGTCAGTTGTGCTATATCTAGCTGTCAC
>HMEZZP203G8MBO length=29 xy=2851_1906 region=3 run=R_2012_04_14_16_56_03_
GACACATTGAAACAGATCCTGTGCGAGGA
>HMEZZP203FJX8K length=94 xy=2160_1666 region=3 run=R_2012_04_14_16_56_03_
AGATGGCTGACTAGCTAGATGGCTTACTGGCTGGCTAGCTAGATGGCCTGGCTAGCTAGACGGACTGGCTGGCTAGCTGATGGCGTGGCGTGGC
>HMEZZP203F0PFD length=123 xy=2351_1063 region=3 run=R_2012_04_14_16_56_03_
AATAGCAACACACACNCACACACACACACACACACACACACACACACACACACACACACACACACACACACACACACACACACACACACACACACACACACACACACACACACACACACACAC
>HMEZZP203G4GZE length=29 xy=2804_0872 region=3 run=R_2012_04_14_16_56_03_
GTCAAAGGCTGCTGATAGATCTAATAAAT
>HMEZZP203F7Z2E length=36 xy=2434_1476 region=3 run=R_2012_04_14_16_56_03_
GTGCTATATCTAGCTGCACAGGCTTATATCTGCACT
>HMEZZP203FT78Z length=43 xy=2277_1969 region=3 run=R_2012_04_14_16_56_03_
CATTGTGCTGTATAGTGCATCAGCTCGCTGATGCACTATACAG
>HMEZZP203GQO7X length=43 xy=2647_1435 region=3 run=R_2012_04_14_16_56_03_
AGACTAGTTCTCACGCTACAGACAAGCGAAGAAATCGCATGCA
>HMEZZP203G2CW7 length=47 xy=2780_0601 region=3 run=R_2012_04_14_16_56_03_
AACATATCAGGAGTGAATCAAGATTCTCGTGCAGCAAGGCACACAGG
>HMEZZP203F172Q length=372 xy=2368_2256 region=3 run=R_2012_04_14_16_56_03_
ATGTTNTTATTATTATTGTTGGTTGGTTGGTTGTTGTGTGTGTGTGTGTGTGTGTGTGTGTGTGTGTGTGTGTGTGTGTGTGTGTGTGTGTGTGTGTGTGTGTGTGTGTGTGTGTGTGTGTGTGTGTGTGTGTGTGTGTGTGTGTGTGTGTGTGTGTGTGTGTGTGTGTGTGTGTGTGTGTGTGTGTGTGTGTGTGTGTGTGTGTGTGTGTGTGTGTGTGTGTGTGTGTGTGTGTGTGTGTGTGTGTGTGTGTGTGTGTGTGTGTGTGTGTGTGTGTGTGTGTGTGTGTGTGTGTGTGTGTGTGTGTGTGTGTGTGTGTGTGTGTGTGTGTGTGTGTGTGTGTGTGTGTGTGTGTGTGTGTGTGTGTGTGTG
>HMEZZP203G0B2J length=41 xy=2757_0393 region=3 run=R_2012_04_14_16_56_03_
AGCTAGATATAGCACAAACTGACTCTACAGCCAGATAGGCG
>HMEZZP203GHHE7 length=36 xy=2542_1505 region=3 run=R_2012_04_14_16_56_03_
GTATACGATCAGTGCAATCACGACACATCAACACTC
>HMEZZP203GTJO9 length=384 xy=2679_3179 region=3 run=R_2012_04_14_16_56_03_
ATGTTNTTATTATTATTGTTGGTTGGTTGGTTGTTGTGTGTGTGTGTGTGTGTGTGTGTGTGTGTGTGTGTGTGTGTGTGTGTGTGTGTGTGTGTGTGTGTGTGTGTGTGTGTGTGTGTGTGTGTGTGTGTGTGTGTGTGTGTGTGTGTGTGTGTGTGTGTGTGTGTGTGTGTGTGTGTGTGTGTGTGTGTGTGTGTGTGTGTGTGTGTGTGTGTGTGTGTGTGTGTGTGTGTGTGTGTGTGTGTGTGTGTGTGTGTGTGTGTGTGTGTGTGTGTGTGTGTGTGTGTGTGTGTGTGTGTGTGTGTGTGTGTGTGTGTGTGTGTGTGTGTGTGTGTGTGTGTGTGTGTGTGTGTGTGTGTGTGTGTGTGTGTGTGTGTGTGTGTG
>HMEZZP203FUGGE length=45 xy=2280_0316 region=3 run=R_2012_04_14_16_56_03_
AGTGAGGAGCAAGTCGGGAGCAGACAGCAGCACAAACAGCAAAAC
>HMEZZP203FSEEM length=29 xy=2256_2652 region=3 run=R_2012_04_14_16_56_03_
GTGAGCTAGATGGCTGACTAGCTAGATGG
>HMEZZP203FRKDB length=31 xy=2247_0589 region=3 run=R_2012_04_14_16_56_03_
CAGTCAGTTGTGCTATATCTAGCTGTACAGC
>HMEZZP203GXQ4M length=33 xy=2727_2820 region=3 run=R_2012_04_14_16_56_03_
GGCTGTACAGTCAGTTGTTGCTATATCTAGCTG
>HMEZZP203GQBPU length=171 xy=2643_0320 region=3 run=R_2012_04_14_16_56_03_
ACAGTAGAGATTGGTGAGATAGTAGGGATTGGTGAGACAGTAGAGATTGGTGAGATAGTAGGGATTGGTGAGATAGTAGGGATTGGTGAGATAGTAGGGATTGTGAGATAGTAGGGATTAGTGAGACAGTAGAGATTGGTGAGATAGTAGGGATTGGTGAGACAGTTAGAG
>HMEZZP203GJ1AC length=33 xy=2571_1778 region=3 run=R_2012_04_14_16_56_03_
TATATCTAGCTGCACAGGCTTATATCTGCCTAC
>HMEZZP203GW211 length=43 xy=2720_0295 region=3 run=R_2012_04_14_16_56_03_
ATCTGGCTGTACAGTCAGTTGTGCTATATCTAGCTGCACAGGC
>HMEZZP203GN5VX length=33 xy=2618_1851 region=3 run=R_2012_04_14_16_56_03_
GGCTCGAAGCAAGCTCGAAAGGCTCGCACNCTC
>HMEZZP203FJ63V length=385 xy=2163_0873 region=3 run=R_2012_04_14_16_56_03_
GGTGGTGTGTGTNTGTGTGTGTGTGTGTGTGTGTGTGTGTGTGTGTGTGTGTGTGTGTGTGTGTGTGTGTGTGTGTGTGTGTGTGTGTGTGTGTGTGTGTGTGTGTGTGTGTGTGTGTGTGTGTGTGTGTGTGTGTGTGTGTGTGTGTGTGTGTGTGTGTGTGTGTGTGTGTGTGTGTGTGTGTGTGTGTGTGTGTGTGTGTGTGTGTGTGTGTGTGTGTGTGTGTGTGTGTGTGTGTGTGTGTGTGTGTGTGTGTGTGTGTGTGTGTGTGTGTGTGTGTGTGTGTGTGTGTGTGTGTGTGTGTGTGTGTGTGTGTGTGTGTGTGTGTGTGTGTGTGTGTGTGTGTGTGTGTGTGTGTGTGTGTGTGTGTGTGTGTGTGTGTGTG
>HMEZZP203HGVK2 length=75 xy=2945_2132 region=3 run=R_2012_04_14_16_56_03_
GTTTGTGCTATATCTAGCTGCACAGGCTTATATCTGCCTATCTGGCTGTACAGTCAGTTGTGCTATATCTAGCTG
>HMEZZP203GSJXX length=188 xy=2668_1891 region=3 run=R_2012_04_14_16_56_03_
AGCTGTCTAGCTAGCCAGCCACGTGAGCCACTCTAGTTAGTCAGCCGTCTAGCTAGCCAGCCAGCCAGCCAGCCATCTAGCTTGCCAGCCAGTCATCTAGCTCACCAGCCAGCCATCTAGCTTGCCAGCCAGTCCAGCCGTCTAGCTCAACAGCCAGCTGTCAGCTCACCAGCCAGCCAGCCATCTGC
>HMEZZP203GK68E length=125 xy=2584_2892 region=3 run=R_2012_04_14_16_56_03_
AGCTAGACGGCTGACTAGCTAGACGGCTGGCTGGCTAGCTAGATGGCTGCCTGGCTAGCTAGACGGCTTGGCTGGACTAGCTAGACGGCTTGCTGGCAAGCTAGGATGGCCTGGCTGGCTAAGCT
>HMEZZP203F4GVG length=90 xy=2394_0474 region=3 run=R_2012_04_14_16_56_03_
CCACGCTGGCGTAGCTGGCCGACGTAGGCGTAGCTAGACAGCTGGCCGACGCTAGCCAGACAGCTAGCTGTCTAGCTAGCCAGCCATCTA
>HMEZZP203GYITZ length=57 xy=2736_1861 region=3 run=R_2012_04_14_16_56_03_
AGTTGTGCTATATCTAGCTGCACAGGCTTATATCTGCCTATCTGGCTGTACAGTCAG
>HMEZZP203HBF3Y length=173 xy=2883_2748 region=3 run=R_2012_04_14_16_56_03_
CAGCCACGCCACGCCGTCCACGCTAGCCAGCCAGCCACGCTGTCTAGCTAGCCAGCCAGCCAAATTTCTAGCTACCAGCCAGCCAGCCAGCCATTCTAGCTAACCAGCCAGCCATTCCATCTAGCTAACCAGCCAGCAAGCCATTCTAGCTAACCAGCCAGCCAGCCATTTCT
>HMEZZP203FZ0D8 length=61 xy=2343_1390 region=3 run=R_2012_04_14_16_56_03_
GTAAGTGAATGTGTTCAGTGATGTGTGTGTGTGTCTGTGTGGNGTGTGTGTGTGTGTGTGG
>HMEZZP203G531A length=388 xy=2822_3676 region=3 run=R_2012_04_14_16_56_03_
ATGTTNTTATTATTATTGTTGGTTGGTTGGTTGTTGTTGTTGTTGTTGTGTGTGTGTGTGTGTGTGTGTGTGTGTGTGTGTGTGTGTGTGTGTGTGTGTGTGTGTGTGTGTGTGTGTGTGTGTGTGTGTGTGTGTGTGTGTGTGTGTGTGTGTGTGTGTGTGTGTGTGTGTGTGTGTGTGTGTGTGTGTGTGTGTGTGTGTGTGTGTGTGTGTGTGTGTGTGTGTGTGTGTGTGTGTGTGTGTGTGTGTGTGTGTGTGTGTGTGTGTGTGTGTGTGTGTGTGTGTGTGTGTGTGTGTGTGTGTGTGTGTGTGTGTGTGTGTGTGTGTGTGTGTGTGTGTGTGTGTGTGTGTGTGTGTGTGTGTGTGTGTGTGTGTGTGTGTGTGTGTG
>HMEZZP203GGZZS length=146 xy=2536_3494 region=3 run=R_2012_04_14_16_56_03_
GTACTAGTTATTATTATTATTATTGTTGTTGTTGTTGTGTGTGTGTGTGTGTGTGTGTGTGTGTGTGTGTGTGTGTGTGTGTGTGTGTGTGTGTGTGTGTGTGTGTGTGTGTGTGTGTGTGTGTGTGTGTGTGTGTGTGTGTGTGT
>HMEZZP203F4TIL length=31 xy=2398_0475 region=3 run=R_2012_04_14_16_56_03_
CACATCTCTCTTCTTGTTTNTTTATCATCTA
>HMEZZP203GP141 length=136 xy=2640_0195 region=3 run=R_2012_04_14_16_56_03_
ACCAGCCATCCAGCCGTCTAGCTTGCCAGCCAGCCAGTGAGTCATCTAGCTCGCAGCGAGCGTCGAGCTTNCCAAGGCCAGCTAGGGCTAGGCAGCCAGCCAAAGTCAGCCCACAGCCAGCCAGCTAAGCTAGCCA
>HMEZZP203F6U9W length=37 xy=2421_1858 region=3 run=R_2012_04_14_16_56_03_
CACNCACACACACACACACACACACACACACACACAC
>HMEZZP203G7HXK length=164 xy=2838_2806 region=3 run=R_2012_04_14_16_56_03_
GGCTAGCTAACAGCTGGCTGGCTGGCTAGCTAGACAGCTGGCTGTAGGCGTAGCTATACAGCTGGCTGGCTGGCTAGCTAGAGGCTGGCAGGCTGGCTAGCTAGATGGCTGGCTGGCTGGCTAAGCTAGCGCTGGCTGGCTGGTAAGCTAGCGCTGGCTGGAAT
>HMEZZP203GKEWH length=388 xy=2575_3039 region=3 run=R_2012_04_14_16_56_03_
GGTTGGTGGTGTGTNTGTGGTGTGTGTGTGTGTGTGTGTGTGTGTGTGTGTGTGTGTGTGTGTGTGTGTGTGTGTGTGTGTGTGTGTGTGTGTGTGTGTGTGTGTGTGTGTGTGTGTGTGTGTGTGTGTGTGTGTGTGTGTGTGTGTGTGTGTGTGTGTGTGTGTGTGTGTGTGTGTGTGTGTGTGTGTGTGTGTGTGTGTGTGTGTGTGTGTGTGTGTGTGTGTGTGTGTGTGTGTGTGTGTGTGTGTGTGTGTGTGTGTGTGTGTGTGTGTGTGTGTGTGTGTGTGTGTGTGTGTGTGTGTGTGTGTGTGTGTGTGTGTGTGTGTGTGTGTGTGTGTGTGTGTGTGTGTGTGTGTGTGTGTGTGTGTGTGTGTGTGTGTGTGTGTG
>HMEZZP203GMVAU length=35 xy=2603_2916 region=3 run=R_2012_04_14_16_56_03_
CTATATCTAGCTGCACAGGCTTATATCTGCCTACT
>HMEZZP203GPN0H length=33 xy=2635_2367 region=3 run=R_2012_04_14_16_56_03_
AGCTAGATATAGCACAAACTGGCTCTACAGCCA
>HMEZZP203GWGXB length=98 xy=2713_0285 region=3 run=R_2012_04_14_16_56_03_
TTGTGGCAAACTCAGAAGATAAGCGCTCCTCCGGGTGGTAGTGGTGAGCACTGGCATAAAAGAGAGTTAGTACCTGCAGCCAGCCGCGCAGGGTGGGT
>HMEZZP203FPR0Y length=110 xy=2226_3216 region=3 run=R_2012_04_14_16_56_03_
GTAACTAGTAACAACAACACACACACTACTACACACACACACACACACACACACACACACACACACACACACACACACACACACACACACACACACACACACACACACAC
>HMEZZP203FS1XC length=59 xy=2264_0366 region=3 run=R_2012_04_14_16_56_03_
GATATAGCACAAACTGACTGTACAGCCAGATAGGCAGATATAAGCCTGTAGCAGCTAGA
>HMEZZP203GG0P0 length=36 xy=2537_0342 region=3 run=R_2012_04_14_16_56_03_
GACTATGTCACAAGTTGGTAATGCACTCACTTCTTG
>HMEZZP203FXDQZ length=38 xy=2313_1609 region=3 run=R_2012_04_14_16_56_03_
TGTGCAGCTAGATATAGCACAAACTGACTGTACAGCCN
>HMEZZP203FYRKK length=394 xy=2329_0642 region=3 run=R_2012_04_14_16_56_03_
TGCTGTTGTGCTATTGTAGTTAGGTTGGTTGGTGTNTGTTGTTGTGTGTGTNTNTGTGTGTGTGTGTGTGTGTGTGTGTGTGTGTGTGTGTGTGTGTGTGTGTGTGTGTGTGTGTGTGTGTGTGTGTGTGTGTGTGTGTGTGTGTGTGTGTGTGTGTGTGTGTGTGTGTGTGTGTGTGTGTGTGTGTGTGTGTGTGTGTGTGTGTGTGTGTGTGTGTGTGTGTGTGTGTGTGTGTGTGTGTGTGTGTGTGTGTGTGTGTGTGTGTGTGTGTGTGTGTGTGTGTGTGTGTGTGTGTGTGTGTGTGTGTGTGTGTGTGTGTGTGTGTGTGTGTGTGTGTGTGTGTGTGTGTGTGTGTGTGTGTGTGTGTGTGTGTGTGTGTGTGTGTGTGTGTGTG
>HMEZZP203GQ7FF length=44 xy=2653_0457 region=3 run=R_2012_04_14_16_56_03_
ATCTAGCTGCACAGGCTTATATCTGCCTATCTGGCTGTACAGTC
>HMEZZP203GFF9M length=104 xy=2519_0904 region=3 run=R_2012_04_14_16_56_03_
ACACACACATGCACACACATACACACAGTCTCATATGCACAGGGACACACAGTCTCTCTCTGACACACACACGTGCGCGCACACACACACACACACACACACAC
>HMEZZP203GZ5PG length=169 xy=2755_0338 region=3 run=R_2012_04_14_16_56_03_
GTCTAGTTAGCCAGCCAGCCAGCTGTCTAGCTAGTCAGCCAGCCAGCTGTCTAGCTAGCCAGCCAGCCTAGCCGTCTAGCTAGCCAGCCAGCCATCTAGCTAGCCAGCCGACTAGCTAGCCAGCCAGTGAGCCATCTAGCTAGTCAGCCATCTACCTAGCCAGCCAGCC
>HMEZZP203G97R1 length=29 xy=2869_2639 region=3 run=R_2012_04_14_16_56_03_
CTATTCTCAGCTATAGTGCACTGGCACNC
>HMEZZP203F1N2Y length=384 xy=2362_0920 region=3 run=R_2012_04_14_16_56_03_
ATGTTNTATATNTGTGTGTGTGTNTGTGTGTGTGTGTGTGTGTGTGTGTGTGTGTGTGTGTGTGTGTGTGTGTGTGTGTGTGTGTGTGTGTGTGTGTGTGTGTGTGTGTGTGTGTGTGTGTGTGTGTGTGTGTGTGTGTGTGTGTGTGTGTGTGTGTGTGTGTGTGTGTGTGTGTGTGTGTGTGTGTGTGTGTGTGTGTGTGTGTGTGTGTGTGTGTGTGTGTGTGTGTGTGTGTGTGTGTGTGTGTGTGTGTGTGTGTGTGTGTGTGTGTGTGTGTGTGTGTGTGTGTGTGTGTGTGTGTGTGTGTGTGTGTGTGTGTGTGTGTGTGTGTGTGTGTGTGTGTGTGTGTGTGTGTGTGTGTGTGTGTGTGTGTGTGTGTGTGTG
>HMEZZP203FS2F0 length=37 xy=2264_1038 region=3 run=R_2012_04_14_16_56_03_
GTACAGCTAGATATAGCACAAACTGGCTGTACAGCCA
>HMEZZP203FQ49I length=36 xy=2242_1492 region=3 run=R_2012_04_14_16_56_03_
TGTGGTACAGAAGAATGCATTCTGACAAATAGCCTT
>HMEZZP203F3FJJ length=37 xy=2382_1245 region=3 run=R_2012_04_14_16_56_03_
GTCAAGGCTGCTGATAGATCTAATAAATACAGCAGCC
>HMEZZP203G5A0S length=396 xy=2813_2938 region=3 run=R_2012_04_14_16_56_03_
GGCGTTGTGNTTNTTGGTTGGTTGGTTGGTTGTTGTGTGTGTGTGTGTGTGTGTGTGTGTGTGTGTGTGTGTGTGTGTGTGTGTGTGTGTGTGTGTGTGTGTGTGTGTGTGTGTGTGTGTGTGTGTGTGTGTGTGTGTGTGTGTGTGTGTGTGTGTGTGTGTGTGTGTGTGTGTGTGTGTGTGTGTGTGTGTGTGTGTGTGTGTGTGTGTGTGTGTGTGTGTGTGTGTGTGTGTGTGTGTGTGTGTGTGTGTGTGTGTGTGTGTGTGTGTGTGTGTGTGTGTGTGTGTGTGTGTGTGTGTGTGTGTGTGTGTGTGTGTGTGTGTGTGTGTGTGTGTGTGTGTGTGTGTGTGTGTGTGTGTGTGTGTGTGTGTGTGTGTGTGTGTGTGTGTGTGTGT
>HMEZZP203F3IC4 length=30 xy=2383_0806 region=3 run=R_2012_04_14_16_56_03_
AGCTAGATATAGCACAAACTGACAGTACAG
>HMEZZP203F6NXL length=85 xy=2419_0535 region=3 run=R_2012_04_14_16_56_03_
GCTAGACGGCTGTCTGGTGAGCTAGCCGTCTAGCTTGCCAGCCAGCCAGCTAGCTCACCAGACAGCCGTCTAGCATACGTGGCGT
>HMEZZP203GRH02 length=135 xy=2656_1908 region=3 run=R_2012_04_14_16_56_03_
CAGCCGTCTAGCTAGCCACGCCACTCCACGCCACTCTAGCTAGCCACGCCACGCAAGACCACGCCACTCTAGCTAGCCAGCCACGCGAGCTGTCTACGCTACGCCAAACCAAGCTGTCTAGCTAGCCAGCCAGCC
>HMEZZP203GWBM2 length=199 xy=2711_1628 region=3 run=R_2012_04_14_16_56_03_
CTATATCTAGCTGTGCAGCAGTATAGCTATATAGCTGTCTGTATAACCATTTAGTTCTATATCTAGCTGTGCAGCAGCATAGCTATATAGCTGTCTGTATAGCCTAGTTTTGTTCTATATCGTAGCGTGTGCAGCAGTAGATTTATAGTAGCTGTCTGTATAGCCCATTTTAGTTCTATATCTAGGCTGTGCAAGCAGA
>HMEZZP203HCHCL length=112 xy=2895_1859 region=3 run=R_2012_04_14_16_56_03_
GGCTGTACTGTCAGTTTGTGCTATATCTAGCTGTACAGGCTTATATCTGCCTATCTGGCTGTAGAGTCAGTTTGGTTGCTATATCTAGCTGTACAGGCTTATATCTGCCGTA
>HMEZZP203G6XK1 length=39 xy=2832_1011 region=3 run=R_2012_04_14_16_56_03_
GTCAAAGGCTGCTGATAGATCTAATAAAATCAGCAGCCN
>HMEZZP203F5R31 length=31 xy=2409_0255 region=3 run=R_2012_04_14_16_56_03_
AGCCAGCTGGCTGGCTGGCTCGCCAGCTGGC
>HMEZZP203GEHHW length=29 xy=2508_0898 region=3 run=R_2012_04_14_16_56_03_
CTGTGCAGCTAGATATAGCACAAACTGAC
>HMEZZP203G8AEC length=72 xy=2847_2834 region=3 run=R_2012_04_14_16_56_03_
TATATCTAGCTGCACAGGCTTATATCTGCCTATCTGGCTGTACAGTCAGTTTGTTGCTATATCTAGCTGCAC
>HMEZZP203HFXIF length=39 xy=2934_3029 region=3 run=R_2012_04_14_16_56_03_
CTATATCTAGCTGCACAGGCTTATATCTGCCTACTCTGG
>HMEZZP203GWN8J length=32 xy=2715_1569 region=3 run=R_2012_04_14_16_56_03_
GCTAGATATAGCACAAACTGACTCTACAGCCA
>HMEZZP203GF1TM length=32 xy=2526_0168 region=3 run=R_2012_04_14_16_56_03_
CAGTCAGTTGTGCTATATATAGCTGTACAGGC
>HMEZZP203G3502 length=183 xy=2800_3060 region=3 run=R_2012_04_14_16_56_03_
CTAGATGACTGGCTGGCGAGCTAGATGGCTGGCTGGCTGGCTGGCTAGCTAGATGGCTGACTAGCTAGATGGCTCACTGGCTGGCAAAGCTAGATGGCTGGACTAGCTAGACGGCTGGCTGGCTAAGCTAGATGGCTAGGCTGGCTAAGCTTGATGGCTGGCTGGCTGGCTGGCTAAGCTAGN
>HMEZZP203GPYZE length=64 xy=2639_0200 region=3 run=R_2012_04_14_16_56_03_
GCCAGCCAGCCATCTAGCTAGTCAGCGATCTAGCTAGCCAGCCAGTAAGCCGTCTAGCTAGNTA
>HMEZZP203GNFB6 length=59 xy=2610_0212 region=3 run=R_2012_04_14_16_56_03_
AGATGGCTGACTAGCTAGATGGCTTACTGGCTGGCTAGCTAGATGGCCTGGCTAGCTAG
>HMEZZP203G49EI length=37 xy=2813_0840 region=3 run=R_2012_04_14_16_56_03_
CTAGATATAGCACAAACTGACTGTACAGCCAGATAGG
>HMEZZP203GN5QQ length=196 xy=2618_1664 region=3 run=R_2012_04_14_16_56_03_
GCTAGACGGCTGGCTGGCTAGCTAGCTGGCTGGCTGGCGAGCTAGCCGGCTGTATGTCGAGCTAGCTGGCTGGCTGGCGAAGCTAGATGGCTGTCTGGTGAGATAGCTGGCTGGCTGGCAAGCTAGACGGCTATCNGGTGAAGCTAGATGGCTGGCTGGTNAAGCTAGCGGCTGGCTGGCAAAGCTGATGGCTGGC
>HMEZZP203FQFZ7 length=29 xy=2234_1525 region=3 run=R_2012_04_14_16_56_03_
ATATATATGAGAGTAGAATGAGTCGGTGT
>HMEZZP203HG78V length=85 xy=2949_2157 region=3 run=R_2012_04_14_16_56_03_
GGTTTGACTAATCAGTACATGTTGAATGATCGAGGAAGTGATTTGCTGTGTAAGTGTCGGTCGTTGCATTTACTGTATTATTGTG
>HMEZZP203GXI4C length=46 xy=2725_0634 region=3 run=R_2012_04_14_16_56_03_
CAACACAACAATACTATTACAATTCAGATCAACAGCAGCCAGAACT
>HMEZZP203G8IQM length=47 xy=2850_1356 region=3 run=R_2012_04_14_16_56_03_
GTTAGCTAGACAGCAGCAGCTAGCTGTCTAGCTAACATACGTGGCGT
>HMEZZP203G2WT1 length=54 xy=2786_1831 region=3 run=R_2012_04_14_16_56_03_
GTCTCATTATCTAGTTATTGAGTAAATGGAACTCGTCACATACCTTCACAGGTT
>HMEZZP203HF29R length=42 xy=2936_2301 region=3 run=R_2012_04_14_16_56_03_
TGTGTCGGCAACAGGTCAGTCGTGCGGTGGTGTGTGGTCTGG
>HMEZZP203GH8VY length=31 xy=2551_0236 region=3 run=R_2012_04_14_16_56_03_
GTATGCACAGACAATACTAGGGNGGAGAGTC
>HMEZZP203F6CES length=37 xy=2415_1986 region=3 run=R_2012_04_14_16_56_03_
CTATATCTAGCTGCACAGGCTTATATCTGCCTACTCT
>HMEZZP203FUJXP length=50 xy=2281_0731 region=3 run=R_2012_04_14_16_56_03_
GGAGTAACTCGAGTGGCTGCGTGAATGGTGTTGTTCATAGCAAATTCCGC
>HMEZZP203GRYDM length=130 xy=2661_2616 region=3 run=R_2012_04_14_16_56_03_
CACGTGAGTGGTGTGTGAGTGTGTGTGTTTGTGTGTGTGAGGTGTGTGGCTGGTGAGTGTATGTGTGAGTGGGTGTGTGTGCATGTGAGTGGTGTGGATGCACATGAGTGGGTGTGTGTGGTGCATGGGT
>HMEZZP203G3B26 length=55 xy=2791_1120 region=3 run=R_2012_04_14_16_56_03_
CTTATATCTGCCTATCTGGCGTGTACTGTCAGTTGTTGCTATATCTAGCTGTACA
>HMEZZP203FYF59 length=44 xy=2325_2255 region=3 run=R_2012_04_14_16_56_03_
CATCTAGCTTGCCAGCCACTCCACTCTAGCTCGCCACGCCACGC
>HMEZZP203GB18J length=38 xy=2480_2497 region=3 run=R_2012_04_14_16_56_03_
CTGGCTAGCTAGATGGCTGGCTGTCTAGCTAGCCAGCA
>HMEZZP203F58DF length=40 xy=2414_0849 region=3 run=R_2012_04_14_16_56_03_
CATCTAGCTAGCCAGCTGCTAGCTAGATGATACGTGGCGT
>HMEZZP203GLYMA length=45 xy=2593_1520 region=3 run=R_2012_04_14_16_56_03_
ATGATTGCATAGTTGGTGTAGAGCAGCACTCTACTCTACACCACT
>HMEZZP203HFTI4 length=56 xy=2933_1966 region=3 run=R_2012_04_14_16_56_03_
GTCTGGCTGGTGAGCTAGATGGCTGGCTGGCGAGCTAGACAGCTGGCTGGCTGGCT
>HMEZZP203FROKN length=336 xy=2248_1941 region=3 run=R_2012_04_14_16_56_03_
TNTGGTGGTGTGTGTGTNTNTGTGTGTGTGTGTNTNTGTGTGTGTGTGTGTGTGTGTGTGTGTGTGTGTGTGTGTGTGTGTGTGTGTGTGTGTGTGTGTGTGTGTGTGTGTGTGTGTGTGTGTGTGTGTGTGTGTGTGTGTGTGTGTGTGTGTGTGTGTGTGTGTGTGTGTGTGTGTGTGTGTGTGTGTGTGTGTGTGTGTGTGTGTGTGTGTGTGTGTGTGTGTGTGTGTGTGTGTGTGTGTGTGTGTGTGTGTGTGTGTGTGTGTGTGTGTGTGTGTGTGTGTGTGTGTGTGTGTGTGTGTGTGTGTGTGTGTGTGTGTGTGTGTGTGTGTGTG
>HMEZZP203FWABA length=390 xy=2300_3748 region=3 run=R_2012_04_14_16_56_03_
GTACTCTTCTTCTCTCTCTCTCTCTCTCTCTCTCTCTCTCTCTCTCTCTCTCTCTCTCTCTCTCTCTCTCTCTCTCTCTCTCTCTCTCTCTCTCTCTCTCTCTCTCTCTCTCTCTCTCTCTCTCTCTCTCTCTCTCTCTCTCTCTCTCTCTCTCTCTCTCTCTCTCTCTCTCTCTCTCTCTCTCTCTCTCTCTCTCTCTCTCTCTCTCTCTCTCTCTCTCTCTCTCTCTCTCTCTCTCTCTCTCTCTCTCTCTCTCTCTCTCTCTCTCTCTCTCTCTCTCTCTCTCTCTCTCTCTCTCTCTCTCTCTCTCTCTCTCTCTCTCTCTCTCTCTCTCTCTCTCTCTCTCTCTCTCTCTCTCTCTCTCTCTCTCTCTCTCTCTCTCTCTCTCTC
>HMEZZP203G22TH length=197 xy=2788_1395 region=3 run=R_2012_04_14_16_56_03_
CTAGATGGCGTGGCGTGGCGTGGTTTAGGTCTAGATGGCGTGGCGTGGCGTGGTTTAGGCTAGATGGCGTGGCGTGGCGTGGTTTAGGCTAGCCACGCTTTGCTGGCGTGGCGTACGTAGGCCACGCTGGCGTGGAGTGGCGTCGCCGGCCGTGGCGTGGCGTGGCGTCGATGGCGTGGCGTGGCGAAGATATATGG
>HMEZZP203GGCA0 length=101 xy=2529_1466 region=3 run=R_2012_04_14_16_56_03_
CTGGCTGTACAGTCAGTTGTGCTATATCTAGCTGCACAGGCGTTATTATCTGCCGTACTCTGGCTGTACAGTCAGTTGTTGCTATATCTAGCTGCACAGGC
>HMEZZP203F4K11 length=37 xy=2395_1799 region=3 run=R_2012_04_14_16_56_03_
GTAGTTGACAATGTCAGCCACTGCGGACGTTAGGCGG
>HMEZZP203GXGAN length=39 xy=2724_1069 region=3 run=R_2012_04_14_16_56_03_
AGATATAGCACAAACTGACTGTACAGCCACGATAGGCGA
>HMEZZP203GQ0ZP length=50 xy=2651_0307 region=3 run=R_2012_04_14_16_56_03_
AGCACAAACTGGCTCTACAGCCAGATAGGCAGATATAAGCCTGTACAGCT
>HMEZZP203GHQ6F length=35 xy=2545_1861 region=3 run=R_2012_04_14_16_56_03_
CTGGCTGTACAGTCAGTTTGTGCTATATCTAGCTG
>HMEZZP203G9OWR length=145 xy=2863_2761 region=3 run=R_2012_04_14_16_56_03_
ATATCTGCCTATCTGGCTGTACAGTCAGTTTGTTGCTATATCTAGCTGCACAGGCTTATATCTGCCTATCTGGCTGTACAGTCAGTTGTTGCTNTATCTAGCTGCACGAGGCTTATATCTGCCTATCTGGCTGTACAGTCAGTTG
>HMEZZP203FQC2A length=43 xy=2233_1808 region=3 run=R_2012_04_14_16_56_03_
CATTTCTGAAACTACAAGCTGCAGCAGTGTGTGATGGCCCNCA
>HMEZZP203FJ7LQ length=67 xy=2163_1516 region=3 run=R_2012_04_14_16_56_03_
TGTACAGGCTTATATCTGCCTATCTGGCTGTACAGTCAGTTTGTTGCTATATCTAGCTGTACAGCTT
>HMEZZP203GIUZD length=50 xy=2558_0199 region=3 run=R_2012_04_14_16_56_03_
AGATATAGCACAAACTGACTGTACAGCCAGATAGGCAGATATAAGCCTGT
>HMEZZP203G85F6 length=145 xy=2857_2116 region=3 run=R_2012_04_14_16_56_03_
GTACAGGCTTATATCTGCCTATCTGGCTGTACAGTCAGTTGTGCTATATCTGCTGCACAGGCTTATATCTGCCTATCTGGCTGTACAGTCAGTTGTGCTATATCTAGCTGCACAGGGCTTATATCTGCCTATCTGGCTTGTACAT
>HMEZZP203GZ391 length=81 xy=2754_2583 region=3 run=R_2012_04_14_16_56_03_
GCATTGCTTACAAATAAGTAATTTGTAGTAGACTGTTGAGATTGTGTGTTGGAAGTTGATGAATTTGTTAGTAGAATATTG
>HMEZZP203GXWHP length=61 xy=2729_1579 region=3 run=R_2012_04_14_16_56_03_
AGCACAAACTGACTGGACAGCCAGATAGGCAGATATAAGCCTGTACAGCTAGATATAGCAC
>HMEZZP203G3YQK length=120 xy=2798_1802 region=3 run=R_2012_04_14_16_56_03_
CAAACTGACTGTACAGCCAGATAGGCAGATATAAGCCTGTGCAGCTAGATATAGCACAAACTAGACTGTACAGCCGAGATAGCAGATATAAGCCGTGTGCAGCTAGATATAGCACAAACT
>HMEZZP203GT4OP length=150 xy=2686_1703 region=3 run=R_2012_04_14_16_56_03_
TCAGTTTGTGCTATATCTAGCTTTACAGCTTATATCTGCCTATCTGGCTGTAGAGTCAGTTTGTGCTATATCTAGCTTACAGGCTATATCTGCCTATCTGGCTGGTACAGTCAGTTGTTGCTATATCTAGCTGTACAGGCGTTATATCTG
>HMEZZP203G05DO length=42 xy=2766_1514 region=3 run=R_2012_04_14_16_56_03_
CTGGCTGTACAGTCAGTTTGTGCTATATCTAGCTGTACAGGC
>HMEZZP203G175V length=32 xy=2778_2625 region=3 run=R_2012_04_14_16_56_03_
GCTAGCTGGCGAGCTAGATGGCTGGCTGCTGG
>HMEZZP203GUC03 length=42 xy=2689_0229 region=3 run=R_2012_04_14_16_56_03_
ACAATATATGGCTTCAATGCTGCTGTGCTGCAGCCACANAAG
>HMEZZP203GEK36 length=29 xy=2509_1492 region=3 run=R_2012_04_14_16_56_03_
GCTAGATATAGCACAAACTGACTCTACAG
>HMEZZP203G3SN8 length=50 xy=2796_2134 region=3 run=R_2012_04_14_16_56_03_
TGTACAGTCAGTTTGTGCTATATCTAGCTGTACAGGCTTATATCTGCCTA
>HMEZZP203F273A length=397 xy=2379_3876 region=3 run=R_2012_04_14_16_56_03_
GTACGTTGGTGGTGGTGGTTGTTGTTGGTTGTGTGTGTGTGTGTGTGTGTGTGTGTGTGTGTGTGTGTGTGTGTGTGTGTGTGTGTGTGTGTGTGTGTGTGTGTGTGTGTGTGTGTGTGTGTGTGTGTGTGTGTGTGTGTGTGTGTGTGTGTGTGTGTGTGTGTGTGTGTGTGTGTGTGTGTGTGTGTGTGTGTGTGTGTGTGTGTGTGTGTGTGTGTGTGTGTGTGTGTGTGTGTGTGTGTGTGTGTGTGTGTGTGTGTGTGTGTGTGTGTGTGTGTGTGTGTGTGTGTGTGTGTGTGTGTGTGTGTGTGTGTGTGTGTGTGTGTGTGTGTGTGTGTGTGTGTGTGTGTGTGTGTGTGTGTGTGTGTGTGTGTGTGTGTGTGTGTGTGTGTGTGTG
>HMEZZP203G0CNL length=51 xy=2757_1151 region=3 run=R_2012_04_14_16_56_03_
GTCAAAGGCTGCTGATAGATCTAATAAAATCAGCAGCCNCCTGTCCGTACN
>HMEZZP203FSZ0O length=96 xy=2263_1990 region=3 run=R_2012_04_14_16_56_03_
ATAGGCAGATATAAGCCTCGTGCAGCTAGATATAGCACAACTAGACTGTACAGCCACGATAGGCGAGATATAAGACCTCGTGCAGCTAGATATAGC
>HMEZZP203G0UXY length=141 xy=2763_0276 region=3 run=R_2012_04_14_16_56_03_
ACAAACAAGACAAATACATCATTAAGTCACCGAGCAGTTAAACCAACAGAGCATCCTGGGCTAGAAGCATTGCAAAGTGCGTGCAGGAAACCGACATGAGTCATATTACACATTCCATTGTGCTACAAGGCACACAGGGGA
>HMEZZP203FWD1W length=29 xy=2302_0402 region=3 run=R_2012_04_14_16_56_03_
AGATATAAGCCTGTACAGCTAGATATAGC
>HMEZZP203FWIAW length=78 xy=2303_1814 region=3 run=R_2012_04_14_16_56_03_
GTGCTATATCTAGCTGTACAGGCTTATATCTGCCTATCTGGCTGTAGAGTCAGTTGTTGCTATATCTAGCTGTACGAG
>HMEZZP203GPHFB length=65 xy=2633_2021 region=3 run=R_2012_04_14_16_56_03_
GATAGCTTGCTGTACTGGTTGCAGCAGGCAGGCAATAGATATATTCAAGACTGAATCTGCCNCAC
>HMEZZP203GS5LB length=96 xy=2675_1277 region=3 run=R_2012_04_14_16_56_03_
ATATCTAGCTGTACAGGCTTATATCTGCCTATCTGGCTGTAGAGTCAGTTTGTTGCTATATCTAGCTTCAGGCTATATCTGCCTATCTGGCTGTAC
>HMEZZP203GX22Z length=167 xy=2731_1929 region=3 run=R_2012_04_14_16_56_03_
GCCAGCCACGCCACGCCGTCCTAGCTCGCCACGCCACGCCACGTGAGTCATCTAGCTCGCCAGCTAGCCATCTAGCGTTGCCAGCCAGCTGTACTAGCTCGCCGAGCAAACGTCTGCCACCAGCCAGCCAGCTTAGCAGCCAGCTAGCCAGCCAGCTTATCTAGCCA
>HMEZZP203G3WV1 length=94 xy=2797_3503 region=3 run=R_2012_04_14_16_56_03_
CTCTCTCTCNCTCTCNCTCTCTCTCTCTCTCTCTCTCTCTCTCTCTCTCTCTCTCTCTCTCTCTCTCTCTCTCTCTCTCTCTCTCTCTCTCTCT
>HMEZZP203HCEGV length=193 xy=2894_2221 region=3 run=R_2012_04_14_16_56_03_
CAAACTGACTGTACAGCCAGATAGGCAGATATAAGCCTGTGCAGCTAGATATAGCACAAACTGACTGTACAGCCAGATAGGCAGATATAAGCCTGTACAGCTAGATATAGCACAAACTGACTCTACAGCCAGATAGGCAGATATAAGCCTGTACAGCTAGATATAGCACAAACTGACTGTACATACGTGGCGT
>HMEZZP203FKP49 length=34 xy=2169_0971 region=3 run=R_2012_04_14_16_56_03_
GTACAGCTAGATATAGCACAAACTGACTGTACAG
>HMEZZP203GD8Q5 length=31 xy=2505_1855 region=3 run=R_2012_04_14_16_56_03_
ACAACAAGACAATACATCATTAAGTCACCGA
>HMEZZP203G25GD length=40 xy=2789_0715 region=3 run=R_2012_04_14_16_56_03_
GATATAGCACAAACTGACTGTACAGCCAGATAGGCAGATA
>HMEZZP203G5SL8 length=94 xy=2819_1166 region=3 run=R_2012_04_14_16_56_03_
ACTCTGTGACTGCTGACTCTGCATTTGGTCTCCACTCTGTGACTGCTGACTCTGCATTTGGTCTGCATGCTGTGACTGCTGACTCTGTATTGTC
>HMEZZP203GBOL9 length=35 xy=2476_1231 region=3 run=R_2012_04_14_16_56_03_
GTACAGCTAGATATAGCACAAACTAGACTGTACAG
>HMEZZP203GWS0N length=32 xy=2716_3669 region=3 run=R_2012_04_14_16_56_03_
CGCGTCATATTCAATACAGCATACGAGAACAA
>HMEZZP203HGJOZ length=73 xy=2941_3105 region=3 run=R_2012_04_14_16_56_03_
GCTAGCCAGGCAGCTGTCTAGCTAGCCAGCCAGCCGTCTAGCTAGTCAGCCGTCTAGCTCGCCAGCCAGCCAG
>HMEZZP203GXF2Q length=35 xy=2724_0784 region=3 run=R_2012_04_14_16_56_03_
AGCACAAACTGACTGTACAGCCAGATAGGCAGATA
>HMEZZP203HFGR0 length=32 xy=2929_1822 region=3 run=R_2012_04_14_16_56_03_
TCTAGCTCGCCAGCCAGCCGTCTAGCTCGCCA
>HMEZZP203GZWVV length=36 xy=2752_1193 region=3 run=R_2012_04_14_16_56_03_
AACAGCATGATAATAATAATAATAATATACATATTA
>HMEZZP203GYY5H length=37 xy=2741_2531 region=3 run=R_2012_04_14_16_56_03_
TGTATCTCACGAGGTACACATCGCCGCGTCGTAGTAA
>HMEZZP203GN0I2 length=65 xy=2616_3100 region=3 run=R_2012_04_14_16_56_03_
CTAGCTGCACAGGCTTATATCTGCCTATCTGGCTGTACAGTCAGTTTGTTGCTATATCTAGCTGC
>HMEZZP203F29U8 length=113 xy=2380_2082 region=3 run=R_2012_04_14_16_56_03_
AGATGGCTGGTTGGCAAGCTAGATGGCTGGCTGTCTGGCAAGCTAGATGGCTGGCTGGCTGGCGAGCTAGACGTCTGGCTGGCTGGCGAGCTAGCAGCTGGCTGGTGAGCTAG
>HMEZZP203HEXSO length=135 xy=2923_1798 region=3 run=R_2012_04_14_16_56_03_
CCTGAAATAGCAACAACCAACCACCACANANACACACACACACANACACACACACACACACACACACACACACACACACACACACACACACACACACACACACACACACACACACACACACACACACACACACAC
>HMEZZP203GSNTB length=330 xy=2669_2813 region=3 run=R_2012_04_14_16_56_03_
CTCTCTCTCTCTCTCTCTCTCTCTCTCTCTCTCTCTCTCTCTCTCTCTCTCTCTCTCTCTCTCTCTCTCTCTCTCTCTCTCTCTCTCTCTCTCTCTCTCTCTCTCTCTCTCTCTCTCTCTCTCTCTCTCTCTCTCTCTCTCTCTCTCTCTCTCTCTCTCTCTCTCTCTCTCTCTCTCTCTCTCTCTCTCTCTCTCTCTCTCTCTCTCTCTCTCTCTCTCTCTCTCTCTCTCTTCTTCTTCTTCTTCTTCTTCTTCTTCTTCTTCTTCTTCTTCTTCTTCTTCTTCTTCTTCTTCTTCTTCTTCTTCTTCTTCTTCTTCTTCTTCTTCTTC
>HMEZZP203HEXOH length=54 xy=2923_1647 region=3 run=R_2012_04_14_16_56_03_
GTACAGCCAGATAGGCAGATATAAGCCTGTGCAGCTAGATATAGCACAAACTAG
>HMEZZP203GL7Z3 length=46 xy=2596_1393 region=3 run=R_2012_04_14_16_56_03_
ACTGTCAGTTGTGCTATATCTAGCTGCACAGGCTTATATCTGCCTA
>HMEZZP203GQ8Q8 length=103 xy=2653_2178 region=3 run=R_2012_04_14_16_56_03_
TAGCTAGCCAGCCACGCTGTCTAGCTAGTAGGCCCACGCCGTCCTAGCTAGCCAGGCAGCTGTCTAGCTAGCCAGCCAGCCGTCTAGCTAGTCAGCCGTCTAG
>HMEZZP203GT8TP length=87 xy=2687_2971 region=3 run=R_2012_04_14_16_56_03_
AGTGAGGAGCAAGTCGGAGGCAGACAGCAGCNCAAACAAGCAAAACAANAAGAAAGAACAAACAAACAAGACACAACAATAAGGAAA
>HMEZZP203G91QV length=95 xy=2867_3013 region=3 run=R_2012_04_14_16_56_03_
CTATCTGGCTGTACTGTCAGTTTGTGCTATATCTAGCTGTACAGGCGTTATATCTGCCTACTCTGGCGTGTACTAGTCAGTTTGTTGCTATATCT
>HMEZZP203G7XPD length=34 xy=2843_2767 region=3 run=R_2012_04_14_16_56_03_
CCGCTAGATATAGCACAAACTAGACTGTACAGCC
>HMEZZP203GKFVW length=73 xy=2576_0218 region=3 run=R_2012_04_14_16_56_03_
ATCTAGCTGTACAGGCTTATATCTGCCTATCTGGCTGTACAGTCAGTTTGTGCTATATCTAGCTGTACAGCGT
>HMEZZP203G042S length=386 xy=2766_1122 region=3 run=R_2012_04_14_16_56_03_
AATGCAACACACACACACANACACACACACACACACACACACACACACACACACACACACACACACACACACACACACACACACACACACACACACACACACACACACACACACACACACACACACACACACACACACACACACACACACACACACACACACACACACACACACACACACACACACACACACACACACACACACACACACACACACACACACACACACACACACACACACACACACACACACACACACACACACACACACACACACACACACACACACACACACACACACACACACACACACACACACACACACACACACACACACACACACACACACACACACACACACACACACACACACACACACACACACAC
>HMEZZP203GTLRN length=84 xy=2680_1761 region=3 run=R_2012_04_14_16_56_03_
ACAACAAGACAATACATCATTAAGTCACCGAGCAGTTAACCAACAGAGCATCCTGGGCTAGAAGCATTGCAAAGTGCGTGCAGG
>HMEZZP203GD45E length=60 xy=2504_1280 region=3 run=R_2012_04_14_16_56_03_
CAGGCTTATATCTGCCTATCTGGCGTGTACAGTCAGTTGTTGCTATATCTAGCTGTCACG
>HMEZZP203HCQYN length=34 xy=2898_2029 region=3 run=R_2012_04_14_16_56_03_
GACACATTGAAACAGATCCTGTGCGAGGAGGCCA
>HMEZZP203G5JEW length=53 xy=2816_1526 region=3 run=R_2012_04_14_16_56_03_
GGCTAGCTGGTGAGCTAGATGGCTGTCTGGCGAGCTAGACGGCTGGCTGGCGA
>HMEZZP203G4BWF length=45 xy=2802_2477 region=3 run=R_2012_04_14_16_56_03_
ATAGCACAAACTGACTGTACAGCCAGATAGGCAGATATAAGCCTG
>HMEZZP203HHDZK length=116 xy=2951_1406 region=3 run=R_2012_04_14_16_56_03_
ACAAACAAGACAAATACATCATTAAGTCACCGAGCAGTTAAACAACAGAGCATCCTGGGCGTAGAAGCATTGCAAAGTAGCGTGCAGGAAACGGAACATGAGTCANATTACACATT
>HMEZZP203GTBXM length=47 xy=2677_1304 region=3 run=R_2012_04_14_16_56_03_
GCTAGATGGCTGGCTGGCTGGCTAGCTAGATGGCTGACTAGCTAGCC
>HMEZZP203GAO52 length=99 xy=2465_0344 region=3 run=R_2012_04_14_16_56_03_
GATTTGTGCAAATTCACATTGCATGTTTCTAGCATGTTAGTGAATGCACAGAAATTTCAGAACAAAGGAGATCTCCTGGCTATATACTCTCATTAGTTG
>HMEZZP203HDEET length=391 xy=2905_3747 region=3 run=R_2012_04_14_16_56_03_
ATTNTGGTGGTTGGTTGTATNTGTGGTGGTGTGTGTNTGTGTGTGTGTGTGTGTGTGTGTGTGTGTGTGTGTGTGTGTGTGTGTGTGTGTGTGTGTGTGTGTGTGTGTGTGTGTGTGTGTGTGTGTGTGTGTGTGTGTGTGTGTGTGTGTGTGTGTGTGTGTGTGTGTGTGTGTGTGTGTGTGTGTGTGTGTGTGTGTGTGTGTGTGTGTGTGTGTGTGTGTGTGTGTGTGTGTGTGTGTGTGTGTGTGTGTGTGTGTGTGTGTGTGTGTGTGTGTGTGTGTGTGTGTGTGTGTGTGTGTGTGTGTGTGTGTGTGTGTGTGTGTGTGTGTGTGTGTGTGTGTGTGTGTGTGTGTGTGTGTGTGTGTGTGTGTGTGTGTGTGTGTGTGTGTG
>HMEZZP203HF5AV length=67 xy=2937_0837 region=3 run=R_2012_04_14_16_56_03_
GGCAGGCTAGTAGGCTGGCTAGCTAGACGGCTGGCTGGCTAGCTAGATGGCTGGCTGGCTAGCTTGA
>HMEZZP203GWXJK length=162 xy=2718_1342 region=3 run=R_2012_04_14_16_56_03_
CCAGATAGGCAGATATAAGCCTGTACAGCTAGATACAGCACAAACTAGACTGTACAGCCAGATAGGCAGATATAAGCCTGTACGAGCTAGATACAGCACAAACTAGACTGTACAGCCAGATAGGCAGATATAAGCCTCGTACGAGCTAGATACAGCACAAAC
>HMEZZP203GVV8K length=35 xy=2706_2146 region=3 run=R_2012_04_14_16_56_03_
ATTACAGACCTCACGCCAACTAGCACGACTGACCT
>HMEZZP203G8JNJ length=35 xy=2850_2541 region=3 run=R_2012_04_14_16_56_03_
CTGTACAGCCAGATAGGCAGATATAAGCCTGTACA
>HMEZZP203GSLST length=81 xy=2669_0203 region=3 run=R_2012_04_14_16_56_03_
CGTGTACAGCCAGATAGGCAGATATAAGCCTGTAGCAGCTAGATATAGCTACAAACCTGACTGTACCAGGGCCAAGATAGC
>HMEZZP203GSA5Z length=153 xy=2665_2805 region=3 run=R_2012_04_14_16_56_03_
GTACAGTCAGTTTGTGCTATATCTAGCTGCACAGGCTTATATCTGCCTATCTGGCTGTACAGTCAGTTTGTGCTATATCTAGCTGCACAGGGCTTATATCTGCCTATCTGGCTGTACGAGTCAGTTTGTGCTATATCTAGCTGCACAGGGCTT
>HMEZZP203GED0H length=128 xy=2507_0479 region=3 run=R_2012_04_14_16_56_03_
ACAAACAAGACAAATACATCATTAAGTCACCGAGCAGTTAAACCAACAGAGCATCCTGGGCTAGAAGCATTGCAAAGTGCGTGCAGGAAACCGACATGAGTCATATTACACATTCCATTGTGCTACAA
>HMEZZP203G2M5Y length=41 xy=2783_1588 region=3 run=R_2012_04_14_16_56_03_
GTGTGTGTGGCATGCTCAGAACATTGACATTGCATGCGCAG
>HMEZZP203F1YN1 length=108 xy=2365_2351 region=3 run=R_2012_04_14_16_56_03_
CTAGCTAGATGGCTGGCTGACTGGCTAGCCAGCCAGCCAGCTGTCTAGCTAGCCAGCCAGCCAGCCAGCCGTCTAGCTAGCCAGTCAGCCAGCCATCTAGCTAGATAC
>HMEZZP203GRTDZ length=101 xy=2660_0245 region=3 run=R_2012_04_14_16_56_03_
ACCAGGCAGCCAGCAAGTCATCTAGCTTGCCAGCCAGCTGTCTAACTTGCCAGCCAGCCATCTAGCCTGCCAGCCATCTGGCTAGCTAGCCAGCCAGCCAG
>HMEZZP203GEE0R length=30 xy=2507_1785 region=3 run=R_2012_04_14_16_56_03_
AGCCATCTAGCTTGCCAGCCAGCTGTCTAG
>HMEZZP203GSDVC length=184 xy=2666_2214 region=3 run=R_2012_04_14_16_56_03_
TATCTGGCTGTACAGTCAGTTTGTGCTATATCTAGCTGCACAGGCTTATATCTGCCTATCTGGCTGTACGAGTCAGTTTGTGCTATATCTAGCTGCACAGGCTTATATCTGCCTATCTGGCTGTACGAGTCAGTTTGTGCTATATCTAGCTGCACAGGCTTATATCTGCCTATCTGGCTAGTAC
>HMEZZP203F1VU2 length=349 xy=2364_2812 region=3 run=R_2012_04_14_16_56_03_
ATGTTNTTATTATTNTTGTGGTTGGTTGGTTGTTGTGTGTGTGTGTGTGTGTGTGTGTGTGTGTGTGTGTGTGTGTGTGTGTGTGTGTGTGTGTGTGTGTGTGTGTGTGTGTGTGTGTGTGTGTGTGTGTGTGTGTGTGTGTGTGTGTGTGTGTGTGTGTGTGTGTGTGTGTGTGTGTGTGTGTGTGTGTGTGTGTGTGTGTGTGTGTGTGTGTGTGTGTGTGTGTGTGTGTGTGTGTGTGTGTGTGTGTGTGTGTGTGTGTGTGTGTGTGTGTGTGTGTGTGTGTGTGTGTGTGTGTGTGTGTGTGTGTGTGTGTGTGTGTGTGTGTGTGTGTGTGTGTGTGTGTGTG
>HMEZZP203GPDMJ length=375 xy=2632_1193 region=3 run=R_2012_04_14_16_56_03_
ATGTTNTATATTNTGTGTTGTGTGTNTGTGTGTGTGTGTGTGTGTGTGTGTGTGTGTGTGTGTGTGTGTGTGTGTGTGTGTGTGTGTGTGTGTGTGTGTGTGTGTGTGTGTGTGTGTGTGTGTGTGTGTGTGTGTGTGTGTGTGTGTGTGTGTGTGTGTGTGTGTGTGTGTGTGTGTGTGTGTGTGTGTGTGTGTGTGTGTGTGTGTGTGTGTGTGTGTGTGTGTGTGTGTGTGTGTGTGTGTGTGTGTGTGTGTGTGTGTGTGTGTGTGTGTGTGTGTGTGTGTGTGTGTGTGTGTGTGTGTGTGTGTGTGTGTGTGTGTGTGTGTGTGTGTGTGTGTGTGTGTGTGTGTGTGTGTGTGTGTGTGTGTGTGTGT
>HMEZZP203G1KO1 length=85 xy=2771_0883 region=3 run=R_2012_04_14_16_56_03_
TGAGGATACACGTGTGTAGATTAAATGGGAACATCATAAACAGTCGGATTGCGAAAACAACGGCAAAATAGTAAATAATTTCTAT
>HMEZZP203G1H6Z length=167 xy=2770_1737 region=3 run=R_2012_04_14_16_56_03_
GTCAGTTTGTGCTATATCTAGCTGCACAGGCTTATATCTGCCTATCTGGCTGTACAGTCAGTTTGTGCTATATCTAGCTGCGACAGGCTTATATCTGCCTATCTGGCTGTACAGTCAGTTTGTGCTATATACTAGCTGCGACTAGGCTTATATCTGCCTATCTGGCT
>HMEZZP203G7JUS length=41 xy=2839_1202 region=3 run=R_2012_04_14_16_56_03_
ATCTAGCTAGCCAGCCAGCCGTCTAGCTAGCCAGCCAGCCA
>HMEZZP203G4M1E length=189 xy=2806_0528 region=3 run=R_2012_04_14_16_56_03_
AGGCTTATATCTGCCTATCTGGCTGTACAGTCAGTTTGTGCTATATCTAGCTGCACAGGCTTATATCTGCCTATCTGGCTGTACAGTCAGTTTGTGGCTATATCTAGCTGCACAGGCTTATATCTGCCTATCTGGCTGTACAGTCAGTTTGTGGCTATATCTAGCTGCACAGGCTTATATCTGCCTATC
>HMEZZP203HHARP length=146 xy=2950_1331 region=3 run=R_2012_04_14_16_56_03_
TATAAGCCTGTGCAGCTAGATATAGCACAACTAGACTGTACAGCCACGATAGGCGAGATATAAGACCTCGTGCAGCTAGATATAGCACAACTAGACTGTACAGCCACGATAGGCAGAGTATAAGCCTGTGCAGCTAGATATAGCAC
>HMEZZP203GHNMJ length=54 xy=2544_1353 region=3 run=R_2012_04_14_16_56_03_
GACTATGTCACAAGTTGGTAATGCACTCACTTCTTGTTCTTATATATTTATTAT
>HMEZZP203GAF3E length=34 xy=2462_0872 region=3 run=R_2012_04_14_16_56_03_
GTGCTATATCTAGCTGCACAGGCTTATATCTGCT
>HMEZZP203GW590 length=56 xy=2721_0374 region=3 run=R_2012_04_14_16_56_03_
GCCAGATAGGCAGATATAAGCCTGTGCAGCTAGATATAGCACAAACTAGACTGTAC
>HMEZZP203F5R7X length=49 xy=2409_0395 region=3 run=R_2012_04_14_16_56_03_
GACAATAACAATAAACACAGTAAAATAGACTGCCACCAACTTACTAGCC
>HMEZZP203GRQZP length=65 xy=2659_1235 region=3 run=R_2012_04_14_16_56_03_
CTCTCTCTCTGCTGCGTCGTCTCTCTCTCTCTCTCTCTCGTCGTCGTCGTCGTCGTCGTCTCTCT
>HMEZZP203HBSV9 length=99 xy=2887_2935 region=3 run=R_2012_04_14_16_56_03_
CTGACTGTACAGCCAGATAGGCAGATATAAGCCTGTGCAGCTAGATATAGCACAACTGCTGTACACGCCAGAGTAGGCAGAGTATAAGCCTGTGCAGCT
>HMEZZP203HB2S0 length=55 xy=2890_3490 region=3 run=R_2012_04_14_16_56_03_
GCACTGAGTGACTAACTATGCCACTCAGCGCAAGCGCTTCACAGACAGACATCTG
>HMEZZP203G3HUX length=158 xy=2793_0407 region=3 run=R_2012_04_14_16_56_03_
ATAGGCAGATATAAGCCTGTGCAGCTAGATATAGCACAAACTAGACTGTACAGCCAGATAGGCAGATATAAGCCTGTGCAGCTAGATATAGCACAAACTGACTGTACAGCCAGATAGGCAGAAGTATAAGCCTGGTGCAGCTAGATATAGCACAAACT
>HMEZZP203FLO5F length=470 xy=2180_1281 region=3 run=R_2012_04_14_16_56_03_
GAGACGGAGGAGGAGGAGGAGGAGGAGGAGGAGGAGGAGGAGGAGGAGGAGGAGGAGGAGGAGGAGGAGGAGGAGGAGGAGGAGGAGGAGGAGGAGGAGGAGGAGGAGGAGGAGGAGGAGGAGGAGGAGGAGGAGGAGGAGGAGGAGGAGGAGGAGGAGGAGGAGGAGGAGGAGGAGGAGGAGGAGGAGGAGGAGGAGGAGGAGGAGGAGGAGGAGGAGGAGGAGGAGGAGGAGGAGGAGGAGGAGGAGGAGGAGGAGGAGGAGGAGGAGGAGGAGGAGGAGGAGGAGGAGGAGGAGGAGGAGGAGGAGGAGGAGGAGGAGGAGGAGGAGGAGGAGGAGGAGGAGGAGGAGGAGGAGGAGGAGGAGGAGGAGGAGGAGGAGGAGGAGGAGGAGGAGGAGGAGGAGGAGGAGGAGGAGGAGGAGGAGGAGGAGGAGGAGGAGGAGGAGGAGGAGGAGGAGGAGGAGGAGGA
>HMEZZP203FSCSK length=174 xy=2256_0562 region=3 run=R_2012_04_14_16_56_03_
CCAGATAGGCAGATATAAGCCTGTACAGCTAGATACAGCACAAACTGACTGTACAGCCAGATAGGCAGATATAAGCCTGTACAGCTAGATACAGCACAAACTGACTGTACAGCCAGATAGGCAGATATAAGCCTGTACGAGCTAGATACAGCACAAACTGACTATACGTGGCGT
>HMEZZP203G50YZ length=390 xy=2821_3801 region=3 run=R_2012_04_14_16_56_03_
TGTNNTTNTTGGTTGGTTGGTGTGTNTNTNTGTGTGTGTGTGTNTGTGTGTGTGTGTGTGTGTGTGTGTGTGTGTGTGTGTGTGTGTGTGTGTGTGTGTGTGTGTGTGTGTGTGTGTGTGTGTGTGTGTGTGTGTGTGTGTGTGTGTGTGTGTGTGTGTGTGTGTGTGTGTGTGTGTGTGTGTGTGTGTGTGTGTGTGTGTGTGTGTGTGTGTGTGTGTGTGTGTGTGTGTGTGTGTGTGTGTGTGTGTGTGTGTGTGTGTGTGTGTGTGTGTGTGTGTGTGTGTGTGTGTGTGTGTGTGTGTGTGTGTGTGTGTGTGTGTGTGTGTGTGTGTGTGTGTGTGTGTGTGTGTGTGTGTGTGTGTGTGTGTGTGTGTGTGTGTGTGTGTGTG
>HMEZZP203F2G2H length=392 xy=2371_1623 region=3 run=R_2012_04_14_16_56_03_
CTCTCTCTCTCTCTCTGTCTCGCCTCTCTCTCTCTCTCTCTCTCGTCGTCGTCTCTCTCTCTCTCTCTCGTCGTCGTCTCTCTCTCTCTCTCTCTCTCTCTCTCTCTCTCTCTCTCTCTCTCTCTCTCTCTCTCTCTCTCTCTCTCTCTCTCTCTCTCTCTCTCTCTCTCTCTCTCTCTCTCTCTCTCTCTCTCTCTCTCTCTCTCTCTCTCTCTCTCTCTCTCTCTCTCTCTCTCTCTCTCTCTCTCTCTCTCTCTCTCTCTCTCTCTCTCTCTCTCTCTCTCTCTCTCTCTCTCTCTCTCTCTCTCTCTCTCTCTCTCTCTCTCTCTCTCTCTCTCTCTCTCTCTCTCTCTCTCTCTCTCTCTCTCTCTCTCTCTCTCTCTCTCTCTCTC
>HMEZZP203FVZEM length=69 xy=2297_1900 region=3 run=R_2012_04_14_16_56_03_
CTATCTGTCTGTACTAGTCAGTTTGTGCTATATCTAGCTGTACACAGGCTTATATCTGCCTATCTGGCT
>HMEZZP203GNTD5 length=73 xy=2614_2043 region=3 run=R_2012_04_14_16_56_03_
ATCTGGCTGTACAGTCAGTTTGTGCTATATCTAGCTGCACAGGCTTATATCTGCCTATCTGGCTGTACAGTCA
>HMEZZP203HEPEB length=30 xy=2920_3201 region=3 run=R_2012_04_14_16_56_03_
AGACTACAGCAGTAATGAGGATCTGTGCAC
>HMEZZP203GH6YI length=48 xy=2550_1832 region=3 run=R_2012_04_14_16_56_03_
AGGCTTATATCTGCCTATCTGGCTGTACAGTCAGTTTGTGCTATATCT
>HMEZZP203GVSY4 length=39 xy=2705_2014 region=3 run=R_2012_04_14_16_56_03_
ATCTTGTCTGTCATACGTGTGCCTAGAGGCCACGAGGCN
>HMEZZP203GOB8I length=172 xy=2620_1888 region=3 run=R_2012_04_14_16_56_03_
GACTGTACAGCCAGATAGGCAGATATAAGCCTGTGCAGCTAGATATAGCACAAACTGACTGTACAGCCAGATAGGCAGAGTATAAGCCTGTGCAGCTTAGATATAGCACAAACTGACTGTACAGCCAGAATAGGCAGAGTATAAGCCTGTGCAGCTTAGATATAGCACAAAC
>HMEZZP203F9NNI length=64 xy=2453_0876 region=3 run=R_2012_04_14_16_56_03_
TTATATCTGCCTACTCTGGCGTGTACAGTCAGTTGTTGCTATATCTAGCTGCACAGGCTTATAT
>HMEZZP203GK3G3 length=93 xy=2583_2117 region=3 run=R_2012_04_14_16_56_03_
CTGTAGAGTCAGTTTGTGCTATATCTAGCTGTACAGGCTTATATCTGCCTATCTGGCTGTAGAGTCAGTTTGTGCTATATCTAGCTTACAGGC
>HMEZZP203G7V5I length=213 xy=2843_0756 region=3 run=R_2012_04_14_16_56_03_
CCAGCCAGCCATCTAGCTTGCCAGCCAGCCAGCCATCTAGCTCGCCAGGCCAGCCATCTAGCTGCCAGCCAGCCGTCTACCTGCCAGCCAGCCATCTAGCTCACCAGCCAGCCGTCTAGCTCGCCAGCCAGCCATCTAGCTCACCAGCTAGCCATCAGCTGCCAGCCAGCCTAGCTAGCTCACCAGCAGCCATCAGCTGCCAGCCAGCCAGCT
>HMEZZP203HB7UP length=121 xy=2892_1839 region=3 run=R_2012_04_14_16_56_03_
CTGGCCGGCTAGCTAGAAGGCTGGCAGGCTGGATAGCTAGACGGCTGGCTGGCTGGCTGCTAGCTAGACAGGCTGGCTGGCTGGACTAGCTAGACGGGCTGGGCTGGCTGGCTAGCTAGAT
>HMEZZP203GNC74 length=43 xy=2609_1570 region=3 run=R_2012_04_14_16_56_03_
TATCTGGCTGTAGAGTCAGTTTGTGCTATATCTAGCTGTCACG
>HMEZZP203G0FZU length=222 xy=2758_1384 region=3 run=R_2012_04_14_16_56_03_
CTAGATATAGCACAAACTGACTGTACAGCCAGATAGGCAGATATAAGCCTGTGCAGCTAGATATAGCACAAACTGACTGTACAGCCAGATAGGCAGATATAAGCCTGTGCAGCTAGATATAGCACAACCTGCTGTACAGCCAGATAGGCAGATATAAGCCTGTGCAGCTAGATATGCACAAACTGCTGTACAGCCAGAGTAGGCAGATTATAAGCCTGTGCA
>HMEZZP203HG7UV length=184 xy=2949_1653 region=3 run=R_2012_04_14_16_56_03_
ATCCAGCCAGCCGTCTAGCTAACAAGCCAGCCAGCTGGCTAGCTAGCAAGCCAGCCAGCCATCTAGCTAACAGCAGCCAGCCATCTAGCTAGCCAGCCAGCCAGCTATCTAGCTAGCCAGCCAGCCAGTCCGTCTAGCTAGCCAGCCAGCCAGTCTGTCTAGCTAGCCAGCCTAGCCTAGCGTC
>HMEZZP203G2H82 length=85 xy=2781_3412 region=3 run=R_2012_04_14_16_56_03_
TCTGCCTACTCTGGCGTGTAGAGCCACGTTTGTTGCTATATCTAGCTGTACAGCGTATATCTGCCTACTCTGGCGTGTACAGTCA
>HMEZZP203FT51C length=180 xy=2276_3198 region=3 run=R_2012_04_14_16_56_03_
CTCTCTCTCTCTCTCTCTCTCTCTCTCTCTCTCTCTCTCTCTCTCTCTCTCTCTCTCTCTCTCTCTCTCTCTCTCTCTCTCTCTCTCTCTCTCTCTCTCTCTCTCTCTCTCTCTCTCTCTCTCTCTCTCTCTCTCTCTCTCTCTCTCTCTCTCTCTCTCTCTCTCTCTCTCTCTCTCTCT
>HMEZZP203HHNQ2 length=138 xy=2954_1772 region=3 run=R_2012_04_14_16_56_03_
GTGATCACAGCAATGCAGTAGCCACGGGTACCTTGTACAACGTACAGGGCCGGCACAGGTTCAACAGGGGCACAAAAGGGCGGCTTTCCTATAATGACAAGAAGCCACAATTCTGCACACCAAAATAACACACACACA
>HMEZZP203GMU0A length=43 xy=2603_2536 region=3 run=R_2012_04_14_16_56_03_
AGCAGATGGCAGAGCTAGCAATTGTAGGAGAAGCACTTTNTTG
>HMEZZP203GSBA2 length=40 xy=2665_2988 region=3 run=R_2012_04_14_16_56_03_
AGTAGTTTNTTTCTTTCTTCTTCTCTCTCTCTCTCTCTCT
>HMEZZP203F70VR length=359 xy=2434_2533 region=3 run=R_2012_04_14_16_56_03_
GTTGTTGTTATTGTTGTTGGTTGGTTGTTGTTGTTNTTGTTGTGTTGTGTGTGTGTGTGTGTGTGTGTGTGTGTGTGTGTGTGTGTGTGTGTGTGTGTGTGTGTGTGTGTGTGTGTGTGTGTGTGTGTGTGTGTGTGTGTGTGTGTGTGTGTGTGTGTGTGTGTGTGTGTGTGTGTGTGTGTGTGTGTGTGTGTGTGTGTGTGTGTGTGTGTGTGTGTGTGTGTGTGTGTGTGTGTGTGTGTGTGTGTGTGTGTGTGTGTGTGTGTGTGTGTGTGTGTGTGTGTGTGTGTGTGTGTGTGTGTGTGTGTGTGTGTGTGTGTGTGTGTGTGTGTGTGTGTGTGTGTGTGTGTGTGTGTGTG
>HMEZZP203G58G9 length=103 xy=2824_1243 region=3 run=R_2012_04_14_16_56_03_
GGCTGTACTGTCAGTTTGTGCTATATCTAGCTGTACAGGCTTATATCTGCCTATCTGGCTGTAGAGTCAGTTGTTGCTATATCTAGCTGTACAGGCTTATATC
>HMEZZP203G7G4J length=157 xy=2838_1761 region=3 run=R_2012_04_14_16_56_03_
CCAGATAGGCAGATATAAGCCTGTGCAGCTAGATATAGCACAAACTGACTGTACAGCCAGAGTAGGCGAGATATAAGCCTGTGCAGCTAGATATGCACAACTGCNGACAGCCAGAGTAGGCAGATATAAGCCTGTGCAGCTAGATACAGCACAACTG
>HMEZZP203G6II8 length=133 xy=2827_1986 region=3 run=R_2012_04_14_16_56_03_
ATATCTGCCTATCTGGCTGTACAGTCAGTTTGTGCTATATCTAGCTGCACAGGCTTATATCTGCCTATCTGGCTGTACGAGTCAGTTTGTTGCTATATCTAGCTGGCACAGGCTTATATCTGCCTATCTGGCT
>HMEZZP203F78V7 length=47 xy=2437_0629 region=3 run=R_2012_04_14_16_56_03_
AACATATCAGGAGTGAATCAAGATTCTCGTGCAGCAAGGCACACAGG
>HMEZZP203GH8UO length=142 xy=2551_0190 region=3 run=R_2012_04_14_16_56_03_
ACAAACAAGACAAATACATCATTAAGTCACCGAGCAGTTAAACCAACAGAGCATCCTGGGCTAGAAGCATTGCAAAGTGCGTGCAGGAAACCGACATGAGTCATATTACACATTCCATTGTGCTACAAAGGCACACAGGGGG
>HMEZZP203G2K5P length=95 xy=2782_3083 region=3 run=R_2012_04_14_16_56_03_
GCAAGCTAGATGGCTGGCTGGCTGGTGAGCTAGACAGCTGGTTGTAGAGCTAGACGGCTGGCTGGCAAGCTAGATGGCTGGCTGGCTAGGTGAGC
>HMEZZP203GXQ18 length=46 xy=2727_2734 region=3 run=R_2012_04_14_16_56_03_
TATCTGCCTATCTGGCTGTACAGTCAGTTTGTGCTATATCTAGCTG
>HMEZZP203G04F2 length=51 xy=2766_0304 region=3 run=R_2012_04_14_16_56_03_
AACATTGTTGACACTGAGAGATAAATTGGGCATCCTAAATCTGGAAAAAGG
>HMEZZP203F2PXB length=37 xy=2374_0813 region=3 run=R_2012_04_14_16_56_03_
AACAGCATGATAATAATAATAATAATATACATATTAC
>HMEZZP203HHKP7 length=60 xy=2953_1949 region=3 run=R_2012_04_14_16_56_03_
CCGTCTAGCTAGCCAGCCAGCCATCTAGCTAGCCAGGCAGCCGTCTAGCTAGCGAAGCCA
>HMEZZP203HCTNG length=42 xy=2899_1418 region=3 run=R_2012_04_14_16_56_03_
TAGGCAGATATAAGCCTGTGCAGCTAGATATAGCACAACTAG
>HMEZZP203F8BT3 length=99 xy=2438_0345 region=3 run=R_2012_04_14_16_56_03_
CAACAATGCATTTCGCGCCGTACCATCTATGGTAGCGTGCGCGCATGTAAACAGGCACTATCAAAAACGTACCAAAATGCCATGAGAGCATGCGGCGGC
>HMEZZP203HGVDC length=48 xy=2945_1854 region=3 run=R_2012_04_14_16_56_03_
ATATCTGCCTATCTGGCTGTAGAGTCAGTTTGTGCTATATCTAGCTTA
>HMEZZP203GJ4FZ length=231 xy=2572_1773 region=3 run=R_2012_04_14_16_56_03_
AGCCATCGAGAAAACCAGCCAGCTGGCGAGCCAGCCAGCCAGCCGGCTGGCTAGCCAGCAAGCCAGCAAGCAGGCTAGTCAGCCAGCTGGCTAGCTAGCCAGCCAGCCGGCTAGCTAACCAGCCAGCCAGCCGTCTAGCTAGCCAGCCAGCCAGTCAGGCAGGCTAGCCAGCCAGCCGGTCTAGCCAGCCAGCCAGCCTATCTAGCTAGCCAGCCAGTCCAGCTGTCTAGC
>HMEZZP203HFTYX length=188 xy=2933_2535 region=3 run=R_2012_04_14_16_56_03_
ACTGGCTGGCAAGCTAGATGGCTGGCTAGCTAGACGGCTGGCTGGCTAGCTATATGGCTGGCTGGCTAGCTTGATGGCTGGCTGGCTGGCTGGCTAGCTAGATGGCTGGCTGCCTGGCTAGCTATACGGCTGGTTGGCTGGCTAGCTAGCGGCTGGCTGGCTGGCTAGCTAGATGGCTGGCTGGCTAG
>HMEZZP203FL498 length=247 xy=2185_1710 region=3 run=R_2012_04_14_16_56_03_
CTAGATGGCTGGCTAGCTAGATGGCTGGCTGGCTAGCTAAATGCCTGGCTGGCTAGCTAGATGGCTTAACTGGCTGGCTAAGACGGCTTACTGGCTGGCTAAGCTAGATTGCTGGCTAAGCTAGATGGCTGGCTGGCTAAGCTAGATGGCTGGCTGGCTAAGCTAGATGGCTGGCTGGCTAAGCTAGACGCTGGCTGGCTGGCTGGCTGTCAAAGCTAGCGGCTGGCTGGCTGGCTAAAGCTAAAGC
>HMEZZP203FPXVS length=29 xy=2228_2614 region=3 run=R_2012_04_14_16_56_03_
CAGTTTGTGCTATATCTAGCTGCACAGGC
>HMEZZP203GST4R length=80 xy=2671_2809 region=3 run=R_2012_04_14_16_56_03_
GTACAGTCAGTTTGTGCTATATCTAGCTGCACAGGCTTATATCTGCCTATCTGGCTGTACAGTCAGTTTGTGCTATATCT
>HMEZZP203G04GM length=42 xy=2766_0324 region=3 run=R_2012_04_14_16_56_03_
CTGGGAACCATTAGGTACCTGGGAACCATTAGGTACAGTGAG
>HMEZZP203G7WZX length=53 xy=2843_1851 region=3 run=R_2012_04_14_16_56_03_
ATTCCTTTATTTGTATTGGCTGATTGGTGATTTTAGTTCCGTCCTTCGTCTGC
>HMEZZP203HC7TP length=135 xy=2903_3403 region=3 run=R_2012_04_14_16_56_03_
GGCTTATATCTGCCTATCTGGCTGTACAGTCAGTTTGTTGCTATATCTAGCTGCACAGGGCTTATATCTGCCTATCTGGCTGTACAGTCAGTTGTTGGCTATATCTAGCTGCACAGGGCTTATATCTGCCTATCT
>HMEZZP203GN4O1 length=91 xy=2618_0307 region=3 run=R_2012_04_14_16_56_03_
GAACAACAACATACATGACCATAAAATAACTGAGATGATTATACCTATTGTCAACGCGTTTAACTCTGAACGTATTCGTAGGCTGCAGGAA
>HMEZZP203F7A2I length=63 xy=2426_1848 region=3 run=R_2012_04_14_16_56_03_
CTGTACAGGCTTATATCTGCCTATCTGGCTGTACAGTCAGTTTGTGCTATATCTAGCTGCAGG
>HMEZZP203FY4HY length=278 xy=2333_1012 region=3 run=R_2012_04_14_16_56_03_
CNCNCAGAGACACACAACACACACACACACACACACACACACACACACACACACACACACACACACACACACACACACACACACACACACACACACACACACACACACACACACACACACACACACACACACACACACACACACACACACACACACACACACACACACACACACACACACACACACACACACACACACACACACACACACACACACACACACACACACACACACACACACACACACACACACACACACACACACACACACACACACAC
>HMEZZP203FPWCR length=50 xy=2228_0633 region=3 run=R_2012_04_14_16_56_03_
AAATGTCTTGTGGAGGCCATTCTGGCCAAGGCAATCAGCTGGCACTTGAG
>HMEZZP203FV2DK length=34 xy=2298_1654 region=3 run=R_2012_04_14_16_56_03_
GCTGTGGAGATGCAACTTCAATTTGATGTCACCA
>HMEZZP203G3OBB length=126 xy=2795_0581 region=3 run=R_2012_04_14_16_56_03_
ACAACAAGACAATACATCATTAAGTCACCGAGCAGTTAAACCAACAGAGCATCCTGGGCTAGAAGCATTGCAAAGTGCGTGCAGGAAACCGACATGAGTCATATTACACATTCCATTGTGCTACAA
>HMEZZP203G665H length=39 xy=2835_1123 region=3 run=R_2012_04_14_16_56_03_
AACTCTCTTCTTCAAGCAGTAAGCAGAGCTTTCTTCTAG
>HMEZZP203HE1EB length=31 xy=2924_2369 region=3 run=R_2012_04_14_16_56_03_
ACAACAAGACAATACATCATTAAGTCACCGA
>HMEZZP203HFGJN length=48 xy=2929_1521 region=3 run=R_2012_04_14_16_56_03_
CAACATCTACATCCACTGCCTCGCTGAGTTGATCCATTTCCTAGTTCC
>HMEZZP203GABRQ length=49 xy=2460_3460 region=3 run=R_2012_04_14_16_56_03_
ATCTAGCTGTACAGGCGTTATATCTGCCTACTCTGGCGTGTACAGTCAG
>HMEZZP203FK7NX length=130 xy=2174_3195 region=3 run=R_2012_04_14_16_56_03_
GGCTAGCTAACAGCTGGCTGGCTGGCTAGCTAGACAGCTGGCTGTAGGCGTAGCTATCAGCTGGCTGGCTGGCTAGCTAGAGCTGGCAGGCTGGCTAGCTAGNTGGCTGGCTGGCTGGCTAAGCTAGCGN
>HMEZZP203G4B40 length=31 xy=2802_2786 region=3 run=R_2012_04_14_16_56_03_
AGATATAAGCCTGTGCAGCTAGATATAGCAC
>HMEZZP203FUJTJ length=136 xy=2281_0581 region=3 run=R_2012_04_14_16_56_03_
AGCCAGCCATCTAGCTTGCCAGACAGCCAGCCATCTAGCTCGCCAACCAGCCATCTAGCTTGCCAGCCAGCCGTCTACCTTGCCAGCCAGCCATCTAGCTCTCCAGCCAGCCATCTAGCTCGCCAGCCAGCCATTC
>HMEZZP203GZTKW length=224 xy=2751_1006 region=3 run=R_2012_04_14_16_56_03_
CCTATCTGGCTGTACAGTCAGTTTGTTGCTATATCTAGCTGTACAGGCGTTATATCTGCCTACTCTGGGCTGTACAGTCAGTTTGTTGCTATATCTAGCTGTACAGGCGTTATATCTGCCTATCTGGCGTGTACAGTCAGTTTGTTGCTATATCTAGCTGTACAGGCGTTATATCTGCCTATCTGGCGTGTACAGTCAGTTTGTTGCATATCTAGCTGTACAGG
>HMEZZP203FVT6K length=44 xy=2295_3322 region=3 run=R_2012_04_14_16_56_03_
CACAGAGGATGGCATTGATACTGAATGTAAAGGAGACAGTTACT
>HMEZZP203F6LC3 length=40 xy=2418_1301 region=3 run=R_2012_04_14_16_56_03_
ATCTAGTCTGTACAGGCTTATATTGCCTTCTGGCTGTAGA
>HMEZZP203GKEN2 length=70 xy=2575_2736 region=3 run=R_2012_04_14_16_56_03_
AGCCAGCCAGCCATCTAGTTAGCCAGCCAGTCAGCCGTCTAGCTCGCCAGCCAGCCGTCTAGCTCGCCAG
>HMEZZP203G7D5D length=36 xy=2837_1999 region=3 run=R_2012_04_14_16_56_03_
TCTTATTATTGCAATTTTAACTTAATCTGTCAGGCG
>HMEZZP203GDYB6 length=60 xy=2502_0644 region=3 run=R_2012_04_14_16_56_03_
ACAGGCTTATATCTGCCTATCTGGCGTGTACAGTCAGTTTGTTGCTATATCTAGCTGCAC
>HMEZZP203GT72N length=41 xy=2687_1997 region=3 run=R_2012_04_14_16_56_03_
CTATATCTAGCTGTACAGGCTTATATCTGCCTATCTGGCTT
>HMEZZP203GAQJ3 length=42 xy=2465_2145 region=3 run=R_2012_04_14_16_56_03_
TAGTGCAAAGTACTAGATGTACAGTATGAGGCAGTGGGNGGN
>HMEZZP203GA82D length=44 xy=2471_1555 region=3 run=R_2012_04_14_16_56_03_
CGTGCTGCGGTACCTGTTCGTTTGTTGACTGCCTCCTGTAGCCC
>HMEZZP203FT16K length=57 xy=2275_2298 region=3 run=R_2012_04_14_16_56_03_
CTATCTGTCTGTACTAGTCAGTTTGTTGCTATATCTAGCTGTACACAGGACTTATAT
>HMEZZP203HE11H length=30 xy=2924_3203 region=3 run=R_2012_04_14_16_56_03_
ATGCATTAGATCTGATTTTACTATCTACTT
>HMEZZP203G42Y8 length=126 xy=2811_0706 region=3 run=R_2012_04_14_16_56_03_
AGGCTTATATCTGCCTATCTGGCTGTACAGTCAGTTTGTGCTATATCTAGCTGCACGAGGCTTATATCTGCCTACTCTGGGCTGGTACAGCTAGTTTGTGCTATATCTAGCTGCACGAGGTCTTAT
>HMEZZP203FY37Q length=126 xy=2333_0644 region=3 run=R_2012_04_14_16_56_03_
TAGCTAGCCAGCCACGCGAGCTGTCTAGCTAGCCAAACCAAGCCGTCCTAGCTAGCCAGCCAGCCATACGTCTAGCAGCTAGCCAGCCAGCCATCTAGGCTAGCCAGCCAGACAGTCCGTCTAGCA
>HMEZZP203G5JJ7 length=111 xy=2816_1717 region=3 run=R_2012_04_14_16_56_03_
AGCTAGATATAGCACAAACTGACTGTACAGCCAGATAGGCAGATATAAGCCTGTGCGAGCTAGATATAGCAACGAAACTGACTGGTACAGCCAGATAGGCAGATATAAGCC
>HMEZZP203HDR3X length=123 xy=2910_1019 region=3 run=R_2012_04_14_16_56_03_
GAAGAGAAGAAAGAGAAGAGCGAAGACAACAGGAGAGAAGAGAAGAAAGGAGAGAAGAAAGGAGAGGAAAGGAAGAAGAGAGAGAGAAGAAAGAAGAGAGAGAGGAAAGGAAGAGAGAAGAAA
>HMEZZP203GNRYJ length=145 xy=2614_0185 region=3 run=R_2012_04_14_16_56_03_
ACAAACAAGACAAATACATCATTAAGTCACCGAGCAGTTAAACCAACAGAGCATCCTGGGCTAGAAGCATTGCAAAGTGCGTGCAGGAAACCGACATGAGTCATATTACACATTCCATTGTGCTACAAGGGCACACAGGGGGATA
>HMEZZP203GCQ1U length=391 xy=2488_1888 region=3 run=R_2012_04_14_16_56_03_
AATAGCAACCAACCACACACANANANACACACACACACACACACACACACACACACACACACACACACACACACACACACACACACACACACACACACACACACACACACACACACACACACACACACACACACACACACACACACACACACACACACACACACACACACACACACACACACACACACACACACACACACACACACACGACACACACACACACACACACACACACACACACACACACACACACACACACACACACACACACACACACACACACACACACACACACACACACACACACACACACACACACACACACACACACACACACACACACACACACACACACACACACACACACACACACACACACACACACACACAC
>HMEZZP203FRO03 length=44 xy=2248_2533 region=3 run=R_2012_04_14_16_56_03_
ATAGGCAGATATAAGCCTGTGCAGCTAGATATAGCACAAACTAG
>HMEZZP203FRLW5 length=41 xy=2247_2599 region=3 run=R_2012_04_14_16_56_03_
AGCAGGAGACGACACACTGGAAGGCAGCTGGTGACACACGG
>HMEZZP203G0MIH length=168 xy=2760_1639 region=3 run=R_2012_04_14_16_56_03_
CAATGCTACTCTGTGCCGTAAAGTTCATGTATCTTCACATAGCATGGGAAAGTATCACTCCTTATAGTGTACTTGTGTGTCTTATGCAGTATACAAACACAGAACACAAACACAGAGCAGGACCTCACAGTCAGGAGCGCACTGTGGCGGAAGATGAATTGGGTGGGA
>HMEZZP203HAV6N length=102 xy=2877_1501 region=3 run=R_2012_04_14_16_56_03_
GATAGGCAGATATAAGCCTGTACAGCTAGATATAGCACAAACTAGGCTCTACAGCCAGATAGGCGAGATATAAGACTGTACAGCGTAGATATAGCACAAACT
>HMEZZP203G81J4 length=41 xy=2856_1170 region=3 run=R_2012_04_14_16_56_03_
GGCAGATATAAGCCTGTGCAGCTAGATATAGCACAAACTAG
>HMEZZP203FY8ER length=71 xy=2334_1985 region=3 run=R_2012_04_14_16_56_03_
CAGCCACTCTAGCTCACCACGCCGTCCTAGCTCGCCACGCCACGCTGTCTAGCTCACCACGCCACGCCACT
>HMEZZP203GTUS4 length=93 xy=2683_1190 region=3 run=R_2012_04_14_16_56_03_
TGTACAGCCAGATAGGCAGATATAAGCCTGTGCAGCTAGATATAGCACAAACTAGACTGTACAGCCAGATAGGCAGATATAAGCCTGTACAGC
>HMEZZP203HA3D7 length=56 xy=2879_2653 region=3 run=R_2012_04_14_16_56_03_
CTAGCTAGCCAGCAAGCCAGCCATCTAGATAGCTAGCCAGCCAGCCAGCCAGCGTC
>HMEZZP203GP2RI length=110 xy=2640_1004 region=3 run=R_2012_04_14_16_56_03_
GCTTGCATTGCTGTACCTGTCCATGCGCGCTCTCTGTGAGAGTCAGGCTTGCATTGCTGTATCTGTCCATGCGCGCTCTCTGTGGGAGTGAGTCGTGCATTGCTGTATCT
>HMEZZP203F7H4B length=51 xy=2428_2793 region=3 run=R_2012_04_14_16_56_03_
AGTAATGCTGACTGGAGGAGTAAACACAGGCTGGAGAGAAGGTGGAGGNGG
>HMEZZP203G4599 length=128 xy=2812_0895 region=3 run=R_2012_04_14_16_56_03_
ACAAACAAGACAAATACATCATTAAGTCACCGAGCAGTTAAACCAACAGAGCATCCTGGGCTAGAAGCATTGCAAAGTGCGTGCAGGAAACCGACATGAGTCATATTACACATTCCATTGTGCTACAA
>HMEZZP203GZ9XB length=85 xy=2756_1709 region=3 run=R_2012_04_14_16_56_03_
GACAGCTCGCTGGCTGGCAAGCTAGATGGCTGGCTGGCTGGCGAGCTAGATGGCTGACTGGCTGGCTAGCTAGATGGCTTGCTGG
>HMEZZP203G555E length=174 xy=2823_2320 region=3 run=R_2012_04_14_16_56_03_
GGCTGTACTGTCAGTTTGTGCTATATCTAGCTGTACAGGCTTATATCTGCCTATCTGGCTGTAGAGTCAGTTTGGTGCTATATCTAGCTGTACAGGCTTATATCGTGCCGTATCTGGCTGTAAGGAGTCAGTTTGGGTTGCTATATCTAGCTGTACAGGCTTATATCTGCCGTA
>HMEZZP203G0F51 length=77 xy=2758_1607 region=3 run=R_2012_04_14_16_56_03_
TCTAGCTTGCCAGCCAGCCGTCTACCTTACCAGCCAGCCATTTAGCTCACCAGCCAGCCGTCTATCTCACCAGCCAG
>HMEZZP203GY891 length=146 xy=2744_3367 region=3 run=R_2012_04_14_16_56_03_
CTCTCTCTCTCTCTCTCTCTCTCTCTCTCTCTCTCTCTCTCTCTCTCTCTCTCTCTCTCTCTCTCTCTCTCTCTCTCTCTCTCTCTCTCTCTCTCTCTCTCTCTCTCTCTCTCTCTCTCTCTCTCTCTCTCTCTCTCTCTCTCTCT
>HMEZZP203FPTM9 length=34 xy=2227_1219 region=3 run=R_2012_04_14_16_56_03_
GACACATTGAAACAGATCCTGTGCGAGGAGGCCA
>HMEZZP203GJONK length=34 xy=2567_1790 region=3 run=R_2012_04_14_16_56_03_
CTTCATTTCTACAGCACCTACTGCACTTTAATTA
>HMEZZP203GV1ZX length=161 xy=2708_1419 region=3 run=R_2012_04_14_16_56_03_
AGTTTGTGCTATATCTAGCTGCACAGGCTTATATCTGCCTATCTGGCTGTACAGTCAGTTGTGCTATATCTAGCTGCACAGGCTTATATCTGCCTATCGTGGCTGTANAGTCAGTTTGTGCTATATCTAGCTGCACAGGTCTTATATCTGCCTATCTGGCT
>HMEZZP203HDNA6 length=38 xy=2908_2992 region=3 run=R_2012_04_14_16_56_03_
AAGTATGAAGACAGTGATCACGCAACCACTAGTTGTGT
>HMEZZP203FO6YM length=56 xy=2220_0492 region=3 run=R_2012_04_14_16_56_03_
TATCTGCCTATCTGGCTGTACAGTCAGTTTGTGCTATATCTAGCTGTACAGGCTTA
>HMEZZP203HBQ41 length=50 xy=2887_0659 region=3 run=R_2012_04_14_16_56_03_
CACAAACTGACTGTACAGCCAGATAGGCAGATATAAGCCTGTGCAGCTAG
>HMEZZP203FYCM0 length=130 xy=2324_1770 region=3 run=R_2012_04_14_16_56_03_
CATTGTGATTTCAGGGATTTGACTGTTCCGGAAGTGGATCTCTACTTGGTCAGTTCTCATCTCAACTATATGTGCGCACTGGCCATTACTGACATACTGCTCCACTAGTTTAAGAGGAATAGGCTTTTAC
>HMEZZP203GJ31R length=63 xy=2572_1261 region=3 run=R_2012_04_14_16_56_03_
TGTACAGTCAGTTTGTGCTATATCTAGCTGCACAGGCTTATATCTGCCTATCTGGCGTGTAAC
>HMEZZP203GFHRK length=37 xy=2519_2846 region=3 run=R_2012_04_14_16_56_03_
GATATAAGCCTGTGCAGCTAGATATAGCACAAACTAG
>HMEZZP203G7OGO length=194 xy=2840_3078 region=3 run=R_2012_04_14_16_56_03_
GATATAAGCCTGTGCAGCTAGATATAGCACAAACTGACTGTACAGCCAGATAGGCAGATATAAGCCGTGTGCAGCTAGATACAGGCACAAACTGACTGTACAGCCAGATAGGCAGATATAAGCCTGTGCAGCTAGATACAGGCACAAACTGCTGTACAGCCAGATAGGCAGATATAAGCCTGTGCAGCTAGATA
>HMEZZP203G8B8G length=66 xy=2848_1118 region=3 run=R_2012_04_14_16_56_03_
AGCCAGCCATCTGTCTATCTAGCCAGCCAGCCAGCCAGCCATCTAGCTAGCCAGCCAGCCGTCTAG
>HMEZZP203GT6AT length=50 xy=2686_3795 region=3 run=R_2012_04_14_16_56_03_
ACAGGCTTATATCTGCCTATCTGGCTGTACAGTCACTTTGTTGCTATATC
>HMEZZP203F8IGL length=49 xy=2440_0739 region=3 run=R_2012_04_14_16_56_03_
CTATCTGTCTNTACTAGTCAGTTTGTGCTATATCTAGCTAGTACACAGG
>HMEZZP203F8EZT length=32 xy=2439_0343 region=3 run=R_2012_04_14_16_56_03_
ATATATATGCAAGCAAAGCTTGAGTGCTGAGC
>HMEZZP203GKTKU length=49 xy=2580_1580 region=3 run=R_2012_04_14_16_56_03_
GTCAGTTTGTGCTATATCTAGCTGCACAGGCTTATATCTGCCTATTTGG
>HMEZZP203GG5EE length=149 xy=2538_2308 region=3 run=R_2012_04_14_16_56_03_
GTACAGCCAGATAGGCAGATATAAGCCTGTGCAGCTAGATATAGCACAAACTGCTGTACAGCCAGATAGGCAGATATAAGCCTGTGCAGCTAGATATAGCACAAACTGCTGTACAGCCAGATAGGCAGATATAAGCCTGTGCAGCTAGA
>HMEZZP203F0LS5 length=91 xy=2350_0471 region=3 run=R_2012_04_14_16_56_03_
CAGTTTGTGCTATATCTAGCTGTACAGGCTTATATCTGCCTATCTGGCTGTACGAGTCAGTTTGGTGCTATATCTAGCTGTACAGCTATAT
>HMEZZP203GC0D9 length=140 xy=2491_1711 region=3 run=R_2012_04_14_16_56_03_
AGATAGGCAGATATAAGCCTGTGCAGCTAGATATAGCACAAACTAGACTGTACAGCCAGATAGGCGAGATATAAGACCTGTGCGAGCTAGATATAGCACAAACTAGGACTGTACAGCCAGATAGGCAGATATAAGCCTGT
>HMEZZP203F23LL length=125 xy=2378_2151 region=3 run=R_2012_04_14_16_56_03_
ACTAGCTAGATGGCTGGTTGGCTAGCTAGACGGCTGCCTGGCTAGCTAGACGGCTGGCTGGCTAGCTAGTCAGCCGTCTAGCTCGCCAGCCATCTAGCTCACCAGCCAGCCAGCATACGTGGCGT
>HMEZZP203GWQYS length=61 xy=2716_1010 region=3 run=R_2012_04_14_16_56_03_
TAGTAATGATGTAGTCAAAGGGTACGTGTAAATAGCACAAAAGAACTCTTACATTTGTTCA
>HMEZZP203FNWWQ length=88 xy=2205_2248 region=3 run=R_2012_04_14_16_56_03_
ATCTGGCTGTACAGTCAGTTTGTGCTATATCTAGCTGCACAGGCTTATATCTGCCTATCTGGCTGTACAGTCAGTTTGTGCTATATCT
>HMEZZP203FRWXF length=44 xy=2251_0481 region=3 run=R_2012_04_14_16_56_03_
CTAGACGGCTGGCTGGCGAGCTAGATGGCTGGCTGTCTAGCTCG
>HMEZZP203GWWXE length=128 xy=2718_0544 region=3 run=R_2012_04_14_16_56_03_
ACAAACAAGACAAATACATCATTAAGTCACCGAGCAGTTAAACCAACAGAGCATCCTGGGCTAGAAGCATTGCAAAGTGCGTGCAGGAAACCGACATGAGTCATATTACACATTCCATTGTGCTACAA
>HMEZZP203HGJGT length=97 xy=2941_2811 region=3 run=R_2012_04_14_16_56_03_
GCCAGATAGGCAGATATAAGCCTGTACAGCTAGATATAGCACAACTGGCTCTACAGCCAGATAGGCAGATATAAGCCTGTACAGCTAGATATAGCAC
>HMEZZP203G4HTT length=156 xy=2804_1967 region=3 run=R_2012_04_14_16_56_03_
GAGGGCTGTAATGATGCAGTGGGTATAAGGATGGAGGGCTGTAATGATGCAGTGGGTAGAACGATGGAGGGCTCTAATGATGCAGTGGGTATAATGATGCACGGCTGTAATGACGCAGTGGGTATAATGATGGAGGTTGTAATGATGCAGTTGGTA
>HMEZZP203G6O3P length=33 xy=2829_2307 region=3 run=R_2012_04_14_16_56_03_
GCAGTTCTGCGATGAACCTGTGCTTGCTAACCN
>HMEZZP203HHM8E length=70 xy=2954_1100 region=3 run=R_2012_04_14_16_56_03_
TAACTGACTACACGATTCCAATGAGTTTAAAGTTTGCGAACCACGCGACCTCAAAGGGACAAGGCACACA
>HMEZZP203GYR9W length=31 xy=2739_1810 region=3 run=R_2012_04_14_16_56_03_
AGATGAGCGTTTGTAGCGCACTACAACGGAG
>HMEZZP203GKZ40 length=61 xy=2582_1890 region=3 run=R_2012_04_14_16_56_03_
ATCTGCCTATCTGGCTGTACAGTCAGTTTGTGCTATATCTAGCTGCACAGGCTTATATCTG
>HMEZZP203HCGC7 length=38 xy=2895_0585 region=3 run=R_2012_04_14_16_56_03_
GACACATTGAAACAGATCCTGTGCGAGGAGCCAGTGCT
>HMEZZP203HBAFJ length=88 xy=2881_3581 region=3 run=R_2012_04_14_16_56_03_
ATATCTGCCTATCTGGCTGTACAGTCAGTTTGTGCTATATCTAGCTGTACAGGCTTATATCTGCCTATCTGGCTGTAGAGTCAGTTTG
>HMEZZP203FRUIA length=29 xy=2250_1440 region=3 run=R_2012_04_14_16_56_03_
GCAAGCTAGTGCATGTTCTGTAATGTCTG
>HMEZZP203HBOQP length=40 xy=2886_1647 region=3 run=R_2012_04_14_16_56_03_
AAGTATGAAGACAGTGATCACGCAACCACTAGTTGGTGTA
>HMEZZP203GENHK length=47 xy=2510_0470 region=3 run=R_2012_04_14_16_56_03_
ACACGTTATGGGAACCGCATTGAATATCAATGCGGTTCCCGTACCGT
>HMEZZP203GRYD5 length=56 xy=2661_2635 region=3 run=R_2012_04_14_16_56_03_
GTCTAGCTAGCCAGCCAGCTGTCTAGCTATCCAGCCAGCCAGCCGTCTAGCGAGCC
>HMEZZP203FPT7W length=85 xy=2227_1962 region=3 run=R_2012_04_14_16_56_03_
ATCTAGCTGTACAGGCTTATATTTGCCTACTCTAGCGTGTAGAGTCAGTTTGTTGCTATATCTAGGCTGTACAGGCTTATATCTG
>HMEZZP203GCMWU length=31 xy=2487_0620 region=3 run=R_2012_04_14_16_56_03_
ACAACAAGACAATACATCATTAAGTCACCGA
>HMEZZP203FLEXF length=108 xy=2177_0321 region=3 run=R_2012_04_14_16_56_03_
CTGGATGGCGAGCTAGATGGCTGGCTGGCAGCTAGACGCTGGCTGGCTGGTGAGCTAATGGCTGGTTGCGAGCTAGATGACTGGTTGCGAGCTAGATGGCTGGCTGGC
>HMEZZP203GOESS length=43 xy=2621_1114 region=3 run=R_2012_04_14_16_56_03_
GGTTGGCTGGCTGGCTAGCTAGATGGCTGGCTGGCTAGCTAGC
>HMEZZP203GT7LL length=51 xy=2687_1383 region=3 run=R_2012_04_14_16_56_03_
CATCAAGCCTGGTAAGTACTTGGATGGGAGACCACCTGGGAATACTGTNTG
>HMEZZP203FRXXS length=78 xy=2251_1790 region=3 run=R_2012_04_14_16_56_03_
GCTGTACAGTCAGTTTGTGCTATATCTAGCTGTACAGCGTTATATCTGCCTACTCTGGCGTGTACAGTCAGTTGTTGC
>HMEZZP203F6UFP length=223 xy=2421_0771 region=3 run=R_2012_04_14_16_56_03_
TGTACAGTCAGTTTGTGCTATATCTAGCTGTACAGGCTTATTTCTGCCTATCTGGCTGTACAGTCAGTTTGTTGCTATATCTAGCTGTACAGGCTATATCTGCCTACTCTGGCGTGTACAGTCAGTTTGTGCTATATCTAGCTGTACAGGCTTATATCTGCCTATCTGGCGTGTACAGTCAGTTTGTGCCTAATATCTAGGCTGGCACGAGGTCTTATATCTG
>HMEZZP203G1063 length=45 xy=2776_1789 region=3 run=R_2012_04_14_16_56_03_
CACAAACTGACTGTACAGCCAGATAGGCAGATATAAGCCTGTGCA
>HMEZZP203GTZIZ length=36 xy=2684_3209 region=3 run=R_2012_04_14_16_56_03_
GAAGCGATTGAATATGTGTATGACCAGAAGTTAGTG
>HMEZZP203HANK7 length=31 xy=2874_2649 region=3 run=R_2012_04_14_16_56_03_
CTAGCTAGCCAGCCAGCCAGCCGCTCGCTAG
>HMEZZP203FM7TD length=65 xy=2197_2495 region=3 run=R_2012_04_14_16_56_03_
GTCAGTTTGTGCTATATCTAGCTGCACAGGCTTATATCTGCCTATCTGGCTGTACAGTCAGTTTG
>HMEZZP203HCREQ length=80 xy=2898_2608 region=3 run=R_2012_04_14_16_56_03_
GCTTATATCTGCCTATCTGGCTGTAGAGTCAGTTTGTGCTATATCTAGCTGCACAGTCTTATATCTGCCGTATCGTGGCT
>HMEZZP203G31GV length=34 xy=2799_1245 region=3 run=R_2012_04_14_16_56_03_
AACATTGTTGACACTGAGAGATAAATTGGGCGAT
>HMEZZP203GJVCI length=34 xy=2569_2272 region=3 run=R_2012_04_14_16_56_03_
TGGCTGTACAGTCAGTTTGTGCTATATCTAGCTT
>HMEZZP203HCT8U length=61 xy=2899_2188 region=3 run=R_2012_04_14_16_56_03_
GGTTGCATACATGGTGCAGCACCAATTTCTTAGGCCAATGTACAGTAGCACAAACCGGTAA
>HMEZZP203GO95V length=179 xy=2631_0801 region=3 run=R_2012_04_14_16_56_03_
ATCTAGCTCGCCAGCCAGCTGTCTAGCTTGCCAGCCAGCCGTCTAGCTCGCCAGCCAGCCGTATAGCTCGCCAGCCAGCCAGCGAGCCATCTAGCTCGCCAGCCAGGCTGTCTAGCTTGCCAGCCAGCCGGTCTACCTCGCCAGCCAGCTTGTCTAGCTCGCCAGCCAGCCAGCCATTC
>HMEZZP203HFY34 length=45 xy=2935_1010 region=3 run=R_2012_04_14_16_56_03_
TCAGTTTGTGCTATATCTAGCTGCACAGGCTTATATCTGCCTATC
>HMEZZP203FJ9ZW length=37 xy=2164_0522 region=3 run=R_2012_04_14_16_56_03_
AAGTATGAAGACAGTGATCACGCAACCACTAGTTGGT
>HMEZZP203GGIUJ length=390 xy=2531_1753 region=3 run=R_2012_04_14_16_56_03_
GGAGGAGAGAGAAGAGAGGAGGAGAGAGAGAGAGAGGAGAGAGAGAGAGAGAGAGAGAGAGAGAGAGAGAGAGAGAGAGAGAGAGAGAGAGAGAGAGAGAGAGAGAGAGAGAGAGAGAGAGAGAGAGAGAGAGAGAGAGAGAGAGAGAGAGAGAGAGAGAGAGAGAGAGAGAGAGAGAGAGAGAGAGAGAGAGAGAGAGAGAGAGAGAGAGAGAGAGAGAGAGAGAGAGAGAGAGAGAGAGAGAGAGAGAGAGAGAGAGAGAGAGAGAGAGAGAGAGAGAGAGAGAGAGAGAGAGAGAGAGAGAGAGAGAGAGAGAGAGAGAGAGAGAGAGAGAGAGAGAGAGAGAGAGAGAGAGAGAGAGAGAGAGAGAGAGAGAGAGAGAGAGAGAGA
>HMEZZP203FZALU length=49 xy=2335_0736 region=3 run=R_2012_04_14_16_56_03_
AGCTAGATATAGCACAAACTGACTCTACAGCCAGATAGGCAGATATAAG
>HMEZZP203G3AKD length=69 xy=2790_3243 region=3 run=R_2012_04_14_16_56_03_
ATCTGCCTATCTGGCGTGTAGAGTCAGTTTGTTGCTATATCTAGCTGTACAGGCGTATATCTGCCTACT
>HMEZZP203FTHO1 length=209 xy=2269_0323 region=3 run=R_2012_04_14_16_56_03_
TGTACAGGCTTATATCTGCCTATCTGGCTGTAGAGTCAGTTTGTGCTATATCTAGCTTTACAGGCTTATATCTGCCTATCTGGCTGTAGAGTCAGTTTGTGCTATATCTAGCTGTACAGGCTTATATCTGCCTATCTGGCTGTAGAGTCAGTTTGTGCTATATCTAGCTGTACAGGCTTATATCTGCCTAATCTGGCTGGTACAGTCAG
>HMEZZP203GWBIY length=62 xy=2711_1480 region=3 run=R_2012_04_14_16_56_03_
AGCCAGCCAGCCAGATGTCTAGCTCACCAGCCAGCCGTCTAGCTAGCCAGCCTGCCAGCCTT
>HMEZZP203GYSUM length=115 xy=2739_2556 region=3 run=R_2012_04_14_16_56_03_
TAGCCAGCTAGCCAGCCAGCTGGCTGTCTAGCCAGCCAGCCAGCCTGCAGTCTAACCAGCCAGCCAGCCAGCCAGCCGTCTAGCTAGCCAGCCAGCTGTCTAAGCTAGACNGGCC
>HMEZZP203GUF85 length=130 xy=2690_0311 region=3 run=R_2012_04_14_16_56_03_
AGTTTGTGCTATATCTAGCTGTACAGGCTTATATCTGCCTATCTGGCTGTACAGTCAGTTTGTGCTATATCGTAGCTGGACAGCTTATATCTGCCTAGTCTGGCTGTACAGTCAGTTTGTGCTATATCGT
>HMEZZP203HDTPA length=83 xy=2910_3084 region=3 run=R_2012_04_14_16_56_03_
CTACGTTGGCCTAGAAACTGGTGCCGCAACGTACAGGCAACCATGCAAACTAGCATTCTCCTATGTACTCCTACACCTTATGA
>HMEZZP203GAHPT length=178 xy=2462_2975 region=3 run=R_2012_04_14_16_56_03_
CTCTCTCTCTCTCTCTCTCTCTCTCTCTCTCTCTCTCTCTCTCTCTCTCTCTCTCTCTCTCTCTCTCTCTCTCTCTCTCTCTCTCTCTCTCTCTCTCTCTCTCTCTCTCTCTCTCTCTCTCTCTCTCTCTCTCTCTCTCTCTCTCTCTCTCTCTCTCTCTCTCTCTCTCTCTCTCTCT
>HMEZZP203HFV01 length=389 xy=2934_1107 region=3 run=R_2012_04_14_16_56_03_
GGTTGGTTGGTGTNTNTGTGGTGTGTGTNTGTGTGTGTGTGTGTGTGTGTGTGTGTGTGTGTGTGTGTGTGTGTGTGTGTGTGTGTGTGTGTGTGTGTGTGTGTGTGTGTGTGTGTGTGTGTGTGTGTGTGTGTGTGTGTGTGTGTGTGTGTGTGTGTGTGTGTGTGTGTGTGTGTGTGTGTGTGTGTGTGTGTGTGTGTGTGTGTGTGTGTGTGTGTGTGTGTGTGTGTGTGTGTGTGTGTGTGTGTGTGTGTGTGTGTGTGTGTGTGTGTGTGTGTGTGTGTGTGTGTGTGTGTGTGTGTGTGTGTGTGTGTGTGTGTGTGTGTGTGTGTGTGTGTGTGTGTGTGTGTGTGTGTGTGTGTGTGTGTGTGTGTGTGTGTGTGTGTGTG
>HMEZZP203HEOIY length=195 xy=2920_2072 region=3 run=R_2012_04_14_16_56_03_
TGTACAGTCAGTTTGTGCTATATCTAGCTGTACAGGCTTATTTCTGCCTATCTGGCTGTACAGTCAGTTTGTTGCTATATCTAGCTGTACAGGCTATATCTGCCTATCGTGGCGTGTACAGTCAGTTTGTGCTATATCTAGGCTGTACNGGCTTATATCTGCCTATCCTGGCGTGTACAGTCAGTTTGTGCCTAA
>HMEZZP203GUXCS length=192 xy=2695_1994 region=3 run=R_2012_04_14_16_56_03_
ATAAGCCTGTACAGCTAGATATAGCACAAACTGACTCTACAGCCAGATAGGCAGATATAAGCCTGTACAGCTAGATATAGCACAAACTGACNGTACAGCCAGAGTAGGCAGATATAAGCCTGTACAGCTAGATATAGCACAAACTGACTGTACAGCCAGAGTAGGCATATATAAGCCTGTACAGCTAGATAT
>HMEZZP203GE7IX length=182 xy=2516_1863 region=3 run=R_2012_04_14_16_56_03_
TCTAGCTAGCCAGCCAGCCAGCCATCTAGCTAGCCAGCCAGCCAGCCAGCCAGGCCATCTAGCTAGTCAGCCAGCCATCTAGCTAGCCAGCCAGACATCTAGCTAGCCAGCCAGCCATCTAGCTATCCAGCCATCAGCTAGCCAGCCATCACTCGCCAGCCAGCCATCATTTGCCAGCCAGC
>HMEZZP203GD9M9 length=36 xy=2505_3011 region=3 run=R_2012_04_14_16_56_03_
CGCACTGCGAGCTGCTCGCAGCGCGATACGTGGCGT
>HMEZZP203GL5N0 length=58 xy=2595_2462 region=3 run=R_2012_04_14_16_56_03_
CTGGCTGGCTAGCCAGCTAGAGCCAGCCAGCCATCTAGCTAGCCAGCCAGCCGTCTAG
>HMEZZP203GJDY9 length=82 xy=2564_0243 region=3 run=R_2012_04_14_16_56_03_
AGTCAGTTTGTGCTATATCTAGCTGTATAGGCTTATATCTGCCTATCTGGCTGTACAGTCAGTTTGTGCTATATCTAGCTGT
>HMEZZP203GJ0WP length=33 xy=2571_1287 region=3 run=R_2012_04_14_16_56_03_
CGTGCAGAGGGTGTGAGATGCATAACAGTGCCT
>HMEZZP203FTBEX length=100 xy=2267_0375 region=3 run=R_2012_04_14_16_56_03_
TATCTGGCTGTACAGTCAGTTTGTGCTATATCTAGCTGCACAGGCTTATATCTGCCTATCTGGCTGTACAGTCAGTTTGTGCTATATCTAGCTGACACGA
>HMEZZP203G4L51 length=43 xy=2805_3495 region=3 run=R_2012_04_14_16_56_03_
TATCTGGCTGTAGAGTCAGTTTGTTGCTATATCTAGCTGTCAG
>HMEZZP203F4FHI length=50 xy=2393_2772 region=3 run=R_2012_04_14_16_56_03_
AGATATAGCACAAACTGACTGTACAGCCAGATAGGCAGATATAAGCCTGT
>HMEZZP203FTCQU length=74 xy=2267_2100 region=3 run=R_2012_04_14_16_56_03_
CTTATATCTGCCTATCTGGNGTGTACAGTCAGTTGTTGCTATATCTAGCTGCACAGGCTTATATCTGCCTATCT
>HMEZZP203GNU7S length=105 xy=2615_0310 region=3 run=R_2012_04_14_16_56_03_
GAACATGCAGACACTGCCTATCACTATGAGGGTAGGGACGAGTGCAGAGATTGACAATCACGTATGAGGTAGGGAACGATGCAGACATAGCCTATCACTATGAGG
>HMEZZP203HB7WI length=53 xy=2892_1904 region=3 run=R_2012_04_14_16_56_03_
GAGGATTTACTTGAGTACCTTGAATGTTTGTAAACTAGTGTATGCTGCTGTTA
>HMEZZP203GF7MM length=329 xy=2527_3596 region=3 run=R_2012_04_14_16_56_03_
GTGTGTTGGTGTGTGTGTGTGTGTGTGTGTGTGTGTGTGTGTGTGTGTGTGTGTGTGTGTGTGTGTGTGTGTGTGTGTGTGTGTGTGTGTGTGTGTGTGTGTGTGTGTGTGTGTGTGTGTGTGTGTGTGTGTGTGTGTGTGTGTGTGTGTGTGTGTGTGTGTGTGTGTGTGTGTGTGTGTGTGTGTGTGTGTGTGTGTGTGTGTGTGTGTGTGTGTGTGTGTGTGTGTGTGTGTGTGTGTGTGTGTGTGTGTGTGTGTGTGTGTGTGTGTGTGTGTGTGTGTGTGTGTGTGTGTGTGTGTGTGTGTGTGTGTGTGTGTGTGTGTGTGTG
>HMEZZP203GKI54 length=51 xy=2577_0378 region=3 run=R_2012_04_14_16_56_03_
GGTTGAGGAGCAGCGGAGTAGTGCCGATTTCATGAGACCATTATACCTTTC
>HMEZZP203HD45T length=45 xy=2914_1551 region=3 run=R_2012_04_14_16_56_03_
CTAGCTGCACAGGCTTATATCTGCCTATCTGGCTGTACAGTCTAG
>HMEZZP203GQMFT length=40 xy=2646_1927 region=3 run=R_2012_04_14_16_56_03_
TGCAAAGCTAGTGCATGTTCTGTAATGTCTGCCATGTCCC
>HMEZZP203FWVHH length=397 xy=2307_2515 region=3 run=R_2012_04_14_16_56_03_
AGAGTCGGTTGGTTGGTTGTTGTGTAGTGTGGTTAGTTGTGTGTGTGTGTGTGTGTGTGTGTGTGTGTGTGTGTGTGTGTGTGTGTGTGTGTGTGTGTGTGTGTGTGTGTGTGTGTGTGTGTGTGTGTGTGTGTGTGTGTGTGTGTGTGTGTGTGTGTGTGTGTGTGTGTGTGTGTGTGTGTGTGTGTGTGTGTGTGTGTGTGTGTGTGTGTGTGTGTGTGTGTGTGTGTGTGTGTGTGTGTGTGTGTGTGTGTGTGTGTGTGTGTGTGTGTGTGTGTGTGTGTGTGTGTGTGTGTGTGTGTGTGTGTGTGTGTGTGTGTGTGTGTGTGTGTGTGTGTGTGTGTGTGTGTGTGTGTGTGTGTGTGTGTGTGTGTGTGTGTGTGTGTGTGTGTGTGTG
>HMEZZP203F8IAF length=126 xy=2440_0517 region=3 run=R_2012_04_14_16_56_03_
ACAAACAAGACAAATACATCATTAAGTCACCGAGCAGTTAAACCAACAGAGCATCCTGGGCTAGAAGCATTGCAAAGTGCGTGCAGGAAACCGACATGAGTCATATTACACATTCCATTGTGCTAC
>HMEZZP203G6OYA length=147 xy=2829_2112 region=3 run=R_2012_04_14_16_56_03_
CTAGCCAGCCATCCAGACATCTAGCTAGCCAGCCAGCCAGATGCCTAGCTAGTCAGCCAGCCCATTAGCAACCAGCCAGCCAACCGTCTGCTTGCCAGCCAGCCGTCTACTCACCAGCCAGCCATCTAGCTTGACAGCCAGCCATTC
>HMEZZP203GVL57 length=69 xy=2703_1389 region=3 run=R_2012_04_14_16_56_03_
GCTAGATATAGCACAAACTGACTGTACAGCCAGATAGGCAGATATAAGCCTGTGCAGCTAGATATAGCA
>HMEZZP203GGO2A length=85 xy=2533_1616 region=3 run=R_2012_04_14_16_56_03_
AGTTTGTGCTATATCTAGCTGTATAGGCTTATATCTGCCTATCTGGCTGTACAGTCAGTTGTGGCTATATCTAGCTGTACAGGCG
>HMEZZP203GLVP2 length=150 xy=2592_1864 region=3 run=R_2012_04_14_16_56_03_
TCTACAGCCAGATAGGCAGATATAAGCCTGTACAGCTAGATATAGCACAAACTGCTCTACAGCCAGATAGGCAGATATAAGCCTGTAAGCAGATATAGCACAAACTGAACTCGTCAGCCAGATAGGCAGAGTATAAGCCCTGTAAGCTGA
>HMEZZP203FQML0 length=43 xy=2236_1894 region=3 run=R_2012_04_14_16_56_03_
CTTATATCTGCCTATCTGGCTGTACAGTCAGTTGTGCTATATC
>HMEZZP203FOF69 length=126 xy=2211_2675 region=3 run=R_2012_04_14_16_56_03_
AGTTTGTGCTATATCTAGCTGCACAGGCTTATATCTGCCTATCTGGCTGTAGAGCCAGTTTGTGCTATATCTAGCTTACAGGGCTAGTATCTGCCTATCTGGCTGTACAGTCAGTTGTTGCTATAT
>HMEZZP203GTE5D length=38 xy=2678_1375 region=3 run=R_2012_04_14_16_56_03_
ATAAGCCTGTACAGCTAGATATAGCACAAACTGGCTCT
>HMEZZP203GHH7H length=148 xy=2542_2523 region=3 run=R_2012_04_14_16_56_03_
CTGTGCAGCTAGATATAGCACAACTGACTGTACAGCCAGATAGGCAGATATAAGCCTGTGCAGATAGATATAGCACAACTGCTGTACACGCCAGATAGGCGAGATATAACGCCTGTGCAGNTANATATACGCACAACTGCTGTACAGC
>HMEZZP203FTBJM length=75 xy=2267_0544 region=3 run=R_2012_04_14_16_56_03_
CTGTACAGCCAGATAGGCAGATATAAGCCCTGTACAGCTAGATATAGCACAAACTAGACTGTACAGCCAGATAGG
>HMEZZP203HGO3Y length=131 xy=2943_1932 region=3 run=R_2012_04_14_16_56_03_
CAGTTTGTGCTATATCTAGCTGCACAGGCTTATATCTGCCTATCTGGCTGTACAGTCAGTTTGTGCTAGTATCTAGCTGCACAGGCTTATATCTGCCTATCTGGCTGTACAGTCAGTTTGTGCTATATCTA
>HMEZZP203FMHUP length=63 xy=2189_1615 region=3 run=R_2012_04_14_16_56_03_
ATATAAGCCTGTGCAGCTAGATATAGCACAAACTAGACTGTACAGCCAGATAGGCAGATATAA
>HMEZZP203GNYPU length=62 xy=2616_0752 region=3 run=R_2012_04_14_16_56_03_
CTGTGCAGCTAGATATAGCACAAACTGACTGTACAGCCAGATAGGCAGATATAAGCCTGTGC
>HMEZZP203HHNPF length=45 xy=2954_1713 region=3 run=R_2012_04_14_16_56_03_
AGGTAGAGATATACAGGAGAGAGGCAGAGATATACAGGAGAGAAG
>HMEZZP203G8546 length=49 xy=2857_3016 region=3 run=R_2012_04_14_16_56_03_
GCCTATCTGGCTGTACAGTCAGTTTGTTGCTATATCTAGCTGTACAGCG
>HMEZZP203F8OW6 length=59 xy=2442_0920 region=3 run=R_2012_04_14_16_56_03_
AGCCTGTACAGCTAGATATAGCACAAACTAGACTGTACAGCCAGATAGGCAGATATAAG
>HMEZZP203F5M1B length=42 xy=2407_1869 region=3 run=R_2012_04_14_16_56_03_
ATGTTTCGTATGATGGATGGATGGATGGATGGATGGATGGAN
>HMEZZP203FSJ3C length=170 xy=2258_1830 region=3 run=R_2012_04_14_16_56_03_
AGCACAAACTGACTGTACAGCCAGATAGGCAGATATAAGCCTGTGCAGCTAGATATAGCACAACTGCGTGTACAGCCAGATAGGCAGGATATAGCCTGTGCAGCTAGATATAGCACAACTGCTGTCAGCCAGATAGGCAGGATATAAGCCTGTGCAGCTAGATATACGAC
>HMEZZP203G5DWJ length=58 xy=2814_2577 region=3 run=R_2012_04_14_16_56_03_
ATCACTCGAAACCTGACTGTAGCCATCAGAGGCAGGTTTCGAGTGATATACGTGGCGT
>HMEZZP203GUBJG length=228 xy=2688_2394 region=3 run=R_2012_04_14_16_56_03_
TGTACAGTCAGTTTGTGCTATATCTAGCTGTACAGGCTTATATCTGCCTATCTGGCTGTAGAGTCAGTTTGTGCTATATCTAGCTGTACAGGCTTATATCTGCCTATCTGGCTGGTANAGTCAGTTTGTGCTATATCTAGCTGTACAGGCTTATATCTGCCTATCTGGCTGGTACAGTCAGTTTGTGCTATATCTAGCTGTACAGGCTTGTATCTGCCTAATCTGGCT
>HMEZZP203FTRPV length=136 xy=2272_1025 region=3 run=R_2012_04_14_16_56_03_
GTGCTATATCTAGCTGCACAGGCTTATATCTGCCTATCTGGCTGTACAGTCAGTTTGTGCTATATCTAGCTGCACAGGCTTATATCTGCCTATCTGGCTGTACAGTTCGAGTTTGTGCTATATCTAGCTGCACAGG
>HMEZZP203G2ZPY length=30 xy=2787_1476 region=3 run=R_2012_04_14_16_56_03_
CTAGCTACCAGCCAGCCAGCCAGCCATCTA
>HMEZZP203HFA1J length=51 xy=2927_2581 region=3 run=R_2012_04_14_16_56_03_
AGCCAGCCGTCTAGCTAGCAAGCCAGCCGTCTAGCTAGCCAGCCAGCAGTC
>HMEZZP203GCXGU length=36 xy=2490_2012 region=3 run=R_2012_04_14_16_56_03_
CCAGCCAGCTGTCTATCCTGCCAGCCAGCTGGATAC
>HMEZZP203FX8KI length=35 xy=2323_0592 region=3 run=R_2012_04_14_16_56_03_
CAGATATAAGCCTGTAAGCTAGATATAGCACAACT
>HMEZZP203F5PJS length=173 xy=2408_1030 region=3 run=R_2012_04_14_16_56_03_
AGAGCTGACTCTAATTGAAGTGCACACAGTGGTAGAGCTGACTCTAATTCAAGTGCACACAGTGGTAGAGCTGACTCTAATTCAAGTGCACACAGTGGTAGAGCTGACTCTAATTCAAGTGCACAGAGTGGTAGAGCTGACTCTAATTCAAGGTGCACAGAGTGGTAGAGCTG
>HMEZZP203GL83N length=92 xy=2596_2817 region=3 run=R_2012_04_14_16_56_03_
ACTGACAGTACAGCCAGATAGGCAGATATAAGCCTGTGCAGCTAGATATAGCGACAAACTAGCTGTACAGCCAGATAGGCAGATATAAGGCC
>HMEZZP203FJ2L7 length=46 xy=2161_3245 region=3 run=R_2012_04_14_16_56_03_
CTGGCTGGCTAGCTAGATGTCTGGATGGCTGGCTAGCTATACGTCT
>HMEZZP203HGWA9 length=40 xy=2945_3075 region=3 run=R_2012_04_14_16_56_03_
AGTATACGTGCGTATCTGGCTAGTACAGTTCAGTTGTTGC
>HMEZZP203FNPNP length=42 xy=2203_1043 region=3 run=R_2012_04_14_16_56_03_
AGTTTGTGCTATATCTAGCTGTACAGGCGTTATATCTGCCTA
>HMEZZP203FIV7L length=73 xy=2148_1535 region=3 run=R_2012_04_14_16_56_03_
ATCTAGCTGCACAGGCTTATATCTGCCTATCTGGNTGTACAGTCAGTTTGTGCTATATCTAGCTGTACAGGCG
>HMEZZP203HFZZM length=81 xy=2935_2144 region=3 run=R_2012_04_14_16_56_03_
ACTAGTTCTTCTAACTCATCCAAATGTTCTTTAACGGTCTTACTCTTGATCAATACATCGTCCACATAAGTAAGTGTACCT
>HMEZZP203HGL1R length=214 xy=2942_2061 region=3 run=R_2012_04_14_16_56_03_
TATATCTAGCTGCACAGGCTTATATCTGCCTATCTGGCTGTACAGTCAGTTTGTGCTATATCTAGCTGCACAGGCTTATATCTGCCTATCTGGCTGTACAGTCAGTTTGTGCTATATCTAGGCTGCACAGGCTTATATCTGCCTATCTGGCTGTANAGTCAGTTTGTGCTATATCTAGGCTGCACAGGCTTATATCTGCCTATCTGGCTGTACG
>HMEZZP203HGRTC length=103 xy=2944_1342 region=3 run=R_2012_04_14_16_56_03_
CCAGCTGTCTAGCTGGCCAGTAGGCTAGCTAGACAGCCGGCCAGCTAGCCAGCCAGCTAGCAGTCTAGCTAGCCAGCCATCTAGCTAGCCAGCAAGCCAGCCA
>HMEZZP203G6C7W length=51 xy=2825_3290 region=3 run=R_2012_04_14_16_56_03_
ACAGTCAGTTTGTGCTATATCTAGCTGCACAGGCTTATATCTGCCTATCGT
>HMEZZP203GKJ9O length=223 xy=2577_1802 region=3 run=R_2012_04_14_16_56_03_
AGACGGCTGACTAGCTAGACGGCTGGCTGGCTAGCTAGACAGCTGCCTGGCTAGCTAGACGGCTGGCTGGCTAGCTAGACGGCTGGCTGGCTAGCTAGCTGGCTGGCTGGCAAGCTAGATGGCTGTCTGGTGAGCTAGCTGGCTGGCTGGCAAGCTAGACGGCTAGCTGGTGAGCTAGATGGCTGGCTGGCGAGCTAGCGGCTGGCTGGCGAGCTAGATGGCT
>HMEZZP203GYCJS length=49 xy=2734_1910 region=3 run=R_2012_04_14_16_56_03_
ATATCTGCCTATCTGGCTGTACAGTCAGTTTGTGCTATATCTAGCTGCA
>HMEZZP203HDVLB length=62 xy=2911_1437 region=3 run=R_2012_04_14_16_56_03_
ACAGGCTTATATCTGCCTATCTGGCTGTACAGTCAGTTTGTGCTATATCTAGCTGTACAGGC
>HMEZZP203GCF93 length=146 xy=2485_0217 region=3 run=R_2012_04_14_16_56_03_
ACAAACAAGACAAATACATCATTAAGTCACCGAGCAGTTAAACCAACAGAGCATCCTGGGCTAGAAGCATTGCAAAGTGCGTGCAGGAAACCGACATGAGTCATATTACACATTCCATTGTGCTACAAGGGCACACAGGGGGATTA
>HMEZZP203FW0TK length=386 xy=2309_1238 region=3 run=R_2012_04_14_16_56_03_
TCTCTCTCTCTCTCTCTCTCTCTCTCTCTCTCTCTCTCTCTCTCTCTCTCTCTCTCTCTCTCTCTCTCTCTCTCTCTCTCTCTCTCTCTCTCTCTCTCTCTCTCTCTCTCTCTCTCTCTCTCTCTCTCTCTCTCTCTCTCTCTCTCTCTCTCTCTCTCTCTCTCTCTCTCTCTCTCTCTCTCTCTCTCTCTCTCTCTCTCTCTCTCTCTCTCTCTCTCTCTCTCTCTCTCTCTCTCTCTCTCTCTCTCTCTCTCTCTCTCTCTCTCTCTCTCTCTCTCTCTCTCTCTCTCTCTCTCTCTCTCTCTCTCTCTCTCTCTCTCTCTCTCTCTCTCTCTCTCTCTCTCTCTCTCTCTCTCTCTCTCTCTCTCTCTCTCTCTCTCTCTCTC
>HMEZZP203G030H length=388 xy=2765_3839 region=3 run=R_2012_04_14_16_56_03_
CAAGATGTGGTTTGTTATTGTTGTTGGTTGGTGTGTNTGTGTGTGTGTGTGTGTGTGTGTGTNTGTGTGTGTGTGTGTGTGTGTGTGTGTGTGTGTGTGTGTGTGTGTGTGTGTGTGTGTGTGTGTGTGTGTGTGTGTGTGTGTGTGTGTGTGTGTGTGTGTGTGTGTGTGTGTGTGTGTGTGTGTGTGTGTGTGTGTGTGTGTGTGTGTGTGTGTGTGTGTGTGTGTGTGTGTGTGTGTGTGTGTGTGTGTGTGTGTGTGTGTGTGTGTGTGTGTGTGTGTGTGTGTGTGTGTGTGTGTGTGTGTGTGTGTGTGTGTGTGTGTGTGTGTGTGTGTGTGTGTGTGTGTGTGTGTGTGTGTGTGTGTGTGTGTGTGTGTGTGTGTGTGT
>HMEZZP203HD6K7 length=101 xy=2914_3401 region=3 run=R_2012_04_14_16_56_03_
ATAACGTCAGTTCTTAGATGCTCTAATCAGCAGACAGTCAACATAAGTATCAGTATCAACTAACATTAAGCAGAAGCTGTTCATATAATTCTCACACAAGT
>HMEZZP203F2HCH length=40 xy=2371_1983 region=3 run=R_2012_04_14_16_56_03_
AGCCAGATAGGCAGATATAAGCCTGTAAGCTAGATATAGC
>HMEZZP203GAO5A length=188 xy=2465_0316 region=3 run=R_2012_04_14_16_56_03_
ATCTGGCTGTACAGTCAGTTTGTGCTATATCTAGCTGCACAGGCTTATATCTGCCTATCTGGCGTGTACAGTCAGTTTGTTGCTATATCTAGGCTGCACAGGCTTATATCTGCCTATCTGGCTGTACAGTCAGTTTGTGCTATATCTAGGCTGCACAGGCTTATATCTGCCTATCTGGCTGTACAGTC
>HMEZZP203HBI50 length=45 xy=2884_2614 region=3 run=R_2012_04_14_16_56_03_
CTATTAGCATATAGATAGACTTTGTAGCTGCACCCGGCCCGGACC
>HMEZZP203FZOXL length=37 xy=2339_2919 region=3 run=R_2012_04_14_16_56_03_
TGTACAGTCAGTTTGTGCTATATCTAGCTGTACAGGC
>HMEZZP203F8GQK length=126 xy=2439_2602 region=3 run=R_2012_04_14_16_56_03_
ACTGTTCAATCTTCACACTGCTCACTCTCTTCACACTGCTCACTCTTCTTACTGCTCACTCTTCACGTGGTCACTCTTCACACGGCTCGACTCTTCACACTGCTCAGGTATTTACACTGCTCACTC
>HMEZZP203FZBES length=38 xy=2335_1778 region=3 run=R_2012_04_14_16_56_03_
ATTACATACTGTAAGATAGGACAAGGCCTACACGTGTG
>HMEZZP203GB8UK length=63 xy=2482_2874 region=3 run=R_2012_04_14_16_56_03_
ACAGGCTTATATCTGCCTACTCTGGCGTGTAGAGCCACGTTGTTGCTATATCTAGCTGTACAG
>HMEZZP203F9MKR length=82 xy=2452_3577 region=3 run=R_2012_04_14_16_56_03_
CAGTTTGTGCTATATCTAGCTGCACAGGCTTATATCTGCCTATCTGGCTGTACAGTCAGTTTGTTGCTATATCTAGCTGCAC
>HMEZZP203FQKUA length=30 xy=2235_3696 region=3 run=R_2012_04_14_16_56_03_
GCACAGAGCTGTCTTCTCAGCTGATCCTTT
>HMEZZP203G4E1T length=49 xy=2803_2463 region=3 run=R_2012_04_14_16_56_03_
TAAGTAAAGAAGGTACACGTGTGTAAATTAAATGGGAACGATCATAAAC
>HMEZZP203G51H8 length=51 xy=2822_0398 region=3 run=R_2012_04_14_16_56_03_
ACACGTTATGGGAACCGCATTGAATATCAATGCGGTTCCGTACCGTACGTA
>HMEZZP203F2UEI length=116 xy=2375_2520 region=3 run=R_2012_04_14_16_56_03_
GGCTGTACAGTCAGTTTGTGCTATATCTAGCTGCACAGGCTTATATCTGCCTATCTGGCTGTACAGTCAGTTTGTGCTATATCTAGCTGACAGCTTATATCTGCCTATCTGGCTGT
>HMEZZP203GTBSV length=78 xy=2677_1133 region=3 run=R_2012_04_14_16_56_03_
GTGCTATATCTAGCTGCACAGGCTTATATCTGCCTACTCTGGCGTGTACAGTCAGTTTGTTGCTATATCTAGCTGCAC
>HMEZZP203FT9DA length=52 xy=2277_3420 region=3 run=R_2012_04_14_16_56_03_
ATATCTGCCTACTCTGGCGTGTAGAGTCAGTTGTTGCTATATCTAGCTGTCA
>HMEZZP203F58ML length=29 xy=2414_1179 region=3 run=R_2012_04_14_16_56_03_
CTATATCTAGCTGTACAGGCTTATAACTG
>HMEZZP203G2LF4 length=110 xy=2782_3458 region=3 run=R_2012_04_14_16_56_03_
AGCCAGCCACGCCACTCTAGCTCGCCACGCCACGCCACTCTAACTACACCACGCCACGACATCTAGCTCGCCACGCCACGCCACGCCACTCTAGCGTCACCAGCCAGCTG
>HMEZZP203FMGVT length=126 xy=2189_0359 region=3 run=R_2012_04_14_16_56_03_
ACAAACAAGACAAATACATCATTAAGTCACCGAGCAGTTAAACCAACAGAGCATCCTGGGCTAGAAGCATTGCAAAGTGCGTGCAGGAAACCGACATGAGTCATATTACACATTCCATTGTGCTAC
>HMEZZP203G7O1K length=46 xy=2840_3830 region=3 run=R_2012_04_14_16_56_03_
CTATCTGCGTGTAGAGTCAGTTTGTTGCTATATCTAGCTGTACAGC
>HMEZZP203GPPOM length=142 xy=2636_0436 region=3 run=R_2012_04_14_16_56_03_
CCGGTGTTAGTGCGTGTTTGTTAGCGTGTGTGTCTGGTGCGTGTGCGTGTCTGAGTTCCGGTGTTAGTGCGTGTTTGTTAGCGTGCGTGTCTGGTGCATGTGCGTGTCTGAGTTCCGGTATTAGTGCGTGTTTGTTAGTGTG
>HMEZZP203GX1XQ length=87 xy=2731_0444 region=3 run=R_2012_04_14_16_56_03_
AGCCAGCCAGCCGGCTAGCCAGCCAGCCGTCTAGCTAGCCAGCCAGCCAGCTGTCTAGCTAGCCAGCCATCTAGCTAGCCAGCCTAG
>HMEZZP203G0R00 length=220 xy=2762_0594 region=3 run=R_2012_04_14_16_56_03_
CTGGCTGGCTGGCGAGCTAGACTGCTGGCTGGCGAGCTAGACGGCGTGGCTGGCGAAGCGTAGACAGCTGGCGTTGCTTGCGTAGACGGCTGCCTGGCTAGATAGACGGCTGGCTGGCTAGCTAGATGGCTGGGTGGCTAGCTAGATGGCTGGCTGGCTAGCTAGCTGGCTGGCTGGTGAGCTAGCCGCTGGCTGGCGAGCTAGCTGGCATACGTGGCGT
>HMEZZP203FMZWN length=44 xy=2195_0437 region=3 run=R_2012_04_14_16_56_03_
ATCTAGTTAGCCAGCCAGCCAGCCAGCCATCTAGCTACCCAGCC
>HMEZZP203HG0KY length=284 xy=2947_0416 region=3 run=R_2012_04_14_16_56_03_
ATATAAGCCTGTGCAGCTAGATATAGCACAAACTGACTGTACAGCCAGATAGGCAGATATAAGCCTGTGCAGCTAGATATAGCACAAACTGACTGTACAGCCAGATAGGCAGATAGTAAGCCTGTGCAGCTAGATATAGCACAAACTGACTGTACAGCCAGATAGGCAGATATAAGCCTGTGCAGCTAGATATAGCACAAACTGACTGTACAGCCAGATAGGCAGATATAAGCCTGTGCAGCTAGATATAGCACAAACTGACTGTACAGCCAGATAGGCAGATA
>HMEZZP203FM0QU length=48 xy=2195_1524 region=3 run=R_2012_04_14_16_56_03_
CTAGATATAGCACAAACTAGACTGTACAGCCAGATAGGCAGATATAAG
>HMEZZP203GY6WF length=231 xy=2744_0285 region=3 run=R_2012_04_14_16_56_03_
GTCTAGCTAGCCAGCCAGCCAGCCGTCTAGCCAGCCAGCCAGCCATCTAGCAAGCCAGCCAGCCAGCCGATCTAGCTAGCCAGTCAGCCAGCCATCTAGCTAGCCAGCCAGCCGTCTAGCTAGCAAGCCAGCCGTCTAGCTAGCCAGCCAGCCATCAGCTAGCCAGCCGTCAGCTAGCCAGCCAGTNAGCCATCAGTGCAGCTGCAGCTAGCCAGCCAGCCAGCCAGCCAT
>HMEZZP203FHRXE length=50 xy=2135_2576 region=3 run=R_2012_04_14_16_56_03_
AGCACAAACTGGCTCTACAGCCAGATAGGCAGATATAAGCCTGTACAGCT
>HMEZZP203F5WNB length=39 xy=2410_2037 region=3 run=R_2012_04_14_16_56_03_
GAATCTGCAGCAGATCGGCTGCAGATTCATACGTGGCGT
>HMEZZP203F7RLF length=39 xy=2431_2785 region=3 run=R_2012_04_14_16_56_03_
ATCTGGCATGAAGGATGCAGTGTTTGTAAGATGCACTCC
>HMEZZP203FLYN8 length=52 xy=2183_1334 region=3 run=R_2012_04_14_16_56_03_
AGTGAGCCACTCTAGCTAGTCAGCCGGTCCTAGCTAGCCACGCCACGCCACG
>HMEZZP203F1O4U length=67 xy=2362_2284 region=3 run=R_2012_04_14_16_56_03_
CTAGCTGTACAGGCTTATATCTGCCTATCTGGCTGTACAGTCAGTTTGTGCTATATCTAGCTGTACA
>HMEZZP203GDY11 length=221 xy=2502_1575 region=3 run=R_2012_04_14_16_56_03_
GCAAGCCAGCCAGCCAGCCAGCCAGCCAGTCATGTAGCTAGCCAGCCAGCCAGCCATGTAGCTAGCCAGCCAGCCAGCCATCTAGCTCGCCAGCCAGCCGTCGAGCCAACCAGGCCAGCCAGTTGAGCCAGCCAGCCAGCCGGCTAGCTAGCCAGCCAGCCAGCAGGCAGGTCTAGCAAGCCAGTCCGGCTAGCTAGCCAGCCAGCCGGTCTAGCTAAACC
>HMEZZP203HERKD length=55 xy=2921_1915 region=3 run=R_2012_04_14_16_56_03_
AGCTAGATATAGCACAACTGACTCTACAGCCAGATAGGCAGATATAAGCCTGTAA
>HMEZZP203HG32D length=45 xy=2948_0835 region=3 run=R_2012_04_14_16_56_03_
GCTGGCTAGCAAGCCAGCCAGCTAGCTAGCCAGCATACGTGGCGT
>HMEZZP203GXWLV length=187 xy=2729_1729 region=3 run=R_2012_04_14_16_56_03_
TCTCCATCCTCCTCCTCTCTCTTCTCCTCCTCCTCTCTCTCTCTCTCTCTCTCTCTCTCTCTCTCTCTCTCTCTCTCTCTCTCTCTCTCTCTCTCTCTCTCTCTCTCTCTCTCTCTCTCTCTCTCTCTCTCTCTCTCTCTCTCTCTCTCTCTCTCTCTCTCTCTCTCTCTCTCTCTCTCTCTCTCTC
>HMEZZP203F7G80 length=66 xy=2428_1666 region=3 run=R_2012_04_14_16_56_03_
TTGTTGGCTGGCTGGTGAGCTAGACAGCTGGTGGCGAGCTAGACGGCTGGCTGGCTGGCTGGCTAN
>HMEZZP203GNVPB length=119 xy=2615_0941 region=3 run=R_2012_04_14_16_56_03_
ATTCACGTCATTACGCCACAACTGTAATTAGGAACCTTTGCCACTCACGTGATAGTCAAACTAAAAACTTACAGCTGGTTTGCCTTGGACTAGATACATTTTTTTNTTTTCGAGGACGG
>HMEZZP203HHNE1 length=221 xy=2954_1339 region=3 run=R_2012_04_14_16_56_03_
ATAAGCCTGTGCAGCTAGATATAGCACAAACTGACTGTACAGCCAGATAGGCAGATATAAGCCTGTGCGAGCGTAGGATATAGCACAAACTAGACTGGTACAGCCAGATAGGCAGATATAAGCCTGTGCAGCTAGATATAGCACAAACTAGACTGGTACAGCCAGATAGGCAGATATAAGCCTNTGCAGCTAGATATAGCACAAACTAGACTGGTACAGCC
>HMEZZP203GTK7E length=36 xy=2680_1032 region=3 run=R_2012_04_14_16_56_03_
ATTGTTTGACTAGCACATGCGTGTACACAAAACGTT
>HMEZZP203GGVQE length=41 xy=2535_2068 region=3 run=R_2012_04_14_16_56_03_
AGCTAGTCGACTGGCTGGCTAGCTCGCCAGCCAGCCAGCTA
>HMEZZP203GQ8KC length=70 xy=2653_1930 region=3 run=R_2012_04_14_16_56_03_
CAGCCTGCCAGCCTTCTAGATAGCCAGCCAGCCAGCTGTCTAGCTAGCCAGCCAGCCAGCTGTATAGCTA
>HMEZZP203G7UNV length=36 xy=2842_2921 region=3 run=R_2012_04_14_16_56_03_
TTCTTTGATCACAGTGATAGGTCCGATCTCATTACA
>HMEZZP203HHG36 length=35 xy=2952_1364 region=3 run=R_2012_04_14_16_56_03_
AGTTTGTGCTATATCTAGCTTTACAGGCTTATATC
>HMEZZP203FZ2TP length=133 xy=2344_0443 region=3 run=R_2012_04_14_16_56_03_
GTCTAGCTAGCCAGCCAGCCAGCCGTCTAGCCAGCCAGCCAGCCATCTAGCAAGCCAGCCAGCCAGCCGATCTAGCTAGCCAGTCAGCCAGCCATCTAGCTAGCCAGCCAGCCGTCTAGCTAGCAAGCCAGCC
>HMEZZP203F636G length=50 xy=2424_1110 region=3 run=R_2012_04_14_16_56_03_
AGATATAGCACAAACTTGACTGTACAGCCAGATAGGCAGATATAAGCCTG
>HMEZZP203F3EVE length=49 xy=2382_0376 region=3 run=R_2012_04_14_16_56_03_
CTGGCTGGCTGGCTATCTAGATGGATGGCTGGCTGGTAGCTAGACGGTT
>HMEZZP203FPN1R length=56 xy=2225_2157 region=3 run=R_2012_04_14_16_56_03_
GAAGTCGTTGCGGGACGAGATGCTCAGCCTTCGCTGATGAAAAGGTAACCCTTCGT
>HMEZZP203F61DT length=163 xy=2423_1583 region=3 run=R_2012_04_14_16_56_03_
GGCTGTACTGTCAGTTTGTGCTATATCTAGCTGTACAGGCTTATATCTGCCTATCTGGCTGTAGAGTCAGTTTGTGCTATATCTAGCTGTACAGGCTTATATCTGCCTATCTGGCTGTAAGAGTCAGTTTGGTGCTATATCTAGCTGTACAGGCTAATATCTG
>HMEZZP203G7KP8 length=77 xy=2839_2334 region=3 run=R_2012_04_14_16_56_03_
GCCTATCTGGCTGTACAGTCACTTTGTGCTATATCTAGCTGCACAGGCTTATATCTGCCTATCTGGCTGTACAGTCN
>HMEZZP203HHAPB length=31 xy=2950_1245 region=3 run=R_2012_04_14_16_56_03_
ACAAGGTGTATAATTCGATAAATACACTTCG
>HMEZZP203GHU9B length=30 xy=2546_3053 region=3 run=R_2012_04_14_16_56_03_
AGATATAGCACAAACTAGACTGTACAGCCA
>HMEZZP203GAA9C length=387 xy=2460_2798 region=3 run=R_2012_04_14_16_56_03_
GAANANACAACACACACACACACACACACACACACACACACACACACACACACACACACACACACACACACACACACACACACACACACACACACACACACACACACACACACACACACACACACACACACACACACACACACACACACACACACACACACACACACACACACACACACACACACACACACACACACACACACACACACACACACACACACACACACACACACACACACACACACACACACACACACACACACACACACACACACACACACACACACACACACACACACACACACACACACACACACACACACACACACACACACACACACACACACACACACACACACACACACACACACACACACACACACACAC
>HMEZZP203G3VG6 length=83 xy=2797_1672 region=3 run=R_2012_04_14_16_56_03_
AGCCAGATAGGCAGATATAAGCCTGTGCAGCTAGATATAGCAACAAACTGACTGTACAGCCAGATAGGCAGATATACGCCTGT
>HMEZZP203GX41H length=42 xy=2732_0371 region=3 run=R_2012_04_14_16_56_03_
ACTGTACAGCCAGATAGGCAGATATAAGCCTGTACAGCTAGA
>HMEZZP203GRU8V length=167 xy=2660_2653 region=3 run=R_2012_04_14_16_56_03_
ATAACGTCAGTTCTTAGATGCTCTAATCAGCAGACAGTCAACATAAGTATCAGTATCAACTAACATTAAGCAGAAGCTGTTCATATAATTCTCAACACAAGTAGCCTTTCATATACCTGGAGGCACTAAACAAGATAGTTGGCAGGTTGGGAGTTCCCACCTGAGGC
>HMEZZP203F1HDN length=52 xy=2360_0425 region=3 run=R_2012_04_14_16_56_03_
CTTTGAATGAATGATTGCTAGCTATGGGTGGGCAGGCTGGTGAAGGTGTGGT
>HMEZZP203GS1NZ length=83 xy=2674_0285 region=3 run=R_2012_04_14_16_56_03_
GCGGTGCCAGTAGTGACCAGAGTGAAAGGGAGCACAGCCGTCACACATCACTACTGTGATCAAACCTAAGTAGGATTATGCTA
>HMEZZP203G6CGD length=83 xy=2825_2299 region=3 run=R_2012_04_14_16_56_03_
AGACAGCCAGCTGTCTAGCTAGCAAGCCAGCCAGCTGTCTAGCTAGCCAGCCATCTAGGCTAGCCAGTCAGCCATCTAGGCTA
>HMEZZP203HB5UN length=90 xy=2891_3341 region=3 run=R_2012_04_14_16_56_03_
CCAGCCGTCTAGCTTGCCAGCCAGCCAGCCGTCTAGCTCGCCAGCCAGCGAGTCATCTAGCTCGCCAAGCCAGCTGTCTAGCTTGACCAG
>HMEZZP203HCWSI length=30 xy=2900_1392 region=3 run=R_2012_04_14_16_56_03_
GTAGTCTGCGTGATTCAAGGTTTGGGAGTG
>HMEZZP203GKPH0 length=64 xy=2579_0390 region=3 run=R_2012_04_14_16_56_03_
GTGCAGCTAGATATAGCACAAACTGACTGTACAGCCAGATAGGCAGATATAAGCCCTGTAGCAG
>HMEZZP203GEWZ6 length=59 xy=2513_0516 region=3 run=R_2012_04_14_16_56_03_
TGCTATATCTAGCTTACAGCGTATATACTGCCTACTCTGGCGTGTAGAGTCAGTTGTTG
>HMEZZP203GVJPA length=51 xy=2702_2284 region=3 run=R_2012_04_14_16_56_03_
AGCTGCACAGGCTTATATCTGCCTATCTGGCTGTACAGTCAGTTTGTGCTN
>HMEZZP203HA9D5 length=90 xy=2881_2235 region=3 run=R_2012_04_14_16_56_03_
AGCACTCTGCAATAAACGCATCGACACATAACTACTATTTGTCCGGATGGCTCCGACGACACATAGCAGCGCGAGGTCGGTATACGACCA
>HMEZZP203HE7HS length=82 xy=2926_2078 region=3 run=R_2012_04_14_16_56_03_
GCTTGACCTCGCTTGATGCCTTATCACAGAGTTGGCATCGCTTGACCTCGCTTGATCTCCTTATCGACAGTAGTTGGCATCG
>HMEZZP203GUZTE length=34 xy=2696_1088 region=3 run=R_2012_04_14_16_56_03_
CTTGTTTGACACCGAGAGCTATATTGGGCATCCT
>HMEZZP203G7UBV length=77 xy=2842_2489 region=3 run=R_2012_04_14_16_56_03_
GTACAGGCTTATATCTGCCTATCTGGCTGTACAGTCAGTTTGTGCTGTATCGAGCTGTACAGGCTTATATCTGCCTA
>HMEZZP203F7AJM length=92 xy=2426_1168 region=3 run=R_2012_04_14_16_56_03_
ATGCATAGCAGCAATGTATAAATGCAATCCGTTATACATTGTAGCGCGACAATGTAGAGCAGCAATGTATAAATGCAGTGTGTTATACATGT
>HMEZZP203GTDTL length=68 xy=2677_3751 region=3 run=R_2012_04_14_16_56_03_
TGCTATATCTAGCTGCACAGGCTTATATCTGCCTATCTGGCTGTACAGTCATTGTGCTATATCTAGCT
>HMEZZP203HE44B length=59 xy=2925_3097 region=3 run=R_2012_04_14_16_56_03_
CTGCACAGGCTTATATCTGCCTATCTGGCTGTACAGTCAGTTTGTGCTATATCTAGCTT
>HMEZZP203GNFDA length=119 xy=2610_0252 region=3 run=R_2012_04_14_16_56_03_
GGCTGTACAGTCAGTTTGTGCTATATCTAGCTGCACAGGCTTATATCTGCCTATCTGGCTGTACAGTCAGTTTGNGCTATATCTAGCTGACAGCTTATATCTGCCTATCTGGCTGTAGA
>HMEZZP203GAES2 length=134 xy=2461_3300 region=3 run=R_2012_04_14_16_56_03_
TCAGTTTGTGCTATATCTAGCTGCACAGGCTTATATCTGCCTATCTGGCGTGTACAGTCNGTTTGTTGCTATATCGTAGCTGCACAGGTCTTATATCTGCCTATCGTGGCGTGTACGAGTCTGTTTGTGCTATA
>HMEZZP203HCG40 length=281 xy=2895_1586 region=3 run=R_2012_04_14_16_56_03_
AGGTTGGTAGTGTTGTGNTTCTTGGTTGGGTTGGTTGTGTTNTGTTGGTTGGTGTGTGTGTTGTTGTGTGTGTGTGTGTGTGTGTGTGTGTGTGTGTGTGTGTGTGTGTGTGTGTGTGTGTGTGTGTGTGTGTGTGTGTGTGTGTGTGTGTGTGTGTGTGTGTGTGTGTGTGTGTGTGTGTGTGTGTGTGTGTGTGTGTGTGTGTGTGTGTGTGTGTGTGTGTGTGTGTGTGTGTGTGTGTGTGTGTGTGTGTGTGTGTGTGTGTGTGTGTGTGTGTGTGT
>HMEZZP203HDUXW length=37 xy=2911_0594 region=3 run=R_2012_04_14_16_56_03_
TCGCCAACCAGCTGTCTAGCTCGCCAGCCAGCCAGCC
>HMEZZP203HCGQK length=55 xy=2895_1066 region=3 run=R_2012_04_14_16_56_03_
GGCTAGCTAGACGGCTAGCTCGCCAGCCAGCCGTCTAGCTAGCCATACGTGGCGT
>HMEZZP203G1RMF length=81 xy=2773_1669 region=3 run=R_2012_04_14_16_56_03_
TGTGCTATATCTAGCTGTACAGGCTTATATCTGCCTATCTGGCTGTACAGTCAGTTTGTTGCTATATCTAGCTGTCAGCGT
>HMEZZP203GJ2S7 length=37 xy=2571_3753 region=3 run=R_2012_04_14_16_56_03_
ATATCTAGCTGCACAGGCTTATATCTGCCTATCTGGC
>HMEZZP203GGC0E length=31 xy=2529_2380 region=3 run=R_2012_04_14_16_56_03_
TCTTACTGTGCACTGGCACAAGTTCCTTGCC
>HMEZZP203GYNZO length=116 xy=2738_0354 region=3 run=R_2012_04_14_16_56_03_
ACAGTATACAGTATGCATGGACCGAAAGTTTGTGTCGAGCATGCAGTGTCTAAAGTGAAGTCGCTCCGCCGTATGCAAATTTTNTTTCTATAGTCCACTAACCAATCGTACAATGC
>HMEZZP203FR5RO length=38 xy=2253_3746 region=3 run=R_2012_04_14_16_56_03_
AGATAGGCAGATATAAGACCTCGTGCAGCTAGATATAG
>HMEZZP203F4XQ8 length=37 xy=2399_1874 region=3 run=R_2012_04_14_16_56_03_
ACAACAAGACAATACATCATTAAGTCACCGAGCAGTT
>HMEZZP203GY6WU length=44 xy=2744_0300 region=3 run=R_2012_04_14_16_56_03_
ATCTGGCTGTACAGTCAGTTTGTGCTATATCTAGCTGTACAGGC
>HMEZZP203GZKS6 length=65 xy=2748_1928 region=3 run=R_2012_04_14_16_56_03_
GGCTGGCTGTCTAGTTAGATGGCTGGCTTGCTGGCTAGCTAGTCGATGGCTGGCTGGCTGCTAAC
>HMEZZP203HBE83 length=36 xy=2883_1637 region=3 run=R_2012_04_14_16_56_03_
TCATGCAGACTTGGTATCTGAACAGCCTGTTCAGAT
>HMEZZP203FJ4GL length=114 xy=2162_1539 region=3 run=R_2012_04_14_16_56_03_
GCTAGATATAGCACAAACTGACTGTACAGCCAGATAGGCAGATATAAGCCTGTAACAGCTAGATATACNCAACTAGACTGTCAGCCAGGATAGGCAGATATAAGCCTGTACAGC
>HMEZZP203G7PG3 length=75 xy=2841_0293 region=3 run=R_2012_04_14_16_56_03_
AGGCAGATATAAGCCTGTACAGCTAGATATAGCACAAACTGACTGTACAGCCAGATAGGCAGATATAAGGCCTGT
>HMEZZP203HFXFX length=46 xy=2934_2939 region=3 run=R_2012_04_14_16_56_03_
GATATAGCACAACTGACTGTACAGCCAGATAGGCAGATATAAGCCT
>HMEZZP203GURDO length=109 xy=2693_2442 region=3 run=R_2012_04_14_16_56_03_
AGATATAGCACAAACTGACTGTACAGCCAGATAGGCAGATATAAACTCGTGCAGCTAGATATAGCACAAACTGGACTGTACAGCCAGATAGGCAGATATAAGCCTGTGC
>HMEZZP203GWBPV length=58 xy=2711_1729 region=3 run=R_2012_04_14_16_56_03_
ATATAGCACAACTGACTGTACAGCCAGATAGGCAGATATAAGCCTGTGCAGCTAGATA
>HMEZZP203GEW7W length=65 xy=2513_0794 region=3 run=R_2012_04_14_16_56_03_
AGCTAGACGGCTGACTAGCTAGACGGCTGGCTGGCTAGCTAGATGGCTGCCTGGCTAGCTAGACG
>HMEZZP203HER0Y length=60 xy=2921_2512 region=3 run=R_2012_04_14_16_56_03_
ACAGCCAGATAGGCAGATATAAGCCTGTACAGCTAGATATAGCACAACTAGACTGTACAG
>HMEZZP203HCSW5 length=46 xy=2899_0471 region=3 run=R_2012_04_14_16_56_03_
CTGCCTATCTGGCTGTACAGTCAGTTTGTGCTATATCTAGCTGCAG
>HMEZZP203GADXH length=166 xy=2461_2163 region=3 run=R_2012_04_14_16_56_03_
GCTTAATAGTCGATAGTTGGTAGTGCCGATCGAGACCACTTGCCGCAGTACGGTAACCGCACACATGTATTCAGGATTACTACAATTCGTAAATATGCTATGAGTTATTATTATATTAGTTATTATTATTATTATTATTATTATTATTATTATTATTAGTTACTTA
>HMEZZP203FY1WW length=32 xy=2332_1758 region=3 run=R_2012_04_14_16_56_03_
GCCAGCTGTCTAGCTAGCCAGCCAGCCAGCCG
>HMEZZP203GK5SD length=62 xy=2584_1019 region=3 run=R_2012_04_14_16_56_03_
CAGGCTTATATCTGCCTATCTGGCTGTACAGTCAGTTTGTGCTATATCTAGCTGTACAGGCG
>HMEZZP203FWHS1 length=95 xy=2303_1171 region=3 run=R_2012_04_14_16_56_03_
ACTGACAGTACAGCCAGATAGGCAGATATAAGCCTGTACAGCTAGATATAGCACAAACTAGACTGTACAGCCAGATAGGCAGATATAAGCCTGTA
>HMEZZP203GNDDZ length=115 xy=2609_1781 region=3 run=R_2012_04_14_16_56_03_
AAACAACAGGTAGCAGCTCAAGGCTTGCTCCACTTCCATCATAAATTTGGCCTGCGTGTGCCATTACCTCCAGAGTGAGAACATATGCAAATTAAGGCCAAGACCCAAACTAAGC
>HMEZZP203FXF6X length=157 xy=2314_0679 region=3 run=R_2012_04_14_16_56_03_
ATCTGCCTACTCTGGCGTGTACAGTCAGTTTGTTGCTATATCTAGCTGCACAGGCTTATATCTGCCTATCTGGCTGTACAGTCAGTTTGTTGCTATATCTAGCTGCACAGGTCTTATATCTGCCTATCTGGCTGTACAGCAGTTTGTGGCTATATCT
>HMEZZP203GZ3Q6 length=85 xy=2754_1904 region=3 run=R_2012_04_14_16_56_03_
ACTGACTCTACAGCCAGATAGGCAGATATAAGCCTGTGCAGCTAGATATAGCACAAACTGACTGTACAGCCAGATAGGCAGATAT
>HMEZZP203FX2GX length=62 xy=2321_0879 region=3 run=R_2012_04_14_16_56_03_
AGGCTTATATCTGCCTATCTGGCGTGTACAGTCAGTTTGTTGCTATATCTAGCTGCACAGGC
>HMEZZP203GU3J3 length=82 xy=2697_1841 region=3 run=R_2012_04_14_16_56_03_
AGATATAGCACAAACTGACTGTACAGCCAGATAGGCAGATATAAGCCTGTACAGCTAGATATAGCACAAACTGACTGTACAG
>HMEZZP203GRH8N length=117 xy=2656_2181 region=3 run=R_2012_04_14_16_56_03_
CTATTTACCACTATGTAATCTGATCCGTTTGTTAACAGATCTTTATCAGCTGTTCCTGCAGCAAAAGAAGATGGATGTGTCTGTGTGTGCAGCTGTGTGCATTGGAGGAAAGGTTGG
>HMEZZP203FZM08 length=79 xy=2339_0458 region=3 run=R_2012_04_14_16_56_03_
AAACTCAGAATACGAACCAGCCTGCACTACTGTACTGTATGCCTCAAAACAATGTAATAATACGGACCGGGAAAAGTAA
>HMEZZP203G8SW8 length=178 xy=2853_2266 region=3 run=R_2012_04_14_16_56_03_
AGGCAGATATAAGCCTGTGCAGCTAGATATAGCACAACTGACTGTACAGCCAGATAGGGCAGATATAAGCCTGTGCAGCTAGATATAGCACAACTGCTGTACAGCCAGATAGGGCAGATATAAGCCTGTGCAGCTAGATATAGCACAACTGCTGTCAGCCAGATAGGGCAGATATAAG
>HMEZZP203GNSLV length=272 xy=2614_1025 region=3 run=R_2012_04_14_16_56_03_
CTTTAAATATTTAAACAATCTCTGTAAATGATGGCAACTCCACCTCCTTTTCCTACTTTAAACTTAATCAGATCTAATCATATGATAGCCTTCAGGTGTAGCAAGAAGAGCTGCATGAGATGAGGTCTCAAGGAACCAAGTTTCTGTCAGAGCTAAATAATCCAGCTCTTATGCAACTAAGAGGTCAGCAATCTAGGTAGAATGCTTGACAAGAGCCCACATATTTAGTCAGACAACATGAAAGTGTGACTGAGTTTTTTGTATGTTGTATA
>HMEZZP203HA6WK length=38 xy=2880_3106 region=3 run=R_2012_04_14_16_56_03_
AAGTATGAAGACAGTGATCACGCAACCACTAGTTGGTG
>HMEZZP203HFUG8 length=32 xy=2933_3194 region=3 run=R_2012_04_14_16_56_03_
ACTTCACATCTATTCTCACTGGCACACTAACT
>HMEZZP203HAPVO length=53 xy=2875_1522 region=3 run=R_2012_04_14_16_56_03_
AGTCAGTTTGTGCTATATCTAGCTGCACAGGCTTATATCTGCCTATCTGGCTN
>HMEZZP203HBBZJ length=41 xy=2882_1501 region=3 run=R_2012_04_14_16_56_03_
GACACATTGAAACAGATCCTGTGCGAGGAGCCAGTGCTCCT
>HMEZZP203F5JFP length=170 xy=2406_1299 region=3 run=R_2012_04_14_16_56_03_
GGCTGTACTGTCAGTTTGTGCTATATCTAGCTGTACAGGCTTATATCTGCCTATCTGGCTGTAGAGTCAGTTTGTGCTATATCTAGCTGTACAGGCTTATATCTGCCTATCTGGCTGTAGAGTCAGTTTGGTGCTATATCTAGCTGTACAGGCTTATATCTGCCGTATCT
>HMEZZP203GZ0K2 length=229 xy=2753_1892 region=3 run=R_2012_04_14_16_56_03_
GCACAAACTGACTGTACAGCCAGATAGTCAGATATAAGCCTGTACAGCTAGATATAGCACAAACTGACTGTACAGCCAGATAGGCAGATATAAGCCTGTACAGCTAGATATAGCACAAACTGGACTGTACAGCCAGATAGGCAGATATAAGCCTGTACAGCTAGATATAGCACAAACTGGACTGTACAGCCAGATAGGCAGATATAAGCCTGTACAGCTAGATATAGCA
>HMEZZP203GGCG3 length=105 xy=2529_1685 region=3 run=R_2012_04_14_16_56_03_
ATCTGCCTTATCTGGCTGTACAGTCAGTTTGTGCTATATCTAGCTGCACTAGGCTTTATATCTGCCTATCTGGCTGTACAGTCAGTTTGTGCTATATCTAGCTGC
>HMEZZP203G9QVD length=172 xy=2864_1207 region=3 run=R_2012_04_14_16_56_03_
GCTCACCAGCCAGCTGGCTAGCTAACCAGCCAGCCAGCCATCTTTAGTCTAACTTGCCAGCCAGTCGGCTAGCTAGCCAGCCAGTCTAGACAGCCAGCCTAGCCATCTTAGCTAGCCAGCAATCTAGCTAGCCAGCCTAGCCAGCCATCTTAGTCTTTAGTCCAGCCTAGCA
>HMEZZP203F51P0 length=82 xy=2412_0422 region=3 run=R_2012_04_14_16_56_03_
GCCTATCTGGCTGTACAGTCAGTTTGTGCTATATCTAGCTGCACAGGCTTATATCTGCCTATCTGGCTGTACAGTCGAGTTT
>HMEZZP203HGXOG length=69 xy=2946_0750 region=3 run=R_2012_04_14_16_56_03_
TAGGCAGATATAAGCCTGTGCAGCTAGATATAGCACAACTGACTGTACAGCCAGATAGGCAGGATATAA
>HMEZZP203GHD57 length=53 xy=2541_1389 region=3 run=R_2012_04_14_16_56_03_
ATCTGCCTATCTGGCGTGTACAGTCAGTTTGTTGCTATATCTAGCTGTCACGN
>HMEZZP203FR0HZ length=45 xy=2252_1013 region=3 run=R_2012_04_14_16_56_03_
AACATTGTTGACACTGAGAGATAAATTGGGCATCCTAAATACTGG
>HMEZZP203FJ0UB length=81 xy=2161_0945 region=3 run=R_2012_04_14_16_56_03_
GCCAGCCAGCCAGCTGTCTAGCTCGGCAGCCAGCCGTCTAGCTCACCAGCCAGCCAGCCATCTAGCTCGCCAGCCAGCAGC
>HMEZZP203HF9GM length=98 xy=2938_2132 region=3 run=R_2012_04_14_16_56_03_
ATCTCGCCGATTAAGGTTGCTGTCCAAGTGATGAGGGATCTTTACTGAATAAGCAAGGAAGTTCAAATTGGAGGACAGTTTGTTTACATTTTTCTTTA
>HMEZZP203G7K71 length=157 xy=2839_2975 region=3 run=R_2012_04_14_16_56_03_
CTTGCCAGCCAGCCGTCGAGCTAGCCAGCCAGCCATCTAGCTAGCCGAGCCAGCTAGCCAGCCAGCTGGGATAGCTAGCTGGCTAGCTAGCCAGCCATCTAGCTAACCAGCCAGTGAGCCATCCAGCCAGCCATCTAGCTAGCCAACCAGCCATTCA
>HMEZZP203GL2K5 length=43 xy=2594_2567 region=3 run=R_2012_04_14_16_56_03_
CTCTTGCTTACACAGAGTACAAGGCAGCGATCAGTACAATATC
>HMEZZP203FK5ZB length=134 xy=2174_1013 region=3 run=R_2012_04_14_16_56_03_
ACAGTCAGTTTGTGCTATATCTAGCTGCACAGGCTTATATCTGCCTATCTGGCTGTACAGTCAGTTTGTGCTATATCTAGCTGCACAGGCTTATATCTGCCTATCTGGCTGTACAGTCAGTTTGTGCTATATCT
>HMEZZP203GLP14 length=66 xy=2590_2714 region=3 run=R_2012_04_14_16_56_03_
ATGATGGATTGACACAGATTGTTCTTGACAGCATTGAACACATTTGTGGCTTCAGCATCCACTGGA
>HMEZZP203G4OCG length=75 xy=2806_2222 region=3 run=R_2012_04_14_16_56_03_
GTGCTATATCTAGCTGCACAGGCTTATATCTGCCTATCTGGCTGTACAGTCAGTTTGTGCTATATCTAGCTGACA
>HMEZZP203FPNWQ length=56 xy=2225_1976 region=3 run=R_2012_04_14_16_56_03_
ATGGCTGGCTGGCTAGCTAGCCAGCCAGCTGTCTAGCTAGCCAGCCAGCCATATAC
>HMEZZP203G5146 length=52 xy=2822_1224 region=3 run=R_2012_04_14_16_56_03_
ACCAGGTTCTGCACTGATTACAGACGGCTAAACCTCGTCACAAAGAGTGACG
>HMEZZP203GJN07 length=42 xy=2567_0985 region=3 run=R_2012_04_14_16_56_03_
GCACAAACTGACTGTACAGCCAGATAGGCAGATATAAGCCTG
>HMEZZP203GAXPF length=42 xy=2467_3217 region=3 run=R_2012_04_14_16_56_03_
CGTGTAGCTAGTCAGCCATCTAGCTCGCCACGCCACGCCACG
>HMEZZP203F3XTH length=134 xy=2388_0355 region=3 run=R_2012_04_14_16_56_03_
GTACAGTCAGTTTGTGCTATATCTAGCTGCACAGGCTTATATCTGCCTATCTGGCTGTACAGTCAGTTTGTGCTATATCTAGCTGCACAGGCTTATATCGTGCCTATCTGGCTGTACAGTCAGTTTGTGCTATA
>HMEZZP203HA6XX length=35 xy=2880_3155 region=3 run=R_2012_04_14_16_56_03_
TCTAGAATTGTGAGCCATACTCCGGATCCTCCTCG
>HMEZZP203F1W6A length=81 xy=2365_0416 region=3 run=R_2012_04_14_16_56_03_
AGTTTGGGACCTGACAGTCGAAATTGCTGTAACAAGAGGGGAATAGATTTACTATTCCATCCTCCAAGTCTGAACAAGTAC
>HMEZZP203HBKWP length=150 xy=2885_0775 region=3 run=R_2012_04_14_16_56_03_
TGAGAGACAGTGGGAAAAGGAGGAGTGGGAGTGTGAGAGACAGTGGGAAAGGAGGTGGGNGTGTGAGAGACAGTGGGAAAGGAGGAGTGGGAGTGTGAGAGACAGTGGGAAAGGAGGTGGGAGTGTGAGAGACAGTGGGAAAGGAGGAGT
>HMEZZP203HG3UF length=143 xy=2948_0549 region=3 run=R_2012_04_14_16_56_03_
ACAAACAAGACAAATACATCATTAAGTCACCGAGCAGTTAAACCAACAGAGCATCCTGGGCTAGAAGCATTGCAAAGTGCGTGCAGGAAACCGACATGAGTCATATTACACATTCCATTGTGCTACAAGGCACACAGGGGGAT
>HMEZZP203FW3MP length=72 xy=2310_0783 region=3 run=R_2012_04_14_16_56_03_
CGAGGTCCTTAATATTCGTTGCCTACTCGTGGGCTGTACAGTCAGTTTGTGCTATATCTAGCTGCAGNGTNT
>HMEZZP203GPECU length=92 xy=2632_2140 region=3 run=R_2012_04_14_16_56_03_
TGGCTAGCTAGACAGCTAGCTGTCTGGCTAGCTGGCCAGCTGTCTAGCTAGCCTACTGGCCAGCTAGCCAGCTGGCTGGCTGGCTAGCTAGC
>HMEZZP203GOFD4 length=53 xy=2621_1882 region=3 run=R_2012_04_14_16_56_03_
GCAGGTAGGGTTGGAGTAGATATGTGATAGTACGGCAGGTAGGGTGGGAGTAC
>HMEZZP203GX75T length=149 xy=2733_0319 region=3 run=R_2012_04_14_16_56_03_
CCTATCTGGCTGTACAGTCAGTTTGTGCTATATCTAGCTGTACAGGCTTATATCTGCCTATCTGGCTGTACAGTCAGTTTGTGCTATATCTAGCTGTACAGGCTTATATCTGCCTATCGTGGCGTGTACAGTCAGTTTGTGCTATATCT
>HMEZZP203FHQ09 length=29 xy=2135_1419 region=3 run=R_2012_04_14_16_56_03_
AGCAGCAGCGGCACGTGCGCAATTGCACA
>HMEZZP203GW1D1 length=33 xy=2719_2231 region=3 run=R_2012_04_14_16_56_03_
TCATCGCCTTGCGCTGGTGCCAGCAGCTGCGGT
>HMEZZP203HD9WZ length=388 xy=2915_3617 region=3 run=R_2012_04_14_16_56_03_
AACCNCNCTCTCTCTCTCTCTCTCTCTCTCTCTCTCTCTCTCTCTCTCTCTCTCTCTCTCTCTCTCTCTCTCTCTCTCTCTCTCTCTCTCTCTCTCTCTCTCTCTCTCTCTCTCTCTCTCTCTCTCTCTCTCTCTCTCTCTCTCTCTCTCTCTCTCTCTCTCTCTCTCTCTCTCTCTCTCTCTCTCTCTCTCTCTCTCTCTCTCTCTCTCTCTCTCTCTCTCTCTCTCTCTCTCTCTCTCTCTCTCTCTCTCTCTCTCTCTCTCTCTCTCTCTCTCTCTCTCTCTCTCTCTCTCTCTCTCTCTCTCTCTCTCTCTCTCTCTCTCTCTCTCTCTCTCTCTCTCTCTCTCTCTCTCTCTCTCTCTCTCTCTCTCTCTCTCTCTCTCTCTC
>HMEZZP203GPZSI length=155 xy=2639_1248 region=3 run=R_2012_04_14_16_56_03_
ACTGACTGTACAGCCAGATAGGCAGATATAAGCCTGTGCAGCTAGATATAGCACAAACTGACTGTACAGCCAGATAGGCAGATATAAGCCTGTGCAGCTAGATATAGCACAAACTGACGTGTACAGCCAGATAGGCAGATATAAGCCTGTGCAGC
>HMEZZP203F8HBB length=32 xy=2439_3349 region=3 run=R_2012_04_14_16_56_03_
CTATCTGGCTGTAGAGTCAGTTTGTGCTATAT
>HMEZZP203GUE7M length=120 xy=2689_3056 region=3 run=R_2012_04_14_16_56_03_
GCTAGATATAGCACAAACTGACTGTACAGCCAGATAGGCAGATATAAGCCTGTGCAGCTAGAGTATAGCNCAAACGTGACTGTACGAGCCGAGATAGGCAGATATAAGCCTGTGCAGCTG
>HMEZZP203GOWDE length=66 xy=2626_3408 region=3 run=R_2012_04_14_16_56_03_
ATATCTGCCTATCTGGCTGTACAGTCAGTTTGTTGCTATATCTAGCTGTACAGGCTTATATCTGCG
>HMEZZP203G0VAB length=128 xy=2763_0721 region=3 run=R_2012_04_14_16_56_03_
ACAAACAAGACAAATACATCATTAAGTCACCGAGCAGTTAAACCAACAGAGCATCCTGGGCTAGAAGCATTGGCAAAGTGCGTGCAGGAAACCGACATGGAGTCATATTACACATTCCATTGTGCTAC
>HMEZZP203G7QVF length=157 xy=2841_2105 region=3 run=R_2012_04_14_16_56_03_
CTGGCTGTACAGTCAGTTTGTGCTATATCTAGCTGCACAGGTCTTATATCTCGCCTATCGTGGCTGTACAGTCTAGTTTGTGCTATATCTAGCTGCACAGGTCTTATATCTGCCTATCTGGCTAGTACAGTCTAGTTTGTGCTATATCTAGCTGCAC
>HMEZZP203G2Z3U length=135 xy=2787_1976 region=3 run=R_2012_04_14_16_56_03_
AGCTAGCCGTCTAGCTAGCCAGCCATCTAGCTAGCCAGCCAGTGAGCCATCTAGCTAGTCAGCCGTCTAGCTAGCCAGCCAGCCAGCCAGCCATCTAGCTTGCCAGCCAGTCATCTAGCTCACCAGCCAGCCGTC
>HMEZZP203GW4F2 length=43 xy=2720_2096 region=3 run=R_2012_04_14_16_56_03_
GATGTCTTACTGGCTGGCTAGCTAGATCGCTGGCTAGCTAGAT
>HMEZZP203HFHWC length=38 xy=2929_3274 region=3 run=R_2012_04_14_16_56_03_
GTGTAGGTGACCAATCTGCATTAGTCTGTGTGCTTACT
>HMEZZP203GYB8N length=52 xy=2734_1509 region=3 run=R_2012_04_14_16_56_03_
AGCTGTCTAGCTAGCCAGCCAGCCAACTGTCTAGCTACCAGCCAGCCAGGCC
>HMEZZP203G0A3I length=170 xy=2756_3228 region=3 run=R_2012_04_14_16_56_03_
AGCCAGCCAGCCATCTAGCTCGCCAGCCAGCCATCTAGCTTGCCGAGCCAGCCGTCTAACCTTGCCAGCCGAGCCGATCTAGCTCACCAGCCATCTGTCTAGCTCGCCAGCCAGCCATCTAGCTCACCAGCTGCCATCTAGCTTGCCAAGCCAGCCAGCTTAGCTCACCA
>HMEZZP203GN8YX length=63 xy=2619_1751 region=3 run=R_2012_04_14_16_56_03_
CCATTCTACAGCGCAGCGGACAGCGCACAGAAGTGTTTGAAGTGTTCGAAGGGAGGATGAGCT
>HMEZZP203G09JS length=71 xy=2767_2822 region=3 run=R_2012_04_14_16_56_03_
TGAGATAGGCTCACAAGGGCTATCCTCACTGGTATTTCTGAGATGGGTTCACAAGGCTAGCCTTACTGGTG
>HMEZZP203F3VPJ length=123 xy=2387_1717 region=3 run=R_2012_04_14_16_56_03_
AACAAGCCAGCCAGCCGTCTAGCTAGCCAGCCAGCCATCGTAGCTATCCAGGCAGCCAGTCGTACCGTAATCAGCCAGCCTTCTAGGCTAGTCAGCCGTCTAAGCTCGCCAAGCCAGCCAGCC
>HMEZZP203G79LH length=73 xy=2847_1795 region=3 run=R_2012_04_14_16_56_03_
GGCTCGTCAGCCGACACAGCCTGCGGTTTGCCAATCTGGTGGGCTGAGGTAATTGCAAGCAAAAATAACTTAC
>HMEZZP203HDI6M length=72 xy=2907_1740 region=3 run=R_2012_04_14_16_56_03_
TGATGTGTATGATTAAAGGTAACGGTGTACCGCGTGATGAGGCGTGTTAGATATCAGCTGGTTAGCCCACCT
>HMEZZP203G9CA7 length=40 xy=2859_2817 region=3 run=R_2012_04_14_16_56_03_
CATGAACGCTGCAAAGTCTTAAAACCACACACCAGGAAAC
>HMEZZP203G9SM7 length=99 xy=2864_3505 region=3 run=R_2012_04_14_16_56_03_
GGCTGTACTGTCAGTTTGTGCTATATCTAGCTGTACAGGCGTTATATCTGCCTACTCTGGCTGTAGAGTCAGTTTGGTTGCTATATCTAGCTGTACAGG
>HMEZZP203FUQ8A length=36 xy=2283_1992 region=3 run=R_2012_04_14_16_56_03_
GTTTGTGCTATATCTAGCTGCACAGGCTTATATCTG
>HMEZZP203GMG5G length=37 xy=2599_0962 region=3 run=R_2012_04_14_16_56_03_
ACAACAAGACAATACATCATTAAGTCACCGAGCAGTT
>HMEZZP203HG7SG length=146 xy=2949_1566 region=3 run=R_2012_04_14_16_56_03_
CAGCTAGATATAGCACAAACTGACTCTACAGCCAGATAGGCAGATATAAGCCTGTACAGCTAGATATAGCACAAACTGACTCGTACAGCCAGATAGGCAGATATAAGCCTGTANAGCTGATATAGCACAAACTGACNGTACAGCCN
>HMEZZP203FV71M length=43 xy=2300_0808 region=3 run=R_2012_04_14_16_56_03_
CACAGAGGATGGCATTGATACTGAATGTAAAGGAGACAGTTAC
>HMEZZP203GZ92L length=355 xy=2756_1899 region=3 run=R_2012_04_14_16_56_03_
ATTGCAGATGTGCAGAAGGTGATCAAGAGAGGAAGGGCTGGAAAATACTTAAGTGAGAGAATTAGTTGAGGGACAGTGAGAGTAACGGAGTGTTATATTCTTTCTTTCTACACCTGTTCTACAGGTTTCCTATACGGGTAGTTCGGTCCACGTCCAGAAGGAGGGAACGATATCAGGCAAACAAAGCAGGCAGATCCATAGCTGGAGGCTGAAACCATTATATCGGGCCGATAAAGAAAGGCAGATCCGAAATACGGGGGCGTGGAACCACTTAAAGGTTACTTAAGTCTGGCAGGGCCGAGCCTCATCTGTGATTCCTTCTTCCTGAGGGGAACGACAGTAGTGGTTGAATCTG
>HMEZZP203GLYSC length=107 xy=2593_1738 region=3 run=R_2012_04_14_16_56_03_
AGATATAGCACAAACTGACTGTACAGACAGATAGGCAGATATAAGCCTGTACAGCTAGATATAGCACAAACTGACTGTACAGCAGATAGCAGATATAAGCCTGTAAG
>HMEZZP203G7U59 length=45 xy=2842_3583 region=3 run=R_2012_04_14_16_56_03_
ATCTGCCTATCTGGCTGTAGAGTCAGTTGTGCTATATCTAGCTTC
>HMEZZP203HFWIH length=80 xy=2934_1735 region=3 run=R_2012_04_14_16_56_03_
TGGCTGGCTGGCTCGCCAGCTGGCTGGTTGGCTCACAGCTGGCTGGCGAGCTAGTCGGCTGGCTGGCTGGCTAAGGCTAG
>HMEZZP203F4IB5 length=89 xy=2394_2371 region=3 run=R_2012_04_14_16_56_03_
GTGCTATATCTAGCTGTGCAGGCTTATATCTGCCTATCTGGCTGTAGAGCCAGTTTGTGCTATATCTAGCTGTGCGAGGTCTTATATCT
>HMEZZP203G43PV length=129 xy=2811_1665 region=3 run=R_2012_04_14_16_56_03_
CTGGCTGGCATCCAAGGGCAGCTAAACATTAGTGACGACATCCTAATATATGCTACAACGTCAGACCAACATCTCAGCAACCTCCTCAAAGTACTACAAGTATCTCAGACTGTGGCCTTCGACTAAACA
>HMEZZP203GNPMV length=229 xy=2613_1269 region=3 run=R_2012_04_14_16_56_03_
CTTTAAATATTTAAACAATCTCTGTAAATGATGGCAACTCCACCTCCTTTTCCTACTTTAAACTTAATACAGATCTAATCATATGATAGCCTTCAGGTGTAGCAAGAAGAGCTGCATGAGATGAGGTCTCAAGGAACCAAGTTTCTGTCAGAGCTAAATAATCCAGCTCTTATGCAACTAAGAGGTCAGCAATCTAGGTAGAATGCTTGACAAGAGCCCACATATTTAG
>HMEZZP203FOKTZ length=224 xy=2213_0485 region=3 run=R_2012_04_14_16_56_03_
TTTCGTATACTGCGATGCCAACCAACAGCCTACCAGTATACTGTACAGTACCTCCGATTAGTAGGGTACGAAAATTAAAACGGTAAGTTGTCTGTGGTAGGAGAGGGAAGGGTACCGACTGGCGATAGAGTGTATACAAAGACCACTGGCGAAGTAAATAACACAAGTACCGGGTACGTACAGTAATAACAGAAGTACCGGGCCGGATGTGTACAGTACATCCT
>HMEZZP203GLK2F length=32 xy=2589_0341 region=3 run=R_2012_04_14_16_56_03_
GTCTGTATAGACAATTTGTATGTTTAGTTAAG
>HMEZZP203GVY0T length=132 xy=2707_1659 region=3 run=R_2012_04_14_16_56_03_
GTTTGTGCTATATCTAGCTGCACAGGCTTATATCTGCCTATCTGGCTGTACAGTCAGTTTGTGCTATATCTAGCTAGCACAGCGTTATATCTGCCTATCTGGCTGTACAGTCAGTTTGTGCTATATCTAGCT
>HMEZZP203F43V9 length=172 xy=2401_1639 region=3 run=R_2012_04_14_16_56_03_
CAATGCTACTCTGTGCCGTAAAGTTCATGTATCTTCACATAGCATGGGAAAGTATCACTCCTTATAGTGTACTTGTGTGTCTTATGCAGTATACAAACACAGAACACAAACACAGAGCAGGACCTCACAGTCAGGAGCGCACTGTGGCGGAAGATGAATTGGGTGGGACCCG
>HMEZZP203GO102 length=165 xy=2628_2548 region=3 run=R_2012_04_14_16_56_03_
GCTTAATAGTCGATAGTTGGTAGTGCCGATCGAGACCACTTGCCGCAGTACGGTAACCGCACACATGTATTCAGGATTACTACAATTCGTAATATGCTATGAGTTATTATTATATTAGTTATTATTATTATTATTATTATTATTATTATTATTATTAGTTACTTA
>HMEZZP203FYH92 length=393 xy=2326_0888 region=3 run=R_2012_04_14_16_56_03_
GAGAAGGACGAACGAGAGAGAAGCGACGAGAGAGAGACGACGAGAGAGAGAGAGAGAGAGAGAGAGAGAGAGAGAGAGAGAGAGAGAGAGAGAGAGAGAGAGAGAGAGAGAGAGAGAGAGAGAGAGAGAGAGAGAGAGAGAGAGAGAGAGAGAGAGAGAGAGAGAGAGAGAGAGAGAGAGAGAGAGAGAGAGAGAGAGAGAGAGAGAGAGAGAGAGAGAGAGAGAGAGAGAGAGAGAGAGAGAGAGAGAGAGAGAGAGAGAGAGAGAGAGAGAGAGAGAGAGAGAGAGAGAGAGAGAGAGAGAGAGAGAGAGAGAGAGAGAGAGAGAGAGAGAGAGAGAGAGAGAGAGAGAGAGAGAGAGAGAGAGAGAGAGAGAGAGAGAGAGAGAGAGAGA
>HMEZZP203GDT0J length=69 xy=2500_3233 region=3 run=R_2012_04_14_16_56_03_
AGCTGTACAGGCTTATATCTGCCTATCTGGCTGTAGAGCCAGTTTGTTGCTATATCTAGGCTGTACAGG
>HMEZZP203GR265 length=102 xy=2663_0671 region=3 run=R_2012_04_14_16_56_03_
CACAAACTGACTGTACAGCCAGATAGGCAGATATAAGCCTGTGCAGCTAGATATAGCAACAAACTGACTGTACACGCCAGAGTAGGCAGATATAACGCCTGT
>HMEZZP203G6VRJ length=52 xy=2831_2749 region=3 run=R_2012_04_14_16_56_03_
CAGCCATCTAGCTAGCCAGCCAGCCAGCTGTCTAGCTAGCCATCCAGCCAAC
>HMEZZP203HACQH length=35 xy=2871_0871 region=3 run=R_2012_04_14_16_56_03_
TGGCTAGCTAGACAGCTGGCTGGCTGGCTAGCTAG
>HMEZZP203G28BA length=180 xy=2790_0324 region=3 run=R_2012_04_14_16_56_03_
ATCTGCCTATCTGGCTGTAGAGTCAGTTTGTGCTATATCTAGCTGTACAGGCTTATATCTGCCTATCTGGCTGTACTGTCAGTTTGTGCTATATCGTAGCTGTACAGGCTTATATCTGCCTATCTGGCTGTACTGTCAGTTTGTGCTATATCTAGCTGACAGGCTTATATCTGCCTATCT
>HMEZZP203G2GHZ length=47 xy=2781_1141 region=3 run=R_2012_04_14_16_56_03_
GACACATTGAAACAGATCCTGTGCGAGGAGCCAGTGCTCCTGAGCCC
>HMEZZP203GZGV4 length=57 xy=2747_0946 region=3 run=R_2012_04_14_16_56_03_
GTGTAGGTGACCAATCTGCATTAGTCTGTGTGCTTACTAACAGCTTTCTTTCTTCTG
>HMEZZP203GH52E length=50 xy=2550_0676 region=3 run=R_2012_04_14_16_56_03_
CTATCTGTCTGTACTAGTCAGTTTGTGCTATATCTAGCTGTACACAGGAC
>HMEZZP203GL0C9 length=57 xy=2593_3787 region=3 run=R_2012_04_14_16_56_03_
AACACTGTAAGAAGAATAGGCGAGTAGATCTCTGGCTGTGCTGCTGCCACGNGTCTG
>HMEZZP203G11NO length=84 xy=2776_2386 region=3 run=R_2012_04_14_16_56_03_
ACAAGACAAAGAACTGCTGTGTGGGGCCGACCTCACAAACGAGCGTTTCACGTGCACAGGCACAACGCAGGTGGGGGCGTAGTA
>HMEZZP203FTYNX length=43 xy=2274_1835 region=3 run=R_2012_04_14_16_56_03_
CTGCATATCGTGCGCTCTGTGCACGGCGACGCCTGNAACTACC
>HMEZZP203FYPLY length=185 xy=2328_2196 region=3 run=R_2012_04_14_16_56_03_
ACAGTCAGTTTGTGCTATATCTAGCTGCACAGGCTTATATCTGCCTATCTGGCTGTACAGTCAGTTTGTGCTATATCTAGCTGCACAGGCTTATATCTGCCTATCTGGCTGTACAGTCAGTTTGTGGCTATATCTAGCTGCACAGGCTTATATCCTGGCCTATCTGGCTGTACAGTCAGTTTGTG
>HMEZZP203HDVV9 length=66 xy=2911_1831 region=3 run=R_2012_04_14_16_56_03_
ACTTCAGACTGAGGTAAGCCTTCCGGTTCGGACAGAGGTGAACGCCTTTCCAGCTCAGTTCCCNCC
>HMEZZP203G9QEC length=100 xy=2864_0594 region=3 run=R_2012_04_14_16_56_03_
CTGCACAGGCTTATATCTGCCTATCTGGCTGTACAGTCAGTTTGTGCTATATCTAGCTGACGACAGGCTTAGTATCGTGCCTATCTGGCTGTACAGTCAG
>HMEZZP203GG7NR length=36 xy=2539_1141 region=3 run=R_2012_04_14_16_56_03_
AGATATAGCACAAACTGACTCTACAGCCAGATAGGC
>HMEZZP203GMRX7 length=50 xy=2602_2669 region=3 run=R_2012_04_14_16_56_03_
AATACATAAGTACCAGCGATGGTAACTTAAATATGCGCCAGTGAACTATA
>HMEZZP203G7MD1 length=182 xy=2840_0391 region=3 run=R_2012_04_14_16_56_03_
GTACAGTCAGTTTGTGATATATCTAGCTGCACAGGCTTATATCTGCCTATCTGGCTGTACAGTCAGTTTGTGCTATATCTAGCTGCACGAGGTCTTATATCTGCCTATCGTGGCTGTACAGTCAGTTTGTGCTATATCTAGCTGCGACGAGGTCTTATNTCTGCCTATCTGGCTGTACAGTC
>HMEZZP203GWYXK length=46 xy=2718_3142 region=3 run=R_2012_04_14_16_56_03_
AGCTAGATATAGCACAAACTGACAGTACAGCCAGATAGGCAGATAT
>HMEZZP203F5V2M length=92 xy=2410_1292 region=3 run=R_2012_04_14_16_56_03_
AATACGGTATATTCATGTGTGGTCTGTCTGACAGAGCGAACGCTACTCTGTCTGACAGCAAGGAAGGTTAGGAGTCAGCTGGTATTTGAGCC
>HMEZZP203G7A85 length=76 xy=2836_2343 region=3 run=R_2012_04_14_16_56_03_
GCTAGATATAGCACAAACTGACTGTACAGCCAGATAGGCAGATATAAGCCTGTGCAGCTAGATATAGCACGAAACT
>HMEZZP203HFAXQ length=67 xy=2927_2444 region=3 run=R_2012_04_14_16_56_03_
ATACGCCTTTCCTCGACTTGCTCAGACTGGAGGATGGAATAGTAAATCTATTCCCTCCTATTAGTAC
>HMEZZP203HGVK9 length=101 xy=2945_2139 region=3 run=R_2012_04_14_16_56_03_
GAGTCTCTGAGCCAGTGAGGTTAGTGTTTGCTTAAAAGCCTTGAGCAAACACTGCCTCCTTGTCTGAGCAACTTGTTAGTCGAGTTCGCCAGACTTGTCCT
>HMEZZP203G1FL0 length=86 xy=2769_2486 region=3 run=R_2012_04_14_16_56_03_
ATGTTTCGAATGATGGATGGATGGATGGATGGATGGATGGATGTTTCGAAGGATGGATGGATGGATGGATGGATGGATGTTCAGAT
>HMEZZP203G6U8A length=134 xy=2831_2056 region=3 run=R_2012_04_14_16_56_03_
GTGCTATATCTAGCTGCACAGGCTTATATCTGCCTATCTGGCTGTACAGTCAGTTTGTGCTATATCTAGCTGCGACAGGCTTATATCTGCCTATCTGGCTGTACAGTCAGTTTGTGCTATATCTAGCTGGCACA
>HMEZZP203FZ5T5 length=45 xy=2345_0251 region=3 run=R_2012_04_14_16_56_03_
GTCAGTTTGTGCTATATCTAGCTGTACAGGCTTATATCTGCCTAT
>HMEZZP203GOUS8 length=216 xy=2626_1386 region=3 run=R_2012_04_14_16_56_03_
CGGGTAGCTAGCCAGCCAGCCAGCTATCTAGCCAACAAGCCAGCCAGCCAGCCATCTAGCTAGCCAGCCAGCCAGCCATCTAGCTAGCCAGCCAGCCTAGCCTTCAGCTAGCCAGCCAGCCAGCTTGTACAGCTAGCCAGGCAGCCAGCCTATCAGCCAGCCAGCTTGCCAGCCTATCAGCAGCCAGCCAGCCAGCCATTTCAGCTGCCAGCCAGC
>HMEZZP203FN3OM length=60 xy=2207_2836 region=3 run=R_2012_04_14_16_56_03_
CTGTACAAGCTTATATCTGCCTATCTGGCGTGTACAGTCAGTTGTTGCTATATCTAGCTG
>HMEZZP203FW3JA length=95 xy=2310_0660 region=3 run=R_2012_04_14_16_56_03_
CAGCCGTCTAGCTCGCCAGCCAGCCGTCTAGCTAGACAGCTGCCTGGCTAGCTAGACGGCGTGGCGTGGCGAGCTAGACGGCTGATACGTGGCGT
>HMEZZP203HCBAQ length=52 xy=2893_2208 region=3 run=R_2012_04_14_16_56_03_
GTCACAATCGATGTCAATTTGTGGTGGAATGGCTTAAGTTTAGTCTTCCTAA
>HMEZZP203F8MQN length=147 xy=2441_2189 region=3 run=R_2012_04_14_16_56_03_
AGTGTGCTCTGTGAGACTCTTGTTTGGCAGATTATGCAGTGCGCTCTGTGAAACTGTTGTTTGTCCAGATCATGCACTGCGCTCTGTTAGACTCTTGTTTTCCAGATCATGCAGTGCGCTCTGTAAGACTGTTGTTTGTCCAGACCA
>HMEZZP203G3ISL length=176 xy=2793_1619 region=3 run=R_2012_04_14_16_56_03_
GCTAACAAGCCAGCCAGCTGGCTAGCTAGCAAGCCAGCCAGCCATCTAGCTAACAGCAGCCAGCCATCTAGCTAGCCAGCCAGCCAGCTATCTAGCTAGCCAGCCAGCCTAGGCCTTGAGCTAGCCAGCCAGCCAGTCTGTCTAGCTAGCCAGCCAGCCAGTCCGTCTAGCTATCC
>HMEZZP203GRW9M length=209 xy=2661_1176 region=3 run=R_2012_04_14_16_56_03_
CCAGCCGTCTAGCTCGCCAGCCAGCCATCTAGCTCACCAGCTAGCCGTCTAGCTTGCCAGCCAGCCAGCTAGCGTCACCGAGCAGCCGTCTAGCTCGCCAGCCAGCCAGCTAGCTCGACATCCAGCCGGCTAGCTCGCCAGCCAGCCAGCTAGCTAGCCAGCCAGTCCGTCTAGCTAGCCAGGCTAGCTGTCAGCTAGCCAGCCAGTCC
>HMEZZP203HCNQG length=53 xy=2897_1942 region=3 run=R_2012_04_14_16_56_03_
GCTTGACCTCGCTTGATGCCTTATCACAGAGTTGGCATCGCTTGACCTCGCTT
>HMEZZP203HDS5T length=71 xy=2910_2383 region=3 run=R_2012_04_14_16_56_03_
GATATAGCACAAACTGGCTGTACAGCCAGATAGGCAGATATAAGCCTGTACAGCTAGATATAGCACAAACT
>HMEZZP203GIZ03 length=67 xy=2559_2645 region=3 run=R_2012_04_14_16_56_03_
ATAAGCCTGTGCAGCTAGATATAGCACAAACTAGCTGTACAGCCAGATAGGCAGATATAAGCCTGTA
>HMEZZP203G9W4S length=48 xy=2866_1130 region=3 run=R_2012_04_14_16_56_03_
ACAGCTAGATATAGCACAAACTGACTGTACAGCCAGATAGGCAGAGTA
>HMEZZP203HFQ42 length=89 xy=2932_2964 region=3 run=R_2012_04_14_16_56_03_
GCTAGATATAGCACAAACTGACTGTACAGCCAGATAGGCAGATATAAGCCTGTACAGCTAGATATAGCACAAACTAGACTCTACAGCCA
>HMEZZP203F466O length=322 xy=2402_1806 region=3 run=R_2012_04_14_16_56_03_
AGCCAGCCGTCTAGCTAGCCAGCCAGGCAGTCATCTAGCTAGCCAGACATCTAGCTAGCCAGCCAGCCATATATCTTGCCGAGCCAGCCATCAAGCCAGCCAGCCAGCCGGCGAGCCAACTAGCCAGCTGGCTACCTAGCTAGCCAGCCAGCCAGCTAACTAACCAGCCAGCCATCCATCTAGCTAATCAGCCAGCCAGCCATCTAGCTAACCAGCCAGCCATCTAGCTAACCAGCCAGCCAGCCATCTAGATAGCCAGCCAGCCAGCCGTCTAGCTAGCCAGCCAGCCAGTCATCTAGCTACCAGCCAGCATACGTGGCGT
>HMEZZP203HERYX length=49 xy=2921_2439 region=3 run=R_2012_04_14_16_56_03_
ATCTAGCTAGCCAGCCTGCCAGGCTTCTAGATAGCCAGCCAGCCAGCTG
>HMEZZP203GKHIT length=71 xy=2576_2339 region=3 run=R_2012_04_14_16_56_03_
TGCTATATCTAGCTGTACAGGCTTATATCTGCCTATCTGGCTGTACAGTCAGTTTGTGCTATATCTAGCTG
>HMEZZP203HCM48 length=101 xy=2897_1178 region=3 run=R_2012_04_14_16_56_03_
GCACAGGCTTATATCTGCCTATCTGGCTGTACAGTCAGTTTGTGCTATATCTAGCTGCACAGGCTTATATCTGCCTATCTGGCTGTACAGTCAGTTTGTCG
>HMEZZP203G02C4 length=34 xy=2765_1702 region=3 run=R_2012_04_14_16_56_03_
AACTAGTGACGTGGAATATCCGCGGCATGCAAAA
>HMEZZP203F92XY length=35 xy=2458_0212 region=3 run=R_2012_04_14_16_56_03_
ACAACAAGACAATACATCATTAAGTCACCGAGCAG
>HMEZZP203GFRIA length=256 xy=2522_3184 region=3 run=R_2012_04_14_16_56_03_
CTCTCTCTCTCTCTCTCTCTCTCTCTCTCTCTCTCTCTCTCTCTCTCTCTCTCTCTCTCTCTCTCTCTCTCTCTCTCTCTCTCTCTCTCTCTCTCTCTCTCTCTCTCTCTCTCTCTCTCTCTCTCTCTCTCTCTCTCTCTCTCTCTCTCTCTCTCTCTCTCTCTCTCTCTCTCTCTCTCTCTCTCTCTCTCTCTCTCTCTCTCTCTCTCTCTCTCTCTCTCTCTCTCTCTCTCTCTCTCTCTCTCTCTCTCTCTCT
>HMEZZP203G2DSE length=42 xy=2780_1724 region=3 run=R_2012_04_14_16_56_03_
AGTGATAGGGAGGCACAGCCGTCACATATCGCCACTGTGATC
>HMEZZP203HGSVC length=111 xy=2944_2710 region=3 run=R_2012_04_14_16_56_03_
CTAGCTGCACAGGCTTATATCTGCCTATCTGGCTGTACAGTCAGTTTGTGCTATATCTAGCGTGCACAGGCTTAATATCTGCCGGTATCGTGGCTGTACAGTCAGTTTGTG
>HMEZZP203F7ZFD length=69 xy=2434_0647 region=3 run=R_2012_04_14_16_56_03_
GAACATTTCTTTACAGTTCCAAGTGTGGCAGCAGTCACTAGATTGCAAGCCAAGGCACACAGGGGAGTA
>HMEZZP203HDMH5 length=134 xy=2908_1947 region=3 run=R_2012_04_14_16_56_03_
GCGGCTGGCTGGCTAGCTAGACAGCTGGCTGGCTAGCTAGACAGCTGGCTCGCTAGCTAGATGGCTGACTGTCTGGCTTTTTGGCGTGACTGATGGCTGGCTGGCTGGCTAGCTGATGGCTGGCTAGCTAGCAG
>HMEZZP203GDL7K length=46 xy=2498_1310 region=3 run=R_2012_04_14_16_56_03_
GCCAGATAGGCAGATATAAGCCTGTAAGCTAGATATAGCACAACTG
>HMEZZP203GY36E length=118 xy=2743_0852 region=3 run=R_2012_04_14_16_56_03_
TCGCAAGCAAAATTGCATTTCATGGGCTTCGTTGCGCTATTTCTCTTGACCTTAACGTTGGTTTCTTAACCGAAGGTTTTCTTCCTCTAGAATATATATATATATATATATATATATA
>HMEZZP203G8Y28 length=247 xy=2855_2066 region=3 run=R_2012_04_14_16_56_03_
TAGATATAGCACAAAGTGACTGTACAGCCAGATAGGCAGATATAAGCCTGTGCAGCTAGATATAGCACAAACTGACTGTACAGCCAGATAGGCAGATATAAGCCTGTGCAGCTAGATATAGCACAAACTGACTGGTACAGCCAGATAGGCAGATATAAGCCTGTGCAGCTAGATATAGCACAAACTGACTGTACAGCCAGATAGGCAGATACTAAGCCTGTGCAGCTAGATATAGCACAAACTGACT
>HMEZZP203GYWDP length=143 xy=2740_3035 region=3 run=R_2012_04_14_16_56_03_
CTGGCTGTACAGTCAGTTTGTGCTATATCTAGCTGTACAGGCTTATATCTGCCTATCTGGCTGTACAGTCAGTTTGTTGCTATATCTAGCGTGTACAGCTATATCTGCCGTATCTGCTGTACAGTCAGTTTGTTGCTATATCT
>HMEZZP203GW58D length=100 xy=2721_0315 region=3 run=R_2012_04_14_16_56_03_
ACCAACTTGAAACATGGACTAGTGATTAAAGGACAACTCCAAAAAACTAAATCAAAAGCATATTCAAGCCTGTCCCTCAGTACAAAGCCCCTACTCCACC
>HMEZZP203HEK9F length=156 xy=2919_1937 region=3 run=R_2012_04_14_16_56_03_
AGTAGGTTTGCGTTGGTGGACCTGAGGTTCCTGCTTTGCTTTAATGGTTTGATGTGGGTAGAGAGATAACTAGGCGCTATACCTGACATGCATTTGTGGGTAAGTGATCAATGTCTTGTATTGGATCCTCTTATCTATCGGTAGCCAGTGAAGGGC
>HMEZZP203F1AX7 length=30 xy=2358_0285 region=3 run=R_2012_04_14_16_56_03_
TGAGTGAAAGGAAGGCTTTGTAAGCCTCCG
>HMEZZP203GNLO5 length=39 xy=2612_0263 region=3 run=R_2012_04_14_16_56_03_
GCTATCCTTACGGAAATCAAGACTAAGGTGTCTGAAGCC
>HMEZZP203G2HJI length=168 xy=2781_2492 region=3 run=R_2012_04_14_16_56_03_
ATATAGCACAAACTGACTGTACAGCCAGANAGGCAGATATAAGCCTGTGCAGCTAGATATAGCACAAACTGACTGTACAGCCAGAGTAGGCGAGATATAAGCCTGTGCAGCTAGATATAGCACAAACTGCTGTACAGCCAGAGTAGGCAGATATAAGCCTGTGCAAGC
>HMEZZP203F6IEH length=123 xy=2417_1559 region=3 run=R_2012_04_14_16_56_03_
GGTTATATCTGCCTATCTGGCTGTACAGTCAGTTTGTGCTATATCTAGCTGCACAGGTCTTATATCTGCCTATCTGGCTGGTACAGTCTAGTTTGTGCTATATCTAGCTGCACGAGGTCTTAT
>HMEZZP203GO7W5 length=108 xy=2630_1991 region=3 run=R_2012_04_14_16_56_03_
ACTGTACAGCCAGATAGGCAGATATAAGCCTGTGCAGCTAGATATAGCACAACTGACTGTACAGCCAGAGTAGGCAGATATAAGCCTGTGCAGCTAGATATAGCACAA
>HMEZZP203HGJHT length=40 xy=2941_2847 region=3 run=R_2012_04_14_16_56_03_
GTAGGGAGTAGGGCTACGCTGGGTGAGTGTCCCNCGTNTC
>HMEZZP203FVGOX length=53 xy=2291_2223 region=3 run=R_2012_04_14_16_56_03_
TGATAGCTAGATACGATTACTTGGAAACAGGAACTTAAAAGACAGTTGTCAGT
>HMEZZP203FH4SZ length=39 xy=2139_2881 region=3 run=R_2012_04_14_16_56_03_
CTAATTTGCTTAGTAAGTGACATCACGGGAAGTGCGGGT
>HMEZZP203HAC29 length=44 xy=2871_1331 region=3 run=R_2012_04_14_16_56_03_
AACTGACTGTACAGCCAGATAGGCAGATATAAGCCTGTACAGAC
>HMEZZP203HCZBM length=287 xy=2901_0576 region=3 run=R_2012_04_14_16_56_03_
ACAAACTGACTGTACAGCCAGATAGGCAGATATAAGCCTGTGCAGCTAGATATAGCACAAACTGACTGTACAGCCAGATAGGCGAGATATAAGCCTGTGCAGCTAGATATAGCACAAACTGACTGTACAGCCAGATAGGCGAGATATAAGCCTGTGCAGCTAGATATAGCACAAACTGACTGTACAGCCAGATAGGCGAGATATAAGCCTGTGCAGCTAGATATAGCACAAACTGCTGTACAGCCAGATAGGCGAGTATATAAGCCTGTGCAGCTAGATATACGCAC
>HMEZZP203GWHCS length=69 xy=2713_0842 region=3 run=R_2012_04_14_16_56_03_
GCAGGTAGGGTTGGAGTAGATATGTGATAGTACGGCAGGTAGGGTGGGAGTACATAAGAGATAGTAAGG
>HMEZZP203HFJFR length=301 xy=2930_1173 region=3 run=R_2012_04_14_16_56_03_
GGCTGGCTGGCAAGCTAGATGGCTGGCTGGTGAGGTAGACGGCTGGCTGGCAAGCTAGACGGTTGGCTGGCTGGTTAGCGTAAAGGGATGGCTGGCTAGCTAGACATCTGGCTGGCTGGCTAGCTAGATGTCTGGCTGGCTGGCTAGCTAGATGTCTGGGTGCAGGTGAGCTAGACGGCTGACTATCTAGATGGCTGGCTGGCTAGCTAGATGGCTGCCTGGCTAGCTAGCGGCTGGCTGGCTAGCTAGACGGCTGGGTGTTAGCTAGTCGACTGGCTGTCTAGCTAGCTGGCTGGCTGGC
>HMEZZP203GX2HR length=39 xy=2731_1165 region=3 run=R_2012_04_14_16_56_03_
ATGGCTGGCTAGCTAGACGGCTGACTAGCTAGACGGCTT
>HMEZZP203HGROD length=38 xy=2944_1163 region=3 run=R_2012_04_14_16_56_03_
ACAACTGACTGTACAGCCAGATAGGCAGATATAAGCCT
>HMEZZP203GUBIH length=160 xy=2688_2359 region=3 run=R_2012_04_14_16_56_03_
CAGCCAGTGAGGCATCGAGCTAGTCAGCCATCAAGCTAGCCAGCCAGCCAGCCGTCTAGCTCGCCAGCCAGCCATCTAGCTTGCCAGCCAGCCAGTCGTAGCTCGTCAGCCAGACCGCCATCTTCTGCCAAACNGCCGTCTAGCTCACCAGCCAGCTGTC
>HMEZZP203HHWMR length=120 xy=2957_0993 region=3 run=R_2012_04_14_16_56_03_
CTTTGGTTTTCTTCCAGTAAAGAGTCATTTCATTAGCCTCCACCATCTCATCAATGGCGGTTATGAGCCTGGTGTGTTTCAATGGTTTCCCATTGGAGCACAACATGCCATTATTTTCTA
>HMEZZP203HCUGD length=181 xy=2899_2459 region=3 run=R_2012_04_14_16_56_03_
CTAGATATAGCACAAACTGACTGTACAGCCAGATAGGCAGATATAAGCCTGTACAGCTAGATATAGCACAAACTGACTGTACAGCCAGATAGGCGAGATATAAGCCTGTACAGCTAGATATAGCNCAAACTGCTNTACAGCCAGATAGGCGAGATATAAGCCCTGTACAGCTAGATATAGC
>HMEZZP203FV5UJ length=77 xy=2299_2057 region=3 run=R_2012_04_14_16_56_03_
ATAGGCAGATATAAGCCTGTGCAGCTAGATATAGCACAAACTAGACTGTACAGCCAGATAGGCAGATATAAGCCTGT
>HMEZZP203GMW0K length=37 xy=2604_1042 region=3 run=R_2012_04_14_16_56_03_
AGTGCTTATAGGAGCCTTCCGCTCTCCACTCCTATGG
>HMEZZP203FI22A length=49 xy=2150_2224 region=3 run=R_2012_04_14_16_56_03_
GCCAGATAGGCAGATATAAGCCTGTACAGCTAGATATAGCACAAACTAG
>HMEZZP203F5KDU length=185 xy=2406_2528 region=3 run=R_2012_04_14_16_56_03_
GCCAGTGAGCCATCTAGCTAGTCAGCCATCTAGCTAGCCAGCCAGCCAGCCAGCCATCTAGCTCGCCAGCCAGTTCATCTAGCTCGCCAACCAGCCTATCTAGCTCGCCAGCCAGCCAGCTAGTCTAGCTTGCCAGCCAGTCCGTCTAGCTCGCCAGCCAGTCTGTATACGCTCGCAAGCCAGCC
>HMEZZP203G6S99 length=37 xy=2830_3631 region=3 run=R_2012_04_14_16_56_03_
GAGAGAGATGTTTAATTCTGTGTCAATGAAAAGGACG
>HMEZZP203GJ34O length=283 xy=2572_1366 region=3 run=R_2012_04_14_16_56_03_
GCAAACCACAACTACTAAANAANANACACACNCNNACACACACACACACACACACACACACACACACACACACACACACACACACACACACACACACACACACACACACACACACACACACACACACACACACACACACACACACACACACACACACACACACACACACACACACACACACACACACACACACACACACACACACACACACACACACACACACACACACACACACACACACACACACACACACACACACACACACACACACACACACACACAC
>HMEZZP203GMD9O length=29 xy=2598_1322 region=3 run=R_2012_04_14_16_56_03_
AGATATAGCACAAACTGACTGTACAGCCA
>HMEZZP203G7C0Y length=51 xy=2837_0544 region=3 run=R_2012_04_14_16_56_03_
AAGATATAGCACAAACTGACTGTACAGCCAGATAGGCAGATATAAGCCTGT
>HMEZZP203GP3YY length=132 xy=2640_2568 region=3 run=R_2012_04_14_16_56_03_
CAAGGCTCTGCGAGTAACGCTCGGACACATAATTATTATTTATTCGATAGGCGTCTGACGACACATAGCAGCGTGAGGTCGATATACGATCAGTGCAATACAAGATACAACAACTCACGTAAACCTAACCTC
>HMEZZP203GIQM0 length=48 xy=2556_2762 region=3 run=R_2012_04_14_16_56_03_
CGTCTAGCTAGCAAGCCAGCCGTCTAGCTAGCCAGCCAGCCGTCTAGC
>HMEZZP203GZFJI length=89 xy=2746_3292 region=3 run=R_2012_04_14_16_56_03_
ACATTCCACATGCCTTGCTCTTCACCTCACCTCCTCATTCTTTGTAACGTGGAATTCATAGCCGATTCTCTCTCCATCCCACCGTAGGC
>HMEZZP203F7RDQ length=86 xy=2431_2508 region=3 run=R_2012_04_14_16_56_03_
ATCTGGCTGGCTGGCTAGTTAGACAGCTGGCTGGCTGGATAGCTAGACAGCTGGCTGGCTGGCTATCTAGAAGGCTGGCAGGCTGG
>HMEZZP203GRYKE length=60 xy=2661_2860 region=3 run=R_2012_04_14_16_56_03_
GCTGAACCGCTCTACTTAATCTNTATTTGTAGCGACTAGGACCGTGTGTGTGTGCGTGTC
>HMEZZP203GPKPR length=57 xy=2634_2189 region=3 run=R_2012_04_14_16_56_03_
AGCTAGATATAGCACAAACTGACTGTACAGCCAGATAGGCAGATATAAGCCCTGTAG
>HMEZZP203GEOT6 length=56 xy=2510_2220 region=3 run=R_2012_04_14_16_56_03_
CTTATATCTGCCTATCTGGCTGTAGAGCAGTTTGTGCTATATCTAGCTGTACAGGC
>HMEZZP203FOUE2 length=258 xy=2216_0620 region=3 run=R_2012_04_14_16_56_03_
ACTCTATGTGTACCACGTGCCTATTCACTCTGGTGCTATTTACAATGTGAGTGACTCTATGTGTACCACGTGCCTATTCACTCTGGTGCTATTTACTAATGTGAGTGACTCTATGTATACCGAACCGTGGCCTATTTCACTCTGTGTGCTTATTTACAATGTGCGTGACTCTATGTGTACCACGTGCCTATTCACTCTGGTGCTATTTACAATGTGAGTGACTCTATGTAGTACCACGTGCCTATTCACTCTGGTGCT
>HMEZZP203FR4UP length=41 xy=2253_2559 region=3 run=R_2012_04_14_16_56_03_
GCTGGCTAGCTAGACAGCTGTCTGGCTGGTTANCTAGATGG
>HMEZZP203GC1SV length=114 xy=2491_3533 region=3 run=R_2012_04_14_16_56_03_
CTAGCTAGATGGCTGGCTGACTGGCTAGCCAGCCAGCCAGCTGTCTAGCTAGCCAGCCAGCCAGCCAGCCGTCTAGCTAGCCAGTCAGCCAGCCATCTAGCTAGATACGTGGCG
>HMEZZP203GYIEQ length=163 xy=2736_1312 region=3 run=R_2012_04_14_16_56_03_
CTTACCAGCCAGCCATTTAGCTCACCAGCCAGCCGTCTATCTCACCAGCCAGCCATCTACCTCACCAGGCCAGCCGGCTAGCTCGCCAGCCAGCCAGCTAGCTAGCCGGCAGCCAGCCATCTAGCTAGCCAGGCAGCCATTCAGCTAGCCAGCCAGCCATTCA
>HMEZZP203G9QLQ length=113 xy=2864_0860 region=3 run=R_2012_04_14_16_56_03_
GGGCTCAGTAATATAAGCTATTGGTTACAAAAAGAATGTCGAGTTAAAATGATATTTGTTGAAGGTGTGTTCGTAAATGGAGATGAGCATGAGCGGGATTCTCTATGAAATTT
>HMEZZP203GMVRT length=31 xy=2603_3527 region=3 run=R_2012_04_14_16_56_03_
ACAGACAGACAGACAGACCTCTGTCCNCCCN
>HMEZZP203GGAKR length=52 xy=2528_3321 region=3 run=R_2012_04_14_16_56_03_
TATCTGCCTACTCTGGCGTGTACAGTCAGTTGTTGCTATATCTAGCTGCACA
>HMEZZP203GW7B0 length=142 xy=2721_1742 region=3 run=R_2012_04_14_16_56_03_
CCAGCTGTCTAGCTGGCCAGTAGGCTAGCTAGACAGCCGGCCAGCTAGCCAGCCAGCTAGCAGTCTAGCTAGCCAGCCATCTAGCTAGGCCAGCAAGCCAGGCCATTCAGCCAGCCAGCCAGCCAGGCAGCCAGCCATTCAG
>HMEZZP203HDY5V length=96 xy=2912_1969 region=3 run=R_2012_04_14_16_56_03_
AGATAGGCAGATATAAGCCTGTGCAGCTAGATATAGCACAACTGACTGTACAGCCAGATAGGCAGGATATAAGCCTGTGCAGCTAGATATAGACAC
>HMEZZP203GJOVV length=240 xy=2567_2089 region=3 run=R_2012_04_14_16_56_03_
AATCAGTTTGTGCTATATCTAGCTGCACAGGCTTATATCTGCCTATCTGGCTGTACAGTCAGTTTGGTGCTATATCTAGCTGCACAGGCTTATATCTGCCTATCTGGCTGTACAGTCAGTTTGGTGCTATATCTAGCTGCACAGGGCTTTATATCTGCCTATCTGGCTGTACAGTCAGTTTGGTGCTATATCTAGCTGCACAGGGCTTTATATCTGCCTATCTGGCTGTACAGTCAGTTT
>HMEZZP203G97EC length=121 xy=2869_2146 region=3 run=R_2012_04_14_16_56_03_
CAAACTGACTGTACAGCCAGATAGGCAGATATAAGCCTGTACAGCTAGATATAGCACAAACTAGGCTCTACAGCCAGATAGGCAGATATAAGCCTGTGCAGCTAGATATAGCAACAAACTG
>HMEZZP203G5VYX length=48 xy=2820_1415 region=3 run=R_2012_04_14_16_56_03_
CTATACGGCTGACTGGCTGGCTAGCTAGACGGCTGGCTAGCTGCCTGG
>HMEZZP203F1EZ1 length=51 xy=2359_1439 region=3 run=R_2012_04_14_16_56_03_
AGCCTACTGGCTAGCTAGCCGGCTGGCTGGCAGGCTAGACAGCTGGCTGGC
>HMEZZP203HEL2S length=43 xy=2919_2994 region=3 run=R_2012_04_14_16_56_03_
ATCGCTAAACGCGATTGCGGGGTGGAGTTAAGTAGTAATGTGN
>HMEZZP203F999W length=44 xy=2460_1522 region=3 run=R_2012_04_14_16_56_03_
GAATGTCTGACTGGCTAAGCTAGATGGCTGGTCTGACTAGCTAG
>HMEZZP203FYKCW length=76 xy=2326_3582 region=3 run=R_2012_04_14_16_56_03_
GTGCTATATCTAGCTGTACAGGCTTATATCTGCCTATCTGGCTGTAGAGCCAGTTGTTGCTATATCTAGCTGTACA
>HMEZZP203F84OJ length=196 xy=2447_0865 region=3 run=R_2012_04_14_16_56_03_
CCTACTAGCTTGCCAGCCAGTGAGCCATCTAGCTAGTCAGCCATCTAGTTAGCCAGCCAGCCAGCCGTCTAGCTCGCCAGCCAGCTGTCTAGCTTGCCAGCCAGCCATCTAGCTAACCAGGCCAGACNGCCGTCTAGCTTGCCACCAGCGTCTAGCTCACCAGCCAGATGTCTAGCTCGCCAGCAAGTCCAACCGT
>HMEZZP203F59V7 length=200 xy=2414_2821 region=3 run=R_2012_04_14_16_56_03_
GGTAGACAGGCTGCTGTGTTCAGCACGGTGCCTGTTAGGGTTGGTACACGAGGTCTGCCACACGTAGGCGTGTTGTGTTCAGCATTGTTCCTGTTAGGGTTGGTACACAAGGTCTGCCACACGTGGGCTGCGTGTGTTCAGCATGGTGCCCATTAGTGGGTGGTACGTGAGGTCTGCCACGCGTGGGCTGCAGTGTTCCG
>HMEZZP203G9B19 length=163 xy=2859_2495 region=3 run=R_2012_04_14_16_56_03_
GGCTGTACTGTCAGTTTGTGCTATATCTAGCTGTACAGGCTTATATCTGCCTATCTGGCTGTAGAGTCAGTTTGTGCTATATCTAGCTGTACAGGCTTATATCTGCCGTATCTGGCTGTAGAGTCAGTTGGTTGCGTATATCTAGCTGTACAGGCTATATCTG
>HMEZZP203GE5NT length=36 xy=2515_3543 region=3 run=R_2012_04_14_16_56_03_
AGATATAGCACAAACTAGACTGTACAGACAGATAGG
>HMEZZP203GQYUH length=224 xy=2650_1623 region=3 run=R_2012_04_14_16_56_03_
ATAGCACAAACTGACTGTACAGCCAGATAGGCAGATATAAGCCTGTGCAGCTAGATATAGCACAAACTGGACTGTACAGCCAGATAGGCAGATATAAGCCTGTGCAGCTAGATATAGCACAAACTGGACTGTACAGCCAGATAGGCAGATATAAGCCTGTGCAGCTAGATATAGCNCAAACTGGACTGTACAGCCAGATAGGCAGATATAAGCCCTGTGCAAGC
>HMEZZP203GOLMD length=82 xy=2623_1763 region=3 run=R_2012_04_14_16_56_03_
CAAATGACAAGCTTCATGTCTAACAGGGATGGTGCTAGAGACACTGCTTACAGTAGAAAGAGACAATTGCCAGGTGAAAGAG
>HMEZZP203FI5LL length=39 xy=2151_1415 region=3 run=R_2012_04_14_16_56_03_
CTATCTGGCTGTACAGTCAGTTTGTGCTATATCTAGCTT
>HMEZZP203G196C length=74 xy=2779_1138 region=3 run=R_2012_04_14_16_56_03_
ATATAGCACAAACTGACTGTACAGCCAGATAGGCAGATATAAGCCTGTACAGCTAGATATAGCACAAACTAGCT
>HMEZZP203GYO8B length=59 xy=2738_1961 region=3 run=R_2012_04_14_16_56_03_
GATTTGTGCAAAATTCACATTGCATGTTTCTAGCATGTTAGTGAATGCACAGAAAATTT
>HMEZZP203G4423 length=54 xy=2811_3437 region=3 run=R_2012_04_14_16_56_03_
ACTTGTGCTATATCTAGCTGCACAGGCTTATATCTGCCTATCTGGCTGTACAGT
>HMEZZP203G2N6D length=299 xy=2783_2899 region=3 run=R_2012_04_14_16_56_03_
CAGCCAGATAGGCAGATATAAGCCTGTGCAGCTAGATATAGCACAAACTGACTGTACAGCCAGATAGGCAGATATAAGCCTGTGCAGCTAGATATAGCACAAACTGACTGTACAGCCAGATAGGCAGATATAAGCCTGTGCAGCTAGATATAGCACAAACTGACTGTACAGCCAGATAGGCAGATATAAGCCTGTGCAGCTAGATATAGCACAAACTGCTGTACAGCCAGATAGGCAGATATAAGCCTGTGCAGCTAGATATACGCACAAACTGCGTGTACAGCCAGATAGGCAGATAT
>HMEZZP203FXALQ length=133 xy=2312_1628 region=3 run=R_2012_04_14_16_56_03_
ATATAAGCCTGTGCAGCTAGATATAGCACAAACTGACTGTACAGCCAGATAGGCAGATATAAGCCTGTGCGAGCTAGATATAAGGCAACAAACTGGGACTGGACAGCCAGATAGGCAGATATAAGCCTGTGCA
>HMEZZP203G40RF length=56 xy=2810_1929 region=3 run=R_2012_04_14_16_56_03_
CTAGCTCACCAGCCAGCTGTCTAGCTCGCCAGTCAGCCAGCCATCTAGCTCGCGAG
>HMEZZP203G9O5B length=228 xy=2863_3069 region=3 run=R_2012_04_14_16_56_03_
CAGCCAGCCATCTAGCTAGCCAGCCAGACAGCCGTCTAGCTAGCCAGCCATCTAGCTAGACAGCCAGCCAGCCAGCCAGCCATCTAGCTAGACAGCCAGCCATCTAGCTACAGCCAGCCATCTAGCTAGCCAGCAAGCCTATCAGCTAGCCAGCAATCAGCTAGCCAGCCAGTAAGCCATCTAGCTGGCAGCCGTCGAGCTAGCCAGCCAGCCAGCCAGCCATCAGCT
>HMEZZP203HG6ZX length=229 xy=2949_0539 region=3 run=R_2012_04_14_16_56_03_
TAAAGCTAGATATAGCACAAACTGACTNTACAGCCAGATAGGCAGATATAAGCTGTGCAGCTAGATATAGCACAAACTGACGTGTACAGCCAGATAGGCAGATATAAGCCTGTGCAGCTAGATATAGCACAAACTGACGTGTACAGCCAGATAGGCAGATATAAGCCTGTGCAGCTAGATATAGCNCAAACTGACGTGTACAGCCAGATAGGCAGATATAAGCCTGTGC
>HMEZZP203GFPEZ length=47 xy=2522_0473 region=3 run=R_2012_04_14_16_56_03_
ATGGAGTCTGCAACCTGAGGGTTCAGATTCTTCACAAAGCAAGATGT
>HMEZZP203GDB45 length=126 xy=2495_0551 region=3 run=R_2012_04_14_16_56_03_
ACAAACAAGACAAATACATCATTAAGTCACCGAGCAGTTAAACCAACAGAGCATCCTGGGCTAGAAGCATTGCAAAGTGCGTGCAGGAAACCGACATGAGTCATATTACACATTCCATTGTGCTAC
>HMEZZP203HHNRC length=200 xy=2954_1782 region=3 run=R_2012_04_14_16_56_03_
AGATATAAGCCTGTGCAGCTAGATATAGCACAAACTGACTGTACAGCCAGATAGGCAGATATAAGCCTGTGGCAGCTAGATATAGCACAAACTGACTGTACAGCCAGATAGGCAGATATAAGCCTGTGGCAGCTAGATATAGCACAAACTGACTGTACAGCCAGATAGGCAGATATAAGCCTGTGGCAGCTAGATATAGC
>HMEZZP203GM7TT length=36 xy=2607_2767 region=3 run=R_2012_04_14_16_56_03_
GGTATGTGATTCACCTATAGCTATGACTGACATTCC
>HMEZZP203GU0CE length=44 xy=2696_1772 region=3 run=R_2012_04_14_16_56_03_
GACACATTGAAACAGATCCTGTGCGAGGAGCCAGTGCTCCTGAG
>HMEZZP203HBOOO length=96 xy=2886_1574 region=3 run=R_2012_04_14_16_56_03_
TCATGAAGAATCCATTTGAGCCACTGGTGTCTGCTGATCTCCGGCTCTTGATGCTTAAAACTGCCTTTCTAGTGGCCTTCACCTCTGCAAGGCACA
>HMEZZP203GVROC length=43 xy=2705_0330 region=3 run=R_2012_04_14_16_56_03_
AGCTGTCTAGCTCACCAGCCAGCCATCTAGCTCGCCATCCACC
>HMEZZP203G0Y6J length=65 xy=2764_1673 region=3 run=R_2012_04_14_16_56_03_
AGATATAGCACAAACTGACTGTACAGCCAGATAGGCAGATATAAGCCTGTGCAGCTAGATATACC
>HMEZZP203HERJW length=72 xy=2921_1898 region=3 run=R_2012_04_14_16_56_03_
ATCTAGCTGTACAGGCTTATATCTGCCTATCTGGCTGTACAGTCAGTTTGTGCTATATCTAGCTGTACAGGC
>HMEZZP203HBRW0 length=93 xy=2887_1666 region=3 run=R_2012_04_14_16_56_03_
TGTACAGCCAGATAGGCAGATATAAGCCTGTGCAGCTAGATATAGCACAACTAGACTGTACAGCCAGATAGGCAGATATAAGCCTGTACAGCT
>HMEZZP203GZTAH length=278 xy=2751_0631 region=3 run=R_2012_04_14_16_56_03_
GGCTAATAATGCTTGTTCGTTCCATGCGCATCTTGCGCCATGAGCGGCGCAAGATGCGCCGGTGCAGCACATCTTGCGCCACTTATGGCGCAAGATGTGCGGCCTGCAAGTATACAACAGATGGTCGTGTCTGAGTTACTCATGGAGTTAGTTGTAAACGGCTACGTTTGCATGGTGAGTATACACTGATCTTTGTGAATTGGGCTGTTTTCACATGGGGATGTGGTGACATATACGTTTCAAACAGCAGCGGCCCAGAGTCAGACTGTGCCCCGGGT
>HMEZZP203FWI8A length=38 xy=2303_3016 region=3 run=R_2012_04_14_16_56_03_
CAAACTGACTGTACAGCCAGATAGGCAGATATAAGCCT
>HMEZZP203FPTJ0 length=84 xy=2227_1102 region=3 run=R_2012_04_14_16_56_03_
GATATAGCACAAACTGACTGTACAGCCAGATAGGCAGATATAAGCCTGTGCAGCTAGATATAGCACAAACTGACTGTACAGCCG
>HMEZZP203GZ7BU length=281 xy=2755_2440 region=3 run=R_2012_04_14_16_56_03_
TTCTCNCTCTTCTCTCTCTCNCTCTCTCTCTCTCTCTCTCTCTCTCTCTCTCTCTCTCTCTCTCTCTCTCTCTCTCTCTCTCTCTCTCTCTCTCTCTCTCTCTCTCTCTCTCTCTCTCTCTCTCTCTCTCTCTCTCTCTCTCTCTCTCTCTCTCTCTCTCTCTCTCTCTCTCTCTCTCTCTCTCTCTCTCTCTCTCTCTCTCTCTCTCTCTCTCTCTCTCTCTCTCTCTCTCTCTCTCTCTCTCTCTCTCTCTCTCTCTCTCTCTCTCTCTCTCTCTCTCT
>HMEZZP203HDGWO length=30 xy=2906_2886 region=3 run=R_2012_04_14_16_56_03_
CTAGCTAGCCAGGCAGCTGTCTAGCTAGCC
>HMEZZP203FWCLP length=115 xy=2301_2619 region=3 run=R_2012_04_14_16_56_03_
ACTGACTGTACAGCCAGATAGGCAGATATAAGCTGTGCAGCTAGATATAGCACAAACTAGACTGTACAGCCAGATAGGCAGATATAAGCCTGTGCAGCTAGATATAGCACAAACT
>HMEZZP203F4DON length=37 xy=2393_0437 region=3 run=R_2012_04_14_16_56_03_
CAGTTTGTGCTATATCTAGCTGCACAGGCTTATTCTG
>HMEZZP203G5597 length=55 xy=2823_2493 region=3 run=R_2012_04_14_16_56_03_
ATTATGGAGGGTGGTGGAGTATAATGGAGGGTGGCGGAGTATAATGGAGTAGTAA
>HMEZZP203G7Q0X length=160 xy=2841_2303 region=3 run=R_2012_04_14_16_56_03_
ATCTGCCTATCTGGCTGTACAGTCAGTTTGTGCTATATCTAGCTGCACAGGCTATATCTGCCTATCTGGCTGTACAGTCAGTTTGTGCTATATCTAGCTGCACAGGTCTTATATCTGCCTATCTGGCTGTACAGTCAGTTTGTGCTATATCTAGCTGCAC
>HMEZZP203HBHNH length=81 xy=2884_0651 region=3 run=R_2012_04_14_16_56_03_
AGCCAGCCAGCCAGCCGTATAGCTAGCCAACCAGCCAGCCATCTAGCTAGCCAGCCAGCCAGCCATCAAGCTAGCCAGGCC
>HMEZZP203HBR1Q length=41 xy=2887_1836 region=3 run=R_2012_04_14_16_56_03_
CAGCCAGCTAGCTAGCCAGCCAGTCGACTAGCTAACCACCA
>HMEZZP203GOBVZ length=51 xy=2620_1437 region=3 run=R_2012_04_14_16_56_03_
AACATTGTTGACACTGAGAGATAAATTGGGCATCCTAAATCTGGAAAAAGG
>HMEZZP203F7UCN length=368 xy=2432_2261 region=3 run=R_2012_04_14_16_56_03_
CCTCGAATANCAACCAACCACCACACACACACACACACACACACACACACACACACACACACACACACACACACACACACACACACACACACACACACACACACACACACACACACACACACACACACACACACACACACACACACACACACACACACACACACACACACACACACACACACACACACACACACACACACACACACACACACACACACACACACACACACACACACACACACACACACACACACACACACACACACACACACACACACACACACACACACACACACACACACACACACACACACACACACACACACACACACACACACACACACACACACACACACACACACACACAC
>HMEZZP203HF3TF length=196 xy=2936_3009 region=3 run=R_2012_04_14_16_56_03_
CTATCTGGCTGTACAGTCAGTTTGTGCTATATCTAGCTGCACAGGCTTATATCTGCCTATCTGGCTGTACAGTCAGTTTGTGCTATATCTAGCTGCAACGAGGCTTATAGGTCTGCCTATCTGGCTGTACAGTCAGTTTGTGCTATATCTAGCTGCAGAGCTTATAGTCTGCCTATCTGGCTGTACAGTCAGTTTG
>HMEZZP203GFCXS length=143 xy=2518_0686 region=3 run=R_2012_04_14_16_56_03_
ACAAACAAGACAAATACATCATTTAAGTCACCGAGCAGTTAAACCAACAGAGCATCCTGGGCTAGAAGCATTGCAAAGTGCGTGCAGGAAACCGACATGAGTCATATTACACATTCCATTGTGCTACAAGGGCACACAGGGGG
>HMEZZP203F9589 length=34 xy=2459_0411 region=3 run=R_2012_04_14_16_56_03_
CATGTGGTGTGTGGATCAGGAGGTGTGGTCAGAT
>HMEZZP203GUQQA length=51 xy=2693_1600 region=3 run=R_2012_04_14_16_56_03_
CCTGTGCTCCTGTGCCACGGTCCTGCACCTCAGGACAGTCGTACACAGGTG
>HMEZZP203FKM8T length=224 xy=2168_1307 region=3 run=R_2012_04_14_16_56_03_
ACAGTCAGTTTGTGCTATATCTAGCTGCACAGGCTTATATCTGCCTATCTGGCTGTACAGTCAGTTTGTGCTATATCTAGCTGCACAGGCTTATATCTGCCTATCTGGCTGTACAGTCAGTTTGTGCTATATCTAGCTGCACGAGGTCTTATATCTGCCTATCTGGCTGTAACAGTCAGTTTGTGCCTATATCTAGGCTGACCACGAGGTCTTATATCTGGCCT
>HMEZZP203FYBPM length=133 xy=2324_0568 region=3 run=R_2012_04_14_16_56_03_
GCCTATCTGGCTGTACAGTCAGTTTGTGCTATATCTAGCTGCACAGGCTTATATCTGCCTATCTGGCTGTACAGTCAGTTTGTGCTATATCTAGCTGCACAGGTCTTATATCTGCCTATCTGGCTGTACAGTC
>HMEZZP203GHOZT length=68 xy=2544_3127 region=3 run=R_2012_04_14_16_56_03_
GGCAGATATAAGACTGTACAGCTAGATATAGCACAAACTGACTCTACAGCCAGATAGGCAGATATAAG
>HMEZZP203HA5XB length=32 xy=2880_1837 region=3 run=R_2012_04_14_16_56_03_
CTAGCTAGCCAGCCAGCTGTCTAGCTAGGCCA
>HMEZZP203HGLV6 length=73 xy=2942_1860 region=3 run=R_2012_04_14_16_56_03_
TGCAGCACAGCCCTGCACACAGGGACCGAGAGTGCAGCACAGCCCTGCACACAGGGACCAGAGTGCAGCACAG
>HMEZZP203GBHKP length=29 xy=2474_0295 region=3 run=R_2012_04_14_16_56_03_
AGCTAGGCTGGCTGGCTAAGCTAGATGGC
>HMEZZP203GPFL6 length=48 xy=2632_3772 region=3 run=R_2012_04_14_16_56_03_
TATCTGCCTATCTGGCTGTACAGTCAGTTTGTTGCTATATCTAGCTGT
>HMEZZP203GZAOB length=137 xy=2745_1081 region=3 run=R_2012_04_14_16_56_03_
AGTTTGTGCTATATCTAGCTGCACAGGCTTATATCTGCCTATCTGGCTGTACAGTCAGTTGTGCTATATCTAGCTGCACAGGCTTATATCTGCCTATCTGGCTGTACAGTCNGTTGTGCTATATCTAGCTGCACAGG
>HMEZZP203GOJG4 length=42 xy=2622_3078 region=3 run=R_2012_04_14_16_56_03_
AGCCTGTGCAGCTAGATATAGCACAAACTAGACTGTACAGCC
>HMEZZP203G64LE length=236 xy=2834_1904 region=3 run=R_2012_04_14_16_56_03_
CATAAATGAAATAGAGCTACAGCGCTGAAGCGAGTTGTGGCAAAGTCTGAACAGCCAACAGCACAGCACAAGGAGTGCCTACAGACAATAGCATACTACAAGGTGTGGCAACAGCGAGAGCACCAGGTGTGCCTAGAGCCAACAACTGAGCACATAGTGTGTCTACAGCCAAAAGCACAGTACAAGGTGTGCCTACAGCCAACAGCACAGGGCAAGATGTGCCTACAGCTAACGCC
>HMEZZP203GAKHY length=152 xy=2463_2484 region=3 run=R_2012_04_14_16_56_03_
GGTTTCAACATCACGTGAATCTGTTTGAATGCAGTACAGGCCTCACTGAGCATTGGGAAGTGTTCCAACATCACGTGTAACTGTTTGTATGCAATACAGGCCTCACTGAGGCATTGGGAAGTGTTCCAACATCGATGTGTAACTGTTTGAAC
>HMEZZP203FII3Q length=49 xy=2144_0932 region=3 run=R_2012_04_14_16_56_03_
CCAGCGATGGTAACATTAAATTAAAGCATGTAAATAACATTAAATTGGC
>HMEZZP203GOCH3 length=250 xy=2620_2233 region=3 run=R_2012_04_14_16_56_03_
AGAGCTGACTCTAATTGAAGTGCACACAGTGGTAGAGCTGACTCTAATTCAAGTGCACACAGTGGTAGAGCTGACTCTAATTCAAGTGCACACAGTGGTAGAGCTGACTCTAATTCAAGGTGCACAGAGTGGTAGAGCTGAACTCTAATTCAAGGTGCACAGAGTGGTAGAGCTGAACTCTAATTCAAAGGTGCACACAGTTGGTAGAGCCTGAACTCTAAATTCAAAGGTGCACACAGTTGGTAGAGCC
>HMEZZP203GJ400 length=120 xy=2572_2530 region=3 run=R_2012_04_14_16_56_03_
CAACATCTACATCCACTGCCTCGCTGAGTTGATCCATTTCCAGTTCCACTCCTATGCCGATGACACTCAGCTTATCCTTAGGCTGGATCTGGATACAGCTGGCACTGCCACCCACCTACG
>HMEZZP203FWLOP length=58 xy=2304_2103 region=3 run=R_2012_04_14_16_56_03_
ACAGGCTTATATCTGCCTATCTGGCTGTACAGTCAGTTTGTGCTATATCTAGCTGACA
>HMEZZP203FP2F6 length=146 xy=2230_0340 region=3 run=R_2012_04_14_16_56_03_
ACAAACAAGACAAATACATCATTAAGTCACCGAGCAGTTAAACCAACAGAGCATCCTGGGCTAGAAGCATTGCAAAGTGCGTGCAGGAAACCGACATGAGTCATATTACACATTCCATTGTGCTACAAGGGCACACAGGGGGATTA
>HMEZZP203HCQZT length=141 xy=2898_2071 region=3 run=R_2012_04_14_16_56_03_
CTGTGCAGCTAGATATAGCACAAACTGACTGTACAGCCAGATAAGCAGATATAAGCCTGTAGCAGCTAGATATAGCACAAACTGACTGTACAGCCAGATAGGCAGATATAACGCCGTGTACAGCTAGATATAGCACAACTA
>HMEZZP203GFVI2 length=91 xy=2524_0204 region=3 run=R_2012_04_14_16_56_03_
ATAGGCAGATATAAGCCTGTACAGCTAGATATAGCACAAACTAGACTCTACAGCCAGATAGGCAGATATAAGCCTGTAAGCTAGATATAGC
>HMEZZP203G26Q6 length=47 xy=2789_2400 region=3 run=R_2012_04_14_16_56_03_
GTCGAGCTGTCGTTAATGCAGACGCTTGCAGTAGAAGCCTACAGGGT
>HMEZZP203GT8ML length=52 xy=2687_2715 region=3 run=R_2012_04_14_16_56_03_
TTACCAGCCAGCGAGCCATCTAGCTCGTCAGCCAGCCAGCCAGCCGTCTAGC
>HMEZZP203G08N5 length=82 xy=2767_1683 region=3 run=R_2012_04_14_16_56_03_
ACAGGCTTATATCTGCCTATCTGGCTGTACAGTCAGTTTGTGCTATATCTAGCTGCACAGGCTTATATCTGCCTATCGTGGC
>HMEZZP203HFKH9 length=220 xy=2930_2559 region=3 run=R_2012_04_14_16_56_03_
GGCTGTACTGTCAGTTTGTGCTATATCTAGCTGTACAGGCTTATATCTGCCTATCTGGCTGTAGAGTCAGTTTGTGCTATATCTAGCTGTACAGGCTTATATCTGCCTATCTGGCTGTAGAGTCAGTTTGGTGCTATATCTAGCTGTACAGGCTTATATCTGCCTATCTGGCTGTAGAGTCAGTTTGGTGCTATATCTAGCTGTACAGGCTATATCTGCC
>HMEZZP203F9RY6 length=41 xy=2454_2384 region=3 run=R_2012_04_14_16_56_03_
AGCTAGCCAGCCAGCCATCTAGCTAGCCAGCCAGCCAACCA
>HMEZZP203FJT7X length=60 xy=2159_0555 region=3 run=R_2012_04_14_16_56_03_
AGATATAGCACAAACTGACTGTACAGCCAGATAGGCAGATATAAGCCTGTACAGCTAATA
>HMEZZP203G0STK length=112 xy=2762_1622 region=3 run=R_2012_04_14_16_56_03_
AGGTATAACAGTGCACATTGTCGGACGTGGAATTTAATCGAGTGCAGCTTTGGTCATCCTGAAGTCCAGATTCAGATGCCTAGATAGAACTGGTGGTGCATTGCTATACGCA
>HMEZZP203GFTH7 length=33 xy=2523_1677 region=3 run=R_2012_04_14_16_56_03_
TATATAGTGCATTTGAATATTCAAAAGTACAGC
>HMEZZP203HDGYR length=85 xy=2906_2961 region=3 run=R_2012_04_14_16_56_03_
GTACAGTCAGTTTGTGCTATATCTAGCTGCACAGGCTTATATCTGCCTATCTGGCTGTACAGTCAGTTTGTGCTATATCTAGCTG
>HMEZZP203HF9IO length=175 xy=2938_2206 region=3 run=R_2012_04_14_16_56_03_
ATGTGACTTTAGTGACGGCGTTTACTAATGCCGTGAACTGATCGGGTGGGCAGACTATTACCGAGCGCTCCGTGTTTTGTAGGGGTTCGGCTTCACTTACAGTAGAGGTGAGTTTTCTTAGGTTAACAATCAGTGTTGTTACTGTTTTCCTACCATGCTGAGGTGAGCTATTTAC
>HMEZZP203GVQS5 length=208 xy=2704_3303 region=3 run=R_2012_04_14_16_56_03_
AGTCAGTTTGTGCTATATCTAGCTGCACAGGCTTATATCTGCCTATCTGGCTGTACAGTCAGTTTGTGCTATATCTAGCTGCACAGGTCTTATATCTGCCTATCTGGCTGTACAGTCAGTTTGGTGCTATATCTAGCTGCACAGGCTTATATCTGCCTATCTGGCTAGTACAGTCTAGGTTTGGTGCCTATATCTAGGCTGACACAGG
>HMEZZP203GYYEQ length=55 xy=2741_1568 region=3 run=R_2012_04_14_16_56_03_
TTATATCTGCCTATCTGGCTGTAGAGTCAGTTTGTGCTATATCTAGCTTTACAGG
>HMEZZP203GSL60 length=118 xy=2669_0714 region=3 run=R_2012_04_14_16_56_03_
CTTTGGTTTTCTTCCAGTAAAGAGTCATTTCATTAGCCTCCACCATCTCATCAATGGCGGTTATGAGCCTGGTGTGTTTCAATGGTTTCCCATTGGAGCACAACATGCCATTATTTTT
>HMEZZP203FIM5K length=50 xy=2145_2086 region=3 run=R_2012_04_14_16_56_03_
ATGAGTGTGAGTCTGTGCGCATGTGTGTGTGAGGCTGTTTGTGCATGTGT
>HMEZZP203G99L3 length=54 xy=2870_0921 region=3 run=R_2012_04_14_16_56_03_
ATTGTAGAATTGGTGCATGGTGACTGGAAAGGTTGTTAAAGAGACAGTACCTAA
>HMEZZP203GRRLU length=183 xy=2659_2032 region=3 run=R_2012_04_14_16_56_03_
ACAGAAGGCTTCTTCTCTCCACTTGCCTTGCGCTTCACCAATTATATCTCTGATTACTTCTTCCTCCGTGCGTGACCTAGGGTGCCACGGGTGTGGCCGGCATGGCATTGGTTTATGCTTTCATACGTTTAGTTTGTGTGGAGCCTTTAAAGTGGCTTGTGGTCTTAGCCTATGATGGGCATT
>HMEZZP203FKXRN length=63 xy=2171_2657 region=3 run=R_2012_04_14_16_56_03_
CTGAGGCAGCACACATTGGATATGTGAGGACCTAATTGGCAGGATGGCGAGGTACAAGAAATA
>HMEZZP203GUD91 length=248 xy=2689_1847 region=3 run=R_2012_04_14_16_56_03_
GCCAGCCAGCCATCTAGCTCGCCATCCAGCTGTCTAGCTCACCAGCCAGCCAGCCGTCTAGCTCGCCAGCCAGTCAGCTGTCTAGCTCGGCAGCTAGCCGTCTAGCTCGCCAAGCCAGCCAGCCATCTAGCTCGCCAGCCAGCCAGAGAGTCATCTAGCTCGCCAGCCAGTCCGTCTAGCTTGCCAGCCAGCCATTCGTAGCCTGCCAGCCATCCGGCCAGTCTATCCAGCCAGCCAGTCCGGCTAGC
>HMEZZP203GQI5Y length=238 xy=2645_1780 region=3 run=R_2012_04_14_16_56_03_
GCTTATATCTGCCTATCTGGCTGTACAGTCAGTTTGTGCTATATCTAGCTGCACAGGCTTATATCTGCCTATCTGGCTGTACAGTCAGTTTGTGCTATATCTAGCTGCACAGGGCTTATATCTGCCTATCTGGCTGTACAGTCAGTTGTGCTATATCTAGCTGCACAGGGCTTATATCTGCCTATCTGGCTGTACAGTCAGTTTGTGCTATATCTAGCTGCACAGGGCTTATATCTGC
>HMEZZP203FXZCJ length=32 xy=2320_0929 region=3 run=R_2012_04_14_16_56_03_
CTCCGGGCGTCTGCACTGACCCAACGAATGCG
>HMEZZP203GRRKC length=31 xy=2659_1978 region=3 run=R_2012_04_14_16_56_03_
CAGCCATCTAGCTTGCCAGCCAGCCGTCTAN
>HMEZZP203F80FT length=47 xy=2445_3559 region=3 run=R_2012_04_14_16_56_03_
AACTGACTGTACAGCCAGATAGGCAGATATAAGCCTGTACAGCTAGA
>HMEZZP203HC6PZ length=41 xy=2903_1973 region=3 run=R_2012_04_14_16_56_03_
TATACAGTTTGTTCTGTAGCGCAGTGGGTAAAAGCCCACGT
>HMEZZP203GXAJI length=112 xy=2722_1804 region=3 run=R_2012_04_14_16_56_03_
CTGTACAGGCTTATATCTGCCTATCTGGCTGTACAGTCAGTTTGTGCTATATCTAGCTGTACAGGCGTTATATCTGGCCTATCTGGCTGTACAGTCAGTTTGTGCTATATCT
>HMEZZP203G8SHW length=33 xy=2853_1714 region=3 run=R_2012_04_14_16_56_03_
AGCCAGGCAGCTGTCTAGCTAGCCAGCCAGCCG
>HMEZZP203GWY1J length=43 xy=2718_3285 region=3 run=R_2012_04_14_16_56_03_
AGAGAGTGAGCGAAAGATGGTTAGTGTGAAAGGAGAGAGTGAG
>HMEZZP203GLYIE length=181 xy=2593_1380 region=3 run=R_2012_04_14_16_56_03_
CAATGCTACTCTGTGCCGTAAAGTTCATGTATCTTCACATAGCATGGGAAAGTATCACTCCTTATAGTGTACTTGTGTGTCTTATGCAGTATACAAACACAGAACACAAACACAGAGCAGGACCTCACAGTCAGGAGCGCACTGTGGCGGAAGATGAATTGGGTGGGGACCCCGACCACCG
>HMEZZP203G6LIF length=71 xy=2828_1749 region=3 run=R_2012_04_14_16_56_03_
CAATAATGCCTGTGGCACAGCGAGACGGACAGGGATTAGCATCCACATCCTGCTCGCATCTCCCACCGGTT
>HMEZZP203GNZ52 length=71 xy=2616_2632 region=3 run=R_2012_04_14_16_56_03_
AGGTGCCGTTGTCCAGCTCAGGGTGGAGCTCAGACAAGGGTGACCTCCTCAGAAGGACTGGCCCGTCCTCG
>HMEZZP203G3I0B length=233 xy=2793_1897 region=3 run=R_2012_04_14_16_56_03_
CCATATTGCTAGGGATGAGCAATGAGAACCTACACTGCCTACAGAGAGTACAGAACATTGCTGCCAGATTGGTACTTAACCTTGGACCAAGGGACCGAATATCAAGAGCCCTGCACGAACTCCACTGGCTCCCGGTTGGAAACAGAATTGCGTTCAAGTCGCTCTGCATGGCACATAAAGCAATATACGCACCGACAAGGAACTTCTTACTCAACAGATTCAAGGTGGCCCCT
>HMEZZP203G8PD1 length=190 xy=2852_1783 region=3 run=R_2012_04_14_16_56_03_
GGGTGCCTTTCTTGGCTTGTGTCTGGCTGCCTGTATCTGTATGCATGGGTGTCTTTCTTGGCTTGTGTCTGGCTGCCTGTATCTGGGTGCATGGGTGCCTTTCTTGGCTTGTGTCTGGGTGCCTGTATCTGGGCGCATGGGTGCCTTTCTTAGGCTTGTGTCTGGCTGCCTGTATCTGTATGCATGTGTG
>HMEZZP203GK6IJ length=35 xy=2584_1961 region=3 run=R_2012_04_14_16_56_03_
ATCTGGCTGTAGAGTCAGTTTGTGCTATATCTAGC
>HMEZZP203GVFK3 length=49 xy=2701_1045 region=3 run=R_2012_04_14_16_56_03_
TTATATCTGCCTATATGGCTGTACAGTCAGTTTGTGCTATATCTAGCTG
>HMEZZP203G8U7O length=146 xy=2854_1138 region=3 run=R_2012_04_14_16_56_03_
AGGTAGCCGGCTGGCTGGTTGGTTCGCCGGCTGGCTGGCTGGCTCGACAGCTGGCTGGCAAGATAGATGGCTGGCTGGTGAGTTAGACGGCTGGCTAGCTAGATGGCTGGCTAGCTAGATGGCTGGCTGGCTAGCTAGATGGCTGG
>HMEZZP203FW38I length=308 xy=2310_1568 region=3 run=R_2012_04_14_16_56_03_
CTGTACAGCCAGATAGGCAGATATAAGCCTGTGCAGCTAGATATAGCACAAACTGACTGTACAGCCAGATAGGCAGATATAAGCCTGTGCGAGCTAGATATAGCACAAACTGACTGTACAGCCAGATAGGCAGATATAAGCCTGTGCGAGCTAGATATAGCACAAACTGACTGTACAGCCAGATAGGCAGATATAAGCCTGTGCAGCTAGATATAGCACAAACTGACTGTACAGCCAGATAGGCAGATATAAGCCTGTGCAGCTAGATATAGCACAAACTGACTGTACAGCCAGATAGGCAGATATAA
>HMEZZP203GTHUE length=147 xy=2679_0772 region=3 run=R_2012_04_14_16_56_03_
CTAGCTCACCAGCCAGCCGTCTAGCTCACCAGCCAGCCGTCTAGCTCACCATCCAGCCGGCTAGCTCACCAGCCAGCCAGCTAGCTAGCCAGCCAGTCGACTAGCTAACCNCCCAGCCGTCAGCTAGCCAGCCAGCCATCTAGCTAG
>HMEZZP203HHKLZ length=99 xy=2953_1797 region=3 run=R_2012_04_14_16_56_03_
AGGTCAGGAAAGATGGTGCCGCGTCATATGGAGCCATCTGGTCATCATGTCGACAATTTCACCACTGTAACAAAGCAACAGGTTCATCCCAGGCCTTTG
>HMEZZP203GU4B9 length=33 xy=2697_2855 region=3 run=R_2012_04_14_16_56_03_
AGCCTGTGCAGCTAGATATAGCACAAACTAGAC
>HMEZZP203G064X length=40 xy=2766_3791 region=3 run=R_2012_04_14_16_56_03_
GCTAGATATAGCACAAACTAGACTGTACAGCCACGATAGG
>HMEZZP203FVCLH length=59 xy=2290_1011 region=3 run=R_2012_04_14_16_56_03_
GGCTGGCTTGCTAGATGGCTGGCTGGCTGGCTAGATGGCTGGCTGGCTGGCTAGCTAGC
>HMEZZP203G40UC length=114 xy=2810_2034 region=3 run=R_2012_04_14_16_56_03_
TAGCCAGCTAGCCAGCCAGCTGGCTGTCTAGCCAGCCAGCCAGCCTGCAGTCTAACCAGCCAGCCAGCCAGCCAGCCGTCTAGCTAGCCAGCCAGCTGTCTAGCTAGACTGGCC
>HMEZZP203GO97D length=124 xy=2631_0855 region=3 run=R_2012_04_14_16_56_03_
AGGTAGAGATATACAGGAGAGAGGCAGAGATATACAGGAGAGAAGTAGAGATACTCAGGAGAGAAGCAGAGAAACGCAGGAGAGAGGCAGATATATACAGGAGAAAGGCGAGAGATATACAGGA
>HMEZZP203G3YEY length=160 xy=2798_1384 region=3 run=R_2012_04_14_16_56_03_
TGACTGTACAGCCAGATAGGCAGATATAAGCCTGTGCAGCTAGATATAGCACAAACTAGCTGTCAGCCGAGATAGCAGATATAAGCCGTGTGCAGCTAGATATAGCACAAAACTGCTGTACAGCCAGATAGGCAGATATAACGCCGTGTGCAGCTAGATA
>HMEZZP203HCG6F length=56 xy=2895_1637 region=3 run=R_2012_04_14_16_56_03_
GCCAGCCAGCCATCTAGCCTGCCAGCCATCCGGCTAGCTAGCCAGCCAGCCATCCG
>HMEZZP203GABES length=38 xy=2460_2994 region=3 run=R_2012_04_14_16_56_03_
CTTGCTGGCTTGCTGGCTAGCCAGCTGGCTGGCTGGCT
>HMEZZP203HDOXT length=191 xy=2909_1007 region=3 run=R_2012_04_14_16_56_03_
ATCTAGCTGTACAGGCTTATATCTGCCTATCTGGCTGTACAGTCAGTTTGTGCTATATCTAGCTGTACAGCTTATATCGTGCCTATCTGGACGTGTACAGTCGGAGTTTGGTGCTATATCTAGCTGTACAGCTTATATCTGCCTATCTGGACGTGTACAGTCGAGTTTGTGCTATATCTAGCTGTACAGGC
>HMEZZP203GQH7M length=70 xy=2645_0544 region=3 run=R_2012_04_14_16_56_03_
CACACAGAATGGTTAACCGTGTTTAACCATGGTTACCAGTACCGTGCAGGACAAGGCACACAGGGGAGTA
>HMEZZP203GJ63T length=47 xy=2573_1127 region=3 run=R_2012_04_14_16_56_03_
TGTGCTATATCTAGCTGTACAGGCTTATATCTGCCTATCTGGCTGTA
>HMEZZP203F558G length=79 xy=2413_2174 region=3 run=R_2012_04_14_16_56_03_
AAATGAGAGTGCTGCGCAAAGAAGCGTTCCTACGCNCTTTGTCAGCTGGCAAATAGNGAGTGCTGCACAAAGAAGCGTT
>HMEZZP203GJ06W length=162 xy=2571_1654 region=3 run=R_2012_04_14_16_56_03_
ATGAAGAACTTGGATGTCATTATGTTCCATTATTGAATCTAATGATTCCACAGACAGATCAGCAAGGGTTGGTAAATGAGACTTTTCTAAGAATCGAAGCCAAGAGATCTTTATTTATTTATTTATTTATTTATTTATTTATTTATTTATTTAATTTATTAC
>HMEZZP203G6SQ5 length=172 xy=2830_2943 region=3 run=R_2012_04_14_16_56_03_
CTGGCTGGCAAGCTAGACGGCTAGCTGGCGAGCTAGATGGCTGACTGGCTTGCAAGCTAGAAGGCTGGCTGGCTAGTGAGCTAGACGGCTGGCTGGCTGGCGAGCAAGACAGCTGGCTGGCGAGCTATACGGCTGGCTGGCTGGCAAGCTAGATGGCTGGCTGGTGAGTTAG
>HMEZZP203HA6XB length=76 xy=2880_3133 region=3 run=R_2012_04_14_16_56_03_
AATACGTCGGTAGTGGAAATGTCGGTATTACCGACATTTCCATACTTATGTCGCTAAATTAAAACTACATAATTTA
>HMEZZP203F72LB length=48 xy=2435_0653 region=3 run=R_2012_04_14_16_56_03_
ATATAAGCCTGTGTAGCTAGATATAGCACAAACTAGACTGTACAGCCA
>HMEZZP203F9Z4R length=61 xy=2457_0665 region=3 run=R_2012_04_14_16_56_03_
CTCTCTCTCTGCTGCGTCGTCTCTCTCTCTCTCTCTCGTCGTCGTCGTCGTCGTCGTCGTC
>HMEZZP203FRPS1 length=44 xy=2248_3539 region=3 run=R_2012_04_14_16_56_03_
GTCTGCCTATCTGGCTGTAGAGTCAGTTTGTTGCTATATCTAGC
>HMEZZP203HE425 length=198 xy=2925_3055 region=3 run=R_2012_04_14_16_56_03_
GGCTTATATCTGCCTATCTGGCTGTACAGTCAGTTTGTGCTATATCTAGCTGCACAGGGCTTATATCTGCCTATCTGGCTGTACAGTCAGTTGTTGCTATATCTAGCTGCACAGGGCTTATATCTGCCTATCTGGCTGTACAGTCAGTTGTTGGCTATATCTAGCTGCACAGGGCTTATATCTGCCTATCTGGCTGTA
>HMEZZP203FZTEQ length=32 xy=2341_0528 region=3 run=R_2012_04_14_16_56_03_
AAGTATGAAGACAGTGATCACGCAACCACTTA
>HMEZZP203FYQEG length=40 xy=2328_3222 region=3 run=R_2012_04_14_16_56_03_
CTGGCTGTACAGTCAGTTTGTGCTATATCTAGCTGTACAG
>HMEZZP203FOE85 length=115 xy=2211_1447 region=3 run=R_2012_04_14_16_56_03_
GCTGTACAGTCAGTTTGTGCTATATCTAGCTGCACAGGCTTATATCTGCCTATCTGGCTGTACAGTCAGTTTGTGCTATATCTAGCTGCACAGCTTATAGTCTGCCTATCTGGCT
>HMEZZP203F59EO length=108 xy=2414_2190 region=3 run=R_2012_04_14_16_56_03_
CAGTTTGTGCTATATCTAGCTGTACAGGCTTATATCTGCCTATCTGGCTGTANAGCCAGTTTGTGGCTATATCTAGCTGTTACAGGNTATATCTGCTATCTGGCTATC
>HMEZZP203HFN2H length=141 xy=2931_3079 region=3 run=R_2012_04_14_16_56_03_
GATAGGCAGATATAAGCCTGTGCAGCTAGATATAGCACAAACTGACTGTACAGCCAGATAGGCAGATATAAGCCCTGTGCAGCGTAGGATATAGCAACGAAACTGACTGGGTACAGGCCAGATAGGCAGATATAAGCCCTN
>HMEZZP203FL2M4 length=115 xy=2184_2382 region=3 run=R_2012_04_14_16_56_03_
CTACGCGTTGCACGGGATACGACCGTGTCCGGCGTAGCAGAAGCACACGACCTTTCTTCCTTGTCTGTCTATGGCAGGGTGGACCCTCCTCGCGTTGTCACGGGAGTACGACCGT
>HMEZZP203GXSEC length=76 xy=2728_0370 region=3 run=R_2012_04_14_16_56_03_
GATATAGCACAAACTGACTCTACAGCCAGATAGGCAGATATAAGCCTGTACAGCTAGATATAGCACAAACTAGACN
>HMEZZP203GDDPA length=36 xy=2495_2572 region=3 run=R_2012_04_14_16_56_03_
AAGCGTGTGAGGTGCTGCACGCAGGACAGTATGAAG
>HMEZZP203FW4E2 length=151 xy=2310_1804 region=3 run=R_2012_04_14_16_56_03_
CCNCCTCCTCTCTCTCTCTCCTCCTCCTCCTCCTCTCTCTCTCTCTCTCTCTCTCTCTCTCTCTCTCTCTCTCTCTCTCTCTCTCTCTCTCTCTCTCTCTCTCTCTCTCTCTCTCTCTCTCTCTCTCTCTCTCTCTCTCTCTCTCTCTCTC
>HMEZZP203FXP7B length=85 xy=2317_1365 region=3 run=R_2012_04_14_16_56_03_
TGACTGTACAGCCAGATAGGCAGATATAAGCCTGTGCAGCTAGATATAGCACAAACTGACTGTACAGCCAGATAGGCAGATATAA
>HMEZZP203G4HUF length=229 xy=2804_1989 region=3 run=R_2012_04_14_16_56_03_
ATATAAGCCTGTAAAGCTAGATATAGCACAAACTGGCTCTACAGCCAGATAGGCAGATATAAGCCTGTGCAGCTAGATATAGGCAACAAACTGACTGTACAGCCAGATAGCAGATATAAGCCTGTGCAGCTAGATAGAGCACAACTGCTGTACAGCCAGATAGGCAGATATAACGCCTGTGCAGCTAGATATAGCACAACTGCTGACAGCCAGATAGGCAGATATAACG
>HMEZZP203GS7AX length=44 xy=2675_3495 region=3 run=R_2012_04_14_16_56_03_
AGGCAGATATAAGCCTGTGCAGCTAGATATAGCACAAACTAGAC
>HMEZZP203FPZVX length=36 xy=2229_1115 region=3 run=R_2012_04_14_16_56_03_
AGGCTCAATGACGCTACGGCGTCAGCTGTTCTCGGT
>HMEZZP203GVRJ7 length=205 xy=2705_0181 region=3 run=R_2012_04_14_16_56_03_
TAGCTAGCCAGCCAGCGAGCTGTCTAGCTAGCCAAACAGCCGTCTAGCTAGCCAGCCAGCCATACGTCTAGCTAGCTAGCCAGCCAGCCATCTAGCTAGCCAGCCAGCAGCCGTCTAGCTAGCCAGCCATCTAGCTAGACAGCCAGTCCAGCCAGCCAGCCATCTAGCTAGCCAGCCAGTCCCTATAGCTAGCCAGCCAGCCATC
>HMEZZP203FQPMV length=126 xy=2237_1717 region=3 run=R_2012_04_14_16_56_03_
ACAAACTGGCTTTACTAGCCACGATAGGCGAGATATACGCCTCGTAGAGCTAGATATAGCACAAACTAGCTGTACAGCCACGATAGGCGAGATATAAGCCTCGTACAGCTAGATATAGGCACAACA
>HMEZZP203HG13B length=47 xy=2947_2373 region=3 run=R_2012_04_14_16_56_03_
CTGGCTGGCTGGCTGGCTAGCTAGCTGGCTGCTGCCTGGCTAGCTAT
>HMEZZP203F77R9 length=59 xy=2436_3287 region=3 run=R_2012_04_14_16_56_03_
ACAGGCTTATATCTGCCTATCTGGCTGTACAGTCACTTGTTGCTATATCTAGCTGCACA
>HMEZZP203G0KCZ length=55 xy=2759_2945 region=3 run=R_2012_04_14_16_56_03_
GCTTGACCTCGCTTGATGCCTTATCACAGAGTTGGCATCGCTTGACCTCGCTTGA
>HMEZZP203G0PDC length=133 xy=2761_1246 region=3 run=R_2012_04_14_16_56_03_
GGTTTCAACATCACGTGAATCTGTTTGAATGCAGTACAGGCCTCACTGAGCATTGGGAAGTGTTCCAACATCACGTGTAACTGTTGTAATGCAATACAGGCCTCACTGAGGCATTGGGAAGTGTTCCAACATC
>HMEZZP203GQ01J length=38 xy=2651_0373 region=3 run=R_2012_04_14_16_56_03_
ATAAGCCTGTGCAGCTAGATATAGCACAAACTGACTGT
>HMEZZP203FIMWX length=29 xy=2145_1775 region=3 run=R_2012_04_14_16_56_03_
GCAAGCAAAATGCGTAGCCGCTACGCCGC
>HMEZZP203GK7LE length=116 xy=2584_3360 region=3 run=R_2012_04_14_16_56_03_
CCTATCTAGCTGTACAGTCAGTTTGTGCTATATCTAGCTGCACAGGCTTATATCTGCCTATCTGGCTGTACAGTCAGTTGTGCTATATCTAGCTGCACAGGCTTATATCTGCCTAT
>HMEZZP203G06W2 length=53 xy=2766_3508 region=3 run=R_2012_04_14_16_56_03_
TATATCTGCCTATCTGGCTGTAGAGTCAGTTTGTGCTATATCTAGCTGCACGA
>HMEZZP203GJ1B5 length=142 xy=2571_1843 region=3 run=R_2012_04_14_16_56_03_
AGTCAGTTTGTGCTATATCTAGCTGCACAGGCTTATATCTGCCTATCTGGCTGTACAGTCAGTTTGTGCTATATCTAGCTGCACAGTCTTATATCTGCCTATCTGGCTGTACAGTCAGTTTGTGCTATATCTAGCTGCACAG
>HMEZZP203HFSID length=75 xy=2933_0643 region=3 run=R_2012_04_14_16_56_03_
AAAAGACACACCAGAATGTTGGGTAGGAGGGCGATGCGATCTGTTCTTGACTGCCAAGTCAGCAGCCCNCCTCTA
>HMEZZP203G8YZS length=192 xy=2855_1942 region=3 run=R_2012_04_14_16_56_03_
CATCTAGCTCGCCAGTCAACAGCCGTCTAGCTTGCCAGCCAGCTGTCTACCTTTCCAGCCAGCCATCTAGCTCTCCAGCCAGCCGTCTAGCTCACCAGCCAGCCATCGTAGCTCACCAGCTAGCCTNTAGGCTTGCCAGCCAGCCTAGCGTAGCTCACCAGCAGCCTTCAGCTCGCCAGCTTAGCCAGCTAG
>HMEZZP203GWNTZ length=165 xy=2715_1045 region=3 run=R_2012_04_14_16_56_03_
ATGAAGAACTTGGATGTCATTATGTTCCATTATTGAATCTAATGATTCCACAGACAGATCAGCAAGGGTTGGTAAATGAGACTTTTCTAAGAATCGAAGCCAAGAGATCTTTATTTATTTATTTATTTATTTATTTATTTATTTATTTATTTAATTTATTACTTG
>HMEZZP203G382I length=37 xy=2801_2904 region=3 run=R_2012_04_14_16_56_03_
ACTGACTGTACAGCCAGATAGGCAGATATAAGCCTGT
>HMEZZP203GKXS6 length=84 xy=2581_2968 region=3 run=R_2012_04_14_16_56_03_
AGTTTGTGCTATATCTAGCTGTACAGGCTTATATCTGCCTATCTGGCTGTACAGTCAGTTTGTGCTATATCTAGCTGTACAGGC
>HMEZZP203GLXWJ length=96 xy=2593_0593 region=3 run=R_2012_04_14_16_56_03_
GGCTGTACAGTCAGTTTGTGCTATATCTAGCTGCACAGGCTTATATCTGCCTATCTGGCTGTACAGGTCAGTTTGTGCTATATCTAGCTGCACAGG
>HMEZZP203HF3VT length=48 xy=2936_3095 region=3 run=R_2012_04_14_16_56_03_
GGTGCGCGGCATGTGTACATGCGGCATCATAAGTGAAAGACTCCCACG
>HMEZZP203F4HTL length=120 xy=2394_1703 region=3 run=R_2012_04_14_16_56_03_
CTAGCTGTACAGGCTTATATCTGCCTATCTGGCTGTACAGTCAGTTTGTGCTATATCTAGCTGTACAGGCTTATATCTGACCTATCTGGCGTGTACGAGTCAGTTTGTGCTATATCTAGC
>HMEZZP203GJNRP length=42 xy=2567_0643 region=3 run=R_2012_04_14_16_56_03_
AATGTGCAACTTCTTTGACACCGAGAGGTAAATTAGACATCC
>HMEZZP203HEX50 length=181 xy=2923_2278 region=3 run=R_2012_04_14_16_56_03_
CTGACTGTACAGCCAGATAGGCAGATATAAGCCTGTGCAGCTAGATATAGCACAAACTGACTGTACAGCCGAGATAGGCAGGATATAAGCCGGTGTGGCAGCTAGATATAGCACAAACTGACTGTACAGCCAGATAGGCAGATATAAGCCGTGTGCAGCTAGATATAGCACAAACTGACTG
>HMEZZP203HDR76 length=41 xy=2910_1172 region=3 run=R_2012_04_14_16_56_03_
TCGAGTCACTCGAAGGTCACAAGCTGAGGCTCACGCTGCGA
>HMEZZP203G51TF length=423 xy=2822_0801 region=3 run=R_2012_04_14_16_56_03_
GAGACGGAGGAGGAGGAGTGAGGAGGAGGAGGAGGAGGAGGAGGAGGAGGAGGTAGGAGGAGGAGGAGGAGGAGGAGGAGGAGGAGGAGGAGGAGGAGGAGGAGGAGGAGGAGGAGGAGGAGGAGGAGGAGGAGGAGGAGGAGGAGGAGGAGGAGGAGGAGGAGGAGGAGGAGGAGGAGGAGGAGGAGGAGGAGGAGGAGGAGGAGGAGGAGGAGGAGGAGGAGGAGGAGGAGGAGGAGGAGGAGGAGGAGGAGGAGGAGGAGGAGGAGGAGGAGGAGGAGGAGGAGGAGGAGGAGGAGGAGGAGGAGGAGGAGGAGGAGGAGGAGGAGGAGGAGGAGGAGGAGGAGGAGGAGGAGGAGGAGGAGGAGGAGGAGGAGGAGGAGGAGGAGGAGGAGGAGGAGGAGGAGGAGGAGGAGGAGGAGG
>HMEZZP203FPRHE length=61 xy=2226_2512 region=3 run=R_2012_04_14_16_56_03_
GATGTTGCACTAGTCTAGTTTCGATAAGATCAGGGCTCGGGCGGATAGTGGCATTCGCTTC
>HMEZZP203G109C length=41 xy=2776_1870 region=3 run=R_2012_04_14_16_56_03_
GAGGAGGTAGAAGAGGTGGAAGAGGAAGAGGAGGAAGAGGA
>HMEZZP203GSTDX length=42 xy=2671_1843 region=3 run=R_2012_04_14_16_56_03_
CTGCCTATCTGGCTGTACAGTCAGTTTGTGCTATATCTAGCT
>HMEZZP203F4XIZ length=67 xy=2399_1577 region=3 run=R_2012_04_14_16_56_03_
GATATAGCACAAACTAGACTGTACAGCCACGATAGGCGAGATATAAGACCTCGTGCAGCTAGATATA
>HMEZZP203GJMAV length=143 xy=2566_2837 region=3 run=R_2012_04_14_16_56_03_
AGGCTTATATCTGCCTATCTGGCTGTACAGTCAGTTTGTTGCTATATCTAGCTGCACAGGCTTATATCTGCCTATCTGGCTGTACAGTCAGTTTGTGCTATATCTAGCTGCACAGGCTTATATCTGCCTATCTGGCTGTACAG
>HMEZZP203HCUD2 length=87 xy=2899_2376 region=3 run=R_2012_04_14_16_56_03_
AGTCAGTTTTGTGCTATATCTAGCTTTACAGCTATATCTGCCTATCTGGCTGTACGAGTCAGTTTGGTTGCTATATCTAGCTGTACA
>HMEZZP203GFJGC length=126 xy=2520_0938 region=3 run=R_2012_04_14_16_56_03_
ACAAACAAGACAAATACATCATTAAGTCACCGAGCAGTTAAACCAACAGAGCATCCTGGGCTAGAAGCATTGCAAAGTGCGTGCAGGAAACCGACATGAGTCATATTACACATTCCATTGTGCTAC
>HMEZZP203G0VPV length=111 xy=2763_1281 region=3 run=R_2012_04_14_16_56_03_
CGTTTAGCTTGCCATTCAGCCATCCAGGCTGTCTAGCTCGCCAGCCAGCCAGCCGTCTAGCATGCCAGCCAGTCAGCCATCTAGCTCGCCAGCCAGCCTAGCCATCTAGCT
>HMEZZP203GHQI4 length=56 xy=2545_1022 region=3 run=R_2012_04_14_16_56_03_
GCTTGACCTCGCTTGATGCCTTATCACAGAGTTGGCATCGCTTGACCTCGCTTGGA
>HMEZZP203FIOYI length=134 xy=2146_0328 region=3 run=R_2012_04_14_16_56_03_
ACAACAAGACAAATACATCATTAAGTCACCGAGCAGTTAACCAACAGAGCATCCTGGGCTAGAAGCATTGCAAAGTGCGTGCAGGAACCGACATGAGTCATATTACACATTCCATTGTGCTACAAGGGCACACA
>HMEZZP203HEU6O length=133 xy=2922_2510 region=3 run=R_2012_04_14_16_56_03_
CATCTATCAATCCAGCCAGCTGTCTAGCTAGCCAGTCAGCAGGCCATCTAGCTAGCCAGCCAGCCAGCTGTCAGCTAGCCAGGCCAGCCATCTAGCAACCAGCCAGTGGAGCCATCCAGCCAGCCAGCCATTC
>HMEZZP203F2DWK length=232 xy=2370_1618 region=3 run=R_2012_04_14_16_56_03_
ATATCTAGCTGCACAGGCTTATATCTGCCTATCTGGCTGTACAGTCAGTTTGTGCTATATCTAGCTGCACAGGCTTATATCTGCCTATCTGGCTGTACAGTTCAGTTTGTGCTATATCTAGCTGCACAGGCTTATATCTGCCTATCTGGCTGTACAGTTCAGTTTGTGCTATATCTAGCTGCACTAGGCTTATATCTGCCTATCTGGCTGTACAGTTCAGTTTGTGCTATAN
>HMEZZP203HBE87 length=46 xy=2883_1641 region=3 run=R_2012_04_14_16_56_03_
ATTGTTTATTTCAGGCCTATATTTGCAACTAGTCTGTCCCGCCTGT
>HMEZZP203GG1FD length=36 xy=2537_1255 region=3 run=R_2012_04_14_16_56_03_
TACAGGCTACAACTTGGAGTTCATGTTGCAGGCTAC
>HMEZZP203G7XLL length=104 xy=2843_2631 region=3 run=R_2012_04_14_16_56_03_
TGCCTATCTGGCTGTAGAGTCAGTTTGTGCTATATCTAGCTTTACAGGCTATATCTGCCTATCTGGCTGTAGAGTCAGTTGTGCTATATCTAGCTGTACGAGGC
>HMEZZP203F7M2X length=246 xy=2430_1031 region=3 run=R_2012_04_14_16_56_03_
CTGGCTGTACAGTCAGTTTGTGCTATATCTAGCTGTACAGGCTTATATCTGCCTATCTGGCTGTACAGTCAGTTTGTGCTATATCTAGCTGTACAGGCTTATATCTGCCTATCTGGCTGTAGAGCAGTTTGTGCTATATCTAGCTGTACAGGCTTATATCTGCCTATCTGGCTGTACAGTCAGTTTNTGCTATATCCTAGGCTGTACAGGCTTATATCTGCCTATCTGGCTGTAACAGGTCATTTT
>HMEZZP203FZ5W9 length=56 xy=2345_0363 region=3 run=R_2012_04_14_16_56_03_
ATCTGCCTATCTGGCTGTACAGTCAGTTGTGCTATATCTAGCTGCACAGGCTTTAG
>HMEZZP203GS33H length=158 xy=2674_3435 region=3 run=R_2012_04_14_16_56_03_
AGTTTGTGCTATATCTAGCTGTACAGGCTTATATCTCCCTACTCTGGCGTGTATAGTCAGTTTGTTGCTATATCTAGCTGTACAGGCGTTATATCTGCCTATCTGGCGTGTACAGTCAGTTTGTTGGCTATATCTAGCTGTACAGGCTTATATCTGCC
>HMEZZP203GKTA5 length=162 xy=2580_1231 region=3 run=R_2012_04_14_16_56_03_
GGCTGTACTGTCAGTTTGTGCTATATCTAGCTGTACAGGCTTATATCTGCCTATCTGGCTGTAGAGTCAGTTTGTGCTATATCTAGCTGTACAGGCTTATATCTGCCTATCTGGCTGTAGAGTCAGTTTGGTGCTATATCTAGCTGTACAGGCTTATATCTG
>HMEZZP203G4G0Z length=31 xy=2804_0929 region=3 run=R_2012_04_14_16_56_03_
GAAGGCTCGAAGCAAGCTCGAATGGCTCGCA
>HMEZZP203GNVKI length=31 xy=2615_0768 region=3 run=R_2012_04_14_16_56_03_
GCCAGCTATCTAGCTATCCACGCCACTCTTG
>HMEZZP203GFM6G length=129 xy=2521_1670 region=3 run=R_2012_04_14_16_56_03_
ACGTAACCATATACTTGGACTATATCCTGATATATTCCAGGTCCAGCGAACAGCATGTGGAGCATGTGAGGGAAGGTGTTGGGTACGGATTGTCGAGACAACAGATTGTACGTGAACTCGAAAATAGCG
>HMEZZP203GK6J7 length=32 xy=2584_2021 region=3 run=R_2012_04_14_16_56_03_
CAGCCAGATAGGCAGATATAAGCCTGTGCAGC
>HMEZZP203FQ7PA length=128 xy=2243_0556 region=3 run=R_2012_04_14_16_56_03_
ACAAACAAGACAAATACATCATTAAGTCACCGAGCAGTTAAACCAACAGAGCATCCTGGGCTAGAAGCATTGCAAAGTGCGTGCAGGAAACCGACATGAGTCATATTACACATTCCATTGTGCTACAA
>HMEZZP203G7NFB length=117 xy=2840_1733 region=3 run=R_2012_04_14_16_56_03_
AACTTGTGACATAGTACAACGGTGAGGTGCTAGCCCTCAGACCTGTGTTGAAGTTGTGATGGCGGGTTCAAATACCCACGCCAGGACCATCTCACTCACAATTAAAATAGAAATAAT
>HMEZZP203FI1SD length=254 xy=2150_0571 region=3 run=R_2012_04_14_16_56_03_
ATCTGGCTGTACAGTCAGTTTGTGCTATATCTAGCTGCACAGGCTTATATCTGCCTATCTGGCTGTACAGTCAGTTGTGCTATATCTAGCTGCACAGGCTTATATCTGCCTATCGTGGCTGTACGAGTCAGTTTGTGCTATATCTAGCTGCACAGGCTTATATCTGCCTAATCTGGCTGTACAGTCAGTTTGTGCTATATCTAGCTGCACAGGCTTATATCTGCCTATCTGGCTGACAGTCAGTTTGTGCTATA
>HMEZZP203HC1MT length=60 xy=2901_3571 region=3 run=R_2012_04_14_16_56_03_
GTCTAGCTCGCCAGCCAGCCAGTGAGTCATCTAGGCTCGCCAGCCAGCCGTCTAGCTGCA
>HMEZZP203GXBJ6 length=85 xy=2722_3124 region=3 run=R_2012_04_14_16_56_03_
CTGTCAGTTTGTGCTATATCTAGCTGCACAGGCTTATATCTGCCTATCTGGCTGTACAGTCAGTTTGTGCTATATCTAGCTGCGA
>HMEZZP203G0VG9 length=126 xy=2763_0971 region=3 run=R_2012_04_14_16_56_03_
TCTAGCTAGCCAGCCAGCCATCTAGCTAGCCAGCAATCTAGCTAGCCAGCCAGTAAGCGTCTAGCTAGTCAGCCGTCTAGCTAGCCAGCCAGCCAGCCAGCCATCTAGCTCTCCAGCCAGCCATTC
>HMEZZP203FIL4S length=208 xy=2145_0762 region=3 run=R_2012_04_14_16_56_03_
AGACAGCTGGCTGGCTGGCTAGCTAGACGGCTGGCTGGCTGGCTAGCCGGCTGGCTGGCTAGCCTGCCTGCTGGCTGGCTGGCTAGCTAGATGGCTGGCTGGCTGGTAGCGTAGCGGCTGGCTGGCTAGCTAGCTGGCTGGCTGGCTAGCCTGCTTGCTGACTTGCTAGGCTAGCCAGCTGGCTGGCTGGACTGGCTGCAGCTGGCTA
>HMEZZP203GEF21 length=124 xy=2507_3163 region=3 run=R_2012_04_14_16_56_03_
ATCTGGCTGTACAGTCAGTTTGTGCTATATCTAGCTGCACAGGCTTATATCTGCCTATCGTGGCTGTTACAGTCAGTTTGTGGCTATATCTAGCTGCACAGGCTTATATCTGCCTATCGTGGCT
>HMEZZP203GSWXP length=36 xy=2672_2347 region=3 run=R_2012_04_14_16_56_03_
AGCTAGCCAGCCAGACATCTAGCTAGCCAGCCAGCC
>HMEZZP203FRXQT length=88 xy=2251_1539 region=3 run=R_2012_04_14_16_56_03_
CTAGCTAGACGGCTGGCTGGCTGGCTGGCTAGCTAGATGGCTGGCTGGCTGGCTAGCTAGATGGCTGGCTGGCTAGGCAGTAGAGTGC
>HMEZZP203G8OZF length=201 xy=2852_1257 region=3 run=R_2012_04_14_16_56_03_
AGCCAGCCAGCCATCTAGCTAGCCAGCCAGCCAGCAGGCAGGCTAGCCAGCCAGCCGGCTAGCCAGGCCAGCCGGCTAGCTAGCCAGCCAGCCAGCTTGTCTAGCTAGCCAGCCATTCTAGCTAGCCAGCCAGCCAGCCTATCTAGCCAGCCAGCCAGTTCCAGCCAGCCAGCCTATCTAGCTACCCCAGCCAGTTCTGGT
>HMEZZP203GJAT0 length=37 xy=2563_0262 region=3 run=R_2012_04_14_16_56_03_
TGGCTGTCTAGCTAGCCAGCCAGCCAATACGTGGCGT
>HMEZZP203FLADR length=31 xy=2175_2621 region=3 run=R_2012_04_14_16_56_03_
TGCAAAGCTAGTGCATGTTCTGTAATGTCTG
>HMEZZP203GF2ZD length=53 xy=2526_1671 region=3 run=R_2012_04_14_16_56_03_
AGGCTTATATCTGCCTATCTGGCTGTACAGTCAGTTTGTTGCTATATCTAGCT
>HMEZZP203HFWB5 length=78 xy=2934_1507 region=3 run=R_2012_04_14_16_56_03_
AGCACAACTGACTGTACAGCCAGATAGGCAGATATAAGCCTGTACAGCTAGATATAGCACAAACTGACTGTACAGCCA
>HMEZZP203GPE4A length=94 xy=2632_3128 region=3 run=R_2012_04_14_16_56_03_
GTCTAGCTTGCCAGCCAGCCATCAAGCTTACCAGCCAGCCATCTAGCTCACCAGCCAGCCGTCTAGCTCACCAGTCGTGCCGTCTAGCTCACCA
>HMEZZP203GPS4V length=113 xy=2637_0813 region=3 run=R_2012_04_14_16_56_03_
CAGGCTTATATCTGCCTATCTGGCTGTACAGTCAGTTTGTGCTATATCTAGCTGCACGAGGTCTTATATCTGCCTATCTGGCTGTACAGTCAGTTTGTGCTATATCTAGCTGC
>HMEZZP203HG7YK length=185 xy=2949_1786 region=3 run=R_2012_04_14_16_56_03_
GAGGTAAGAGTGGTAGGTAGGGAGAGGTTAGACATTCGTGTCATAGTCCATGCCTCCACCCAGGAAGAAGAGACAAAGAGAAACCAACACCTTCCGCAGCTACAAGTGAATTGCCACATTCCTGGCAGGCAAAGACCAGGACTTGGAGGGGCGATCCCAATTCCCCACGACACAGTTAATGGACC
>HMEZZP203FSFYL length=53 xy=2257_0571 region=3 run=R_2012_04_14_16_56_03_
CTCCTGATACAGCTGGGTGAGCACAGTCAGTGCATACTCCTGATACGAGGCGT
>HMEZZP203F44MC length=166 xy=2401_2578 region=3 run=R_2012_04_14_16_56_03_
GCTATATCTAGCTGTACAGGCTTATATCTGCCTATCTGCTGTACAGTCAGTTTGTGCTATATCTAGCTGTACAGCGTATATCTGCTATCTGGCTGTANAGCCAGTTTGTGGCTATATCTAGCTGTACAGGCTTATATCTGGCCTATCTGGCTGTACAGCAGTTTGT
>HMEZZP203GSVCU length=193 xy=2672_0300 region=3 run=R_2012_04_14_16_56_03_
AAATATTGTCTTCCCTTTCTGTGTATATGGGATATTATTTAGTCCATCGTGAGTTCAATCTTCCTGACAAAAATTATACAGCGTTTGGTTCTGTGGCCTTGGGCTACATAATTATTGTCCGGAAGATTGACCTCATCGGGCGTATAATAATCCCACTATACACCACGAACTAGCAGTCAATAAATTACCCTAC
>HMEZZP203GV85Z length=124 xy=2710_2517 region=3 run=R_2012_04_14_16_56_03_
CTGTACAGCCAGATAGGCAGATATAAGCCTGTGCAGCTAGATATAGCACAAACTGACTGTACAGGCCAGGAGTAGGCAGATAAGTAACGCCCTGTGGGCAAGGCTAGATATAGCACAAACTGAC
>HMEZZP203GE6O2 length=80 xy=2516_0788 region=3 run=R_2012_04_14_16_56_03_
TGGCTGTACAGTCAGTTTGTGCTATATCTAGCTGCACAGGCTTATATCTGCCTATCGTGGCTGTACAGTCTAGTTTGTGG
>HMEZZP203GMLA8 length=64 xy=2600_2258 region=3 run=R_2012_04_14_16_56_03_
CCAGCCATCTGTCTAGCTAGCCAGCCATCTAGCTAGCCAGCCAGCCAGCCATCTAGGCTACCCA
>HMEZZP203G3K4V length=29 xy=2794_0557 region=3 run=R_2012_04_14_16_56_03_
GGTGGCCTGTAGGCCCTCCTCCTACATAT
>HMEZZP203FJHUG length=29 xy=2155_0902 region=3 run=R_2012_04_14_16_56_03_
AGCTGGCTGGCTGGCTAGCTAGATGGCTG
>HMEZZP203GIU29 length=178 xy=2558_0339 region=3 run=R_2012_04_14_16_56_03_
GTGTCACTTGCGCGCTCTCCTAGTTGGAAGCCGCAGTGTTTTCTGCCCATGCTCAGCACTACCGTATTTTCTTGTATATTTTATTACTCAAGTCTTTTCCGTCCACACTTCTGCACCTCTCGAAATCTTAGCTATCTGAACCGGGATCAGGTTATTCGTCTGATGAAAACGTAGGTTT
>HMEZZP203HGSBV length=38 xy=2944_2009 region=3 run=R_2012_04_14_16_56_03_
AATTTTGGATACTTGGTGGATTTAAAATGTGCAAATTT
>HMEZZP203HDDGE length=176 xy=2905_2508 region=3 run=R_2012_04_14_16_56_03_
CAGGCTTATATCTGCCTATCTGGCTGTAGAGTCAGTTTGTGCTATATCTAGCTGTACAGGCGTTATATCTGCCTATCTGGCGTGTAGAGTCAGTTTGTGCTATATCTAGCTGTACAGGCTTATATCTGCCTATCTGGCGTGTACAGTCAGTTTGTGCTATATCTAGCTGTACAGGC
>HMEZZP203GTB2V length=77 xy=2677_1493 region=3 run=R_2012_04_14_16_56_03_
ATCTGGCTGTACAGTCAGTTTGTGCTATATCTAGCTGTACAGGCGTTATATCTGCCTACTCTGGCGTGTACAGTCAG
>HMEZZP203FP30I length=108 xy=2230_2368 region=3 run=R_2012_04_14_16_56_03_
ATCTGCCTATCTGGCTGTACAGTCAGTTTGTGCTATATCTAGCTGCACAGGCTTATATCTGCCTATCTGGCTGTACAGGTCAGTTTGTGCTATATCTAGCTGCACAGG
>HMEZZP203GGRO2 length=108 xy=2534_0932 region=3 run=R_2012_04_14_16_56_03_
AGCCATCTAGCTTATAAGCCAGCCAGCCGTCTAGATAGCCAACCAGCCAGCTGTCTAGCAAGCCAGCCAGCCAGCCGTCTAGCTAGCCAGCCAGCCAGCAGCTTCAGC
>HMEZZP203GWRGX length=125 xy=2716_1663 region=3 run=R_2012_04_14_16_56_03_
ATCTGATGACACAATCCTCCGATGTGTACAGGATGGTTTAAGTTGATGTAATAGTTAGATTTGTCCATGTGTATAAAACAATAGAGCATGTTTGTTAGTACTGCACATATACATTTGTTACCTTT
>HMEZZP203G2WUG length=306 xy=2786_1846 region=3 run=R_2012_04_14_16_56_03_
ATGCTTGACATAACTTACACCGCAACTGCGCATGCTGTAAAACTAACCGCAAGTTGCTTAAAGACATTTGGTATCCAGAAATACAAGTCTGCTGCAGGATGTGGTGGATTCCAGTCTTACTGTCATGATGCAAGTTACAACAGATGTCCTTTTCTTTACGAGAGAGAGAGAGAGAGAGAGAGAGAGAGAGAGAGAGTGTGTGTGTGTGTGTGTGTGTGTGTGTGTGTGTATGTAGTGTAGTAGTAGTGTAGTGTAGTAGTAGTAGTAGTAGTAGTAGTAGTAGTAGTAGTAGTAGTAAGTGTAAGT
>HMEZZP203GMGJZ length=61 xy=2599_0189 region=3 run=R_2012_04_14_16_56_03_
AGCTAGATATAGCACAAACTGACTGTACAGCCAGATAGGCAGATATAAGCCTGTAAGCTAG
>HMEZZP203GTPTA length=56 xy=2681_2908 region=3 run=R_2012_04_14_16_56_03_
CATCCTCCAGTCTGAACAATTTGGGGTAAAGGTAGCTGGATGTCGGATAGGTGCAA
>HMEZZP203F1LK3 length=75 xy=2361_1781 region=3 run=R_2012_04_14_16_56_03_
GTTAGCTAGATGGCCTGCTGGCTGGTTAGCTAGATGGATGGCTGGCTGGTTAGCTAGATGGCTGGCTGGCTGGCT
>HMEZZP203HHANV length=56 xy=2950_1193 region=3 run=R_2012_04_14_16_56_03_
CTGCTATATCTAGCTGTACAGGCTTATATCTGCCTATCTGGCTGTACAGTCATTTT
>HMEZZP203GPEG4 length=37 xy=2632_2294 region=3 run=R_2012_04_14_16_56_03_
GCCTGTACAGCTAGATATAGCACAAACTAGACTGTAC
>HMEZZP203F71BO length=51 xy=2434_3106 region=3 run=R_2012_04_14_16_56_03_
CAGATATAAGCCTGTGCAGCTAGATATAGCACAAACTAGACTGTACAGCCA
>HMEZZP203HDC79 length=74 xy=2905_2215 region=3 run=R_2012_04_14_16_56_03_
GGAGGACGAGGAGGTACAGGTAGTGCAGGAGCAAGGTTTGGCCGCACCGCACGGTGAACTTGACCTCACCGCCG
>HMEZZP203F6LPW length=353 xy=2418_1762 region=3 run=R_2012_04_14_16_56_03_
ATAACGTCAGTTCTTAGATGCTCTAATCAGCAGACAGTCAACATAAGTATCAGTATCAACTAACATTAAGCAGAAGCTGTTCATATAATTCTCAACACAAGTAGCCTTTCATATACCTGGAGGCACTAAACAAGATAGTTGGCAGGTTGGGATTCCCACTGAGGCATCAATTTGTCTCACTGAAAATACCAAATGTCCATACCAGGCCTCTTTGATGAGAAGAGAGCGGGCCTCCCTAGTAGATGGTTTGTCGTGTGGTTGGAGGATAAAGTTATGTATTCCCTCCTCTTTAGCTCTCGGCAAAGACCGTTCACAGAGGAAATAGAACAAGTTTGCATTAAATAGCAAACGGA
>HMEZZP203HEDVK length=45 xy=2917_0558 region=3 run=R_2012_04_14_16_56_03_
ACAAACAAGACAAATACATCATTTAAGTCACCGAGCAGTTAAACC
>HMEZZP203HGV5Q length=86 xy=2945_2876 region=3 run=R_2012_04_14_16_56_03_
TGTAGCCTCTTGGAGGATGGTCGTCTCTGCATATGAAAAGACCTCGAAACGGGAGAGTGTCAAGCAAGCAGCAGAATGTACTCATG
>HMEZZP203GJ7Y2 length=42 xy=2573_2252 region=3 run=R_2012_04_14_16_56_03_
ATAATTATTAGATATTTGTATCGCTGTTGCTATCAAACTACT
>HMEZZP203HFKUD length=183 xy=2930_2995 region=3 run=R_2012_04_14_16_56_03_
GTGTATGAGAGTGTGTTTTGAATTCGGGACTCATGGGAAATGACAGAATTGCACTGCAGCTTAGTTGATGGACCAAGTAATAAATTCAGGCAGGCAGAGTTCAGTGCTGTTACAGTACCTACACAGTGTCAATGGCAGGTCTGACAGGAATCGCCTGATACACCTTCTTCGTGGAACCCGCCA
>HMEZZP203GMH8T length=63 xy=2599_2379 region=3 run=R_2012_04_14_16_56_03_
GTGGTCCTCCATGGCATATCAGTAGGAGTGTGGTCCTCCATGGCACATCAGTAGGAGTGTGGT
>HMEZZP203HDGNA length=68 xy=2906_2548 region=3 run=R_2012_04_14_16_56_03_
TCAAACATTGACTACACTACACCTTTCAGCGGCATATATAAATAAAACTAAGTTACTAGCTGAATACT
>HMEZZP203GAJF5 length=32 xy=2463_1123 region=3 run=R_2012_04_14_16_56_03_
ACAACAAGACAAATACATCATTAAGTCACCGA
>HMEZZP203FW1YF length=108 xy=2309_2709 region=3 run=R_2012_04_14_16_56_03_
CTGCTGTCATGTAGGAACTTCACAAGTGGCTGCAATATCTGAGTGTCATGCACGCCTACGTGTTGTTAGTCAGCTGAGCNGGAAATAAGCTCGGCGACCTCGTCTGTT
>HMEZZP203GV1ZB length=33 xy=2708_1397 region=3 run=R_2012_04_14_16_56_03_
GCTGACTAGCTAGATGGATGGCTGGCTAGCTAG
>HMEZZP203FST60 length=187 xy=2261_2634 region=3 run=R_2012_04_14_16_56_03_
CCAGCCAGCCAGCCGTCTAGCTAGCCAGCCAGCCAGCCATCTAGCTAGCCAGCCAGCCAGCGAGCCATCAGCTCGCCAGCCAGCCATCTAGCTGCCAGCCAGCCATTCTAGCTCACCATCCAGCCGTTCAGCTCACCAGCCAGCCATTCAGCCCACAGCCACCTTGGCTAGCTAGCCAGCCAGCCAG
>HMEZZP203GN35U length=389 xy=2617_3712 region=3 run=R_2012_04_14_16_56_03_
ACCTCCTCTCCTCTCTTCTCNNCNCTCTCTCTCTCTCTCTCTCTCTCTCTCTCTCTCTCTCTCTCTCTCTCTCTCTCTCTCTCTCTCTCTCTCTCTCTCTCTCTCTCTCTCTCTCTCTCTCTCTCTCTCTCTCTCTCTCTCTCTCTCTCTCTCTCTCTCTCTCTCTCTCTCTCTCTCTCTCTCTCTCTCTCTCTCTCTCTCTCTCTCTCTCTCTCTCTCTCTCTCTCTCTCTCTCTCTCTCTCTCTCTCTCTCTCTCTCTCTCTCTCTCTCTCTCTCTCTCTCTCTCTCTCTCTCTCTCTCTCTCTCTCTCTCTCTCTCTCTCTCTCTCTCTCTCTCTCTCTCTCTCTCTCTCTCTCTCTCTCTCTCTCTCTCTCTCTCTCTCTCTCTC
>HMEZZP203GJ7LF length=30 xy=2573_1761 region=3 run=R_2012_04_14_16_56_03_
ATCCGCTCAGCAGATGGGGAACGTTAATTT
>HMEZZP203HDLKJ length=258 xy=2908_0737 region=3 run=R_2012_04_14_16_56_03_
ATAAGCCTGTACAGCTAGATATAGCACAAACTGACTGTACAGCCAGATAGGCAGATATAAGCCTGTACAGCTAGATATAGGCACAAACTGACTGTACAGCCAGATAGGCAGATATAGCCTGTACAGCTAGATATAGGCACAAACTGACTGTACAGCCAGATAGGCAGATATAAGCCTGTACAGCTAGATATAGGCACAAACTGACTNTACAGCCAGATAGGCAGATATAAGCCTGTACAGCTAGATATAGGCACAACA
>HMEZZP203GS411 length=96 xy=2675_0583 region=3 run=R_2012_04_14_16_56_03_
ATCTAGCTGTACAGGCTTATATCTGCCTATCTGGCTGTACAGTCAGTTTGTGCTATATCTAGCTTGACAGGCTTATATCGTGCCTATCTGGCTGTA
>HMEZZP203G9BGG length=46 xy=2859_1710 region=3 run=R_2012_04_14_16_56_03_
GATAAATACTGTATATTCACGTGTGGTCTGTCTGACAGAGCGAACG
>HMEZZP203G6CHU length=101 xy=2825_2352 region=3 run=R_2012_04_14_16_56_03_
GCTCGAGCTTATGCTCGAGGGCTCGCACTCATAGAAATGAATGGGTGCGAGCGTCAGCTATGCTCGAGGGCTCGCACTCATAGAAATGAATGGGTGCGAGC
>HMEZZP203GB5DL length=35 xy=2481_2471 region=3 run=R_2012_04_14_16_56_03_
AGACTACAGCAGTAATGAGGATCTGTGCACGACAC
>HMEZZP203GOEUB length=32 xy=2621_1169 region=3 run=R_2012_04_14_16_56_03_
CTGTACAGCCAGATAGGCAGATATAAGCCTGT
>HMEZZP203F2S3Y length=157 xy=2375_0844 region=3 run=R_2012_04_14_16_56_03_
ACACTCAACCACACTCAACCACACNCACACACNCACACACACACACACACACACACACACACACACACACACACACACACACACACACACACACACACACACACACACACACACACACACACACACACACACACACACACACACACACACACACACA
>HMEZZP203GIO9R length=47 xy=2556_0989 region=3 run=R_2012_04_14_16_56_03_
AGATGCTGAATCTGTGGAGCCTGCTTGTATCCATCAGAAACAACGTT
>HMEZZP203GXWEK length=30 xy=2729_1466 region=3 run=R_2012_04_14_16_56_03_
ATCACAAGCGACAGCACCAGTCTGTCACCA
>HMEZZP203HB5RP length=35 xy=2891_3235 region=3 run=R_2012_04_14_16_56_03_
GGGTTCACCTTGTGCATGAGAGAATGGCAAAGGCA
>HMEZZP203FUBD5 length=79 xy=2278_1947 region=3 run=R_2012_04_14_16_56_03_
AGCTTGGTTTCTGGTTATGATGTGGTCAAGTGGGATGTAAGTGGAAATGCCTGCAGTGTGTTAGTCTGAGCCTGTGATT
>HMEZZP203FYSN2 length=46 xy=2329_2064 region=3 run=R_2012_04_14_16_56_03_
TACCATATTTTAATTGTACTGTATACTAGGGCGACTGCAAAACGAC
>HMEZZP203GU82A length=43 xy=2699_0784 region=3 run=R_2012_04_14_16_56_03_
ATATAGCACAAACTGACTGTACAGCCAGATAGGCAGATATAAG
>HMEZZP203GMYI6 length=33 xy=2604_3008 region=3 run=R_2012_04_14_16_56_03_
CTGTGCAACTCATAATCCTACTTAGGTTTGTAT
>HMEZZP203GWG69 length=197 xy=2713_0643 region=3 run=R_2012_04_14_16_56_03_
CCAGCCATCTAGCTAGCCAGCCATCTAGCTAGCCAGCAATCTAACTCACCGAGCCAGCCATCTATCGTTGCCAGCCAGCTGTCGAGCCAGCCAGCCGGCGAGCCAGTCCAGCCAGCCGGCTTACCTAGCTAGCCAGCCAGTCCGGGTAGCTAACCAGCCGAGCCTATCCATCTAGCTAATCNGCCAGCCAGCCTATC
>HMEZZP203HHQH4 length=289 xy=2955_1242 region=3 run=R_2012_04_14_16_56_03_
CGCGTTGCAGGTGTAGCGACCTGATTCGCGTTGCAGGACTATCCACCTGTTTGTTGCAGGTAGAGCGACCTGATTCGCATTGCAGGTGTAGCAACCTGATTCGCGTTGCAGGACTATCCGCCTGTTTGTTGCAGGTAGAGCGACCTGTATTCGCGTTGTCAGGTGTAGTGACCTGATTCGCATTGCAGGACTATCCGCCTGTTTTAGCTGAGATCTCCTCCTGTTTTTGGGTTCAGCGTTTTCCGGAGTCAAGTTTTCAGGCATCCTAGACGTCCTTCACAGGTCCTAC
>HMEZZP203G6JQC length=82 xy=2827_3538 region=3 run=R_2012_04_14_16_56_03_
AGCTAGATATAGCACAAACTAGACTGTACAGCCAGATAGGCAGATATAAGACCTGTACAGCTAGATATAGCACAAACTAGAC
>HMEZZP203HDP6Q length=157 xy=2909_2624 region=3 run=R_2012_04_14_16_56_03_
CGCATTTACAGCTATTATGGGTATGTTCCAGCTCGCTCGCACTCAGTGCACCGGCGCCTCCGCCGGCCGAGCCAATTTAATGTTCTATTACATGTCTTTAATTTAATGTTACCATCGCTGGTACTGTTCTTTATTCTATTTACTCGCATATATTAAT
>HMEZZP203FV3D5 length=123 xy=2298_2971 region=3 run=R_2012_04_14_16_56_03_
CTATCTGGCTGTACAGTCAGTTTGTGCTATATCTAGCTGCACAGGCTTATATCTGCCTAGTCGTGGCTGTACAAGGTCAGTTTGTGGGCTAGTATCTAGCTGCACAGGCTTATATCTGGCCTA
>HMEZZP203GHRBT length=99 xy=2545_2055 region=3 run=R_2012_04_14_16_56_03_
CAGTCGTCTAGCTAGCCAGCCGACTAGCTAGCCAGCCAGTGAGCCATCTATCTAGTCAGACCATCTACCTAGCCAGCCAGCCAGCCAGCCATCTAGCTC
>HMEZZP203G4OJM length=160 xy=2806_2480 region=3 run=R_2012_04_14_16_56_03_
ATGAAGAACTTGGATGTCATTATGTTCCATTATTGAATCTAATGATTCCACAGACAGATCAGCAAGGGTTGGTAAATGAGACTTTTCTAAGAATCGAAGCCAAGAGATCTTTATTTATTTATTTATTTATTTATTTATTTATTTATTTATTTAATTTATT
>HMEZZP203HE8IQ length=46 xy=2926_3408 region=3 run=R_2012_04_14_16_56_03_
GCAGTGACAGTAGTGGTATCAGACTCATGCTGACCCTCGTTTCTTC
>HMEZZP203G0EFS length=81 xy=2757_3462 region=3 run=R_2012_04_14_16_56_03_
TGCTATATCTAGCTGTACAGGCTTATATCTGCCTATCTGGCTGTANAGTCAGTTTGTGCTATATCTAGCTTAGACGACGTA
>HMEZZP203GJXZW length=33 xy=2570_1610 region=3 run=R_2012_04_14_16_56_03_
GATGGTATCTTTAGACTTGCGCAATGCATATTT
>HMEZZP203F0QY7 length=60 xy=2351_3073 region=3 run=R_2012_04_14_16_56_03_
CAGGCTTATATCTGCCTATCTGGCTGTGCAGCTAGTTGTGCTATATCTAGCTGTACAGGC
>HMEZZP203HFYTB length=53 xy=2935_0621 region=3 run=R_2012_04_14_16_56_03_
ATGATTGGTAATAACTGTGCTATTGCTGGAACACTGTGGCCGTGTGTATAGGG
>HMEZZP203HBLQU length=81 xy=2885_1860 region=3 run=R_2012_04_14_16_56_03_
GATATGTTAAGGGTTCTGATGTCACGAAGGGTGATATGTTAAGGGTTCTGATGTCACAAGGGTGATATGTTAAGGGTTCTG
>HMEZZP203HGBLD length=217 xy=2939_0799 region=3 run=R_2012_04_14_16_56_03_
AACCATCTAGCTAGCCAGCCATCTAGCTAGCCAGCCATCTAACTCACCAGCCAGCCATCTATCTTGCCAGCCAGCTGTCGAGCCAGCCAGCCAGCCGGCGAGCCAGCCAGCCAGCCGGGGTTANCTACNGCCAGCCATCCATCTAGCTAATCAGCCAGCCAGCCTATCTAGCTAACCGNGCCAGCCAGTCCGTCAGCTAGCCAGCCAGCCTAGCTGT
>HMEZZP203G2X12 length=158 xy=2786_3416 region=3 run=R_2012_04_14_16_56_03_
ATGGAATGCTGGGAGTAAGAGTGGAGTGAGAGCATGTAATGCTGGGAGTAAGACCAGTGGAGTGAGAGCATGGAATGCTGGGAGTAAGAGCAGTGGAGTGAGAGCCTGGAATGCTGGGTGTAAGAGTAGTGGAGTGAGAGCATGGATGCTGGGATAAG
>HMEZZP203GAXH6 length=51 xy=2467_2956 region=3 run=R_2012_04_14_16_56_03_
AACATTGTTGACACTGAGAGATAAATTGGGCATCCTAAATCTGGAAAAAGG
>HMEZZP203FMHTX length=41 xy=2189_1587 region=3 run=R_2012_04_14_16_56_03_
AGCGCTAAAGACCTGCAGGCATCTAAGCGCTGATAATAACT
>HMEZZP203F2STP length=309 xy=2375_0475 region=3 run=R_2012_04_14_16_56_03_
GAAGCGATTGAATATGTGTATGACCAGAAGTTAGTGAAAGTACTGGACTTCATGGAGACTCTCCTTGAAGGTTTGGCCAGACATCTATCTCCACTATTAGGAAAGCACATTGACCAGCTATCAGGTTCGCAGAGCCAGATTTTGACTACCTCTGCAGTGCCTCCTACTGATGTTTCAACTGCAGTTTTGAATGCACAAACTGGTCAGGGCCCAGTAATTATTCCAGCGCAATCTACTACTTCTTCCGCAGTTTTAAATGCACAAAGTGGTCAAGGAACAGGCATCATTCCATCACAATCTTCTCTTCCC
>HMEZZP203FVGKN length=67 xy=2291_2069 region=3 run=R_2012_04_14_16_56_03_
AGATATAGCACAAACTGACTGTACAGCCAGATAGGCAGATATAAGCCTGTGCAGCTAGATATAGCAC
>HMEZZP203FN0GY length=91 xy=2206_2768 region=3 run=R_2012_04_14_16_56_03_
ACTGTACAGCCAGATAGGCAGATATAAGCCTGTANAGCTAGATATAGCACAAACTAGCTGTACAGCCAGATAGGCGAGATATAAGCCCTGT
>HMEZZP203F3XZV length=160 xy=2388_0585 region=3 run=R_2012_04_14_16_56_03_
GCGAGCTAGATAGCTGGCTGGCGAGCTAGATGGCTGGCTGGCTGGCGAGCTAGCAGCGTGGCTGGTGAGCTAGACGGCTGGGTGGCAAGCTAGACGGCTGTCTGGACTGGCGAGCTAGATGGCTGGCTAGGAGAGCTAGATGGCTGGCTGGCTGGCTAAC
>HMEZZP203F47CT length=77 xy=2402_2027 region=3 run=R_2012_04_14_16_56_03_
AAGCTAGATGGCTGGCTGGTGAGCTAGATGACTGGCTGGCAAGCTAGATGGCTGACTGGCTGGCTGGCTAGCTAGAC
>HMEZZP203HEVU0 length=261 xy=2922_3386 region=3 run=R_2012_04_14_16_56_03_
AGGGTGGTGGAGTTTAATGGAGTATAACGGAGGGTGGTGGAGTATAATGGAGGGTGGTGGAGTACAATAGAGTATAATGGAGGGTAGTGGAGTACAGTAAAATATAATGGAGGGTGCTGGAGTATAATGGAGGGCAGTGGCATGTAATGGAGGGTGGTAGAGTATAAATGGGAGGGTGTACGTGTCGTAATCGGAGTATAATGGAAGGGGTGTGATAGGTAATGGGNGGTGGTGAGTATAATGGAGGGTGCTGGAGTATAA
>HMEZZP203HB49B length=101 xy=2891_2573 region=3 run=R_2012_04_14_16_56_03_
CCAGCCAGCCGTCTAGCTTGCCAGCCAGCCGTCTAGCTCACCAGCCAGCCTTCTAGCCTGCCAGCCAGCCAGCTAGCTAGCCAGCCAGCCAGCTGGCTAGG
>HMEZZP203FQFD1 length=108 xy=2234_0727 region=3 run=R_2012_04_14_16_56_03_
TAGCCAGCTAGCCAGCCAGCTGGCTGTCTAGCCAGCCAGCCAGCCTGCAGTCTAACCAGCCAGCCAGCCAGCCAGCCGTCTAGCTAGCCAGCCAGCTGTCTAGCTAGA
>HMEZZP203GYCNW length=79 xy=2734_2058 region=3 run=R_2012_04_14_16_56_03_
TGCCTATCTGGCTGTACAGTCAGTTTGTTGCTATATCTAGCTGCACAGGCTTATATCGTGCCTATCTGGCTGTACAGTC
>HMEZZP203FO4BV length=97 xy=2219_1177 region=3 run=R_2012_04_14_16_56_03_
ACAGGCTTATATCTGCCTATCTGGCTGTACAGTCACTTTGTGCTATATCTAGCTGCACAGGCTTATATCGTGCCGTATCTGGCTGTACAGTCATTTG
>HMEZZP203GI1A8 length=63 xy=2560_0210 region=3 run=R_2012_04_14_16_56_03_
ATGACTTTTGCGGATGCTGCTTAAGAGTGCCTTGAACGCTGTTCCGTGCTCTTTGGTCAGCCT
>HMEZZP203GIKBZ length=128 xy=2554_2781 region=3 run=R_2012_04_14_16_56_03_
CTGGCTGGCCTGTGAGCTAGACGGCTGGCTGGCTGGCAAGCTAGACCGCTGGCTGGCTGGCTGGTGAGCTAGATGGCTGGATGGCTGGCTGGACTGACGAGCTAGATGGCTGGCTGGCTAGGCTGGCT
>HMEZZP203F28PX length=42 xy=2380_0595 region=3 run=R_2012_04_14_16_56_03_
CCATCCTTCCAGTGGAATGGATAATATTAACTCTGGCCATGC
>HMEZZP203F9EK2 length=40 xy=2450_1412 region=3 run=R_2012_04_14_16_56_03_
ATGGACCGGCTCTGATAAGCATGCTGTCAGATGGGCAGCC
>HMEZZP203GKPD4 length=118 xy=2579_0250 region=3 run=R_2012_04_14_16_56_03_
GAGAGCGAGCATGGGGAGGATATGACTGAAAACGAGAGCGAGCACGGGGAGGATATGACTGAAAACGAGAGGGAGCATGGGGAGGATATGACCGAAAACGGGAGGATAGTGACCGAAA
>HMEZZP203GV3DZ length=203 xy=2708_3221 region=3 run=R_2012_04_14_16_56_03_
AGTTTGTGCTATATCTAGCTGCACAGGCTTATATCTGCCTATCTGGCTGTACAGTCAGTTAGTGCTATATCTAGCTGCACAGGCTTATATCTGCCTATCTGGCTGTAGAGTCAGTTTGTGCTATATCTAGCTGCACAGGCTTATATCTGCCTATCTGGCTAGTAGAGTCAGTTTGTGCTATATCTAGCTGCACAGGCTTATAT
>HMEZZP203GVGJN length=92 xy=2701_2289 region=3 run=R_2012_04_14_16_56_03_
TGTACAGCCAGATAGGCAGATATAAGCCTGTGCAGCTAGATATAGCACAAACTGACTGTACAGCCAGATAGGCAGATATAAGCCTGTACAGC
>HMEZZP203HGFTN length=67 xy=2940_2185 region=3 run=R_2012_04_14_16_56_03_
ACTCTTATATACTCCTTGTTCCTAGAACTTAAACAACTAACACTGGTTACATGTGACCGACCGTTTT
>HMEZZP203G4OPI length=64 xy=2806_2692 region=3 run=R_2012_04_14_16_56_03_
AGACAGCCAGCCAGCCAGCCAGCCGTCTAGCTAGCAAGCCAGCCGTCTAGCTAGCCAGCCAGCC
>HMEZZP203HGV2R length=185 xy=2945_2769 region=3 run=R_2012_04_14_16_56_03_
GTATACATCCTGGAGCTGGTGGGCCAGCTCCCTCTGCTGATGCAGGCTGTCTCTCTAGGAGACTGCAAGTCTTTTATCTCTGAGTACAGTCTATTGATTTCTATCACAGCTTCCCGACCAGCCTTGATAGGTTGTGGTCATGGGCATTTGAGCCAATGTTCACTGTGCCTCAGCCTTGGGCCCCA
>HMEZZP203GN9C5 length=68 xy=2619_2263 region=3 run=R_2012_04_14_16_56_03_
ATAGCACAAAGTGACTGTACAGCCAGATAGGCAGATATAAGCCTNTAGCAGCTAGATATAGACACAAA
>HMEZZP203FXQG7 length=62 xy=2317_1721 region=3 run=R_2012_04_14_16_56_03_
GCTTTATTTGCATTAGAATGCAATTGCATTGCATTCTAATGCAAATAAAGCATACGTGGCGT
>HMEZZP203HA53S length=39 xy=2880_2070 region=3 run=R_2012_04_14_16_56_03_
AATCGATAGTTAACAGTCCACCCNCCTCGACGACGTCGT
>HMEZZP203FW9WD length=96 xy=2312_0715 region=3 run=R_2012_04_14_16_56_03_
ACAGCCAGATAGGCAGATATAAGCCTGTACAGCTAGATATAGCACAAACTGACTGTACAGCCAGATAGGCAGATATAAGCCTGTACAGCTAGATAG
>HMEZZP203GCJ7Y length=61 xy=2486_1228 region=3 run=R_2012_04_14_16_56_03_
AATGGTAGTAGCAGCAGCAGTGATGGGTCATGGCAGTGTCTTGTAGTGATAATGGGTGGTA
>HMEZZP203FKP9G length=90 xy=2169_1122 region=3 run=R_2012_04_14_16_56_03_
GCACAGGCTTATATCTGCCTATCTGGCTGTACAGTCAGTTTGTGCTATATCTAGCTGACACGAGGTCTTATATCGTCGCCTATCGTGGCT
>HMEZZP203FL09H length=53 xy=2184_0595 region=3 run=R_2012_04_14_16_56_03_
CCAGCCATCTAGCTAACAAGCCAGCCAGCCGTCTAGCTAGCCAGCCAGCCATC
>HMEZZP203FU950 length=55 xy=2289_1958 region=3 run=R_2012_04_14_16_56_03_
TTGCAGTGTAACATATTGTTGTTCAGCCTAGGTTAGAATGTGAGGCCCACCAAAG
>HMEZZP203FZDIF length=31 xy=2336_0405 region=3 run=R_2012_04_14_16_56_03_
CATTCATCTCACAGACATCCAGCACTTTCCA
>HMEZZP203GZFPQ length=47 xy=2746_3516 region=3 run=R_2012_04_14_16_56_03_
AGTTTGTGCTATATCTAGCTGTACAGGCTTATATCTGCCTATCTGGC
>HMEZZP203HFRNP length=69 xy=2932_3635 region=3 run=R_2012_04_14_16_56_03_
GTTTGTGCTATATCTAGCTGTACAGGCTTATATCTGCCTATCTGGCTGTACTAGTCAGTTTGTTGCTAT
>HMEZZP203FTCDE length=111 xy=2267_1616 region=3 run=R_2012_04_14_16_56_03_
CTGTCAGTTTGTGCTATATCTAGCTGCACAGGCTTATATCTGCCTATCTGGCTGTACAGTCAGTTTGTGCTATATCTAGCTGCGACGAGGCTTATATCTGCCTATCTGGCT
>HMEZZP203G6X8M length=58 xy=2832_1860 region=3 run=R_2012_04_14_16_56_03_
AGCTAAATTGGGCATCCTAGATCTGGAAACAGGCTTGAAATTCCAGTTTTGTAAAATT
>HMEZZP203GTHJL length=201 xy=2679_0383 region=3 run=R_2012_04_14_16_56_03_
CGACTAGCTCGCCAGCCAGCTGTTGAGCCAACCAGCCAGCCGGAGAGCCAGCCAGCCAGCCGGCTAGCTAGCCAGCCAGCCAGAGGCAGGCTAGCCACCAGCCGGCTTGCTAGCCAGCCAGCCAGCTAGCGTAACCAGGCCAGACAGCCATATGCTAACCNGCCAGCCAGCTGACTAGCTAGCCAGCCTAGCCAGCTGGCT
>HMEZZP203GVP1N length=33 xy=2704_2313 region=3 run=R_2012_04_14_16_56_03_
CTGGCTGGTTAGCTAGCTGGCTGGCTGGCTAGC
>HMEZZP203F4RDI length=37 xy=2397_1796 region=3 run=R_2012_04_14_16_56_03_
AGCCGTCTAGCTAGCCAGGCAGCCATCTAGCTAGCCA
>HMEZZP203FLLTX length=73 xy=2179_1075 region=3 run=R_2012_04_14_16_56_03_
GCAGATATAAGCCTGTACAGCTAGATATAGCACAAACTGACTGTACAGCCAGATAGGCAGATATAAGCCTGTA
>HMEZZP203GCUVZ length=150 xy=2489_2765 region=3 run=R_2012_04_14_16_56_03_
TGTACAGTCAGTTTGTGCTATATCTAGCTGTACAGGCTTATATCTGCCTATCTGGCTGTAGAGTCAGTTTGTGCTATATCTAGCTGTACAGGCTTATATCTGCCTATCTGGCTGGTANAGTCAGTTTGTGCTATATCTAGCTGTACAGGC
>HMEZZP203G9ETU length=60 xy=2860_1984 region=3 run=R_2012_04_14_16_56_03_
ATCACTTCAGCTCGCAGAATTGGTGAGCTTCAGGCTTTGTCGGCTGATGAGCCTTATACT
>HMEZZP203GD0K1 length=86 xy=2502_3555 region=3 run=R_2012_04_14_16_56_03_
TGACTGTACAGCCAGATAGGCAGATATAAGCCTGTGCAGCTAGATATAGCACAAACTGGATGTACAGCCAGATAGGCAGATATAAG
>HMEZZP203F18CH length=59 xy=2368_2607 region=3 run=R_2012_04_14_16_56_03_
AGCTAGATATAGCACAAACTGACTCTACAGCCAGATAGGCAGATATAAGCCTGTAAGCA
>HMEZZP203GY588 length=72 xy=2743_3546 region=3 run=R_2012_04_14_16_56_03_
CAAACTGACTGTACAGCCAGATAGGCAGATATAAGCCTGTGCAGCTAGATATAGCACAAACTGACTGTACAG
>HMEZZP203GZ9AJ length=257 xy=2756_0889 region=3 run=R_2012_04_14_16_56_03_
GACTGTACAGCCAGATAGGCAGATATAAGCCTGTGCAGCTAGATATAGCACAAACTGACTGTACAGCCAGATAGGGCAGATATAAGCCTGTGCAGCTAGATATAGCACAAACTGACTGTACAGCCAGATAGGCAGATATAAGCCTGTGCAGCTAGATATAGCACAAACTGACTGTACAGCCAGATAGGGCAGATATAAGCCTGTGCAGCTAGATATAGCACAAACGTGACTGTACAGCCAGATAGGGCAGATATAAG
>HMEZZP203FJA5G length=119 xy=2153_0418 region=3 run=R_2012_04_14_16_56_03_
GCCAGCCAGCCGGCTAGCTAGCCAGCCAGCCAGTTACGCTAGCCAGCCAGCCAGCCACCAGTCTAGCTAGCCAGGCCAACGTGGCTAGCTAGCTAGCCAGCCAGGCCAGGCAGCCTATC
>HMEZZP203G0U7G length=37 xy=2763_0618 region=3 run=R_2012_04_14_16_56_03_
GTGGGTGGAGTGTGGTTGGAGTGTGGGCTGAGTGTGG
>HMEZZP203GWYSN length=131 xy=2718_2965 region=3 run=R_2012_04_14_16_56_03_
ACTGTTCAATCTTCACACTGCTCACTCTCTTCACACTGCTCACTCTTCTTACTGCTCACTCTTCACGTGGTCAACTCTTCACACGGCTCGACTCTTCACACTGCTCAGGTATTTACACTGCTCACTCTTTA
>HMEZZP203GENLQ length=48 xy=2510_0620 region=3 run=R_2012_04_14_16_56_03_
GCTAGATATAGCACAAACTGACTGTACAGCCAGATAGGCAGATATAAG
>HMEZZP203FIS63 length=172 xy=2147_1725 region=3 run=R_2012_04_14_16_56_03_
CTGTAGAGTCAGTTTGTGCTATATCTAGCTGTACAGGCTTATATCTGCCTATCTGGCTGTAGAGTCAGTTTGTGCTATATCTAGCTGTACAGGCTTATATCTGCCTATCTGGCTGTAGAGTCAGTTTGTGCTATATCTAGCTGTACAGGCTTATATCTGCCTATCTGGCTGT
>HMEZZP203GK9ON length=182 xy=2585_1973 region=3 run=R_2012_04_14_16_56_03_
TGGTTCTTGTGTAGTGCAGGATGCATTCGCTTGCTAGGTGCCGAGTCTCACCTCTGGCTCAGGGTTTGTTAGCTGCGGGAGGGAAGATTTGAAGGGTGGATCCCGATGGTGGGGTCCTTGTGAGACTGGTTTGTTTGGTCCTCCACAAGAAGGGCCCGAAATATGATGAAGACTGGGTCAAA
>HMEZZP203GRCK3 length=42 xy=2654_3045 region=3 run=R_2012_04_14_16_56_03_
AGGCAGATATAAGCCTGTGCAGCTAGATATAGCACAAACTAG
>HMEZZP203HG478 length=93 xy=2948_2342 region=3 run=R_2012_04_14_16_56_03_
ACTGTGCAGATCCTGTAATCCTGTCTCTGGAGCTGCAGCCATGCCTGACTTCGTTTGAATTCCTGTGGTTTGCATTTTTGTCCCTCCCCNCCC
>HMEZZP203G91AJ length=42 xy=2867_2425 region=3 run=R_2012_04_14_16_56_03_
CTGTACAGGCTTATATCTGCCTATCTGGCTGTACAGTCAGTT
>HMEZZP203GAVGQ length=34 xy=2467_0312 region=3 run=R_2012_04_14_16_56_03_
GATATAAGCCTGTGCAGCTAGATATAGCACAACT
>HMEZZP203G8I6Z length=115 xy=2850_1945 region=3 run=R_2012_04_14_16_56_03_
AGGTATAACAGTGCACATTGTCGGACGTGGAATTTAATCGAGTGCAGCTTTGGTCATCCTGAAGTCCAGATTCAGATGCCTAGATAGAACTGGTGGTGCATTGCTATACGCACCC
>HMEZZP203GOHAB length=500 xy=2622_0241 region=3 run=R_2012_04_14_16_56_03_
GCCTTTACGGACCTCAGAATCTGCGGTGTCTATACCTATTTCTGTCATCTCAGGTACCTGGCTATTCCTTAGGTGTACCTCCCAGGCGTTTGAACGCCTTTCCACTAGGTGTGTGGCCTGCCCGGGCCTGACATTATTTAGCTTGTCAATAGGGATGGGACGCTTTACCTGTGCCCAAAGTATACCATTCAAATAATCAATTAGGGGTGACAGTCTGATCAAGCAATCCCCTCCAATAATCACACCAGCACCAGGGATATCAACTATTGTTACAGGTTGTGCCATCCTGTATTTCCCAAAGCTAAGGGCAATTTCTTGAGTGTCCCACTATGGGCACTTCAGCACCATTAAAATTTTTAGTCAATGTGCCTTTGGGTTTTGTGACCCTCATTTTATCCTCGTCACTCCTTTCACCATTCAACACGTCATACACCTCCTGAGAAATTAGGGTGGCCTCAGACCCAGAATCTAACAGAGCATGAATTACCCACTTTCTTCCT
>HMEZZP203FZOIY length=180 xy=2339_2392 region=3 run=R_2012_04_14_16_56_03_
AACTGACTGTACAGCCAGATAGGCAGATATAAGCCTGTGCAGCTAGATATAGCACAAACTGACTGTACAGCCAGATAGGCAGATATAAGCCTGTGCAGCTAGATATAGCACAAACTGACTGTACAGCCAGATAGGCAGATATAACGCCGTGTGGCAAGCTTAGATATAGCCACAAAACTT
>HMEZZP203F7X61 length=87 xy=2433_3147 region=3 run=R_2012_04_14_16_56_03_
GCAGATATAAGCCTGTGCAGCTAGATATAGCACAACTAGACTCTACAGCCAGATAGGCAGATATAAGCCTGTGCAGCTAGATATAGC
>HMEZZP203G165E length=153 xy=2778_1312 region=3 run=R_2012_04_14_16_56_03_
GGCAGATATAAGCCTGTGCAGCTAGATATAGCACAAACTGACTGTACAGCCAGATAGGCAGATATAAGCCTGTGCAGCTAGATATAGCACAAACTGACTGTCAGCCAGATAGGCAGATATAAGGCCGTGTGCAGCTAGATATAGCACAAACTG
>HMEZZP203FIM1B length=49 xy=2145_1933 region=3 run=R_2012_04_14_16_56_03_
ACTAGATTGTTCCAAAATGTGATCACATATAACATATATAACAGAAACT
>HMEZZP203G6B7G length=52 xy=2825_1978 region=3 run=R_2012_04_14_16_56_03_
CTAGATATAGCACAAACTGACTGTACAGCCAGATAGGCAGATATAAGCCTGT
>HMEZZP203GLKD4 length=43 xy=2588_3562 region=3 run=R_2012_04_14_16_56_03_
GTGCTTATCTGACAAGTGGGCGACTGAGAGGAGAAAGTAGGCC
>HMEZZP203FLZT9 length=50 xy=2183_2847 region=3 run=R_2012_04_14_16_56_03_
CTATCTGGCTGTAGAGTCAGTTTGTGCTATATCTAGCTGTACAGGCGTTA
>HMEZZP203GLEVX length=178 xy=2587_0523 region=3 run=R_2012_04_14_16_56_03_
ACTATTGTGTAGCTTGGAATGTGGCACTATTGTATAGCTTGGAATGTGGCACTATTGTGTAGCTTGGAATGTGGGCACTATTGTGTAGCTTGGAATGTGGGCACTATTGTATAGCTTGGAATGTGGGCACTATTGTGTAGCTTGGAATGTGGCACTATTGTATAGCTTGGAATGTGGC
>HMEZZP203GKDJ2 length=52 xy=2575_1296 region=3 run=R_2012_04_14_16_56_03_
TTATATCTGCCTATCTGGCTGTACAGTCAGTTTGTGCTATATCTAGCTGACA
>HMEZZP203F9I5K length=68 xy=2451_3238 region=3 run=R_2012_04_14_16_56_03_
AGCTGTACAGGCTTATATCTGCCTATCTGGCTGTACAGTCAGTTTGTGCTATATCTAGCTGCACGAGG
>HMEZZP203FXP1M length=96 xy=2317_1160 region=3 run=R_2012_04_14_16_56_03_
GCAGATATAAGCCTGTACAGCTAGATATAGCACAAACTAGACTGTACAGCCAGATAGGCAGATATAAGCCTGTGCAGCTAGATATAGCACAACTAG
>HMEZZP203G4XL6 length=176 xy=2809_1948 region=3 run=R_2012_04_14_16_56_03_
AGCTGTCTAGCTCACCAGCCAGCCATCTAGCTCGCCATCCACCAGCCGTCTAGCTTGCCAGCCAGCCAGCGAGTCATCTAGCTCGCCAGGCAGCCATCAGCTGCCAGCCAGCCATCTAGCTCACCAGCCTAGCCGTCTAGCCGCAGCCAGCCAGTTCGCTAGCCAGCCAGCCAGCT
>HMEZZP203GRP87 length=165 xy=2659_0281 region=3 run=R_2012_04_14_16_56_03_
GAAGACATATTGAATGATTGAAGTAGGGGACTAACAACAGAAGGGAAGAATAAGGAATCAGTTATTGTAATCAATCCGTGAACAGAGTACCCAAAATTTGTTTCGAAAACACAAGCAGCCTTATTACGATGTTGGCGGAACGGAGAAAGAGGCGGGCCGTACGCC
>HMEZZP203FTOW7 length=40 xy=2271_1497 region=3 run=R_2012_04_14_16_56_03_
AGCAGATGGCAGAGCTAGCAATTGTAGGAGAAGCACTTTT
>HMEZZP203G3WC0 length=164 xy=2797_2818 region=3 run=R_2012_04_14_16_56_03_
TGCCTATCTGGCTGTACAGTCAGTTTGTGCTATATCTAGCTGTACAGGCTTATATCTGCCTATCTGGCTGTACAGTCTAGTTTGTGCTATATCTAGCTGCACAGGCTTATATCTGCCTATCGTGGCGTGTAGAGTCTGTTGTGCTATAGTCTAGCTTACAGCTA
>HMEZZP203G11S0 length=135 xy=2776_2578 region=3 run=R_2012_04_14_16_56_03_
AGCTAGATATAGCACAAACTGACTGTACAGCCAGATAGGCAGATATAAGCCTGTACAGCTAGATATAGCACAAACTGACTGTACAGCCAGATAGGCAGATATAAGCCTGTACAGCTAGATATAGCNCAAACTGAC
>HMEZZP203G08NT length=37 xy=2767_1671 region=3 run=R_2012_04_14_16_56_03_
GGCTGTACAGTTCAGTTTGTGCTATATCTAGCTGCAC
>HMEZZP203FMMA4 length=249 xy=2190_3294 region=3 run=R_2012_04_14_16_56_03_
AGTCATAGCACGGTTACATAGTCACATGGTTACATAGTCATAGCACGGTTACATAGTCACGTGGTTACATAGTCATAGCACGGTTACATAGTCACATGGTTACATAGTCTTAGCGTGGTTACATATTCATGTGGTTACATAGTCATGTGGTTACATAGTCATAGCGCGGTTACATAGTCACATGGTTACATAGTCATAGCGCAGTTACTTAGTCACGTGGTTACATAGTCATGTGGTTACAGAGTCATA
>HMEZZP203F7R8A length=39 xy=2431_3608 region=3 run=R_2012_04_14_16_56_03_
TGTGCTATATCTAGCTGCACAGGCTTATATCTGCCTACT
>HMEZZP203GG14J length=145 xy=2537_2161 region=3 run=R_2012_04_14_16_56_03_
ATCTGGCTGTACAGTCAGTTTGTGCTATATCTAGCTGCACAGGCTTATATCTGCCTATCTGGCTGTACAGTCAGTTTGTGCTATATCTAGCTGCACAGGCTTATATCCTGGCCTAGTCTGGCTGTACAGTTCAGTTTGTGCTATA
>HMEZZP203FQGFT length=64 xy=2234_2087 region=3 run=R_2012_04_14_16_56_03_
GAGAGCGCACTGTGAGGAGTTCCTCACACAGTGCGCTCTCATACGTGGCGTGGTCGGCGTCTTC
>HMEZZP203GMXD6 length=55 xy=2604_1532 region=3 run=R_2012_04_14_16_56_03_
CTACCTAGCCAGCCAGCCAGCCAGCTACTAGCTCACCAGCCAGTCGTCTAGCTCG
>HMEZZP203GIMZX length=35 xy=2555_2139 region=3 run=R_2012_04_14_16_56_03_
AGGCTGCAGTGGCTGTCTGAGCGTGTTGCGAAAGT
>HMEZZP203GXI7G length=141 xy=2725_0746 region=3 run=R_2012_04_14_16_56_03_
ACAAACAAGACAAATACATCATTAAGTCACCGAGCAGTTAAACCAACAGAGCATCCTGGGCTAGAAGCATTGCAAAGTGCGTGCAGGAAACCGACATGAGTCATATTACACATTCCATTGTGCTACAAGGCACACAGGGGG
>HMEZZP203FPX6K length=74 xy=2228_3002 region=3 run=R_2012_04_14_16_56_03_
GCTAGACAGCTGGCTGGCAAGCTAGATGGCTGGCTGGTGAGCTAGGTGACTTGGCTGGCTGGCTGGTGAGCTAG
>HMEZZP203G8U7D length=195 xy=2854_1127 region=3 run=R_2012_04_14_16_56_03_
ATATAAGCCTGTAAAGCTAGATATAGCACAAACTGGCTCTACAGCCAGATAGGCAGATATAAGCCTGTGCAGCGTAGATATAGGCAACAAACTGACTGTACAGCCAGATAGCAGATATAAGCCTGTGCAGCTAGATAGAGCACAAACTGCTGTACAGCCAGATAGGCAGATATAACGCCTGTGCAGCTAGATATA
>HMEZZP203F118D length=101 xy=2366_2875 region=3 run=R_2012_04_14_16_56_03_
TATCTGGCTGTAGAGTCAGTTTGTGCTATATCTAGCTGCACGAGGTCGTTAGTATCTGCCTAAGTCTGGCTGGGTANAGGTCAGTTTGTGCTATATCTAGC
>HMEZZP203GUH3P length=81 xy=2690_2707 region=3 run=R_2012_04_14_16_56_03_
CTCCTTTGATAGTCTCTGCTTCCTTCTCTCCTTTGATAGTCGCTGCGTCCTTCTCTCCTTTGATAGTCTCTGCCTCCTTCG
>HMEZZP203GNOY9 length=387 xy=2613_0419 region=3 run=R_2012_04_14_16_56_03_
ATGTTNTATNTTNTGTGGTTGTGTNTNTGTGTGTGTGTNTGTGTGTGTGTGTGTGTGTGTGTGTGTGTGTGTGTGTGTGTGTGTGTGTGTGTGTGTGTGTGTGTGTGTGTGTGTGTGTGTGTGTGTGTGTGTGTGTGTGTGTGTGTGTGTGTGTGTGTGTGTGTGTGTGTGTGTGTGTGTGTGTGTGTGTGTGTGTGTGTGTGTGTGTGTGTGTGTGTGTGTGTGTGTGTGTGTGTGTGTGTGTGTGTGTGTGTGTGTGTGTGTGTGTGTGTGTGTGTGTGTGTGTGTGTGTGTGTGTGTGTGTGTGTGTGTGTGTGTGTGTGTGTGTGTGTGTGTGTGTGTGTGTGTGTGTGTGTGTGTGTGTGTGTGTGTGTGTGTGTGTGTGTG
>HMEZZP203GDF7F length=48 xy=2496_1721 region=3 run=R_2012_04_14_16_56_03_
GGATATGATTGTTGGTTAGTCATTCGTTATCATCCGTGTGTTTCTACA
>HMEZZP203HGPOI length=54 xy=2943_2672 region=3 run=R_2012_04_14_16_56_03_
GGTTATATCTGCCTATCTGGCTGTACAGTCAGTTTGTGCTATATCTAGCTGCAC
>HMEZZP203FYLWL length=406 xy=2327_1491 region=3 run=R_2012_04_14_16_56_03_
TTGGGTTTGTNTTTNTGGTTGGGTTTGGTTGTNTTCTGGTTGGTTGGTGTNTNTGTGGTGTGTGTGTGTGTGTGTGTGTGTGTGTGTGTGTGTGTGTGTGTGTGTGTGTGTGTGTGTGTGTGTGTGTGTGTGTGTGTGTGTGTGTGTGTGTGTGTGTGTGTGTGTGTGTGTGTGTGTGTGTGTGTGTGTGTGTGTGTGTGTGTGTGTGTGTGTGTGTGTGTGTGTGTGTGTGTGTGTGTGTGTGTGTGTGTGTGTGTGTGTGTGTGTGTGTGTGTGTGTGTGTGTGTGTGTGTGTGTGTGTGTGTGTGTGTGTGTGTGTGTGTGTGTGTGTGTGTGTGTGTGTGTGTGTGTGTGTGTGTGTGTGTGTGTGTGTGTGTGTGTGTGTGTGTGTGTGTGTGTGTGTGTG
>HMEZZP203GD7NE length=136 xy=2505_0424 region=3 run=R_2012_04_14_16_56_03_
ACAAACAAGACAAATACATCATTAAGTCACCGAGCAGTTAAACCAACAGAGCATCCTGGGCTAGAAGCATTGCAAAGTGCGTGCAGGAAACCGACATGAGTCATATTACACATTCCATTGTGCTACAAGGCACACA
>HMEZZP203HGMAN length=257 xy=2942_2381 region=3 run=R_2012_04_14_16_56_03_
GCATGTCGACACGCACAACCTCATCATGAGGCAGGAGGAGCGGCTCCGCAAAAATACATGTGGAGAGGCCTACAGGGCGTCCGCATGATTCCGGCTGAACCGCTCCGCCAGATTACGCTTCGGAAAACGACGTAAGTGGAGCCTGGTATGCAGGAATGATGCAGTGCCCTCGGCTCCGCATTATCCATGCGGCGCCTACGTGATTTTGGGTCGCAATGCGGTGAAAATACGTGTAGGCGCCGCATGAACTTCCACCT
>HMEZZP203HD7FU length=65 xy=2915_0408 region=3 run=R_2012_04_14_16_56_03_
AAACAGACATGTGTGGCAATAACTTATCATTCCTTTCCTTCGCTCCTACGTGCGCCACAAAAAGT
>HMEZZP203FQ14U length=39 xy=2241_1532 region=3 run=R_2012_04_14_16_56_03_
AGTTCACAATTGTTAGGCACATTCACATATACCACAGGT
>HMEZZP203GGOHE length=133 xy=2533_0864 region=3 run=R_2012_04_14_16_56_03_
CTATAGCACAAACTGACTGTACAGCCAGATAGGCAGATATAAGCCTGTGCAGCTAGATATAGCACAAACTGACTGTACGAGCCAGATAGGCAGATATAAGCCTGTGCAGCTAGATATAGCACAAACGTGACTG
>HMEZZP203FZROB length=105 xy=2340_2377 region=3 run=R_2012_04_14_16_56_03_
ATCTAGCTGCACAGGCTTATATCTGCCTATCTGGCTGTACAGTCAGTTTGTGCTATATCTAGCTGACGACAGGCTTAGTATCTGCCTATCTGGCTGTACAGTCAG
>HMEZZP203F5PAZ length=126 xy=2408_0713 region=3 run=R_2012_04_14_16_56_03_
ATATAAGCCTGTGCAGCTAGATATAGCACAAACTGCTCTACAGCCATATAGACAGATATAAGCCTGTGCAGCTAGATATAGCACAAACTGACTGGTACAGCCAGATAGGCAGATATAAGCCTGTGC
>HMEZZP203F06DU length=29 xy=2356_2560 region=3 run=R_2012_04_14_16_56_03_
GTAGTTGACAATGTCAGCCACTGCGGACG
>HMEZZP203F4GVY length=200 xy=2394_0492 region=3 run=R_2012_04_14_16_56_03_
AGTTTGTGCTATATCTAGCTGCACAGGCTTATATCTGCCTATCTGGCTGTACAGTCAGTTGTGCTATATCTAGCTGCACAGGTCTTATATCTGCCTATCTGGCTGTAGAGTCAGTTTGNGCTATATCTAGCTGCACAGGCTTATATCTGCCTATCTGGCTGTANAGTCAGTTTGNGCTATATCTAGCTGCACAGGCTTAT
>HMEZZP203F58FR length=155 xy=2414_0933 region=3 run=R_2012_04_14_16_56_03_
ACTGACTGTACAGCCAGATAGGCAGATATAAGCCTGTGCAGCTAGATATAGCACAAACTGACTGTACAGCCAGATAGGCAGATATAAGCCTGTGCAGCTAGATATAGCACAAACGTGACTGTACGAGCCGAGATAGGCAGATATAAGCCTGTACA
>HMEZZP203G4OLM length=31 xy=2806_2552 region=3 run=R_2012_04_14_16_56_03_
CGACTTGCTCAGACTGGAGGATGGAATAGTT
>HMEZZP203FOJE3 length=366 xy=2212_2749 region=3 run=R_2012_04_14_16_56_03_
CCTCAATANCAACAACCACCACACACACACACACACACACACACACACACACACACACACACACACACACACACACACACACACACACACACACACACACACACACACACACACACACACACACACACACACACACACACACACACACACACACACACACACACACACACACACACACACACACACACACACACACACACACACACACACACACACACACACACACACACACACACACACACACACACACACACACACACACACACACACACACACACACACACACACACACACACACACACACACACACACACACACACACACACACACACACACACACACACACACACACACACACACACACAC
>HMEZZP203HEQZ9 length=40 xy=2921_1191 region=3 run=R_2012_04_14_16_56_03_
CAGTAACGTGCGCATTGGAGTATAAAGGACCTATTACCTC
>HMEZZP203FK00E length=112 xy=2172_2764 region=3 run=R_2012_04_14_16_56_03_
TATATCTAGCTGCACAGGCTTATATCTGCCTATCTGGCTGTAGAGTCAGTTTGTGCTATATCTAGCTGCACAGGCTTATATCTGCCTAATCTGGCTGGTACAGTCAGTTTGT
>HMEZZP203GJ0D7 length=282 xy=2571_0621 region=3 run=R_2012_04_14_16_56_03_
AGTTTGTGCTATATCTAGCTGTACAGGCTTATATATGCCTATCTGGCTGTAGAGTCAGTTTGTGCTATATCTAGCTGTACAGGCGTTATATCTGCCTATCTGGCTGTAGAGTCAGTTTGTGCTATATCTAGCTGTACAGCGTTATATCTGCCTATCTGGCTGTAGAGCAGTTTGTGCTATATCTAGCTGTACAGGCGTATATCTGCCTATCTGGCTGTAGAGTCAGTTGTGGTCTATATCTAGCTGCACAGGCTTATATCTGCCTATCTGGCTGTACAGTCN
>HMEZZP203GH3JK length=70 xy=2549_1502 region=3 run=R_2012_04_14_16_56_03_
AAGGGCACTCGAAAGTAGAAGGCGAGGAAAGACATGGTAACGACCAGGCTGACCAGCTTGCTAATTTTGT
>HMEZZP203G716E length=92 xy=2845_0372 region=3 run=R_2012_04_14_16_56_03_
TATCTGGCTGTACAGTCAGTTTGTGCTATATCTAGCTGCACGGCGTATATCTGCCTACTCTGGCGTGTACAGTCAGTTTGTTGCTATATCTA
>HMEZZP203G8S0R length=96 xy=2853_2393 region=3 run=R_2012_04_14_16_56_03_
CAAACTGACTGTACAGCCAGATAGGCAGATATAAGCCTGTGCAGCTAGATATAGCACAAACTGACTGTACAGCCAGATAGGCAGATATAAGCCTGT
>HMEZZP203GWK1M length=47 xy=2714_1528 region=3 run=R_2012_04_14_16_56_03_
ATTCACTCCTGACTCTCTCTACAGTACTCAAACTAACCACAGGAGGC
>HMEZZP203GO1AH length=55 xy=2628_1591 region=3 run=R_2012_04_14_16_56_03_
AGCCATCTAGCTCACCAGCCAGCCATCTAGCTCACCAGCCAGCCAGCTGTCTAGC
>HMEZZP203GT3T7 length=198 xy=2686_0605 region=3 run=R_2012_04_14_16_56_03_
AGCCTGTGCAGCTAGATATAGCACAAACTGACTGTACAGCCAGATAGGCAGATATAAGCCTGTACAGCTAGATATAGCACAAACTGACTCTACAGCCAGATAGGCAGATATAAGCCTGTACAGCTANATATAGCACAAACTGGCTCTACAGCCAGATAGGCAGATATAAGCCTGTACAGCTAGATATAGCACAAACTG
>HMEZZP203HFJ0H length=41 xy=2930_1919 region=3 run=R_2012_04_14_16_56_03_
ACCTGTGCTGCCTTCTGTATTGGGCAGTGGGGTATACCTGT
>HMEZZP203F6HHD length=38 xy=2417_0367 region=3 run=R_2012_04_14_16_56_03_
AGCCAGCCAGCCATCTAGCTTGCCAAGCCAGCCAGTCN
>HMEZZP203F7MXK length=57 xy=2430_0838 region=3 run=R_2012_04_14_16_56_03_
GCCAGCCTGCCAGCCTTCTAGATAGCCAGCCAGCCAGCTGTCTAGCTAGCCAGCCAG
>HMEZZP203G21ZY length=199 xy=2788_0332 region=3 run=R_2012_04_14_16_56_03_
AAAGGACGATGATAGTGTACAGTGGCGTCAGTGGCTAGTGGGAGCTTGGCTGTGATGACTTCACATCTACTCAGGGGTGAGTATGAGACTTCCCTGAGTGGGTGGTCTCGTTCTGCAGATGAGTGCTACTTCCATGACCTTGTCCACTTACCGTTGGTGAGCTATTAGACGTTGTCCGCCTTTGGGTCGATAAATTTGG
>HMEZZP203GSAN9 length=84 xy=2665_2167 region=3 run=R_2012_04_14_16_56_03_
GTGACTGTGTTTGCACATTAATGTGCTGCTCAGTCACGCTGACGCACCCNCCAGTGGTGTGAACGTAAAATAGAGACAACTAGT
>HMEZZP203GHZEY length=142 xy=2548_0248 region=3 run=R_2012_04_14_16_56_03_
ACAAACAAGACAAATACATCATTAAGTCACCGAGCAGTTAAACCAACAGAGCATCCTGGGCTAGAAGCATTGCAAAGTGCGTGCAGGAAACCGACATGAGTCATATTCACATTCCATTGTGCTACAAAGGGCACACAGGGGG
>HMEZZP203F4OGZ length=61 xy=2396_2129 region=3 run=R_2012_04_14_16_56_03_
AGCGGAGTCGGCGGTGAGCGGAGCGGTTCGAGGCGGAGTCGTGAGGGCAGAGTCGCTGTCG
>HMEZZP203FV715 length=45 xy=2300_0827 region=3 run=R_2012_04_14_16_56_03_
GTTGGAGTGTGGACTGAGTGTGGCTGAGTGTGGATGAGTGTGGTT
>HMEZZP203GAYYI length=50 xy=2468_0744 region=3 run=R_2012_04_14_16_56_03_
TAGTAATGATGTAGTCAAAGGGTACTGTAAATGCACAAAAGAACTCTTAC
>HMEZZP203GK1YU length=43 xy=2583_0164 region=3 run=R_2012_04_14_16_56_03_
GAAAGGTCTTTTCTGCAAGGCGTAGTACGTCACATCACCATGT
>HMEZZP203HFSUK length=164 xy=2933_1082 region=3 run=R_2012_04_14_16_56_03_
CAGCTAGATATAGCACAAACTGACTGTACAGCCAGATAGGCAGATATAAGCCTGTGCAGCTAGATATAGCAACAAACTGACTGTACAGCCAGATAGGCAGATATAACGCCTGTGCAGCTAGATATAGACACAAACTGACTGTACAGCCAGATAGGCAGATATAA
>HMEZZP203F5861 length=161 xy=2414_1915 region=3 run=R_2012_04_14_16_56_03_
TGTACAGCCAGATAGGCAGATATAAGCCTGTGCAGCTAGATATAGCACAAACTGACTGTACAGCCAGAGTAGGCGAGATATAAGCCTGTGCAGCTAGATATAGCACAAACTGACTGTACAGCCAGAGTAGGCAGATATAAGCCTGTGCAGCTAGATATAGC
>HMEZZP203FQSDW length=67 xy=2238_1186 region=3 run=R_2012_04_14_16_56_03_
TATCTAGCTTTACAGGCTTATATCTGCCTATCTGGCTGTAGAGTCAGTTTGTGCTATATCTAGCTTC
>HMEZZP203G2ALH length=137 xy=2779_1683 region=3 run=R_2012_04_14_16_56_03_
CTATCTGGCTGTACAGTCAGTTTGTGCTATATCTAGCTGCACAGGCTTATATTCGTGCCTATCTGGCTGTACAGTCAGTTTGTGCTATACTCTAGCTGCACAGGCTTATGTCGTGCCTATCTGGCCTGTACAGGTCA
>HMEZZP203G6SQN length=394 xy=2830_2925 region=3 run=R_2012_04_14_16_56_03_
CAACCTCTTAATANCAACCAACCACCACACANANACACACACACACACACACACACACACACACACACACACACACACACACACACACACACACACACACACACACACACACACACACACACACACACACACACACACACACACACACACACACACACACACACACACACACACACACACACACACACACACACACACACACACACACACACACACACACACACACACACACACACACACACACACACACACACACACACACACACACACACACACACACACACACACACACACACACACACACACACACACACACACACACACACACACACACACACACACACACACACACACACACACACACACACACACACACACACACACACACACACAC
>HMEZZP203GXA6T length=84 xy=2722_2643 region=3 run=R_2012_04_14_16_56_03_
CTAAGCTGTCTCTATTCTTAATGCTGGAAGTCCNCCNCNCNCTCTCTCTCTCTCTCTCTCTCTCTCTCTCTCTCTCTCTCTCTC
>HMEZZP203G47XJ length=34 xy=2812_3029 region=3 run=R_2012_04_14_16_56_03_
TAACACTCAGTGATACAGGAAACCACCACACANA
>HMEZZP203GTWC9 length=49 xy=2683_3211 region=3 run=R_2012_04_14_16_56_03_
TTATATCTGCCTATCTGGCTGTACAGTCAGTTTGTGCTATATCTAGCTG
>HMEZZP203HF0FG length=83 xy=2935_2714 region=3 run=R_2012_04_14_16_56_03_
GGCTGGCTGGCAAGCTAGATGGCTGGCTGGTGAGCTAGATGACCTGCTGACTGGCTGGCGAGCTAGATGGCTGGCTGGCTGGT
>HMEZZP203FL4HR length=40 xy=2185_0685 region=3 run=R_2012_04_14_16_56_03_
CTATCTGTCTGTACTAGTCAGTTTGTGCTATATCTAGCTG
>HMEZZP203F9DSC length=104 xy=2450_0378 region=3 run=R_2012_04_14_16_56_03_
ACAAACAAGACAAATACATCATTAAGTCACCGAGCAGTTAAACCAACAGAGCATCCTGGGCTAGAAGCATTGGCAAAGTGCGTGCAGGAAACCGACATGAGTCA
>HMEZZP203HERK6 length=164 xy=2921_1944 region=3 run=R_2012_04_14_16_56_03_
GATAGGCAGATATAAGCCTGTGCAGCTAGATATAGCACAAACTGACTGTACAGCCAGATAGGCAGATAGTAAGCCTGTGCAGCTAGATATAGCAACAACGTGACTGTACAGCCAGATAGGCAGATAGTAAGCCGTGACAGCTAGATATAGCACAAACTGCTCTA
>HMEZZP203GPTHJ length=236 xy=2637_1269 region=3 run=R_2012_04_14_16_56_03_
GCTAGATGGCTGGCTGGCAAGTTAGACAGCTGGCTGGCGAGCTAGATGACTCGCTTGCTGCCTGGCGAGCTAGACGGCTGGCTGGCAAGCTAGACAGCTGGCTGGCTGGCGAGCTAGATGGCTGGCTGGCTGGCGAGCTAGATGGCTGACTGGCTGGCATGCTAGATGGCTGGCTGGCTAGGTGAGCTAGCAGCTGGCTGGCAGCTAGCGGCTTGCTGGCAGCTAGATGGCTGGCT
>HMEZZP203G1LP5 length=79 xy=2771_2219 region=3 run=R_2012_04_14_16_56_03_
AGCAGTCAGTGATGATGGTGTGCCGTAGCAGTCAGTGATGACAGTGGTGTGCAGTAGCAGTCAGTGGATGGATGGTGTG
>HMEZZP203F9XTT length=159 xy=2456_1775 region=3 run=R_2012_04_14_16_56_03_
GGCTGTACTGTCAGTTTGTGCTATATCTAGCTGTACAGGCTTATATCTGCCTATCTGGCTGTAGAGTCAGTTTGTGCTATATCTAGCTGTACAGGCTTATATCTGCCTATCTGGCTGTAGAGTCAGTTTGGTGCTATATCTAGCTGTACAGGCTTATAT
>HMEZZP203F73JA length=129 xy=2435_1876 region=3 run=R_2012_04_14_16_56_03_
ATCGACCGTTCACATCCGATGTACGGCATAACTGCATAACTGCATAACTGCATAGTCATAGTCATAATGCTTAAATTACANATTTACCTATAGTCTGGTATTTAATTAATATTTACTACAATACGTTTT
>HMEZZP203HFMM2 length=71 xy=2931_1228 region=3 run=R_2012_04_14_16_56_03_
TTGTGGCAAACTCAGAAGATAAGCGCTCCTCCGGTGGTAGTGGTGAGCACTGGCATAAAAAGAAGAGTTAG
>HMEZZP203G61J9 length=44 xy=2833_2071 region=3 run=R_2012_04_14_16_56_03_
GTTTCCAGATCTAGGATGCCCAATTTAGCTCTTGGTGTCAAAAA
>HMEZZP203GYFJO length=75 xy=2735_1698 region=3 run=R_2012_04_14_16_56_03_
CAGATAGGCAGATATAAGCCTGTGCAGCTAGATATAGCACAACTGACTGTACGAGCCAGATAGGCAGATATAAGT
>HMEZZP203FZKZL length=53 xy=2338_1903 region=3 run=R_2012_04_14_16_56_03_
AGTGGGAATTAGACAGGTCATGTAAAAGTTGAGGTTAGAGAGGTGTGGCCCAC
>HMEZZP203FOERJ length=92 xy=2211_0813 region=3 run=R_2012_04_14_16_56_03_
GTTTCTTGTGGCGCAAAGCCAGTGGGCGTCTGCCGCGTAATAAAAGACTCTACTAATAATAATAATAATAATAATAATAATAATAATAACTA
>HMEZZP203GIKNC length=32 xy=2554_3190 region=3 run=R_2012_04_14_16_56_03_
AAGCCTGTGCAGCTAGATATAGCACAAACTAG
>HMEZZP203G70V6 length=121 xy=2844_2804 region=3 run=R_2012_04_14_16_56_03_
GCACAGGCTTATATCTGCCTATCTGGCTGTACAGTCAGTTTGTGCTATATCTAGCTGGCACGAGGCTTATATCTAGGCCTATCTGGGGCTGGTACAGTCAGTTTGTGCTATATCTAGCTGC
>HMEZZP203GCE18 length=49 xy=2484_2734 region=3 run=R_2012_04_14_16_56_03_
CAGCTTGATCAGCAGCACTATAATCTTCTACTTTATTACAGAGAGCACA
>HMEZZP203F9O2V length=68 xy=2453_2725 region=3 run=R_2012_04_14_16_56_03_
TATATCTAGCTGTACAGGCTTATATCTGCCTATCTGGCTGTACAGTCNGTTTGTGCTATATCTAGCTG
>HMEZZP203GQH2U length=56 xy=2645_0372 region=3 run=R_2012_04_14_16_56_03_
AGACTGGAAGGTGTAGCAAGTCTTGTTTTGGAACCCTGCAAGGCACACAGGGGATA
>HMEZZP203GPB30 length=37 xy=2631_3326 region=3 run=R_2012_04_14_16_56_03_
ACTTGTTCAGACTGGAGGATGGAATAGTAAATCTATT
>HMEZZP203G9481 length=129 xy=2868_3459 region=3 run=R_2012_04_14_16_56_03_
TCTGCCTATCTGGCTGTACAGTCAGTTTGTTGCTATATCTAGCTGCACAGGCTTATATCTGCCTATCTGGCTGTACAGTCGAGTTGTTGCTATATCTAGCGTGCACAGGCTTATATCTGCCTATCTGGC
>HMEZZP203FVO6S length=62 xy=2294_0946 region=3 run=R_2012_04_14_16_56_03_
ATTTACATGCTTTAATTTAATGTTACCATCGCTGGTACTGTCTTTATTTCATTTTACTTCGC
>HMEZZP203GM9JI length=51 xy=2608_0892 region=3 run=R_2012_04_14_16_56_03_
GACACATTGAAACAGGATCCTGTGCGAGGAGGCCAGTGCTCCTGAGCCCTC
>HMEZZP203GB0I4 length=34 xy=2480_0286 region=3 run=R_2012_04_14_16_56_03_
GTACAGCTAGATATAGCACAAACTGACTGTACAG
>HMEZZP203GKWQ2 length=192 xy=2581_1596 region=3 run=R_2012_04_14_16_56_03_
CCTATCTGGCTGTACAGTCAGTTTGTGCTATATCTAGCTGCACAGGCTTATATCTGCCTATCTGGCTGTACAGTCGAGTTTGTGCTATATCTAGCGTGCACAGGCTTATATCTGCCTATCTGGCTGTACAGTCAGTTTGTGCTATATCTAGCGTGCGACAGGCTTATATCTGCCTATCTGGCTGTACAGTCN
>HMEZZP203FXC9G length=90 xy=2313_0978 region=3 run=R_2012_04_14_16_56_03_
ACAAACAAGACAAATACATCATTAAGTCACCGAGCAGTTAAACCAACAGAGCATCCTGGGCTAGAAGCATTGCAAAGTGCGTGCAGGAAA
>HMEZZP203GXIXQ length=30 xy=2725_0396 region=3 run=R_2012_04_14_16_56_03_
CCTACTCCTACTACTGCTAGCTTCCTACGA
>HMEZZP203HAS0J length=44 xy=2876_1489 region=3 run=R_2012_04_14_16_56_03_
ATAGCACAACTGACTGTACAGCCAGATAGGCAGATATAAGCCTG
>HMEZZP203GCOWL length=94 xy=2487_3203 region=3 run=R_2012_04_14_16_56_03_
TGTCTAGCTCACCAGCCAGCCGTCCAGCTCGCCAGCCAGCCATCTAGCTCGCCAGGCCAGCCAGCGAGCCATTCTAGCTCGCCAGCCAGCTGTC
>HMEZZP203FQ8HS length=225 xy=2243_1582 region=3 run=R_2012_04_14_16_56_03_
CTGTACAGGCTTATATCTGCCTATCTGGCTGTACAGTCAGTTTGTGCTATATCTAGCTGCACAGGCTTATATCTGCCTATCTGGCTGTACAGTCAGTTTGTGCTATATCTAGCTGCACAGGCTTAGTATCTGCCTATCTGGCTGTACAGTCAGTTTGTGCTATATCTAGCTGCACAGGCTTAGTATCTGCCTATCTGGGCTGTACAGTCAGTTTGTGCTATATCT
>HMEZZP203HBYA6 length=62 xy=2889_1760 region=3 run=R_2012_04_14_16_56_03_
GTCTAGCTCGCCAGCCAGCTGTCTAGCTAGCCAGCCAGCCAGCCATCTAGCTAGCCAGCCAG
>HMEZZP203GWCSL length=39 xy=2711_3123 region=3 run=R_2012_04_14_16_56_03_
CTGTTTCAATGCTGCATATCCTGATCCCACTTTAAAACT
>HMEZZP203G8U5L length=98 xy=2854_1063 region=3 run=R_2012_04_14_16_56_03_
GTACAGTCAGTTTGTGCTATATCTAGCTGCACAGGCTTATATCTGCCTATCTGGCTGTACGAGTCAGTTTGTGCTATATCTAGCTGCACAGGCTTATA
>HMEZZP203GRDXR length=69 xy=2655_0701 region=3 run=R_2012_04_14_16_56_03_
AGCTAGTCATCCGTCTAGCTCGCCAGCCAGCCAGCTGTCTAGCTCGCCAGCCAGCCGTCTAGCTCGCCA
>HMEZZP203GT3IR length=37 xy=2686_0193 region=3 run=R_2012_04_14_16_56_03_
GTATGCACAGACAATACTAGGGGTAGAGATCATTCCT
>HMEZZP203GLC5R length=73 xy=2586_2381 region=3 run=R_2012_04_14_16_56_03_
AACACAATCATATTACACACCGGCACGGCTGAATGCTATATACCACTCGAATGAGATAACATGCAAAAAATAA
>HMEZZP203GL2FJ length=41 xy=2594_2365 region=3 run=R_2012_04_14_16_56_03_
ACGGCTGACTAGCTAGATGGCTCACTGGCTGGCTAGCTAGC
>HMEZZP203F0VX9 length=57 xy=2353_1327 region=3 run=R_2012_04_14_16_56_03_
GCTTATATCTGCCTATCTGGCTGTACAGTCAGTTGTGCTATATCTAGCTGCACAGGT
>HMEZZP203GWL9T length=122 xy=2714_3119 region=3 run=R_2012_04_14_16_56_03_
AGTGTGCTCTGTGAGACTCTTGTTTGGCAGATTATGCAGTGCGCTCTGTGAAACTGTTGTTTGTCCAGATCATGCACTGCGCTCTGTTAGACTCTTGTTTTCCAGATCATGCAGTGCGCTCT
>HMEZZP203G9AFC length=120 xy=2859_0374 region=3 run=R_2012_04_14_16_56_03_
CATCAGCCAGCCATCTAGCTCGCCAGCCAGCCAGCTGTCTAGCTTGCCAGCCAGCCATCTAGCTCACCAGCCAGCTGTCTAGCCCACCAGCCAGCCAGCTAGCTAGCCAGCCAGCCAGCC
>HMEZZP203GMU99 length=136 xy=2603_2895 region=3 run=R_2012_04_14_16_56_03_
GTGTGCTATATCTAGCTGCACAGGCTTATATCTGCCTATCTGGCTGTACAGTCAGTTTGTGCTATATCTAGCTGCACAGGTCTTATATCTGCCTATCGTGGCTGTACAGTCTAGTTTGTGCTATATCTAGCTGCAC
>HMEZZP203GWIR8 length=168 xy=2713_2694 region=3 run=R_2012_04_14_16_56_03_
TGAAGAGGACTGCCGGGTGTCTCTCAGCATGCCTGAGGGGCGACCACGAAGAATTTCTTGCCAGCTGCTGCAGGATGGAAGAGCACTCCGCCAGTGGGACGAAGCTACCTCACTGGCCTGGATTCTACCTGGGACACTTCAAGACCATGGAGCTTCTGAACACCCTCC
>HMEZZP203FPHLO length=33 xy=2223_1994 region=3 run=R_2012_04_14_16_56_03_
CAAAGAAGGAGAAGAACAGTATCTACCNCGTGG
>HMEZZP203G0DV6 length=125 xy=2757_2756 region=3 run=R_2012_04_14_16_56_03_
GGCTTATATCTGCCTATCTGGCTGTACAGTCAGTTTGTGCTATATCTAGCTGTACAGGCGTTATATCTGCCTACTACTGGCTGTACGGAGTCAGTTTGTTGCTATATCTAGCTGTACAGGCGTTA
>HMEZZP203GXKRE length=33 xy=2725_2760 region=3 run=R_2012_04_14_16_56_03_
AGTCAGGACAAGCACAGGCCAACGAAGNTGTGG
>HMEZZP203FWIMA length=202 xy=2303_2224 region=3 run=R_2012_04_14_16_56_03_
AGATAGGCAGATATAAGCCTGTACAGCTAGATATAGCACAAACTGACTGTACAGCCAGATAGGCAGATATAAGCCTGTGCAGCTAGATATAGCAACAAACTGCTGTACAGCCAGATAGGCAGATATAAGCCTGTACAGCTAGATATAGCACAAACTGCTGTACAGCCAGATAGGCAGATATAAGCCTGTGCAGCTAGATATC
>HMEZZP203GJW86 length=32 xy=2570_0648 region=3 run=R_2012_04_14_16_56_03_
AACCTCTACCACTTTAGAATGCACTTAACCCA
>HMEZZP203HE8HU length=85 xy=2926_3376 region=3 run=R_2012_04_14_16_56_03_
GTTTGTGCTATATCTAGCTGTACAGGCTTATATCTGCCTATCTGGCTGTACGAGTCAGTTTGGTGCTATATCTAGCTGTACAGGC
>HMEZZP203GHAHO length=43 xy=2540_0714 region=3 run=R_2012_04_14_16_56_03_
AGAAGACGTTGACGTGCTATCTCGGGCCTCTACCTCTCACAGG
>HMEZZP203GJ6R3 length=68 xy=2573_0705 region=3 run=R_2012_04_14_16_56_03_
ATCTAGCTGTACAGGCTTATATCTGCCTATCTGGCTGTACAGTCAGTTTGTGCTATATCTAGCTGTAC
>HMEZZP203HAP6S length=31 xy=2875_1922 region=3 run=R_2012_04_14_16_56_03_
AGCTGGTATGCCATCCGGACCAGCAGCCCTA
>HMEZZP203GYO0E length=145 xy=2738_1676 region=3 run=R_2012_04_14_16_56_03_
CTGGCTGTACAGTCAGTTTGTGCTATATCTAGCTGCACAGGCTTATATCTGCCTATCTGGCTGTACAGTCAGTTTGTGCTATATCTAGCTGCACAGGTCTTATATCGTGCCTAGTCTGGCTGTACAGTCAGTTTGTGCTATATCT
>HMEZZP203FR7NW length=41 xy=2254_2106 region=3 run=R_2012_04_14_16_56_03_
TGGTGAAGGAGATAACAAGCACAGGCTGCACACGCACAGCT
>HMEZZP203HDTKR length=180 xy=2910_2921 region=3 run=R_2012_04_14_16_56_03_
CTCTCCATCTGACTTGTGCTATGACTCTCCATCTAACTTGTGCTACGACTCTCCATCTGACTTGTGCTACGACTCTCCATCTGACTTGTGCGTACGACTCTCCATCTGACTTGTGCTACGACTCTCTATCTGGACTTGTGCTACAACTCTCTATCTGCTTGTGCTACACTCTCCATGTCN
>HMEZZP203GQNOR length=119 xy=2646_3545 region=3 run=R_2012_04_14_16_56_03_
AGCCAGCAGACTAGCTAGCCAGCCAGTGAGCCATCTAGCTAGTCAGCCGTCTACCTAGCCAGCCAGCCAGCCTGCCATCTAGCTCGCCAGCCAGTCGTCTAGCTCGCCAACCAGGCATC
>HMEZZP203GS1K6 length=220 xy=2674_0184 region=3 run=R_2012_04_14_16_56_03_
CCACCTGGTGCCCTCACCTCAGGGCCCAGGCCTGGCCATAAATCGCCTGCGGCTGATCTTCACGTGCGCCAGTTCTGGACAACTGGCGGTGGGTCCTGCGGTGGGCATTTGCCGTAGAACCACGGGTAGATATATATAGTTATTTGGCCTAAAGATGGCGGCTGAGAGCACGTGTGTAACGTAATCAAATGCTGTAAAAGCGTCAATAAAACTGCTTAAA
>HMEZZP203G9FBP length=87 xy=2860_2627 region=3 run=R_2012_04_14_16_56_03_
AGCTAGATATAGCACAAACTGACTGTACAGCCAGATAGGCAGATATAAGCCCTGTGGCAGCTAGATATAGCACAAACTGCTNTACAG
>HMEZZP203GKXMV length=66 xy=2581_2741 region=3 run=R_2012_04_14_16_56_03_
CTCCATGCTGAGCAGGGATGGGCACGGCCTGCCTAATGGTGTGAACCACATCTGGCACGCCCACTG
>HMEZZP203FNSEW length=152 xy=2204_0518 region=3 run=R_2012_04_14_16_56_03_
ATCTGGCTGTACAGTCAGTTTGTGCTATATCTAGCTGCACAGGCTTATATCTGCCTATCTGGCTGTACAGTTCAGTTTGTGCTATATCTAGCTGCACGAGCTTATAGTCTGCCTATCTGGCTGTACAGTCAGTTTGTGCTATATCTAGCTGC
>HMEZZP203F8S9P length=67 xy=2443_2459 region=3 run=R_2012_04_14_16_56_03_
CATGCAGATCATTAATGTGTATATGCATGCTGGTGTGATGTCGTATGAGTGTCAGAGAACATCTCCC
>HMEZZP203FP9YZ length=122 xy=2232_1897 region=3 run=R_2012_04_14_16_56_03_
AGATGGCTTGCTGGCTGGTTAGCTAGATGGATGGCTGGCTGGTTAGATAGATGGCTGGCTGGCTGGCTGGTAGCTAGAAGTGGCTGGCTGGCTAGCTAGCAGCGTGGCTGGCTGGACTAGCT
>HMEZZP203GZPSL length=48 xy=2750_0195 region=3 run=R_2012_04_14_16_56_03_
TTTGCATAGTCACAGGTTTGTGTTTGCATAATCAGGGATTTTGGGTTT
>HMEZZP203GMQ5V length=78 xy=2602_1649 region=3 run=R_2012_04_14_16_56_03_
GGTGAGTTTCCATGCAGTGAGGGGAGTGATCACCACTTGGGTAAAGGTTTAAGTACACTAGCAGTAAGGTGAGTTTCC
>HMEZZP203GBBOW length=110 xy=2472_0862 region=3 run=R_2012_04_14_16_56_03_
ATATCTGCCTATCTGGCTGTACAGTCAGTTTGTGCTATATCTAGCTGCACAGGTCTTATATCTCGCCTATCTGGCTGGTACAGTCTAGTTTGTGCTATATCTAGCTGCAC
>HMEZZP203G9HZA length=77 xy=2861_1972 region=3 run=R_2012_04_14_16_56_03_
GCTATATCTAGCTGTACAGGCTTATGTGGAAACAAGCCAGTAATGGTTCATTCATTTTTCATTTTTNTTTTCTCGTC
>HMEZZP203GQOO4 length=30 xy=2647_0758 region=3 run=R_2012_04_14_16_56_03_
AGCACAACTGGCTCTACAGCCAGATAGGCG
>HMEZZP203GFD6B length=33 xy=2518_2289 region=3 run=R_2012_04_14_16_56_03_
GGAATAGATTTACTATTCCATCCTCCAGTCTGA
>HMEZZP203GTYB8 length=49 xy=2684_1670 region=3 run=R_2012_04_14_16_56_03_
CTAGATATAGCACAACTGACTCTACAGCCAGATAGGCAGATATAAGCCT
>HMEZZP203GDC5S length=126 xy=2495_1870 region=3 run=R_2012_04_14_16_56_03_
GTGCTATATCTAGCTGTACAGGCTTATATCTGCCTGTACTGTCAGTTTGTGCTATATCTAGCTGTACAGGCTTATATCTGCCTATCTGGCTGTACAGTCAGTTTGTGCTATATCTAGCTGTACAGC
>HMEZZP203HAAGX length=40 xy=2870_2031 region=3 run=R_2012_04_14_16_56_03_
AGCCAGCTGTCTAGCTAGCCAGCCAGCCAGCCATCTAGAA
>HMEZZP203FNT92 length=407 xy=2204_2936 region=3 run=R_2012_04_14_16_56_03_
GCTCTCGTCTGCTCGCTCTCGTCGCTCTCGTCGCTCTCGTCGTCGTCTCGTCGTCGTCTCGTCGTCGTCGTCGTCGTCGTCGTCGTCGTCGTCGTCGTCGTCGTCGTCGTCGTCGTCGTCGTCGTCGTCGTCGTCGTCGTCGTCGTCGTCGTCGTCGTCGTCGTCGTCGTCGTCGTCGTCGTCGTCGTCGTCGTCGTCGTCGTCGTCGTCGTCGTCGTCGTCGTCGTCGTCGTCGTCGTCGTCGTCGTCGTCGTCGTCGTCGTCGTCGTCGTCGTCGTCGTCGTCGTCGTCGTCGTCGTCGTCGTCGTCGTCGTCGTCGTCGTCGTCGTCGTCGTCGTCGTCGTCGTCGTCGTCGTCGTCGTCGTCGTCGTCGTCGTCGTCGTCGTCGTCGTCGTCGTCGTCGTCGT
>HMEZZP203G9HK0 length=176 xy=2861_1458 region=3 run=R_2012_04_14_16_56_03_
AGCTGCACAGGCTTATATCTGCCTATCTGGCTGTACAGTCAGTTTGTGCTATATCTAGCTGCACAGGCTTATATCGTGCCTATCTGGCTGTACAGTCAGTTTGTGCTATATCTAGCTGCACAGGCTTATATCGTGCCTATCTGGCTGTACAGTCAGTTTGTGCTATATCTAGCTGC
>HMEZZP203HGX03 length=54 xy=2946_1205 region=3 run=R_2012_04_14_16_56_03_
ATTCAGAATTATTAATGATGATTAATAAGTATGATAATTATATCCCACCTCGCC
>HMEZZP203G5D61 length=62 xy=2814_2955 region=3 run=R_2012_04_14_16_56_03_
CTGCCTATCTGGCGTGTACAGTCAGTTTGTTGCTATATCTAGCTGCACAGGCGTTATATCTG
>HMEZZP203F7B33 length=38 xy=2426_3201 region=3 run=R_2012_04_14_16_56_03_
ATCCAGCCGTCTAGATAGCCAGGCAGCCATCTAGCTAG
>HMEZZP203F1NXH length=161 xy=2362_0723 region=3 run=R_2012_04_14_16_56_03_
AATAATCTTTCGCTGTTCCAGGTTTTTGTATGATCTCAGAAATTAGTCTTCTATAAGAAGGGCGTAATAGGCGAATACTATACTGTCGCTGATATACTGGAGGGTAGGGTCGAGGAGTCTGTTGGTTAGTAAATAGCTTTATTGTAACTAGAGTTAACCCT
>HMEZZP203F6T9S length=104 xy=2421_0558 region=3 run=R_2012_04_14_16_56_03_
GTCAGTTTGTGCTATATCTAGCTGCACAGGCTTATATCTGCCGTATCGTGGGCTGTACAGTACGAGTTTGTGCGGTATAGTCTAGCTGCACAGGCTTATATCTG
>HMEZZP203HGMJD length=143 xy=2942_2695 region=3 run=R_2012_04_14_16_56_03_
GTAATCGTTGGGTGGATCGGTATGAGCCGATGTACCTATTGATGTAAAATAGGACTAGTTGTTGTCTGGGTAGTATCACATCAATGAGGATAGCAGGAGAGCCGGCTCTTTGTTCTTGTTTGTCTCAAATAGCTATAACAAAC
>HMEZZP203G46W5 length=30 xy=2812_1719 region=3 run=R_2012_04_14_16_56_03_
CTAGATATAGCACAAACTGACTCTACAGCN
>HMEZZP203F3CGL length=45 xy=2381_1347 region=3 run=R_2012_04_14_16_56_03_
ATGTGACACCTCTTCTTTCTCTCTTCTGCTCTGAGCTCTCCACGC
>HMEZZP203G0C17 length=199 xy=2757_1677 region=3 run=R_2012_04_14_16_56_03_
GCCAGATAGGCAGATATAAGCCTGTACAGCTATATATAGCACAAACTGACAGTACAGCCAGATACGCAGATATAAGCCTGTACAGCTAGAGTATAGCACAAACTAGGACTGTACAGGCCAGATAGGCAGATATAAGCCTGTACAGCTAGATATAGCACAAACTGGACTGTACAGCCAGATAGGCAGATATAAGCCCTGT
>HMEZZP203GTMX7 length=87 xy=2680_3293 region=3 run=R_2012_04_14_16_56_03_
GACTGTACAGCCAGATAGGCAGATATAAGCCTGTGCAGCTAGATATAGCACAACAGACTGGTACAGCCAGATAGGCAGATATAAGCC
>HMEZZP203GNC2T length=33 xy=2609_1379 region=3 run=R_2012_04_14_16_56_03_
GCTTTCTATGCAGGGATAGTGGCCATTTGTTTC
>HMEZZP203GWOLS length=72 xy=2715_2046 region=3 run=R_2012_04_14_16_56_03_
ATGCCAGCCAGCCGGCTAGCTAGCCAGTAAGCTAGCTAGCCAGCCGGCTAGCTAGCCAGCCAGCCAGCCATC
>HMEZZP203F2JEJ length=64 xy=2372_0553 region=3 run=R_2012_04_14_16_56_03_
CTAGCTTTACAGGCTTATATCTGCCTATCTGGCTGTAGAGTCAGTTTGTGCTATATCTAGCTTN
>HMEZZP203GLVFS length=67 xy=2592_1494 region=3 run=R_2012_04_14_16_56_03_
TCTACAGCCAGATAGGCAGATATAAGCCTGTACAACTAGATATAGCACAAACTAGACTCTACAGCCA
>HMEZZP203GGUJO length=122 xy=2535_0530 region=3 run=R_2012_04_14_16_56_03_
TCTGGGAGTGGGCCATCCTTCACAACATTCATTTCCAGGCTGCTCATCTGGCAGGGGAGGAGAATGTTCAGGCAGACACTCTGCGTCGCCTCTCTGTGGCCTCCCACTCAAGAAGGTTCGTT
>HMEZZP203GC4CW length=60 xy=2492_2750 region=3 run=R_2012_04_14_16_56_03_
ATCATGGCCGGATAGGAGTCATAGTCAGACCTGACCTGACTGCGAAAGGCCACTCGAAAC
>HMEZZP203G25G6 length=43 xy=2789_0744 region=3 run=R_2012_04_14_16_56_03_
GTCAGTCAGCTGTCTAGCTCGCCAGCCAGCCAGCCGTCTAGCT
>HMEZZP203FVAT2 length=74 xy=2289_2824 region=3 run=R_2012_04_14_16_56_03_
AGATATAAGCCTGTGCAGCTAGATATAGCACAAACTAGACTGTACAGCCAGATAGGCGAGATATAAGCCTGTGC
>HMEZZP203GP20N length=41 xy=2640_1333 region=3 run=R_2012_04_14_16_56_03_
GCTGGCTAGCTCGCCAGCCAGCCAGCTAGCTAGCCAGCCAG
>HMEZZP203GAIAV length=37 xy=2462_3733 region=3 run=R_2012_04_14_16_56_03_
GTACAGTCAGTTTGTGCTATATCTAGCTGCACAGGGC
>HMEZZP203GWCQT length=69 xy=2711_3059 region=3 run=R_2012_04_14_16_56_03_
TATATCTAGCTGTACAGGCTTATATCTGCCTATCTGGCTGTACAGTCNGTTTGTGCTATATCTAGCTGN
>HMEZZP203HHTKO length=30 xy=2956_1126 region=3 run=R_2012_04_14_16_56_03_
TAATGATGGGCACTGACATACACTCTCCAG
>HMEZZP203FUKM4 length=29 xy=2281_1646 region=3 run=R_2012_04_14_16_56_03_
AGGCGAGGTGAGACACTCGGTGGGTGTTT
>HMEZZP203FTS1Z length=79 xy=2272_2757 region=3 run=R_2012_04_14_16_56_03_
CACTTGTTGAGGCGCACGCTGCTGCACTTGCTGAGGCGCACACCTCTGTACCTGAGGAGGCGCTGCACTTCCTGAGAGT
>HMEZZP203GX9YP length=44 xy=2733_2655 region=3 run=R_2012_04_14_16_56_03_
AAACAGGCTTGAAATTCCAGTTTTGAAAAATTACATTTTTNTTT
>HMEZZP203F7D8C length=240 xy=2427_1850 region=3 run=R_2012_04_14_16_56_03_
ATATAAGCCTGTAAAGCTAGATATAGCACAAACTGGCTCTACAGCCAGATAGGCAGATATAAGCCTGTGCAGCTAGATATAGGCAACAAACTGACTGTACAGCCAGATAGACAGATATAAGCCTGTGCAGCTAGATAGTAGCACAAACTGACTGTACAGCCAGATAGGCAGATATAACGCCTGTGCAGCTAGATATAGCACAAACTGACTGACAGCCAGATAGGCAGATATAACGCTGCA
>HMEZZP203G2PKZ length=193 xy=2784_0625 region=3 run=R_2012_04_14_16_56_03_
CAGCTAGATATAGCACAAACAGACTGTACAGCCAGATAGGCAGATATAAGCCTGTACAGCTAGATATAGCACAAACTGGCTNTACAGCCAGATAGGCAGATATAAGCCGTGTACAGCGTAGATATAGCACAAACTGACTGTACAGCCAGATAGGCAGATATAAGCCTGTCAGCGTAGATATAGCACAAACTGA
>HMEZZP203GE8ZQ length=169 xy=2516_3764 region=3 run=R_2012_04_14_16_56_03_
CTCTCTCTCTCTCTCTCTCTCTCTCTCTCTCTCTCTCTCTCTCTCTCGTCGTCGTCGTCGTCGTCGTCGTCGTCTCTCTCTCTCTCTCTCTCTCTCTCTCTCTCTCTCTCTCTCTCTCTCTCTCTCTCTCTCTCTCTCTCTCTCTCTCTCTCTCTCTCTCTCTCTCTCT
>HMEZZP203FT5AD length=173 xy=2276_2227 region=3 run=R_2012_04_14_16_56_03_
TATAGCACAAACTGACTGTACAGCCAGATAGGCANATATAAGCCTGTACAGCTAGATATAGCACAAACTGACTGTACAGCCAGATAGGCGAGATATAAGCCTGTACAGCGTAGATATAGCACAAACTGCTGTACAGCCAGATAGGCAGATATAAGCCTGTACAGCGTAGATAT
>HMEZZP203HEXLI length=103 xy=2923_1540 region=3 run=R_2012_04_14_16_56_03_
CAACATCACCATTGTTGTCAATTTGTGGTGTAATGGGTTAAAGTTTGCTTCCTAATGCCAGAAAACCAATCTTAAGAATCCTGTTTTAGTAGAATCACATTTG
>HMEZZP203HFSI8 length=38 xy=2933_0674 region=3 run=R_2012_04_14_16_56_03_
GCCAGCCAGACAGCCAGCCATCTAGCTAGCCAGCCAGC
>HMEZZP203GDINU length=43 xy=2497_0808 region=3 run=R_2012_04_14_16_56_03_
CTATCTGGCTGTAGAGTCAGTTTGTGCTATATCTAGCTGTACA
>HMEZZP203GY6UX length=81 xy=2744_0231 region=3 run=R_2012_04_14_16_56_03_
AATCTTTCCTGAATTTGTTAGGGAAACGGTGCAGCAGGTACTTCATAGTCACCTAGGCCCGGCCTATGCCAAAAAGGGAAG
>HMEZZP203F4GUN length=155 xy=2394_0445 region=3 run=R_2012_04_14_16_56_03_
GTGCTATATCTAGCTGCACAGGCTTATATCTGCCTATCTGGCTGTACAGTCAGTTTGTGCTATATCTAGCTGCACAGGCTTATATCTGCCTTATCTGGACTGTACAGTTCAGTTTGTGACTATATCTAAGCTGCACAGGTCTTATATCTGCCTAT
>HMEZZP203F952E length=42 xy=2459_0164 region=3 run=R_2012_04_14_16_56_03_
CTGCACAGGCTTATATCTGCCTATCTGGCTGTACAGTCAGTT
>HMEZZP203HENT5 length=63 xy=2920_1179 region=3 run=R_2012_04_14_16_56_03_
CTTTTAGTATCATCGTGCAATACCTCCTGTAAAAGAAGGCGAGATCAGGGCGGTCATCTGGCC
>HMEZZP203GT0QR length=303 xy=2685_0689 region=3 run=R_2012_04_14_16_56_03_
TGCTATATCTAGCTGTACAGGCTTATATCTGCCTATCTGGCTGTACAGTCAGTTTGTGCTATATCTAGCTGTACAGGCTTATATCTGCCTATCTGGCTGTAGAACAGTTGTGCTATATCTAGCTGTACAGGCTTATATCTGCCTATCTGGCTGTACAGTCAGTTTGTGTCTATATCTAGCTGTACAGGCTTATATCTGCCTGTCTGGCTGTACAGTCGTTNTGTCTATATCTAGCTGTACAGGCTTATATCTGCCTATCTGGCTGTAGAGCAGTTTGTGCTATATCTAGCTGTACAGGCTTAN
>HMEZZP203GWYKC length=67 xy=2718_2666 region=3 run=R_2012_04_14_16_56_03_
CAGTCAGTTTGTGCTATATCTAGCTGCACAGGCTTATATCTGCCTATCTGGCTGTACAGTCAGTTTG
>HMEZZP203FVT0F length=60 xy=2295_3101 region=3 run=R_2012_04_14_16_56_03_
ATAACTGCAAGCTGTTTAAAGTTAAAGTCCATTATCACACTGTTATCTGCATATGCAAGA
>HMEZZP203G8Y9R length=103 xy=2855_2301 region=3 run=R_2012_04_14_16_56_03_
CCAGCCAGCCGTCTAGCTTGCCAGCCAGCCGTCTAGCTCACCAGCCAGCCTTCAGCCTGCCAGCCAGTCCAGCTAGCTAGCCAGCCAGTCCAGTCTGGCTAGG
>HMEZZP203HE407 length=110 xy=2925_2985 region=3 run=R_2012_04_14_16_56_03_
GTGCTATATCTAGCTGCACAGGCTTATATCTGCCTATCTGGCTGTACAGTCAGTTTGTGCTATATCTAGCTGCGACAGGGCTTATATCTGCCTATCTGGCTGTACAGTCN
>HMEZZP203GUHBI length=263 xy=2690_1692 region=3 run=R_2012_04_14_16_56_03_
TCTGGCTGTACAGTCAGTTTGTGCTATATCTAGCTGCACAGGCTTATATCTGCCTATCTGGCTGTACAGTCAGTTTGTGCTATATCTAGCTGCACAGGCTTATATCTGCCTATCTGGCTGTACAGTCAGTTTGTGCTATATCTAGCTGCACAGGCTTATATCTGCCTATCTGGCTGTACAGTCAGTTTGTGCTATATCTAGCTGCACAGGCTTATATCTGCCTATCTGGCTGTACNGTCAGTTTGTGCTATATCTAGCTGCAT
>HMEZZP203HG1JP length=479 xy=2947_1667 region=3 run=R_2012_04_14_16_56_03_
TTTCTAGCCTGAAAGTTATCATTGTGACAGTTAAATACATTAGCATGCAGCCTTATTGTTGCCTGGTGGGCAATAGTGCGCCCATGCAGTAAAACACCGGTTCTTGGGCTTTGACAGGGCTTTACATTAGATACGGTATCTACATATGAAATCTGATTACACATTGTTTTGTAGTCAGAACATGACACTTCTGAGGTGCTAAAACTGATGCTTGAAGCTAGGCTTTCTCCATTTGTCAGGAACTGCCAAAAAAGAGAACAACCATTGGGCGAATGACATTAGTTTTCTTGCATGCACTGGGTGGTTAGAGTGTGGAGGTGAGGTGGTGGGGGTAGTGGTAAGGTGCTGAGGGGAGGCTGGCAGGTTGGTGCTGAGGTGAAGTGGCAGGCACGTGAGTTGGGTGGTCACATGAGTTGGCAGATGGGTTGGTGAGGTGCTGAGGTGAGTTGGCAAGAGGTTGGCTATGATTAGGTGGTAGG
>HMEZZP203G7PTN length=94 xy=2841_0745 region=3 run=R_2012_04_14_16_56_03_
AACTGACTCTACAGCCAGATAGGCAGATATAAGCCTGTACAGCTAGATATAGCACAAACTAGACGTCTACAGCCAGATAGGCAGATATAAGCCT
>HMEZZP203GM6UR length=31 xy=2607_1505 region=3 run=R_2012_04_14_16_56_03_
AGCTAGTGATGATATAATGATTGGTGTGAGG
>HMEZZP203GLSZZ length=125 xy=2591_2429 region=3 run=R_2012_04_14_16_56_03_
GCGGGTCTCCGCGGCAGGTAAAGGAGAGCAGCGCCTGCACTGAGTGGCTTGGTCTGCCACTCAGCGCAGGCGTGCTCTTGAGACAGACAGTCTTGGCTGCCATCCCTCCTACGGGCCGGCGGTCT
>HMEZZP203HCE16 length=204 xy=2894_2988 region=3 run=R_2012_04_14_16_56_03_
GGCTGTACAGTCAGTTTGTGCTATATCTAGCTGCACAGGCTTATATCTGCCTATCTGGCTGTACAGTCAGTTTGTGCTATATCTAGCTGCACAGGTCTTATATCTGCCTATCTGGCTGTACAGTCAGTTTGTGCTATATCTAGCTGCACAGTCTTATGTCTGCCTATCGTGGACTGTAACAGTCTAGTTTGTGCTATATCTAGC
>HMEZZP203FTLMI length=79 xy=2270_1320 region=3 run=R_2012_04_14_16_56_03_
TCTAGCTGTACAGGCTTATATCTGCCTATCTGGCTGTAGAGCCAGTTTGTGCTATATCTAGCTGTACAGGCTTATACTG
>HMEZZP203GX2YC length=139 xy=2731_1762 region=3 run=R_2012_04_14_16_56_03_
GCTTGCCAGCGAGCCGTCTAGCTCGCCAGCCAGCTGTCTAGCTCGCCCGCCAGCCAGCCATCTAGCTCGCCAGCCAGCCAGCCATCTAACTCACCAGCCAGCCAGCTGTCTAGCTCGCCAGTCAGCCGTCTAGCTCGCC
>HMEZZP203HFMWZ length=163 xy=2931_1585 region=3 run=R_2012_04_14_16_56_03_
GAATGCAACAGGTTCTGTGCAGAATCCAGCAGGCGCTGCGCAGAATCCAACGGGTGCTGCATAGAATCCAACAGGGACTGTGCAGAATCCAACAGGGACTGTGCAGAATCCAACAGGACTGCGCAGAATCCAACAGGGACTGCGCAGAATCCAACAGGGACTG
>HMEZZP203GYE99 length=139 xy=2735_1359 region=3 run=R_2012_04_14_16_56_03_
AGAAAAGAATGCACAGAACAGAATGTGCAGAGAGAAATGTGCAGCAGAGAAAATGTGCAGAGAGGAATGTTCTGAGAAGAATGTGCAGGAAAGGGAATACACAGAAATAGAATTCACAGAGAGGTATGCGACAGGAAAA
>HMEZZP203G2GWA length=57 xy=2781_1656 region=3 run=R_2012_04_14_16_56_03_
CCTATCTGGCTGTACAGTCAGTTTGTGCTATTCTGCTGCACAGGCGTTATATCTGCC
>HMEZZP203GMJYS length=93 xy=2600_0514 region=3 run=R_2012_04_14_16_56_03_
ACAAACAAGACAAATACATCATTAAGTCACCGAGCAGTTAAACCAACAGAGCATCCTGGGCTAGAAGCATTGCAAAGTGCGTGCAGGAAACCG
>HMEZZP203GD93T length=159 xy=2505_3607 region=3 run=R_2012_04_14_16_56_03_
CATCTAGCTTGCCAGCCAGCCGTCTAGCTCGCCAGCCAGCCAGCTGTCTAGCTCGCCAGCCAGCCAGCCATCTAGCTCGCCAGCCAGCCAGCCGTCTAGCTCGCCAGCAAGCCTATCTAGCTTGCCAGCCAGCCATTCAACTTGGCCAGCCAGCCATTC
>HMEZZP203G3QKO length=216 xy=2795_3510 region=3 run=R_2012_04_14_16_56_03_
GCACACATACACACACACACATACCACTGAACAGCAGCAGTATTTCTACTGACACATACAGCATTCCTAGTGATGGCAGCACACACACACGTACACACACGCACACATACACACACACACACATAGCACTGACATCAGTCTAGTATTTCACTGACACATACAGCATGCCGTAGTGANGAAGAACACACACACGCACACATACACACACACACTACT
>HMEZZP203GPJK1 length=53 xy=2634_0723 region=3 run=R_2012_04_14_16_56_03_
AGCCAGCCAGCCAGCCGTCTAGCTAGCCAGCCAGCCAGCCGTCTAGCTAGCCA
>HMEZZP203HBFTM length=61 xy=2883_2376 region=3 run=R_2012_04_14_16_56_03_
ATGTCCTCTTTCCGCACATGAATAATGTGCAGGCGGTTTCCTTTGACTGTCTGTGCCCACC
>HMEZZP203FLP5D length=63 xy=2180_2575 region=3 run=R_2012_04_14_16_56_03_
GCCGACGCTGCTTGTCTGTCCTACCTGCCGCTCGAGCTCGCTGTAAAATTGGTCGCTAGAGTT
>HMEZZP203GWM75 length=152 xy=2715_0259 region=3 run=R_2012_04_14_16_56_03_
GATGGTTGTCTTCCGGTGGAGGTGCCCTCAAGGCCATGGTCTAAAATCAGTATGGATTTAATGACTGATTTACCATCCAGTTTTGGTATTTACTAGTGATCTGGGTCGTGGTGGACTACTTCACGAAGGTAGCCCATCCAGTACCTTTAAAG
>HMEZZP203F16VW length=43 xy=2368_0714 region=3 run=R_2012_04_14_16_56_03_
CATTTGTTCATTGTTTATGCACAGTCAGCCTGTGATCACAGCT
>HMEZZP203GRSPQ length=31 xy=2659_3468 region=3 run=R_2012_04_14_16_56_03_
CATCTAGCTAGTCAACCATCTAGCTAGCCAG
>HMEZZP203GYBVK length=80 xy=2734_1038 region=3 run=R_2012_04_14_16_56_03_
AGTTTGTGCTATATCTAGCTGCACAGGCTTATATCTGCCTATCTGGCTGTACAGTCTAGTTTGTGCTATATCTAGCTGCA
>HMEZZP203HB8E8 length=55 xy=2892_2578 region=3 run=R_2012_04_14_16_56_03_
AGCTAGCCAGGCAGCCGTCTAGCTAGCCAGCCAGCCGTCTAGCTAGTCAGCCATC
>HMEZZP203FS5YH length=30 xy=2265_1495 region=3 run=R_2012_04_14_16_56_03_
AGTTACAGCAATTTTCGACTGTCAGGTCCC
>HMEZZP203G3BS8 length=241 xy=2791_0762 region=3 run=R_2012_04_14_16_56_03_
AGTGTGGGCGGAGTGTGGGCTGAGTGTGGGTGGAGTGTGGGTGGAGTGTGGTTGGAGTGTGGTTGGAGTGTGGGTGGAGTGTGGTTGGAGTGTGGGTGGAGTGTGGGTTGAGTGTGGTTGAGTGTGGTTGAGTGTGGTTGAGTGTGGGTGAGTGTGGTTGGTGTGTGGGCTGAGTGTGGTTGAGTGTGGTTGAGTGTGGGTGAGTGTGGGTGAGTGTGGTTGAGTGTGGGTGAGTGTGGGT
>HMEZZP203FRF61 length=43 xy=2245_3371 region=3 run=R_2012_04_14_16_56_03_
CTGTACAGGCTTATATCTGCCTATCTGGCTGTACAGTCAGTTN
>HMEZZP203GNOSX length=167 xy=2613_0191 region=3 run=R_2012_04_14_16_56_03_
AGCTTATGCTCGAGGGCTCGCACTCATAGAAATGAATGGGTGCGAGCGTCTCAGCTTATGCTCGGAGGGCTCGCACTCATAGAAATGAATGGGTGCGAGCGCTCGAGCTTATGCGTCGAGGGCTCGCACTCATAGAAATGAAGTGGGTGCGAGCGTCTCGAGTCTTA
>HMEZZP203GGI3V length=100 xy=2531_2089 region=3 run=R_2012_04_14_16_56_03_
TATCTAGCTGTACAGGCTTATATCTGCCTATCTGGCTGTACAGTCAGTTTGTGCTATATCTAGCTGTACGAGGCTTATATCTGCCTATCTGGCTGTACAG
>HMEZZP203FZ38T length=139 xy=2344_2283 region=3 run=R_2012_04_14_16_56_03_
CTGACTGTACAGCCAGATAGGCAGATATAAGCCTGTAAGCTAGATATAGCACAACTGACTCTACAGCCAGATAGGCAGATATAAGCCTGTAAGCTAGATATAGCACAACTGACTCTACAGCCAGATAGGCAGATATAAG
>HMEZZP203G2Z4H length=41 xy=2787_1999 region=3 run=R_2012_04_14_16_56_03_
CAATATTAGAGCCAATGCATGGTTCAATGATGATACAAAAG
>HMEZZP203FMO27 length=338 xy=2191_2801 region=3 run=R_2012_04_14_16_56_03_
AGTGGTTGGTTGTTGNTATANAGTAGGTTGTGTNTAGTAGTGTGTGTNTNTGTGTGTGTGTNTNTGTGTGTGTGTNTNTNTGTGTGTGTGTGTGTGTGTGTGTGTGTGTGTGTGTGTGTGTGTGTGTGTGTGTGTGTGTGTGTGTGTGTGTGTGTGTGTGTGTGTGTGTGTGTGTGTGTGTGTGTGTGTGTGTGTGTGTGTGTGTGTGTGTGTGTGTGTGTGTGTGTGTGTGTGTGTGTGTGTGTGTGTGTGTGTGTGTGTGTGTGTGTGTGTGTGTGTGTGTGTGTGTGTGTGTGTGTGTGTGTGTGTGTGTGTGTGTGTGTGTGTGTGTGTGTGTG
>HMEZZP203FZ3YB length=165 xy=2344_1905 region=3 run=R_2012_04_14_16_56_03_
ATCTGGCTGTACAGTCAGTTTGTGCTATATCTAGCTGCACAGGCTTATATCTGCCTATCGTGGCTGTACAGTCAGTTTGTGCTATATCTAGCTGCACAGGCTTATATCTGCCTATCGTGGCTGTACAGTCAGTTTGTGCTATATCTAGCTGCACAGGCTTATATC
>HMEZZP203FUN7A length=167 xy=2282_2164 region=3 run=R_2012_04_14_16_56_03_
GTCAGTTTGTGCTATATGTAGCTTTACAGGCTTATATCTGCCTATCTGGCTGTACAGTCAGTTTGTGCTATATCTAGCTGTACAGGCTTATATCGTGCCTATCTGGCTGTACAGTCAGTTTGTGCTATATCTAGCTGTACAGGCTTATATCGTGCCTATCTGGCTGT
>HMEZZP203GXNTT length=125 xy=2726_2639 region=3 run=R_2012_04_14_16_56_03_
ATCTGGCTGTAGAGTCAGTTTCTGCTATATCTAGCTGCACAGGCTTATATCTGCCTATCTGGCTGTACAGCCAGTTTNTGCTATATCGTAGCTGCACAGGTCTTATATCTGCCTATCTGGCTGTA
>HMEZZP203GXS2X length=105 xy=2728_1255 region=3 run=R_2012_04_14_16_56_03_
CAGCTGGCTAGCTAGCCTACTGGCTAGCTAGCCGGCTGGCTGGCTGGCTAGCTGGCCGGATGGCTGGCAGGCTAGATGGCTGGCTGGCAAGCTAGACGGCTGGCT
>HMEZZP203GNWLN length=51 xy=2615_2105 region=3 run=R_2012_04_14_16_56_03_
CCTTCACATTCCTCTCTCTCTCCATCTGCCTTCACTTTCTTTCTCTCTCCA
>HMEZZP203GN49X length=180 xy=2618_1059 region=3 run=R_2012_04_14_16_56_03_
ATAAGCCTGTGCAGCTAGATATAGCACAAACTGACTGTACAGCCAGATAGGCAGATATAAGGCCTGTGCAGCTAGATATAGCACAAACTGACTCAGCCGACGATAGCGAGATATAAGAGGTCTGGCAGCTAGATATAGCCACAAACTAGGCTGTACAGCCAGTATAGGCAGATATAAGCC
>HMEZZP203GS4DN length=51 xy=2674_3801 region=3 run=R_2012_04_14_16_56_03_
GTTGGTGAGAACGGCATGTTTGTTTCATCCTCTGGTTATGTTGGTGAGAAT
>HMEZZP203GSDUY length=38 xy=2666_2200 region=3 run=R_2012_04_14_16_56_03_
CTCTGCATCTCCTAATTCTTCATATCTCCTCCTTCGTC
>HMEZZP203F4PPM length=33 xy=2396_3736 region=3 run=R_2012_04_14_16_56_03_
AGATATAAGCCTGTGCAGCTAGAATAGCACAAC
>HMEZZP203HHAJ4 length=31 xy=2950_1058 region=3 run=R_2012_04_14_16_56_03_
AGATATAGCACAAACTGACTGTACAGCCAGA
>HMEZZP203GVI4D length=36 xy=2702_1531 region=3 run=R_2012_04_14_16_56_03_
CTAGTTCCTGGAACTGCTATTCAGCTCAGGCAATTT
>HMEZZP203HFQZ0 length=62 xy=2932_2782 region=3 run=R_2012_04_14_16_56_03_
CCAGCCAGCCAGCCATCTAGCTAGCCAGCCAGCCAGCCGTCTAGCTCGCCAGCCAGCCGTCG
>HMEZZP203G38VL length=67 xy=2801_2655 region=3 run=R_2012_04_14_16_56_03_
AGCTAGCCAGCCAGCCAGCCGGCTAGCCAGCAAGCCAGCTGTCTAGCTAGCCAAGCCAGCCAGGCCG
>HMEZZP203FX4L6 length=44 xy=2321_3660 region=3 run=R_2012_04_14_16_56_03_
GGTGCCAGGTGGTAAAGAAAGGAGATGAAAGATCCAAGGAATTC
>HMEZZP203FNCGV length=59 xy=2199_0333 region=3 run=R_2012_04_14_16_56_03_
ACCAGGATTGTGTCTAACATAGTACAAAAGATGAAAATAGGTATGTGCCTGTACATTTT
>HMEZZP203G4I02 length=40 xy=2804_3524 region=3 run=R_2012_04_14_16_56_03_
CTAGATATAGCACAAACTAGACTGTACAGCCACGATAGGC
>HMEZZP203F6TM9 length=47 xy=2420_3843 region=3 run=R_2012_04_14_16_56_03_
CAGCCACGATAGGCGAGATATAAGACCTGTGCAGCTAGATATAGCAC
>HMEZZP203GNYGY length=44 xy=2616_0432 region=3 run=R_2012_04_14_16_56_03_
AATTCCATTCCCACATTCCATTCCCATTCCCACATCCGATTTCC
>HMEZZP203HENGK length=49 xy=2920_0690 region=3 run=R_2012_04_14_16_56_03_
GTGTTTGCTTACCAGGGGCCGTCATAACGAGTCATGTGTAGTTCTCCGT
>HMEZZP203GZW3N length=126 xy=2752_1473 region=3 run=R_2012_04_14_16_56_03_
CTAGGTCACCGTACACTCCTGCGACCTCTGACGCTGTGGGTGGGCACCGACGTCAACCTTGCTGATCCTCTTTACCACTCTCGACGTCGCTCCTCCGCCGAACCTCGATCCACCAACCAACCCTCG
>HMEZZP203F1Q1Q length=49 xy=2363_0668 region=3 run=R_2012_04_14_16_56_03_
GTTGGGGAAAGTAGCTGGATGTCTGTGCGATGAATGACGGAGGGGTGGA
>HMEZZP203G5GZJ length=65 xy=2815_2477 region=3 run=R_2012_04_14_16_56_03_
AGTTTGTGCTATATCTAGCTGTACAGGCTTATATCTGCCTATCTGGCTGTACAGTCAGTTTGTGC
>HMEZZP203GBHWJ length=35 xy=2474_0721 region=3 run=R_2012_04_14_16_56_03_
GTCAAAGGCTGCTGATAGATCTAATAAATCAGCAG
>HMEZZP203FK9YD length=189 xy=2175_2067 region=3 run=R_2012_04_14_16_56_03_
CTGGATGGCTAGCTAGACAGCTGCCTGGCTAGCTAGACGGCTGGCTGGCTAGCTAGATGGCTGGCTGGCTAGATAGCTGGCTGGCTGGTGAGCTAGCCGGCTGGATGTCGAGCTAGCTGGCTGGCTGGCGAGTTAGACGGCTGTCTGGTGAGCTAGCTGGCTGGCTGGCAAGCTAGACGGCTAGCTGGT
>HMEZZP203GVL1O length=169 xy=2703_1226 region=3 run=R_2012_04_14_16_56_03_
CTACTCTACTCTACTCTACTCTACTCTACTCACTCTACTCTACTCTACTCTACTCCACTCCACTCCACTCCACTCCACTCTACTCTACTCTACGTCTACGTCTACTCTACTCTACTCTACGTCTACTCTACGTCTACTCTACTCTACTCTACTCTACTCCCCTCCCTCT
>HMEZZP203GXC5W length=85 xy=2723_1106 region=3 run=R_2012_04_14_16_56_03_
CAAGCCGTCTAGCTTGCCAGCCAGCCGTCTAACTTGCCAGCCAGCCGTCTAGCTTGCCAGCCAGCCGTCTAGGCTCACCAGCCAG
>HMEZZP203G165Z length=138 xy=2778_1333 region=3 run=R_2012_04_14_16_56_03_
TAGCTAGATGGCTGGCTGGCTAGCTTGATGGCTGGCTGGCTGGCTACTAGATGGCTGGCGTGCCTGGCTAGCTATACAGGCGTGGTTGGCTGGCTAGCTAGCGGCTGGCTGACTGGCTAGCTGATGGCTGGCTGGACT
>HMEZZP203HG4KS length=38 xy=2948_1498 region=3 run=R_2012_04_14_16_56_03_
CTGGCAAGCTAGACAGCTGTCTGGCTGGCTAGCTAGAC
>HMEZZP203F7NVX length=139 xy=2430_2075 region=3 run=R_2012_04_14_16_56_03_
AGCCAGCCAACTGTCTAGCTACCAGCCAGCCAGCCAGCCATCTAGCTAACCAGCCAGCCATTCATCTAGCTAACCAGCCAGCAAGCCATCTAGCTAACCAGGCCAGCCAGCCATCTAGCTAGCCAGCCAGCCAGCCATC
>HMEZZP203HAHXL length=124 xy=2872_3511 region=3 run=R_2012_04_14_16_56_03_
GTCAGTTTGTGCTATATCTAGCTGCACAGGCTTATATCTGCCTATCTGGCTGTACAGTCAGTTGTGCTATATCTAGCTGACACAGGCTTAGTATCGTGCCTATCTGGCTGTACAGTCAGTTTGT
>HMEZZP203GSR3B length=99 xy=2671_0165 region=3 run=R_2012_04_14_16_56_03_
AACAACTAGTGCCATCCCATTGGGGTGATGTGCTGCGAAGCGGCACGTCACCCAATGAGGTGTTCAGGCGGTGAAGTGCCGCGAAGAGGCACCTCACCG
>HMEZZP203F404E length=58 xy=2400_2140 region=3 run=R_2012_04_14_16_56_03_
AACTAGACAGCTGGCTGGCAAGCTAGATGGCTGGCTTGCTGCTAGATGGCTGGCTGGC
>HMEZZP203HF1WQ length=49 xy=2936_0536 region=3 run=R_2012_04_14_16_56_03_
ATAGCACAAACTGACTGTACAGCCAGATAGGCAGATATAAGCCTGTGCA
>HMEZZP203G7PJN length=58 xy=2841_0385 region=3 run=R_2012_04_14_16_56_03_
CCAGTCGGTGTAAGCTGGGGAAAGTGCTGGATGTCTGTGTGATGAATGACGGAGGGGT
>HMEZZP203GRTOF length=210 xy=2660_0621 region=3 run=R_2012_04_14_16_56_03_
TCTACAGCCAGATAGGCAGATATAAGCCTGTACAGCTAGATATAGCACAAACTGACTCTACAGCCAGATAGGCAGATATAAGCCTGTAAGCTAGATATAGCACAACTGAACTCGTACAGCCAGATAGGCAGAGTATAAGCCTGTAACGCTAGNTATAGCACAACTGACTCTAACAGCCAGATAGGCAGATAGTAAGCCTAGTACAGCTGA
>HMEZZP203G028W length=87 xy=2765_2846 region=3 run=R_2012_04_14_16_56_03_
GCTGATTAGGTGGCCTGCCATAATATCGTTTCATGATGGATACCAAAGTGGTAGATCTGATTGAATTATTACTAGCACCCAACTTAG
>HMEZZP203G9GVR length=98 xy=2861_0549 region=3 run=R_2012_04_14_16_56_03_
CAGTACAGTCAGTTTGTGCTATATCTAGCTGTACAGGCTTATATCTGCCTATCTGGCTGTACAGTCAGTTTGTGCTATATCTAGCTGTACAGGCGTTA
>HMEZZP203G0WKH length=145 xy=2763_2383 region=3 run=R_2012_04_14_16_56_03_
CAGTTTGTGCTATATCTAGCTGCACAGGCTTATATCTGCCTATCTGGCTGTACAGTCAGTTTGTGCTATATCTAGCTGCACAGCTTATATCTGCCTATCTGGCTGTACAGTCTAGTTTGTGCTATATCTAGCTGCACAGTCTTAT
>HMEZZP203GXJDY length=37 xy=2725_0980 region=3 run=R_2012_04_14_16_56_03_
CAGCTTATATACTGCCTATCCTGGCTGTACCAGTCAG
>HMEZZP203GRVDG length=75 xy=2660_2818 region=3 run=R_2012_04_14_16_56_03_
CTGGCTAGCTAGATGGCTGGCTGGCTAGCTAGACAGCTGCTGGCTAGCTAGATGGCTGGCGTGGCTAGCTAGACN
>HMEZZP203G7KK1 length=64 xy=2839_2147 region=3 run=R_2012_04_14_16_56_03_
GTCTCATTATCTAGTTATTGAGTAAATGGAACTCGTCACATACCTTCAACTAGGTTCTCCAAAG
>HMEZZP203GM2OY length=108 xy=2606_0208 region=3 run=R_2012_04_14_16_56_03_
ATATAGCACAAACTGACTGTACAGCCAGATAGGCAGATATAAGCCTGTACAGCTAGATATAGCACAAACTGACTGTACAGCCAGATAGGCAGATATAAGCCTGTAAGC
>HMEZZP203G1AQB length=50 xy=2768_0257 region=3 run=R_2012_04_14_16_56_03_
AATGACAGAGTTGGTAGATTTACTATTCTATCCTCCAGTCTGTGCAAGTT
>HMEZZP203G6B1P length=91 xy=2825_1771 region=3 run=R_2012_04_14_16_56_03_
AACTGACTGTACAGCCAGATAGGCTGATATAAGCCTGTGCAGCTAGATATAGCACAAACTGACTGTACAGCCAGATAGGCAGATATAAGCC
>HMEZZP203FOTD1 length=32 xy=2215_3383 region=3 run=R_2012_04_14_16_56_03_
ACTTCAGACTGAGGTAAGCCTTCGTCGGTCGA
>HMEZZP203GVFEJ length=143 xy=2701_0809 region=3 run=R_2012_04_14_16_56_03_
GGTTTGACTAATCAGTACATGTTGAATGATCGAGGAAGTGATTTGCTGTGTAAGTGTCGGTCGTTGCATTTACTGTATTATTGTGTTTATTTTGTTTAGGGTTGACAAGAGTACATGCCGAATGTTACCTACTACTAACTTTG
>HMEZZP203GIAL4 length=73 xy=2551_2474 region=3 run=R_2012_04_14_16_56_03_
GGCAGATATAAGCCTGTAAAGCTAGATATAGCACAAACTGACTCTACAGCCAGATAGGCAGATATAAGCCTGT
>HMEZZP203GY1N6 length=29 xy=2742_1700 region=3 run=R_2012_04_14_16_56_03_
AGCCTTAGTCTGACCTCCCGACTTTCCTT
>HMEZZP203HBBNM length=103 xy=2882_1072 region=3 run=R_2012_04_14_16_56_03_
ATATAGCACAAACTGGCTCTACAGCCAGATAGGCAGATATAAGCCTGTACAGCTAGATATAGCACAAACTAGGACTGTACAGCCAGATAGGCAGATATAAGCC
>HMEZZP203FNSOZ length=196 xy=2204_0881 region=3 run=R_2012_04_14_16_56_03_
GAAGCGATTGAATATGTGTATGACCAGAAGTTAGTGAAAGTACTGGACTTCATGGAGACTCTCCTTGAAGGTTTGGCCAGACATCTATCTCCACTATTAGGAAAGACACATTGACCAGCTATCAGGTTCGCAGAGCCAGATTTTGTACTACCTCTGCAGTGCCTCCTACTGATGTTTCTAACTGCAGTTTTGTAAT
>HMEZZP203FYUPX length=69 xy=2330_0627 region=3 run=R_2012_04_14_16_56_03_
ATCTAGCTGTACAGGCTTATATCTGCCTATCTGGCTGTACAGTCAGTTTGTGCTATATCTAGCTGTACA
>HMEZZP203HA15B length=133 xy=2879_1037 region=3 run=R_2012_04_14_16_56_03_
GAGTCAGTTTGTGCTATATCTAGCTGTACAGGCTTATATCTGCCTATCTGGCTGTANAGTCAGTTTGTGCTATATCTAGCTGTACAGCTATATCTGCCGTATCGTGGCTGTACAGTCAGTTTGTGCTATATCT
>HMEZZP203GHEKD length=78 xy=2541_1899 region=3 run=R_2012_04_14_16_56_03_
GATGGTATAAAGCACAGTAAACAATAAACAATAAACAATAAGCTTGCTTTATTGTAATATCTGCAATCGTGTACCTTC
>HMEZZP203GB5N4 length=84 xy=2481_2850 region=3 run=R_2012_04_14_16_56_03_
ACACATCTATCTTGTACACACACAAGCATGCAGACACACACACACTCACATACAGGCACCGGGACGACACACATCTATTCTTGC
>HMEZZP203GKG6V length=69 xy=2576_1909 region=3 run=R_2012_04_14_16_56_03_
ATATACTGTTTAATTGCAGGTACTCCGCCTAGGAGTAGCCACTGTGTTTCATCCAGTCTAATTGAGACC
>HMEZZP203G4T0H length=57 xy=2808_1375 region=3 run=R_2012_04_14_16_56_03_
ACACAGGACAAACTGACTCCAACTAGGGAGACCTGCCACGTAGCAGCATGTCACCAA
>HMEZZP203HCT4W length=225 xy=2899_2046 region=3 run=R_2012_04_14_16_56_03_
GCTAGATATAGCACAAACTGACTCTACAGCCAGATAGGCAGATATAAGCCTGTACAGCTAGATATAGGCACAAACTGACTCTACAGCCAGATAGGCAGATATAAGCCTGTACAGCTAGATATAGGCACAAACTGACTGTACAGCCAGATAGGCAGATATAAGCCTGTACAGCTAGATATAGGCACAAACTGACNGTACAGCCAGATTAGGCAGATATAAGCCTGT
>HMEZZP203GGX8A length=262 xy=2536_1208 region=3 run=R_2012_04_14_16_56_03_
AGTACCACATCTGCCTGCAGAGCCTCAAAGTGCCACATCTGCCTGCAGAGCCACAAAGTGTCACATCTGCCTGAAGAACCTCAGAGAGGCCACATCTAGCTGCAGAACCTCAGAGTGCCCCGCTGTAGAAATTCAGAGTGCCCCATCTGCCTGCAGAATAGGAGTGCCCCATCTGCCTGCAGAATAGGAGTGCCACATCTGCCTGCAGAACCCCAAGTGCCACATCTGCCTACAGNGCCCCAAGTGCCACATCTGCCTGAAG
>HMEZZP203F33B6 length=48 xy=2389_3412 region=3 run=R_2012_04_14_16_56_03_
CTGCACTAGGCTTATATCTGCCTATCTGGCTGTACAGTCAGTTGTTGC
>HMEZZP203G79D9 length=59 xy=2847_1535 region=3 run=R_2012_04_14_16_56_03_
ATGAGCAAGCCACTGGACCAATGAAGTCTATCTGAATATCTGACCAAGGGAAAACTAAT
>HMEZZP203GUUO7 length=171 xy=2694_2649 region=3 run=R_2012_04_14_16_56_03_
TGGCTAGCTAGACGGCTGGCTGGCTGGCTAGCTAGATGGCTGGCTGGCTAGATAGACAGCTGGTTGGTAGCTAGATGGCTGGCTGTCTGGCTGCTGGCTGGCTAGATGGCTGGCTGGCTGGCTAGCTAGATGGCTGGCTAGCTAGGCAGCTAGGCTGGCTAGGGCTAGGCT
>HMEZZP203HEA2C length=167 xy=2916_1010 region=3 run=R_2012_04_14_16_56_03_
TTATATCTGCCTATCTGGCTGTACAGTCAGTTTGTGCTATATCTAGCTGCACAGGCTTATATCTGCCTATCTGGCTGTACAGTCAGTTTGTGGCTATATCTAGCTGCACTAGGCTTATATCTGCCTATCTGGCTGTACAGTCAGTTTGTGGCTATATCTAGCTGCAC
>HMEZZP203HE10A length=38 xy=2924_3160 region=3 run=R_2012_04_14_16_56_03_
GGCTCACTGGCTGGCAAGCTAGATGGCTGGCTAGCTAG
>HMEZZP203HENX4 length=35 xy=2920_1322 region=3 run=R_2012_04_14_16_56_03_
AGATAGGCAGATATAAGCCTGTAAGCTAGATATAG
>HMEZZP203GPTI1 length=49 xy=2637_1323 region=3 run=R_2012_04_14_16_56_03_
AGCTAGATATAGCACAAACTGGCTCTACAGCCAGATAGGCAGATATAAG
>HMEZZP203F8TDC length=108 xy=2443_2590 region=3 run=R_2012_04_14_16_56_03_
GTCTAGCTCACCAGCCAGCCATCTAGCTCACCAGCCAGCCGTCTAGCTCACCAGCCAGCCAGCTGTCTAGCTTGCCAGCCAGCCATCTAGCTCGCCAGCCAGGCTGTC
>HMEZZP203F8SO2 length=51 xy=2443_1716 region=3 run=R_2012_04_14_16_56_03_
CGAAGGGCTTTGGAACAGCAACTGTATGCCGCGTTAGCGTGCAACCGGGGC
>HMEZZP203GSPUH length=30 xy=2670_1351 region=3 run=R_2012_04_14_16_56_03_
TGTCTAGCTCACCAGCCAGCCGTCAGCTCG
>HMEZZP203GNRKT length=33 xy=2613_3787 region=3 run=R_2012_04_14_16_56_03_
TATTGTACTGAGCTGGAGACTAGAGCAATAAAN
>HMEZZP203FWNKL length=79 xy=2305_0451 region=3 run=R_2012_04_14_16_56_03_
AGTTTGTGCTATATCTAGCTGCACAGGCTTATATCTGCCTATCTGGCTGTACAGTCTAGTTTGTGCTATATCTAGCTGC
>HMEZZP203GKYTH length=121 xy=2582_0179 region=3 run=R_2012_04_14_16_56_03_
AACATCCAGCACTTTTGCCAACTTGCACAGACTGGAGGATAGAATAGCAAATCCTATCCTCTCGTCATTCATCACACTGGCATCCAGCACTTTCCCAACTGTACAGACTGAAGGATAGAAT
>HMEZZP203G8LID length=170 xy=2851_0851 region=3 run=R_2012_04_14_16_56_03_
CGAGGTTCATAGTACTATGGCATTCTTATCATGGAGCGTGAGGATACCGAGTGTCGGGAGACTCGAGGTTCATAGTATATGGCATTCTTATCATGGAGCGTGAGGATACCCAGTGTCGGGAGACTCGAGGGTTCATAGTATTATGGCATTCTTATCATGGAGCGTGAGGA
>HMEZZP203HEEU2 length=79 xy=2917_1836 region=3 run=R_2012_04_14_16_56_03_
ATCTAGCTCACCAGCCAGCCAGCCAGCGGTCTAGCTTGCCAGCCAGCCAGCCGTCTAGCTCGACAGGCCAGCCAGCCAG
>HMEZZP203HE4TV length=34 xy=2925_2721 region=3 run=R_2012_04_14_16_56_03_
CTTGCTGGCTTGCTGGCTAGCCAGCTGGCTGGCT
>HMEZZP203HCJ9Z length=213 xy=2896_1557 region=3 run=R_2012_04_14_16_56_03_
TGTACAGGCTTATATCTGCCTATCTGGCTGTACAGTCAGTTTGTGCTATATCTAGCTGCACAGACGTTATATCTGCCTATCTGGCTGTACAGTCAGTTTGTGCTATATCTAGCTGCACAGCGTTATATCTGCCTATCTGGCTGTACAGTCAGTTTGTGCTATATCTAGCTGCACAGGCTTATATCTGCCTATCTGGCTGTACAGTCAGTTTGT
>HMEZZP203GQP0L length=171 xy=2647_2467 region=3 run=R_2012_04_14_16_56_03_
CAGAGCATGAAGCTTCCTGCTTTACTAGGCCTGACTAATCGTCCTCCTTTCTAGACATGAGTAAGCGAACTGAACTGCAAGCCCTCGGCATTTCTGGGACTTGTAGTCCTGGAGGTGGGAGGTTGTAAATGAGAGTGTGAGAGTGCAATAACTACTAGCTGGCAGAGCGCG
>HMEZZP203FQX91 length=91 xy=2240_0631 region=3 run=R_2012_04_14_16_56_03_
ACTGTACAGCCAGATAGGCAGATATAAGCCTGTACAGCTAGATATAGCACAACTGACTGTACAGCCAGATAGGCAGATATAAGCCTGTAAC
>HMEZZP203F78KG length=58 xy=2437_0206 region=3 run=R_2012_04_14_16_56_03_
GACTTTACGAGCCAGGCGGCACTACATGTGCTTGCGAGAGAGCAGGCCCAGGGCGACT
>HMEZZP203G3J6P length=73 xy=2793_3423 region=3 run=R_2012_04_14_16_56_03_
ATAGCACAAACTAGACTGTACAGCCACGATAGGCAGATATAAGCCTCGTGCAGCTAGATATAGCACAAACTAG
>HMEZZP203G0PA9 length=161 xy=2761_1171 region=3 run=R_2012_04_14_16_56_03_
CTAGCTCGCCAGCCAGCCGTCTAGCTCACCAGCTAGCCGTCTAGCTTTCCAGCCAGCCGAGCTAGCTCACCAGCCAGCTGGCTAGCTCACCACCAGCCAGCTAGCTAGCCAGCCAGCTGTATATCTAGCCAACAGCCATCTAGCTAGCCAGCCAGCCATTC
>HMEZZP203HBXI7 length=76 xy=2889_0753 region=3 run=R_2012_04_14_16_56_03_
ACAAACTGACTGTACAACCAGATAGGCAGATATAAGCCTGTACAGCTAGATATAGCACAAACTGACTGTGCACGCC
>HMEZZP203F9VKO length=197 xy=2455_2950 region=3 run=R_2012_04_14_16_56_03_
TGCTATATCTAGCTGCACAGGCTTATATCTGCCTATCTGGCTGTACAGTCAGTTTGTGCTATATCTAGCTGCACAGGCTTATATCTGCCTATCTGGCTGTACAGTCAGGTTTGTGCTATATCTAGCTGCACAGGCTTATATCTGCCTATCTGGCTAGTACAGTCAGGTTTGTGCTATATCTAGCTGCACAGGCTTAT
>HMEZZP203GKVNH length=50 xy=2581_0171 region=3 run=R_2012_04_14_16_56_03_
ATCAGAGTAAGCATTGGTAGGAGAACCATCAGAGTAAGCATTGGTAGGAG
>HMEZZP203F52CG length=43 xy=2412_1230 region=3 run=R_2012_04_14_16_56_03_
AATCAGAAGATATAAATGGAAAATAATGATATAGTAACCTCTT
>HMEZZP203GX02H length=40 xy=2730_3415 region=3 run=R_2012_04_14_16_56_03_
ACAGGCTTATATCTGCCTATCTGGCTGTAGAGTCAGTTTG
>HMEZZP203F0C36 length=151 xy=2347_1492 region=3 run=R_2012_04_14_16_56_03_
CTAGATGCCTGGCTGGCTGGCTAGCTAGCCAGCTGGCTAGCTAGCTACTGGCTAGCTAGTTGGCTGGCTGGCTGGCTAGCGTAGCCGAATGGCTGTCAGGCTAGATGGCTGGCTGGCAAGCTATTGGCTGGCTGGCAGCTAGNTGACTGGC
>HMEZZP203GYRRQ length=74 xy=2739_1156 region=3 run=R_2012_04_14_16_56_03_
TGCTATATCTAGCTGCACAGGCTTATATCTGCCTATCTGGCTGTACAGTCAGTTTGTGCTATATCTAGCTGCAC
>HMEZZP203HBFQ0 length=90 xy=2883_2282 region=3 run=R_2012_04_14_16_56_03_
GTGGAGTGTGGGTGGAGTGTGGTTGGAGTGTGGGTGGAGTGTGGGTGGAGTGTGGTTGGAGTGTGGTCTGAGTGTGGTCTGAGTGTGGTT
>HMEZZP203F97AW length=110 xy=2459_1766 region=3 run=R_2012_04_14_16_56_03_
GCAAGCTAGATGGTTGGCTGGCTGGTTATATAAAGGGCTGTCTGGCTAGCTAGACATCTGGCTGGCTGGATAGCTAGACGTCTGGCTGGCTGGCTAGCTAGACGTCTGGT
>HMEZZP203GT4M3 length=56 xy=2686_1645 region=3 run=R_2012_04_14_16_56_03_
AGGTGAGAGATAGGGCTGCTGGGTCGAGTGGGTCGTTGAGTCCTAGGTTGAGGTCG
>HMEZZP203HCTF4 length=72 xy=2899_1154 region=3 run=R_2012_04_14_16_56_03_
ATGTGACACCTCTTCTTTCTCTCTTCTGCTCTGAGCTCTCCACGCTCTCACACCTCTACTCCTGGTCCGTTC
>HMEZZP203GEI10 length=79 xy=2508_2918 region=3 run=R_2012_04_14_16_56_03_
GCTAGATATAGCACAAACTGACTGTACAGCCAGATAGGCAGATATAAGGCCTGTAGAGCTAGATATAGCACAAACGTAG
>HMEZZP203GMZ34 length=73 xy=2605_0962 region=3 run=R_2012_04_14_16_56_03_
ACCAGCTAGCCGTCTAGCTTGCCAGCCAGCCATCTAGCCTGCCAGCCATCCGGCCAGCTAGCCAGCCAGCCAG
>HMEZZP203FLWGN length=67 xy=2182_2565 region=3 run=R_2012_04_14_16_56_03_
AGCTGTACAGGCTTATATCTGCCTATCTGGCTGTACAGTCAGTTTGTGCTATATCTAGCTGCAGNGG
>HMEZZP203GBVHV length=43 xy=2478_1953 region=3 run=R_2012_04_14_16_56_03_
TCTTATTGGGAATTAAGATCCTTATGATCTGTACTTTTCTATG
>HMEZZP203G7R5D length=133 xy=2841_3759 region=3 run=R_2012_04_14_16_56_03_
ACTCTACAGCCAGATAGGCAGATATAAGCCCTGTAAAGCTAGATATAGCACAAACTAGACTCTACAGCCNGATAGGCGAGATATAAGACCCTGTACGAGCGAGATATAGCACAAACTAGACTGTACAGCCAGA
>HMEZZP203FJBYG length=78 xy=2153_1462 region=3 run=R_2012_04_14_16_56_03_
GGGTATGGGGTTTTGTCATTTACAAAGGTTAGGGTTTTGTCATTTACTAGAGGTTGGGGTTTTGGTCATTTACGGTTA
>HMEZZP203G7A3U length=61 xy=2836_2152 region=3 run=R_2012_04_14_16_56_03_
AACTAGGCTTCCTTCTTACCGATTCTTCTCCAGTGCTGGCCAGGAGCGGGGAAACGGAAGG
>HMEZZP203G1W7X length=118 xy=2775_0731 region=3 run=R_2012_04_14_16_56_03_
ATAAGCCTGTACAGCTAGATATAGCACAAACTGACTCTACAGCCAGATAGGCAGATATAAGCCTGTACAGCTAGATATAGCACAAACTGACTCGTACAGCCAGATAGGCAGATATAAG
>HMEZZP203G6VTI length=79 xy=2831_2820 region=3 run=R_2012_04_14_16_56_03_
GCTTATATCTGCCTATCTGGCTGTACAGTGAGTTTGTGCTATATCTAGCTGCACAGGCTTATATCTGCCTATCGTGGCT
>HMEZZP203FKE3B length=206 xy=2165_3029 region=3 run=R_2012_04_14_16_56_03_
TTATATCTGCCTATCTGGCTGTAGAGCCAGTTTGTTGCTATATCTAGCTGTACAGGCTTATATCTGCCTATCTGGCTGTACAGTCAGTTTGTTGGCTATATCCAGCTGTACAGGCTTATAGTCTGCCTATCTGGCTGTACAGTCAGTTTGTTGGCTATATCCTAGCTGTACAGGCTTATAGTCTGCCTATCTGGGCTGTACAGTCA
>HMEZZP203FTU44 length=35 xy=2273_1366 region=3 run=R_2012_04_14_16_56_03_
GATATAAGCCTGTGCAGCTAGATATAGCACAAACT
>HMEZZP203FX5JW length=62 xy=2322_0778 region=3 run=R_2012_04_14_16_56_03_
CACATCACTCAGGGCCAGCACTCCTCTCACACTCTTCCACATCACTCAGGGCCAGCACTCCT
>HMEZZP203G2FYI length=113 xy=2781_0440 region=3 run=R_2012_04_14_16_56_03_
GGCAGATATAAGCCTGTGCAGCTAGATATAGCACAAACTGACTGTACAGCCAGAGAGGCAGATATAAGCCTGTGCAGCTAGATATAGCACAACTGACTGTACAGCCAGAGAGG
>HMEZZP203GZTSU length=33 xy=2751_1292 region=3 run=R_2012_04_14_16_56_03_
CACAGAGGATGGCATTGATACTGAATGTAAAGG
>HMEZZP203G97L3 length=50 xy=2869_2425 region=3 run=R_2012_04_14_16_56_03_
GATATAAGCCTGTGCAGCTAGATATAGCACAAACTGACTGTACAGCCAGA
>HMEZZP203HGRF4 length=75 xy=2944_0866 region=3 run=R_2012_04_14_16_56_03_
ATATCTGCCTATCTGGCTGTAGAGTCAGTTTGTGCTATATCTAGCTTTACAGCTATATCTGCCTATCTGGCTGTA
>HMEZZP203G5AY7 length=53 xy=2813_2881 region=3 run=R_2012_04_14_16_56_03_
TAGATAGCTGGCTGGCTGGCGAGCTAGATGGCTGGCTGGCTGGTGAGCTAGGA
>HMEZZP203GJWB5 length=72 xy=2569_3555 region=3 run=R_2012_04_14_16_56_03_
ATCTAGCTAGCCAGCAGTCTACCTCGCCAGCCAGCCATCTATTTGTCCACGCCACGCCGTCCGAGCCAGCCA
>HMEZZP203GVW71 length=37 xy=2706_3423 region=3 run=R_2012_04_14_16_56_03_
AGTAGGTTTGCGTTGGTGGACCTGAGGTTCCTGCTTT
>HMEZZP203FPMX5 length=219 xy=2225_0731 region=3 run=R_2012_04_14_16_56_03_
TAGCACAAACTGACTCTACAGCCAGATAGGCAGATATAAGCCTGTACAGCTAGATATAGCACAAACTGACTCTACAGCCAGATAGGCAGATATAAGCCTGTACAGCTAGATATAGGCACAAACTGACTCTACAGCCAGATAGGCAGATATAAGCCTGTACAGCTAGATATAGGCACAAACTAGCTCTACAGCCAGATAGGCAGATATAAGCCTGTACAG
>HMEZZP203HG355 length=113 xy=2948_0971 region=3 run=R_2012_04_14_16_56_03_
GCTAGCCAGCCAGCCAGCCAGCCATCTAGCTAGCCGAGCCAGCCATCTAGTTAGCCAGGCCAGGCCAGCCGTCTAGCTCGCCAGCCAGCCGTCTAGCTCGCCAGCCACCCATC
>HMEZZP203FJ1FD length=111 xy=2161_1703 region=3 run=R_2012_04_14_16_56_03_
CAGCCATCCGGCTAGCTAGCCAGCCAGCCAGCCAGCTAGCTAACAGCCAGCCAGCCTTCAGTTATCCAGGCCAGCAAGCCGTCTAGCTAGCCAGCTTGCCAGCCTTCAGAT
>HMEZZP203F9G9S length=84 xy=2451_0798 region=3 run=R_2012_04_14_16_56_03_
GGACTAGAGGGGAATAGATTTACTATTCCATCCTCCAGTCTGAGCAAGGCGGGGAAAGATGTATGGGTGGATTTAATGTAATTT
>HMEZZP203HBS6F length=65 xy=2887_3301 region=3 run=R_2012_04_14_16_56_03_
AGATATAGCACAAACTAGACTGTACAGCCAGATAGGCAGATATAAGCCTGTGCAGCTAGATATAC
>HMEZZP203GEER2 length=61 xy=2507_1472 region=3 run=R_2012_04_14_16_56_03_
TTACAGGCTTATATCTGCCTATCTGGCTGTANAGTCAGTTTGTGCTATATCTAGCTGACAG
>HMEZZP203GGEF7 length=60 xy=2530_0149 region=3 run=R_2012_04_14_16_56_03_
AAACCTATGTGCCGAGTGTTTGTGTTTGTATAATTGTGACTAACAACGGGCCCNCCATAG
>HMEZZP203FLVBM length=216 xy=2182_1088 region=3 run=R_2012_04_14_16_56_03_
CTGGCTGTAGAGCCAGTTTGTGCTATATCTAGCTGTACAGGCTTATATCTGCCTATCTGGCTGTACAGCCAGTTTGTGCTATATCTAGCTGTACAGGCTTATATCTGCCTATCTGGCTGTACAGCCAGTTTGTTGCTATATCTAGCTGTACAGGCTTATATCTGCCTATCTGGCTGTACAGTCAGTTTGTTGCTATATCTAGCTGTCAGGCTATAT
>HMEZZP203FWU05 length=39 xy=2307_1927 region=3 run=R_2012_04_14_16_56_03_
CAGTAACGTGCGCATTGGAGTATAAAGGACCTATTACCT
>HMEZZP203GHKVF length=124 xy=2543_1881 region=3 run=R_2012_04_14_16_56_03_
ATATCTAGCTGCACAGGCTTATATCTGCCTATCTGGCTGTACAGTCAGTTTGTGCTATATCTAGCTGCACAGGCTTATAGTCTGCCTATCTGGCTGTANAGTCAGTTTGTGCTATATCTAGCTT
>HMEZZP203GH9QO length=144 xy=2551_1342 region=3 run=R_2012_04_14_16_56_03_
GCATATACAGAGTGCACATAGTGAATACCAGGTGCACTGCATAAACCATAGGCATATACGGAGTGCACATAGTGAATACCAGATGCACTGCATCAACCATAGGCATATACGGAGTGCACATAGTGAATACCAGATGCACTGCAT
>HMEZZP203F7G4L length=113 xy=2428_1507 region=3 run=R_2012_04_14_16_56_03_
CTAGCCAGCCATCTAGCTAGCCAGCCATCTAACTCACCAGCCAGCCATCTATCTTGCCAGCCAGATGTCGAGCCAGCCAGCCAGCGCGTAGCCAGCCAGCCAGCCGGCTTACC
>HMEZZP203G0CXC length=41 xy=2757_1502 region=3 run=R_2012_04_14_16_56_03_
GACACAATTCATCTTCATTGATTTTGACTTAATGTCAGAAA
>HMEZZP203HA0I9 length=119 xy=2878_3043 region=3 run=R_2012_04_14_16_56_03_
GCCAGCCAGCCGTCTAGCTAGCCAGCCATCCAGCCATCTAGCTAGCCAGCCAGTCCAGCCATCTAGCGTAGCCAGCCAGCCAGCCTATCTAGCTAGCCAGCCAGCCAGCCTTAGCCATC
>HMEZZP203GYFI4 length=145 xy=2735_1678 region=3 run=R_2012_04_14_16_56_03_
GTAGAGGAGAGGGAGTGGAGTAGAGTAGAGGAGAGGGAGTGGAGTAGAGTAGAGTAGAGTAGAGTAGAGTAGAGTGGAGTGGAGTGGAGTGGAGTGAGTGGAGTAGAGTAGAGTAGAGTAGAGTAGAGTAGGAGTAGAGTAGAGT
>HMEZZP203GH6FM length=51 xy=2550_1152 region=3 run=R_2012_04_14_16_56_03_
ATGGCTGGCTAGCCTGCCTGCTGGCTGGCTAGCCAGCCATATACGTGGCGT
>HMEZZP203GDMCV length=137 xy=2498_1501 region=3 run=R_2012_04_14_16_56_03_
ACAAACAAGACAAATACATCATTAAGTCACCGAGCAGTTAAACCAACAGAGCATCCTGGGCGTAGAAGCATTGCAAAGTGCGTGCAGGAAACCGACATGAGTCATATTACACATTCCATTGTGCTACAAGGCACACA
>HMEZZP203GQOB2 length=88 xy=2647_0288 region=3 run=R_2012_04_14_16_56_03_
GTACAGTCAGTTTGTGCTATATCTAGCTGCACAGGCTTATATCTGCCTATCTGGCTGTACAGTCAGTTTGTGCTATATCTAGCTGCAC
>HMEZZP203FNCFX length=402 xy=2199_0299 region=3 run=R_2012_04_14_16_56_03_
GTCAGAATAATACGACATAAACCACACACTAAAGAAGCCTGTGTGGTGCATTCTGGTCATTGTAATAATCAAATGAAAAATGTAACCTAGAGTATTCATAGCTACCAGGAAAATAAAATACAAACACTATGTAAACAACACAGGAGAGTTACAGAGTAATCTGTTAGTCTGCGCTCATTTCAGCGTTCGCAAAGTGTGAGCTAAGTGTTGGCTGTTGGCAGGAACCCCTGGTCCTGGCACCAGCCTCCCTAGCTGCCCCCTTCCCAGCCTTCCTCCCACCACAGGTACCTTCACTGCCCCACTCTGCCTCCCTGGAAGAGCTGCTGTGAAGCGCAAGAAAAGCACATGTAAATTCGATTTCTTAAGTGTTTTTTTTCTAGTTTTTTCCCCTTTACCNCTTCC
>HMEZZP203F1451 length=387 xy=2367_2583 region=3 run=R_2012_04_14_16_56_03_
TCCTCTCTCTCTCTCTCTCTCTCTCTCTCTCTCTCTCTCTCTCTCTCTCTCTCTCTCTCTCTCTCTCTCTCTCTCTCTCTCTCTCTCTCTCTCTCTCTCTCTCTCTCTCTCTCTCTCTCTCTCTCTCTCTCTCTCTCTCTCTCTCTCTCTCTCTCTCTCTCTCTCTCTCTCTCTCTCTCTCTCTCTCTCTCTCTCTCTCTCTCTCTCTCTCTCTCTCTCTCTCTCTCTCTCTCTCTCTCTCTCTCTCTCTCTCTCTCTCTCTCTCTCTCTCTCTCTCTCTCTCTCTCTCTCTCTCTCTCTCTCTCTCTCTCTCTCTCTCTCTCTCTCTCTCTCTCTCTCTCTCTCTCTCTCTCTCTCTCTCTCTCTCTCTCTCTCTCTCTCTCTCTC
>HMEZZP203FU9M9 length=135 xy=2289_1283 region=3 run=R_2012_04_14_16_56_03_
ACTGACTGTACAGCCAGATAGGCAGATATAAGCTGTGCAGCTAGATATAGCACAAACTAGACTGTACAGCCAGATAGGCAGATATAAGCCTGTGCAGCTAGATATAGCACAAACTGCGTGTACAGCCAGATAGGC
>HMEZZP203GY0I2 length=85 xy=2742_0220 region=3 run=R_2012_04_14_16_56_03_
CATTCACTGGCCAACCACACAAACATCTATATAGTTCGCAACATGGCTCACACCGGCTGTACGGCACAGACTTCAAGGCACAACN
>HMEZZP203GGVZF length=53 xy=2535_2393 region=3 run=R_2012_04_14_16_56_03_
GCCAGCCAGCTGTCTAGCTAGCCAGCCAGCCAGCCATCTAGCTAGCCAGCCAG
>HMEZZP203HGGGR length=210 xy=2940_3017 region=3 run=R_2012_04_14_16_56_03_
CTAGCCAGCCATCCAGACATCTAGCTAGCCAGCCAGCCAGATGCCTAGCTAGTCAGCCAGCCCATTAGCTAACCAGCCAGCCAACCGTCTAGCTTGCCAGCCAGCCGTCTACCTCACCAGCCAGCCATCAGCTTGACAGCCAGCCTAGTCGAGCCAGCCAGCCAGCCGATTGAGCCAGCCAGCCAGCCTAGCTACAGCCAGCCAGCCAGC
>HMEZZP203HGP6P length=41 xy=2943_3327 region=3 run=R_2012_04_14_16_56_03_
TGGCTAGTCTGTTGGAAGTATACAGTGTATCCAGTGTTTTG
>HMEZZP203GMUEL length=187 xy=2603_1755 region=3 run=R_2012_04_14_16_56_03_
GCGAGCCATCCAGCCAGCCGGCTACCTAGCCAGCCAGCCAGCCGGCTATCTAACGAGCCAGCCAGCCATCTAGCTAACCAGCCAGCCAGCCATCTAGCTAACCAGCCAGCCAACCATGTAGCTAACCAGCCAGCCAGCCATCTAGCTAACCGNTCCAGCCAGCCGTCTAGCTAGTCCAGCCAGCCAG
>HMEZZP203GTAOC length=92 xy=2676_3770 region=3 run=R_2012_04_14_16_56_03_
TGGCTGTACAGTCAGTTTGTGCTATATCTAGCTGCACAGGCTTATATCTGCCTATCTGGCTGTACAGTCAGTTTGTGCTATATCTAGCTGCA
>HMEZZP203GW9XL length=88 xy=2722_1015 region=3 run=R_2012_04_14_16_56_03_
GTACAGTCAGTTTGTGCTATATCTAGCTGCACAGGCTTATATCTGCCTATCTGGCTGTACAGTCAGTTTGTGCTATATCTAGCTGCAC
>HMEZZP203F94JV length=131 xy=2458_2297 region=3 run=R_2012_04_14_16_56_03_
TCAACTGTTAGCGCACTGCACTTGCTGCCTCAGGGTGTCGCCAATTTTNTTTAGAAACCAACACACATTGTATGTTGCCATGACGGCCGTGGGTTAGGGTCTTCGTAGCGGTGCACTGCGTTCCTCGAGAT
>HMEZZP203G6I90 length=161 xy=2827_2950 region=3 run=R_2012_04_14_16_56_03_
AGCCAGCAGACTAGCTAGCCAGCCAGTGAGCCATCTAGCTAGTCAGCCGTCTACCTAGCCAGCCAGCCAGCCTGCCATCTAGCTCGCCAGCCAGTCGTCTAGCTCGCCAACCAGGCATCTAGCTCACCAGCCAGCCAGCCATCTAGCTGCCAGCCAGCCAT
>HMEZZP203FXGTN length=29 xy=2314_1497 region=3 run=R_2012_04_14_16_56_03_
AGATATAAGCCTGTGCAGCTAGATATAGC
>HMEZZP203GOFW4 length=153 xy=2621_2566 region=3 run=R_2012_04_14_16_56_03_
AGCTAGATATAGCACAAACTGACTGTACAGCCAGATAGGCAGATATAAGCCTGTGCAGCTAGATATAGCACAAACTGACTGTACAGCCTAGGAGTAGGCAGATAAGTAACGCCTGTGGGCAGGCTAGATATACGCACAAACTTGGACTGTACA
>HMEZZP203GR201 length=83 xy=2663_0451 region=3 run=R_2012_04_14_16_56_03_
CGAGTCGAGCCAGCGCACAACATTGTATAAATAGCACTGCATTTATACAATGTTGTGCGCTGGCTCGACTCGATACGTGGCGT
>HMEZZP203G8FQ6 length=53 xy=2849_1584 region=3 run=R_2012_04_14_16_56_03_
GCCGACGCTGCTTTGTCTGTCCTACCTGCCGCTCGAGCTCGCTGTAAAATTGG
>HMEZZP203G9YE2 length=70 xy=2866_2796 region=3 run=R_2012_04_14_16_56_03_
CGTCTAGCTAGCCAGACAGCCAGCCGCCATATAGCAAGCCAGACAGCCAGCCAGCCATTTAGCTAGCCAG
>HMEZZP203HFPM3 length=252 xy=2932_1021 region=3 run=R_2012_04_14_16_56_03_
AATTGAGGGCGGTTGAATTTAATGGAGGACAATGCAGCGTCTTGGGGTAGTAATGGAGGGTGGTGGAGTATAATGGAGGGTGGTGGAGTATAATGGAGTGTGGTGGAGTATAATTGAGGGTGGTGGAGTATAATGGAGGGTGGTGGAGTGTAATGGAGGTACGAATGCAATGTGGTGGAGTAGTAATGGAGTGTGGTGGAGTATAATGGAGGTGGTGGAGTATAATGGAGGGTGGTGGAGTATAATAGGAAG
>HMEZZP203G3B3G length=218 xy=2791_1130 region=3 run=R_2012_04_14_16_56_03_
GCCAGACAGCCTGCCAGCCATCCAGCTAGCCAGACAGCCAGCCAGCCATCTAGCTAGCCAGACAGCCAGCCAGCCATCTAGCTAGCCAGACAGCCAGTCAGCTGTCTAGCTAGCCAGACAGCCAGACAGCCGTNTAGCTAGCCAGACAGCCAGCCAGTCCGTCTAGCAGCCAGACAGCCAGCCAGTCCGTCTAGCAAGCCAGACAGCCAGCCAGTCCA
>HMEZZP203GE57L length=224 xy=2516_0159 region=3 run=R_2012_04_14_16_56_03_
GGCTGTACTGTCAGTTTGTGCTATATCTAGCTGTACAGGCTTATATCTGCCTATCTGGCTGTAGAGTCAGTTTGTGCTATATCTAGCTGTACAGGCTTATATCTGCCTATCTGGCTGTAGAGTCAGTTTGGTGCTATATCTAGCTGTACAGGCTTATATCTGCCTATCTGGCTGTAGAGTCAGTTTGGTGTCTATATCTAGCTGTACAGGCTTATATCTGCCTA
>HMEZZP203FNIV2 length=118 xy=2201_0464 region=3 run=R_2012_04_14_16_56_03_
ACAAACTGGCTTTACAGCCAGATAGGCAGATATACGCCTGTAGAGCTAGATATAGCACAAACTGACTGTACAGCCAGATAGGCAGATATAAGCCTGTACAGCTAGATATAGGCACAAC
>HMEZZP203FY0TY length=45 xy=2332_0356 region=3 run=R_2012_04_14_16_56_03_
ATGCGCGACTTACAAAATGTCGCCTTTAAAAATAGTCGACTTTGG
>HMEZZP203GOJS9 length=87 xy=2622_3515 region=3 run=R_2012_04_14_16_56_03_
ATCTAGCTGCACAGGCTTATATCTGCCTATCTGGCTGTAGAGTCAGTTTGTGCTATATCTAGCTGTACAGGCTTATATCTGCCTATC
>HMEZZP203HF8F3 length=81 xy=2938_0817 region=3 run=R_2012_04_14_16_56_03_
CTATATCTAGCTGCACAGGCTTATATCTGCCTATCTGGCTGTACAGTCAGTTTGTGCTATATCTAGCTGCACGAGGTCTTA
>HMEZZP203FQGSJ length=42 xy=2234_2545 region=3 run=R_2012_04_14_16_56_03_
AGACAGCTGGCTGGCTGGCTAGCTAGATGGCTGGCTGGCTGG
>HMEZZP203G07QX length=282 xy=2767_0487 region=3 run=R_2012_04_14_16_56_03_
CTAGCTAGCCAGCCAGCCATCTAGCTAGCCAGTGATCTAGCTTGCCAGCCAGTCAGCCATCTAGCTCGCCAGCCAGCCGTCTAGCTTGCCAGACAGCCATCTAGCTTACCAGCGAGCCGATCTAGCTCACCAGCCAGCCGTCTAGCTCACCAGCCAGCCGTCTAGCTCACCAGCCAGCCGGCTAGCTAGATCGCTGGCTAGCTAGATGGCTGGCTGGCTAGCTAGACAGCTGGCTGGCTAGCTGGCTGTCTAGCTAGCGGCTGGCTGGCTGGCTAGCTAGAT
>HMEZZP203F25O8 length=36 xy=2379_0778 region=3 run=R_2012_04_14_16_56_03_
TGGATGCTGTGCAGAAAGGCTCTTGACCATGTTTTN
>HMEZZP203GSJNS length=37 xy=2668_1526 region=3 run=R_2012_04_14_16_56_03_
ACTTGCTCAGACTGGAGGATGGAATAGTAAATCTATT
>HMEZZP203FQOOD length=385 xy=2237_0475 region=3 run=R_2012_04_14_16_56_03_
CAGTAGTTTCTGCCTCAAAGATTTTTCAAAGCCCCTGCATAGCCTTTGTCTGATAGGGCGGTAATCCCACCTCTTGGTCATCACCTCTTTCTAAGCTCATCAGAACTGGGCAAAGGAATTCATGCCTTCCAGTTCACCTGTGTTGATTCATAAGCTACTTACTTCCATTGAATTGATGATATCTCCACCTCTTCTTCAGCACCAGATGTTTGTGGCCTTAACCCATTTCTCCTCGACATGAATGGCCTCTTCTTCCAGACTCTGCTTCCTTAGTTCCTTCACGTTCCTCAATCTGCGCTGATGCACATCTGCCACTACGATTATTTATTCTTCTGGTAGAGGTGGTCTCCATATGCTTGTCTGCTGTAGAAGCACAACACAGCAC
>HMEZZP203GD3TW length=31 xy=2503_3666 region=3 run=R_2012_04_14_16_56_03_
ACAGCTAGATATAGCACAAACTAGACTGTAC
>HMEZZP203F1OY4 length=54 xy=2362_2078 region=3 run=R_2012_04_14_16_56_03_
CACCTCTTCCTTTGGGCTCTTCCACCACCATGGCTGTTTGGCCTGTAGACTCAA
>HMEZZP203GUV3U length=49 xy=2695_0376 region=3 run=R_2012_04_14_16_56_03_
AGGCTTATATCTGCCTATCTGGCTAGTACAGTCACTTTGTGCTATATTT
>HMEZZP203G3JWT length=62 xy=2793_3067 region=3 run=R_2012_04_14_16_56_03_
ACGCAAGGAAGACAAGATTTAACACGGCTCATTTACTAGAGTCGCATCTACTGAGTTTTCTA
>HMEZZP203G8YRM length=227 xy=2855_1648 region=3 run=R_2012_04_14_16_56_03_
GCTTGCATGACAGTTTGCTGGTAGCATGGGTGTGGTGCTTGTTCTTCTGGCACATGGCGTTGCAGGGCTAGGACTGTGTGCTGCAGCAGATGCGCTGCGGGATGCTGGGACTTGCAACAGGCACCAAGAGTGGTTGCTCACTTTCTGGAGAGTTAAGAGAGGAAGACGGTGGTGGTGGTGACAGCGGTGGTACTGTTGGTGATTGAGGATGAGGGTATACGTGGCGT
>HMEZZP203G9BIG length=102 xy=2859_1782 region=3 run=R_2012_04_14_16_56_03_
CTGATTAGCTAGATGGATGGCTGGCTGGTTAGCTAGCCGGCTGGATGGCTAGCTAGGTAGCCGGCTGGCTGGCTGTCTCGCCGGCTGGCTGGCTGGCTCGAC
>HMEZZP203GPQKH length=45 xy=2636_1583 region=3 run=R_2012_04_14_16_56_03_
AGATATAGCACAAACTGACTGTACAGCCAGATAGGCAGATATAAG
>HMEZZP203HDZNQ length=294 xy=2912_2612 region=3 run=R_2012_04_14_16_56_03_
GGCGAGACAGCCAGCCAGCCGGCTACCTAGCTAGCCAGCCAGCCGGCTAGCTAACCAGCCAGCCATCCATCTAGCTAATCAACCAGCCAGCCCTCTAGCCAGCCAGTCAACCAGCCATCTATCTAGCTAGCCAGCCAGCCATCTAGCTCACCAGCCAGCCTAGCCATCTAGCTCACCAGCCAGCCAGCCAGCCGTCAGCTTGCCAGCAGCCATCAGCTCGCCAGCCAGCCAGCGTCAGCACNGCCAGCATCNGTCAGCTAGCCAGCCATCCTGCTAGCCAGCCAGCCAGCCATC
>HMEZZP203G4PZA length=227 xy=2807_0244 region=3 run=R_2012_04_14_16_56_03_
GCTCGAGTGCCAGCTGCTTGCCTTGGCCAGAATGGCCTCCACAAACAGATTTCAAGAACAGTCACTGCTGGTGGTGAATTTTGCTCGTAGTACGTTGGCCGTTTGGTCCGGACCGTACCTAACCTTACCAAAAGGGGAACGAACGTAACCAAAGGGGGGACTTAGGGGACTTTTATCATATGCTGCTGTGCCGCTGATCTGACCCTATGCCGCTGACAAAAATAAAC
>HMEZZP203GR2XP length=495 xy=2663_0331 region=3 run=R_2012_04_14_16_56_03_
TGATGGCCCTCTGTCACCTCAGCTGTCTGTCCTGGGGGCGTGTGTCCCTGTCCCTGCTCGTGCAGCTTAGCACGCTCCGCTCGCCGACCTACGCCACTTCCTCCGCGTCGCGCAGGAAGTGGCGTGGGCGCCGCTTGTTTTATGGCGGAGCCGCGGCCTCCGCTTGTTTTCTGGTGGAGCCGCGGCCTCCGCTTGTTTTCTGGCGGTCCGGGCTCCGCCTGCGAGGTTTCCAACTCGTAATCAGGCGGAGCGGCCCTGCCGGAAAGAGGCAGAGGCCTTTCGGCCTCTCCGCCTGTTTCCGGCGGGGCCGCTCCGCCTGGGTCGTAATGACCCTGATGGTCTTTCAACACCGAATAAAGGATGTAATTTAGGCCCAGGCACCCCATAATCTGCGTGCTACTGCAGATTGCATTTTGTGAATTAGCGCTGGTTTATTGCATTCGCATGCCCTGCCGAACGCGCAAATTGAGTTCATTTTGTGAAATGTTCGGCTTG
>HMEZZP203GZ6OP length=43 xy=2755_1607 region=3 run=R_2012_04_14_16_56_03_
CACAAGATTCACAGACGGCGGCGCACAGGGCAGCAGACGAATA
>HMEZZP203G4T3W length=42 xy=2808_1498 region=3 run=R_2012_04_14_16_56_03_
TCATAATCCTACTTAGGTTTGATCACAGTGGCGATATGTGAC
>HMEZZP203FPDHN length=53 xy=2222_0761 region=3 run=R_2012_04_14_16_56_03_
GCTTGACCTCGCTTGATGCCTTATCACAGAGTTGGCATCGCTTGACCTCGCTT
>HMEZZP203F9Q5V length=479 xy=2454_1329 region=3 run=R_2012_04_14_16_56_03_
ATTCGTGCTTTGCAACACTATTGCTTCGCACAACAGGCTCCCATGTTAGCTGTGTCATTGCTGCTCCCACTGGAATAGCTGCATTTAATGTCAATGCTGTTACACTTCACAGGTTACTCTTGTTACCTGTTGAACATGACAACAGAATGGAGTATAACAAATTGTCTCCTGAGGGTGCTCATGAAATAGGCAGAGTATTATCCAAAGTTCAATTGATCATTATTGATGAAGTTAGCATGGTTTCAAATCTCATGTTGGCTCACATACATCTTCGCCTGCAGGAAGTTCTCAAAACACCATCTGATGTTCTCTTTGGAGGAAAACATTTGGTTGTTTTTGGTAGACTTGCTTCAACTTACTCCTGTCAAAGGTCAGCCTGTTTACCAAATGTTGTCTTCACGTGATGCTGCTAAAGGCATTGGAAGCATTGGATTTGTTAACCTTTGGTTATGTTTTCAATATCACGAATTGACTGAAAA
>HMEZZP203HECGU length=91 xy=2916_2828 region=3 run=R_2012_04_14_16_56_03_
ATCGGTGAGGCGAGCTTGGTCGGTATGCAGGCGGAATTGGTGAGGCGAGCTTTGGCAGGTAGTCTGCCGAGTAGAGTTGAAATTTTGGGGG
>HMEZZP203FXIJ4 length=33 xy=2314_3746 region=3 run=R_2012_04_14_16_56_03_
CTATATCTAGCTGCACAGGCTTATATCTGCCTA
>HMEZZP203FL050 length=153 xy=2184_0470 region=3 run=R_2012_04_14_16_56_03_
ATACACAAGTCCGGGTAATCAAGTAAATACAGAAGTCCGGGCGATGTGTACAGTACAGTACGTCCTGAGTATCTCCTAAAGGCTCTTTTATAAGTATAGGAAACCAAATAAAAATAACCACTATTTTAATTAGTACTGTATACTAGGGCGACT
>HMEZZP203HHZJD length=40 xy=2958_0663 region=3 run=R_2012_04_14_16_56_03_
CTGCTTTATTCTGCAGTTTACTAACATTATATAGGAGGGA
>HMEZZP203HF78H length=182 xy=2938_0543 region=3 run=R_2012_04_14_16_56_03_
AGATAGGCAGATATAAGCCTGTGCAGCTAGATATAGCACAAACTGACTGTACAGCCAGATAGGCAGATATAAGCCTGTGCAGCTAGATATAGACACAACTGACTGTACAGCCAGGATAGGCAGGATATAAGCCTGTGCAGCTAGATATAGCACAACTGACTGTACAGCCAGATAGGCAGATA
>HMEZZP203FWH6M length=172 xy=2303_1660 region=3 run=R_2012_04_14_16_56_03_
ACGGTGAGGCAAGTGAGCCAGCGATACAGCAGGGACACCAGCATAGCAGTGCGGTGGAGGCAGTAAGCCAGCGATACGAGCAGGGACACCAGCATAGCACAGGGTGAGGCAAGTGAGCCAGCCATACGAGCAGGGACACCAGCATAGCACGAGGGTGAGGCAAGTGAGCCAG
>HMEZZP203GT0FW length=77 xy=2685_0298 region=3 run=R_2012_04_14_16_56_03_
ATATCTAGCCGTATCTGGCTCGTACAGTCGAGTTTGTGCTAATACTCTAGCTGTACAGGCTTATATCTAGCCTATCT
>HMEZZP203GWRZG length=199 xy=2716_2330 region=3 run=R_2012_04_14_16_56_03_
AACCAGGGATGAGAACATTGAATATAACCAGTCCTGAAGAAGTGGCAATTTAACCAGGAGTCCACAGTTTATGTTGTTTAGAAATGAAAGTGGTAAGGTGTGTGCAATGGGGGCGGGCCTAGTAAGTTGTTTCAGTATCCAGCCAATTTGGATTTCATGGTTTCGTTGCATTATTTTTGTCNCTACTTAACTTTGGTTT
>HMEZZP203FVVB2 length=90 xy=2296_0720 region=3 run=R_2012_04_14_16_56_03_
TTAGATTAATTAATTGTAAGGAATAATCTAGTAATTATTATAAATTATTAAGAATAGATGAGTAAGTAATGATGATTAGAATAAACGTAC
>HMEZZP203F0G2Z length=45 xy=2348_2537 region=3 run=R_2012_04_14_16_56_03_
ATAGGCAGATATAAGCCCTGTACAGCTAGATATAGCACAAACTAG
>HMEZZP203HD1W1 length=168 xy=2913_1443 region=3 run=R_2012_04_14_16_56_03_
GATAGGCAGATATAAGCCTGTGCAGCTAGATATAGCACAAACTGACTGTACAGCCAGATAGGCAGATATAAGCCTGGTGCGAGGCTAGATATAAGGCACAAACTAGGGACTGGTACAGCCAGATAGGCAGATATAAGCCTGTGCAGCTAGATATAGGCACAAACTGGA
>HMEZZP203G1SBI length=201 xy=2773_2572 region=3 run=R_2012_04_14_16_56_03_
TATCTGGCTGTACAGTCAGTTTGTGCTATATCTAGCTGTACAGGCTTATATCTGCCTATCTGGCTGTACAGTCAGTTTGTGCTATATCTAGCTGTACAGGCTTATATCTGCCTATCTGGCTGTACAGTCAGTTTGTGCTATATCTAGCTGTACAGGCTTATATCTGCCTAGTCTGGCTGTACAGTCAGTTTGTGCTATATC
>HMEZZP203G4MUI length=144 xy=2806_0280 region=3 run=R_2012_04_14_16_56_03_
ACAAACAAGACAAATACATCATTAAGTCACCGAGCAGTTAAACCAACAGAGCATCCTGGGCTAGAAGCATTGCAAAGTGCGTGCAGGAAACCGACATGAGTCATATTACACATTCCATTGTGCTACAAGGCACACAGGGGGATA
>HMEZZP203F403U length=105 xy=2400_2120 region=3 run=R_2012_04_14_16_56_03_
TAGCTAGCCAGCCGTCTAGCTATCCAGCCAGTGAGCCATCTAGCTAGTCATCCGTCTAGCTAGCCAGCCAGCCAGCCATCTAGCTTGCCAGCCAGTCATCTAGCT
>HMEZZP203GDC3W length=39 xy=2495_1802 region=3 run=R_2012_04_14_16_56_03_
AAGTGAGAGGTCACATCTGAGCAGACCACACTGCCGCTC
>HMEZZP203GZDJW length=61 xy=2746_0714 region=3 run=R_2012_04_14_16_56_03_
ATAAGCCTGTACAGCTAGATATAGCACAAACTGACTGTACAGCCAGATAGGCAGATATAAG
>HMEZZP203GYR3R length=57 xy=2739_1589 region=3 run=R_2012_04_14_16_56_03_
AGATATAGCACAAACTGACTGTACAGCCAGATAGGCAGATATAAGCCTGTAAGCTAG
>HMEZZP203GFL7M length=63 xy=2521_0416 region=3 run=R_2012_04_14_16_56_03_
AGCCAGATAGGCAGATATAAGCCCTGTACAGCTAGATATAGCACAAACTGACTGTACAGGCCA
>HMEZZP203GI810 length=187 xy=2562_2054 region=3 run=R_2012_04_14_16_56_03_
ATATAGCACAAACTGACAGTACAGCCAGATAGGCAGATATAAGCCTGTACAGCTAGATATAGCACAAACTAGACTGTACAGCCAGATAGGCAGATATAAGCCTGTACAGCTAGATATAGCACAAACTAGACTGTACAGCCAGATAGGCAGATATAAGCCTGTANAGCTAGATATAGCACAACTAGAC
>HMEZZP203FOX5A length=49 xy=2217_1356 region=3 run=R_2012_04_14_16_56_03_
AATGAACCATTGAGGTCATATGAGGAGTGCACATATGGGAGCCCAGGTA
>HMEZZP203F57XT length=301 xy=2414_0287 region=3 run=R_2012_04_14_16_56_03_
GATATAGCACAAACTGACTCTACAGCCAGATAGGCAGATATAAGCCTGTACAGCTAGATATAGCACAAACTGACNGTACAGCCGAGATAGGCAGATATAAGCCTGTACAGCTAGATATAGCACAAACTGACTGTACAGCCGAGATAGGCAGATATAAGCCTGTACAGCTAGATATAGCACAAACTGACTNTACAGCCGAGATAGGCAGATATAAGCCTGTACAGCTAGATATAGCACAAACTGAACTNTACAGCCGAGATAGGCAGATATAAGCCTGTACAGCTAGATATAGCACAAACTG
>HMEZZP203G87M0 length=222 xy=2858_0858 region=3 run=R_2012_04_14_16_56_03_
CCTATCTGGCTGTACAGTCAGTTGTGTGCTATATCTAGCTGTACAGGCTTATATCTGCCTATCTGGCTGTACAGTCAGTTTGTGCTATATCTAGCTGTACAGCGTATATCTGCCTACTCTGGCGTGTAGAGCCTAGTTTGTTGCTATATCTAGCTGTACGACGGCTTAGTATTACTGCCCTATCCGTGGTCGTGTAGAGCCAGTTTGTGTCTATATCTAGCT
>HMEZZP203FV3NB length=62 xy=2298_3301 region=3 run=R_2012_04_14_16_56_03_
CTGGCAAGGTAGATGGATGGCTGGAGAGCTAGACAGCTGGCTGGCTGGCGAGCTAGACGGGC
>HMEZZP203HEEL8 length=51 xy=2917_1518 region=3 run=R_2012_04_14_16_56_03_
TGTACAGTCAGTTTGTGCTATATCTAGCTGTACAGGCTTATATCTGCCTAT
>HMEZZP203HFKH5 length=275 xy=2930_2555 region=3 run=R_2012_04_14_16_56_03_
GGCTAATGTTGCTAGCCCTCAGACTCCCTGCAGGTGTCTGTGGCAGCTTTAACAAGAGCAGCAGCGTCTATCTGCGGACAGCCATAATGGAGCAGACCAACTGCCATGTCGACAGGTGCAGAACATCTGCTGCTTACAGTGAGCCGATACTCCCCATTCACCTCCACCACTCCCCACCCCGGTGATCTGACACAGCCTCCAACATCCCCACCACTCCCACCCTCGGGACGTCAGAAAGAAAAGTAGTGTGTGTGTGGGGTGGGGGTGGGGCGGGG
>HMEZZP203GMS8W length=45 xy=2603_0254 region=3 run=R_2012_04_14_16_56_03_
AGTCGCATCGTGATAATACTGCGGTCTGATTCCCACTCCCACTGG
>HMEZZP203GRNYI length=77 xy=2658_1400 region=3 run=R_2012_04_14_16_56_03_
CGTATGGGGAAAGTGATGTTTGGGTGTAGCCATGCAATAGCATAGTGTAGCTGAGCCGCACAGTGGGTATCCCCTCC
>HMEZZP203G4IWM length=64 xy=2804_3364 region=3 run=R_2012_04_14_16_56_03_
GAAGCAGCCAGTATGCAAGCACACAGTGGAAAGCAGCCAGTATGCATGTGCACAGTAGAAGCAG
>HMEZZP203HB4F1 length=38 xy=2891_1519 region=3 run=R_2012_04_14_16_56_03_
AAGTATGAAGACAGTGATCACGCAACCACTAGTTGGTG
>HMEZZP203G1Z3Y length=222 xy=2776_0380 region=3 run=R_2012_04_14_16_56_03_
TAGCTAGCCAGCCAGCGAGCTGTCTAGCTAGCCAAACAGCCGTCTAGCTAGCCAGCCAGCCATACGTCTAGCTAGCTAGCCAGCCAGCCATCTAGCTAGCCAGCCAGACAGCCGTCTAGCTAGCCAGCCATCTAGCTAGACAGCCAGCCAGCCAGCCAGCCATCTAGCTAGCCAGCCAGCCCTATAGCTAGCCAGCCAGCCATCTAGCTAGCCAGCCAGCCA
>HMEZZP203F9XSO length=45 xy=2456_1734 region=3 run=R_2012_04_14_16_56_03_
AGGTGACCTAACGGGTGCCAGTGACACGGGGACGACTCACCCACG
>HMEZZP203G9C0U length=209 xy=2859_3740 region=3 run=R_2012_04_14_16_56_03_
CTAGCCAGCCAGCCATCTAGCTAGCCAGCCATCTAGCTAGCCAGCCATCTAACGTCACCAGCCAGCCATCTATCTTGCCAGCCAGCTGTCGAGCCAGCCAGCAAGCCGGCGAGCCAGCCAGCCAGCCGACTTACCTAGCTAGCCAGCCTTGCCAGGTTAGCTAACCAGCAAGCCATTCCATCTAGCTAATCNGCCAGCCAGCCATTTCA
>HMEZZP203HBNTD length=62 xy=2886_0447 region=3 run=R_2012_04_14_16_56_03_
AAATGCACTACATTTATACAATGGTGCTCTATATTGTCACACTACAATGTATAAATGCAACA
>HMEZZP203GHICT length=60 xy=2542_2715 region=3 run=R_2012_04_14_16_56_03_
ACAGCTAGATATAGCACAAACTGGCTCTACAGCCAGATAGGCAGATATAAGCCTGTACAG
>HMEZZP203GI3DZ length=73 xy=2560_2901 region=3 run=R_2012_04_14_16_56_03_
CTGTGCAGCTAGATATAGCACAACTGACTGTACAGCCAGATAGGCAGATATAAGCCTGTAGCAGCTAGATATA
>HMEZZP203GOPN0 length=71 xy=2624_2910 region=3 run=R_2012_04_14_16_56_03_
TACAGGATGTTCATCAAGAAAACATTCAACAGCCTCTATGGCTTCTTCCTGTGGGAGTTGATGTGTAAAGG
>HMEZZP203GD6RV length=37 xy=2504_3385 region=3 run=R_2012_04_14_16_56_03_
TATTCCATGCAGTGATACAGTGAGATAGGATAGAAAT
>HMEZZP203F4SAW length=156 xy=2397_2998 region=3 run=R_2012_04_14_16_56_03_
ATCTATCTAGCCAGCCAGTAAGCTGTCTAGCTAGTCAGCCGTCTAGCTAGCCAGCCAGCCAGCCAGCCATCTAGCTGCCAGCCAGCCATCTAACTCACCAGCCAGACATCTAGTTCGCCCAGCCAGCCAGTCCGTCTAGCTCGCCATCCAGCTGTC
>HMEZZP203GZE4H length=52 xy=2746_2751 region=3 run=R_2012_04_14_16_56_03_
AGATATAGCACAACTGACTGTACAGCCAGATAGGCAGATATAAGCCTGTGCG
>HMEZZP203GHN3Y length=82 xy=2544_1980 region=3 run=R_2012_04_14_16_56_03_
CCAGCCGTCTAGCTTGCCAGCCAGCCAGCCGTCTAGCTCGCCAGCCAGCGAGTCAGTCTAGCTCGCCAGCCAGCTGTCTAGC
>HMEZZP203GNS8Y length=66 xy=2614_1856 region=3 run=R_2012_04_14_16_56_03_
ATCTGCCTATCTGGCTGTACAGTCAGTTTGTGCTATATCTAGCTGCACAGGCTTATATCTGCCTTN
>HMEZZP203GOW95 length=46 xy=2627_0491 region=3 run=R_2012_04_14_16_56_03_
CACTCTGGAGATGCACTAGGGCAACTCTGGACTTGCTCACCATTTG
>HMEZZP203FISIC length=66 xy=2147_0834 region=3 run=R_2012_04_14_16_56_03_
AGCTAGATATAGCACAAACTGACTCTACAGCCAGATAGGCAGATATAAGCCTGTAAGCTAGGCTAG
>HMEZZP203HB2TW length=84 xy=2890_3522 region=3 run=R_2012_04_14_16_56_03_
ATACTTCAAGAGTACAGAACGCCACTGCTTGGCTCCTCATGAGACTGGGGCCGGCAGGAACACATTACCAGAGCGATTTTGGTC
>HMEZZP203G3CJ2 length=94 xy=2791_1728 region=3 run=R_2012_04_14_16_56_03_
CCATTCTACAGCGCAGCGGACAGCGCACAGAAGTGTTTGAAGTGTTCGAAGGGGAGATGAGCTCCCGTTCCTCGCTACTTGATCCTTGCCATCC
>HMEZZP203FYMAS length=225 xy=2327_2002 region=3 run=R_2012_04_14_16_56_03_
TGCCTATCTGGCTGTACAGTCAGTTTGTGCTATATCTAGCTGTACAGGCTTATATCTGCCTATCTGGCTGTACAGTCAGTTTGTGCGTATATCTAGCTGTACAGGCTTATATCTGCCTATCTGGCTGTANAGCAGTTTGTGCTATATCTAGCTGTACAGGCTTATATCTGCCTATCTGGCTGTACAGTCAGTTTGTGCTATATCTAGCTGTACAGGCTTATATCT
>HMEZZP203HDS1B length=109 xy=2910_2221 region=3 run=R_2012_04_14_16_56_03_
CAGCCAGCCATCTAGCTCACCAGCCAGCCGTCTAGCTCACCAGCCAGCCATCTAGCTCACCAGCCAGCCGGCTAGCTCGCCAGCCAGCCAGCTAGCTAGCCAGCCAGTC
>HMEZZP203HAZKF length=141 xy=2878_1789 region=3 run=R_2012_04_14_16_56_03_
ACCACCAGTGACTGTTCAAGAAATCTGTTTGTGGAGGCCATTCTGGCCAAGCCGACAGCAGTAGCTCCCAGCACCACCACCAGTGTTGGTACCTAGAAGGAGTTGGCAGCAGCATAGGGTCGAGACGCAGCACGCATATAG
>HMEZZP203G8VTV length=112 xy=2854_1937 region=3 run=R_2012_04_14_16_56_03_
CCATTCTACAGCGCAGCGGACAGCGCACAGAAGTGTTTGAAGTGTTCGAAGGGGAGATGAGCTCCCGTTCCTCGCTACTTGATCCTTGCCATCCGGGGCCCACCCTCGCGCA
>HMEZZP203FK21T length=134 xy=2173_1311 region=3 run=R_2012_04_14_16_56_03_
AGCTAGATATAGCACAAACTGACTGTACAGCCAGATAGGCAGATATAAGCCTGTGCAGCTAGATATAGCACAAACTGACTGTACAGCCGAGATAGGCAGATATAAGCCGTGTGCAGCTAGATATAGCACAAACT
>HMEZZP203GFFWE length=107 xy=2519_0428 region=3 run=R_2012_04_14_16_56_03_
CTATATCTAGCTGCACAGGCTTATATCTGCCTATCTGGCTGTACAGTCAGTTTGGTGCTATATACGTAGCTGCGGACAGGGCTTATATCTGCCTATCTGGCTGTACA
>HMEZZP203F19X1 length=363 xy=2369_0583 region=3 run=R_2012_04_14_16_56_03_
ATTTGATGTGGGAGTGGCATGTGGGCATTGGAGTGAAATGTGGGAACGGGAGTGGGAATGGAATGTGGGAATCGGAGTGGGATGTGAGAATGGAATGGGATCTGGGAATGGAATGTGGGAATGGGAATGGGATGTGGGAATGGGAATGGGAGTGGGAATGGGAGTGGGACATGGGAATGGGAGTGGGATGTGGAGTGGGCATGGGAGTGGGATGTGGGAATGTGAGTAGGATGTGGGAATGGGAATGGGAGTGGGAGTGTGGGAAGTGCGAGTTGGGAGTGTGGGATTGGGAGTGGGAAGTGGAAGTGTGGGAAGTGGGAGTGTGGGAATGGGAAGTGGAAGTGTGGGAATGGGATGTGCGAA
>HMEZZP203FTFVX length=79 xy=2268_2075 region=3 run=R_2012_04_14_16_56_03_
AATGTGACACAGGCCAGGGCCTTGTGCTGTTTCATGGGGAAGTAATGTAATAGTGATGTGCATTATTTTTATTTAGTCG
>HMEZZP203G680F length=57 xy=2835_3533 region=3 run=R_2012_04_14_16_56_03_
CAAGACGAAATACCATTCTGTGCCCAAACGGGGACGGGTTTGTTAGTTCTAATACTG
>HMEZZP203GOL7N length=53 xy=2623_2529 region=3 run=R_2012_04_14_16_56_03_
GGCTTATATCTGCCTATCTGGCTGTAGAGTCAGTTTGTGCTATATCTAGCTTT
>HMEZZP203FROYR length=46 xy=2248_2449 region=3 run=R_2012_04_14_16_56_03_
GTACAGTCAGTTTGTGCTATATCTAGCTGTACAGGCTTATATCTCG
>HMEZZP203FKS2Z length=41 xy=2170_0681 region=3 run=R_2012_04_14_16_56_03_
TAGTAATGATGTAGTCAAAGGGTACTGTAAATGCACAAAAG
>HMEZZP203FN11P length=129 xy=2207_0715 region=3 run=R_2012_04_14_16_56_03_
CTCACCAGCCAGCCAGCTAGCTAGCCAGCCAGCCATCTAGCTACGCCAGCCAGCCGTCTAGCTAGCCAGGAAGCTGTCTAACTAGCCAGCCAGCCGTCTAGCTAGTCAGCCGTCTAGCTCGCCAGCCAG
>HMEZZP203GNW9S length=37 xy=2615_2974 region=3 run=R_2012_04_14_16_56_03_
GTACAGTCAGTTTGTGCTATATCTAGCTGCACGGCGT
>HMEZZP203G2D1T length=335 xy=2780_2063 region=3 run=R_2012_04_14_16_56_03_
AATGAATCAACAGTCATACAATGGTATTGAATTGCTAAGCATTAGGGAACTTATAATTATCTGGCTCAATGTGAGTCAGTTGTTTGGTACACTGTTGCTAATGAGAACACGCTTGTTAAAATACAGCTACAATGTACAGCTTACTCAAAGTAGAGCAAGTTTGTTTTACCCTACGAGGGGAAAGGTAGAAGGAAACGAAGCAGAGCAAATAACTATGCAGCAATACACTTTTCTTCCTATGGTTGCTTACTCGAAGAGAGCAAGTGTTGTTGATCGTTTAGTAAAAGGAAAGGAAACAAGCAGAACACAGATGCAATGCAAAACTTTAACTTTTC
>HMEZZP203F90AV length=40 xy=2457_0885 region=3 run=R_2012_04_14_16_56_03_
TTTCATGCTGCCCGACCATTACTATTGTCCCTCCCTGTTT
>HMEZZP203F56V7 length=46 xy=2413_3029 region=3 run=R_2012_04_14_16_56_03_
AGCTAGTCGGCTGGCTAGCTAGATGGCTGGCTGGCTGGCTAGCTAG
>HMEZZP203HCR3D length=51 xy=2898_3495 region=3 run=R_2012_04_14_16_56_03_
CCAGCCAGCCAGCCATCTATCTTGCCAGCCAGCTGTCTAGCTGCCAGCCAG
>HMEZZP203HG18J length=90 xy=2947_2561 region=3 run=R_2012_04_14_16_56_03_
GAAATAGATGACCTGCAAATAAGGGTGGCCCTTGAAATGGGTAGTGCCATAACTATGTATATCGATCCAGAGAAACTTCAACTTTCTTTT
>HMEZZP203FSX4K length=45 xy=2262_3634 region=3 run=R_2012_04_14_16_56_03_
CAGATAGGCAGATATAAGCCTGTGCAGCTAGATATAGCACAAACT
>HMEZZP203HGOQF length=117 xy=2943_1445 region=3 run=R_2012_04_14_16_56_03_
AGCTGCAAGGACTGCTTCACCACCGCACTGGGACCTCAGCCTGCGCGCTCGCGTTCTCTGCCCGTCTGCCTATCTGCTGCTGCGTGCGTCTCGTCTGTCTCTCTCTATCTGGTTTTG
>HMEZZP203F5YFS length=38 xy=2411_0262 region=3 run=R_2012_04_14_16_56_03_
CTGGCAAAGAGAGGCAACACTCTACCTGGCAGCAAGCA
>HMEZZP203G230P length=32 xy=2788_2951 region=3 run=R_2012_04_14_16_56_03_
GCAGATATAAGCCTGTGCAGCTAGATATAGCA
>HMEZZP203F506I length=110 xy=2411_3816 region=3 run=R_2012_04_14_16_56_03_
GCGAGCTAGACGGCTGGCTGGCTGGCTGGCAAGCTAGACGGCTGTCTGGCAAGCTAGACGGCTGGCTGGCTGGCTGGTGAGCTAGATGGCTGGCTGGCTGGCGAAGCTAG
>HMEZZP203G139E length=40 xy=2777_1664 region=3 run=R_2012_04_14_16_56_03_
AGATAGGCAGATATAAGCCTGTGCAGCTAGATATAGCAAC
>HMEZZP203G6FB6 length=42 xy=2826_1940 region=3 run=R_2012_04_14_16_56_03_
GTTGATGCCAGCCTCTTCCACTTCATCTTACTGCTCAAGGTG
>HMEZZP203GOKF5 length=64 xy=2623_0243 region=3 run=R_2012_04_14_16_56_03_
AAACTGACTCTACAGCCAGATAGGCAGATATAAGCCTGTAAGCTAGATATAGCACAACTGAACT
>HMEZZP203G7TM1 length=34 xy=2842_1595 region=3 run=R_2012_04_14_16_56_03_
AAGTATGAAGACAGTGATCACGCAACCACTAGTT
>HMEZZP203F02SO length=103 xy=2355_2006 region=3 run=R_2012_04_14_16_56_03_
CGCTCTGTCTCTGTCTCGCTCTGTCTCTGTCTCGCTCTGTCTCTGTCTCGCTCTGTCTCTGGTCTCGCTCTGTCTCTGTCTCGCTCTGTCTCTGTCTCGCTCT
>HMEZZP203FOCAL length=61 xy=2210_1707 region=3 run=R_2012_04_14_16_56_03_
ATATCTAGCTGTACAGGCTTATATCTGCCTATCTGGCTGTACAGTCAGTTTGTGCTATATC
>HMEZZP203G6VSP length=96 xy=2831_2791 region=3 run=R_2012_04_14_16_56_03_
CTGACTATACAGCCAGATAGGCAGATATAAGCATGTGCAGCTAGATATAGCACAAACTGACTGTACAGCCAGATAGGCAGATATAAGCCTGTGCAG
>HMEZZP203G8OMJ length=179 xy=2852_0793 region=3 run=R_2012_04_14_16_56_03_
GGCGGCAGCATAGGGAACCTGTAAGGGTGCAGTACACAGCCTGTTAATAGATGTCACTGCAGGCGGCAGCATAGGGAACCGTAGTAAGGGTGGCAATAGTCACAGGCTGTTATAGATCTCACTGTAGGCAGCGAGCGATAGGGAACCAGTAAGTGTGCAGTGCCACAGGCTGTTAATAG
>HMEZZP203HHDKN length=132 xy=2951_0869 region=3 run=R_2012_04_14_16_56_03_
TGAGAGGGTAGATTAACCACTTTGATAGTCTCGTGGAACGTGCGAAGAGGCTAGCCCTTTTCTATATGTCTCCTCATGTTACACTTGTGCTCATGAGGACGCCTTAGGGGCGACCTTAGAGCCAAACCCTCG
>HMEZZP203G7X8M length=60 xy=2843_3460 region=3 run=R_2012_04_14_16_56_03_
AGTAGCTAATGGCTAATCTGTTTCCTTGCAGTTTGTTAACACATCACTCTAACCTAATTT
>HMEZZP203G86P1 length=33 xy=2857_3767 region=3 run=R_2012_04_14_16_56_03_
CCATTCTACAGCGCAGCGGACAGCGCACAGAAG
>HMEZZP203GUAXO length=100 xy=2688_1610 region=3 run=R_2012_04_14_16_56_03_
GCTATATCTAGCTGCACAGGGTATATCTGCCTACTCTGGCGTGTACGAGTCAGTTTGTTGCTATATCTAGCTGCGACAGGCTTATATCTGCCTATCTGGC
>HMEZZP203HDYIO length=107 xy=2912_1134 region=3 run=R_2012_04_14_16_56_03_
GCTAGATATAGCACAAACTGACTGTACAGCCAGATAGGCAGATATAAGCCTGTGCAGCTAGATATAGCACAACTGACTGTACAGCCAGATAGGGCAGATATAAGCCT
>HMEZZP203FY0ZJ length=85 xy=2332_0557 region=3 run=R_2012_04_14_16_56_03_
AGAGTCAGTTTGTGCTATATCTAGCTGCACAGGCTTATATCTGCCTATCTGGCTGTAGAGTCAGTTTGTGCTATATCTAGCTGAC
>HMEZZP203FNCZI length=38 xy=2199_1004 region=3 run=R_2012_04_14_16_56_03_
ATGATATTGCGGTGTACAGCCAGGACTGGACTTCCACC
>HMEZZP203HEOP0 length=158 xy=2920_2326 region=3 run=R_2012_04_14_16_56_03_
CCAACCAGCCAGCCGGCGAGCCAGCCAGCCAGCCGGCTAGCTAGCCAGCCAGCCAGCCGTCTAGCTCGGCTAGGCCAGCCAGCCTTCTAGCTCGACCAGCCAGTCAGCCATCTAGCTCGCCAGCCAGCCGTCTAGCTTGCCAGCCAGCCGACTAGCTT
>HMEZZP203GGVES length=61 xy=2535_1650 region=3 run=R_2012_04_14_16_56_03_
ATATGATTACTTTAGAATAGGAACTTAAAATACAGTTGTCAGTAAATAAAAGAAATTAGTC
>HMEZZP203G14F6 length=91 xy=2777_1908 region=3 run=R_2012_04_14_16_56_03_
GGCTGTAGAGTCAGTTTGTGCTATATCTAGCTGTACAGGCGTTATATCTGCCTATCTGGCTGTAGAGTCAGTTTGTGCTATATCTAGCTGT
>HMEZZP203HFG1D length=50 xy=2929_2159 region=3 run=R_2012_04_14_16_56_03_
GGTTTTCGCGATGGCTGGCTGGTGAGCAAGCTGGCTGGCTGGCTGGCTAA
>HMEZZP203GVZXF length=73 xy=2707_2833 region=3 run=R_2012_04_14_16_56_03_
TAAGCCTGTGCAGCTAGATATAGCACAACTGACTTGTACAGCCAGATAGGCAGATATAAGCCTGTACAGCTAG
>HMEZZP203F4E9G length=66 xy=2393_2482 region=3 run=R_2012_04_14_16_56_03_
GTACTCTATGCAGTTTGCTGTGTATCATTTGAAAGCTCTCNCTTTCTCTCTACTCTCTTATGCACA
>HMEZZP203HE10E length=38 xy=2924_3164 region=3 run=R_2012_04_14_16_56_03_
AGAAGATCCAGAACAGGGCGCTCCGCCTTATATTCGGG
>HMEZZP203HF50A length=235 xy=2937_1752 region=3 run=R_2012_04_14_16_56_03_
AAATGGAGGTACAGAAGCTCTGATTAGAACAATGTCGAGAATGTTAAAAACAGATTGCTGTACAAAGAACATTTAGTGTAGCAGGAATATCTCAAACATGATCTGTTCAACATAGTACAGAAGGACTTATGGGGTCCGGTTGAGCAAGGGGTATGGGAATATGTAACTGGAACAGTGCTAGACTGTTTTTAAATTTGATATAAATTTTTAATTTGTACATTCAAACTTTTACTAG
>HMEZZP203HCTTY length=58 xy=2899_1652 region=3 run=R_2012_04_14_16_56_03_
TTAGCGAGCTAGATGACTGTCTGGCGAGCTAGATGGCTGGCTGGCTGGCTGGCTAGGT
>HMEZZP203GPPTA length=244 xy=2636_0604 region=3 run=R_2012_04_14_16_56_03_
AATTGAGGGCGGTTGAATTTAATGGAGGACAATGCAGCGTCTTGGGGTATAATGGAGGGTGGTGGAGTATAATGGAGGGTGGTGGAGTATAATGGAGTGTGGTGGAGTATAATTGAGGGTGGTGGAGTATAATGGAGGGTGGTGGAGTGTAATGGAGGTACAATGCAATGTGGTGGAGTATAATGGAGTGTGGTGGAGTATAATGGAGGTTGGTGGAGTATAATGGAGGGTGGTGGAGTATAAT
>HMEZZP203G6ORF length=58 xy=2829_1865 region=3 run=R_2012_04_14_16_56_03_
CATATAGCTAGCCAGCCAGCCAGCCATCTAGCTAGCCAGCCAGCCGTAGTACGCTACG
>HMEZZP203G7PZ5 length=227 xy=2841_0979 region=3 run=R_2012_04_14_16_56_03_
GGCTGTACTGTCAGTTTGTGCTATATCTAGCTGTACAGGCTTATATCTGCCTATCTGGCTGTAGAGTCAGTTTGTGCTATATCTAGCTGTACAGGCTTATATCTGCCGTATCTGGCTGTAAGAGTCAGTTTGGTGCTATATCTAGCTGTACAGGCTTATATCTGCCGTAGTCTGGCTGTAAGAGTCAGTTTGGTGTCTATATCTAGCTGTACAGGCTTATATCTGCC
>HMEZZP203GDIUU length=130 xy=2497_1060 region=3 run=R_2012_04_14_16_56_03_
ATATAGCACAAACTGACTCTACAGCCAGATAGGCAGATATAAGCCTGTACAGCTAGATATAGCACAAACTAGACTGTACAGCCAGATAGGCAGATATAAGCCTGTACAGCTAGATATAGGCACAAACTAG
>HMEZZP203GL5FU length=108 xy=2595_2168 region=3 run=R_2012_04_14_16_56_03_
CAGCTAGATATAGCACAAACTGACTCTACAGCCAGATAGGCAGATATAAGCCTGTACAGCTAGATATAGCACAAACTAGACTCGTACAGCCAGATAGGCAGATATAAG
>HMEZZP203HDCN9 length=151 xy=2905_1495 region=3 run=R_2012_04_14_16_56_03_
ACAGCTAGATATAGCACAAACTGACTGTACAGCCAGATAGGCAGATATAAGCCTGTACAGCTAGATATAGCACAAACTAGACTGTACAGCCAGATAGGCAGATATAAGCCTGTACAGAGTAGATATAGCACAAACTGACTGTACAGCCAGA
>HMEZZP203GELQA length=48 xy=2509_2288 region=3 run=R_2012_04_14_16_56_03_
GTTAGCTAGATGCCTGGCTGGCTGGCTAGCAGCAGCAGCAGCAGCATC
>HMEZZP203GZLPT length=391 xy=2748_3103 region=3 run=R_2012_04_14_16_56_03_
AATGCAAACACCAACCACACANANANACAACACACACANANACACACACACACANACACACACACACACACACACACACACACACACACACACACACACACACACACACACACACACACACACACACACACACACACACACACACACACACACACACACACACACACACACACACACACACACACACACACACACACACACACACACACACACACACACACACACACACACACACACACACACACACACACACACACACACACACACACACACACACACACACACACACACACACACACACACACACACACACACACACACACACACACACACACACACACACACACACACACACACACACACACACACACACACACACACACACACACAC
>HMEZZP203FT7UO length=55 xy=2277_1454 region=3 run=R_2012_04_14_16_56_03_
GATGTGTCTAAATGGATCCAAAACAGAGCTTCTCATAGTGTCTACAAAACAAAAA
>HMEZZP203G40AB length=104 xy=2810_1313 region=3 run=R_2012_04_14_16_56_03_
CAGCTAGATATAGCACAAACTGACTCTACAGCCAGATAGGCAGATATAAGCCTGTACAGCTAGATATAGCACAAACTGACTCGTACAGCCAGATAGGCAGATAT
>HMEZZP203F34C7 length=154 xy=2390_0649 region=3 run=R_2012_04_14_16_56_03_
CAGCAGGCAGGCTAGCAAGCCAGCCGGCTAGCTAGCCAGCCAAACGGCTAGCTAAATAGCCAGCCAGCCATCTAGCTAACAGCAGACAGCTGTACTAGCTAGCCGAGCCGAGCCAGCCTATCTAGCTAGACAGCCAGCCAGTCCAGCCAGCCGT
>HMEZZP203GS5IP length=39 xy=2675_1183 region=3 run=R_2012_04_14_16_56_03_
CAGTAACGTGCGCATTGGAGTATAAAGGACCTATTACCT
>HMEZZP203GQXTV length=38 xy=2650_0305 region=3 run=R_2012_04_14_16_56_03_
GCCAGCTAGACTAACCAGCCAGCAGCCATCTAGCTAAC
>HMEZZP203G1NNO length=175 xy=2772_0626 region=3 run=R_2012_04_14_16_56_03_
CAGCCATCTAGCTAGCCAGCCAGCCAGCTGTCTAGCTCGCCAGCCAGCCGTCGAGCCAACCAGCCAGCCGGCGAGTCCAGCCAAGCCCAGTCGGCGTAGCTAGCAAGCCTAGCCAGTCAGGCAGGCTAGCAAGCCTAGCCGGTCTAGCTAGCCAGTCCAGTCGGCTAGCTAACCN
>HMEZZP203GOLRU length=94 xy=2623_1960 region=3 run=R_2012_04_14_16_56_03_
CTAGCCTCTCAGTTTTCTAAATAGTTCTCCTTAGCAATTGAGCTAGAAATAATGTAATTAAATGAACGTAGTAATAATCTCAGTTGTGTTCTTC
>HMEZZP203GTLSJ length=89 xy=2680_1793 region=3 run=R_2012_04_14_16_56_03_
TGAAAGCGCTTTTGAAGAACATTTATTTCACTGTTAAAGTGTACCATCTGTGTTTAAAAGCTAGCAGTGCATGGTGGCTCAGAACTAGC
>HMEZZP203GZT12 length=32 xy=2751_1624 region=3 run=R_2012_04_14_16_56_03_
GGAGACGCGCTCTTTAGACTCTGCATTAAACG
>HMEZZP203G6SHQ length=221 xy=2830_2604 region=3 run=R_2012_04_14_16_56_03_
GCCTATTCCACCTTCCATCAGTCTGGCTCTTAAGTATTTGTATGGTCCACTGTATCGAATGCAGCGGATAGATCTAGTAATATGAGAACAGTCGATCGCTTCTGCCGTGGTGCATTTATATGTCATCCAATTATAGCTGTGGTTACTGATTCTATGTTCCTGCATTTCCTGAAACCTAGTTATTCGTCAAGTAGTCCATCTTCCACAAATTTTGTCAACTT
>HMEZZP203GEELU length=58 xy=2507_1248 region=3 run=R_2012_04_14_16_56_03_
GGGTTTACAGACTGTAGTCTGAACATGGCAGGGTTTACAGACAAGTATGAACATGGCA
>HMEZZP203GBCRI length=200 xy=2472_2252 region=3 run=R_2012_04_14_16_56_03_
GATATAGCACAAACTGACTGTACAGCCAGATAGGCAGATATAAGCCTGTGCAGCTAGATATAGCACAAACTGACTGAACAGCCAGAGTAGGCAGATATAAGCCTGTGCAGCTAGATATAGCACAAACTGACTGACAGCCAGAGTAGGCAGATACTAAGCCTGTAGCAGCTAGATATAGCACAACTGACTGACAGCAGTAG
>HMEZZP203GJKD9 length=385 xy=2566_0367 region=3 run=R_2012_04_14_16_56_03_
AATTCGTCCCTGCGAACAGCTCTGCATGTAAGATGTACTGGTAGCTAGAATGCGCTTTTAAATAGGATTCTAGGAAGAGTAAGCCATGCATTATATAATTCAACCACATGATGGCAGCATACTGCAATAAATGTAAAGATAGAAACGATATCAGCATACATAGAATGTATCACCATATTAGAAAGTTTCTTTGAAAATATGATAAAGCACTGAATTGGAATGAATAAACAGGCATTGCCAATGCCTTTATTTTTATAAGTGTACTTTTTTGTTGTGTCGGTAGTTTAATTTAGTCGAGTAGTTAGGTACGATTTAGTTTACGAACTACTTCGTAAAAGGAAAAAAGGTTAAGGTTCGACGGACGGACGAAGTAGGTAACCGGAAA
>HMEZZP203F7PRU length=120 xy=2431_0424 region=3 run=R_2012_04_14_16_56_03_
AGGCAGCCATCCAGCTAGGCAGCCAGCCAGCCAGCTGTCCAGCTAGGCAGCCAGCCAGCCAGCCGTCAGCTAGCCAGCCAGCCAGCCGTCCAGCTAGCCAGCCAGCCAGCCCAGGCCACT
>HMEZZP203GT305 length=139 xy=2686_0855 region=3 run=R_2012_04_14_16_56_03_
ACAGCCAGATAGGCAGATATAAGCCTGTACAGCTAGATATAGCACAAACTGACTGTACAGCCAGATAGGCAGATATAAGCCTGTANGCTAGATATAGCACAAACTAGACTCTACGAGCCAGATAGGCAGATATAAGCCT
>HMEZZP203G7H8O length=185 xy=2838_3206 region=3 run=R_2012_04_14_16_56_03_
ATGCTATGTCCTATGTTGCTCTGTCTAGAGTGAAACGTTTATCCGGATTGTACATTGTTGATTTAGATGAGTCTAAAATACACTGCAGATCGCATGTCTGTGATTGAGTACAATCGCCTACGTGCCCTACTATGCTCCTCATTTAGGTATTGTATCTACTTCCTGCAGTAAGGACAAAAANAAGA
>HMEZZP203GHBVX length=47 xy=2540_2523 region=3 run=R_2012_04_14_16_56_03_
ATGTGGTCTTCAACGCTGCGTATTGGACCTGGTAGCATATTCCAAAG
>HMEZZP203G9IY8 length=94 xy=2861_3266 region=3 run=R_2012_04_14_16_56_03_
GTAATGTAGTTCGAAGCTTTAGCTCTGCTGATTTTGTACAGAAACTAGAAGTAGTTTGTCATGGCCGGGGAGGAGCGCAGAGCGAGCTCCGACG
>HMEZZP203G2B96 length=167 xy=2779_3868 region=3 run=R_2012_04_14_16_56_03_
GCCATCTAGCTTGCCCTGCCAGCCCATCTATCTCACCCAGCCAGCCGTCCTAGCACACCCACGCCGGCCCGACGCTAGCCACGCCACGCTAGCTGTCTAGCTAGCCAGCCATCTAGCTAGCCAGCCAGCCAGCCATCTAGCCAGCCAGCCTAGCCAGACAGACAGCC
>HMEZZP203GN9VU length=49 xy=2619_2936 region=3 run=R_2012_04_14_16_56_03_
CTGACTGTACAGCCAGATAGGCAGATATAAGCCTGTGCAGCTAGAATAG
>HMEZZP203GTMSA length=40 xy=2680_3080 region=3 run=R_2012_04_14_16_56_03_
CTTGCACAGACTGGAGGATAGAATAGTAAATATACCCNCC
>HMEZZP203G3PWV length=146 xy=2795_2653 region=3 run=R_2012_04_14_16_56_03_
CTGCATGCTCGCCTCCGTCATCACTTGCCTATCACTTCCTCAGCTGCATGCGTCGCCTCCGTCATCGCTTGCCGTATCACTTCCCAGCTGCATGCTCGCCTCTGTCATCGCTTGACCTATCACTTCCGCAGCTGCATGCGTCGTCC
>HMEZZP203F2WJH length=130 xy=2376_1195 region=3 run=R_2012_04_14_16_56_03_
ATGGTTGGCACCAATTTACTCATAAAGAGTAGTAGTACGTAGTAGAAGGTAGGTTGCGTGATTGCCTGTACATTCTGGCACCGATTTCTAGGTCAACGTAGCACAAACAGCTAAGTTCTTCAACTTAACN
>HMEZZP203FX9OJ length=52 xy=2323_2033 region=3 run=R_2012_04_14_16_56_03_
GTGAGCTAGATGGCTGTCTGGCGAGCTAGACGGCTGGCTGGCGAGCTAGACT
>HMEZZP203F8GPW length=91 xy=2439_2578 region=3 run=R_2012_04_14_16_56_03_
GACTGTACAGCCAGATAGGCAGATATAAGCCTGTGCAGCTAGATATAGCACAACAGACTGGTACAGCCAGATAGGCAGATATAAGCCTGTA
>HMEZZP203GTEJ5 length=85 xy=2678_0611 region=3 run=R_2012_04_14_16_56_03_
TTGCCACCTTCAACCTACATAGACTAAATGCCAGGTATTGCCACCTTCAACCTACATAGACTAAATGCCAGGTATTGCCACCTTC
>HMEZZP203G42YC length=131 xy=2811_0674 region=3 run=R_2012_04_14_16_56_03_
GATAGGCAGATATAAGCCTGTACAGATAGATATAGCACAAACTAGACTGTACAGCCACGATAGGCGAGAGTATAAGCCGTCGTGCAGCGTAGATATAGGCGACAAACTGACTGTACAGCCAGATAGGCAGA
>HMEZZP203G9URC length=102 xy=2865_2150 region=3 run=R_2012_04_14_16_56_03_
TAAGCCTGTGCAGCTAGATATAGCACAAACTGACTGTACAGCCAGATAGGCAGATATAAAGGCCCTGTAGCGAGCTAGATATAGCACAAACTGACTGTACAG
>HMEZZP203HCQVD length=208 xy=2898_1911 region=3 run=R_2012_04_14_16_56_03_
AGTTTGTGCTATATCTAGCTGTACAGGCTTATATCTGCCTATCTGGCTGTACAGTCAGTTTGTGCTATATCTAGCTGTACAGGCTTATATCTGCCTATCTGGCTGTAGAGTCAGTTTGTGCTATATCTAGCTGCGACAGGCTTATATCTGCCTATCTGGCGTGGTACAGTCAGTTTGTGCTATATCTAGCTGGCACAGGCTTATATCT
>HMEZZP203GX9ZD length=130 xy=2733_2679 region=3 run=R_2012_04_14_16_56_03_
CGTATCGTGCAGCTCTGAGTTGCAGAGCGATGCCGTTTCAGCGACAGACGTGATAAAGGAGCGATGACGCCCGACAGTAAAGAAATACGATTAGCAGCATTTGTCATAGTTATTTTTATTCTGCGCTGCC
>HMEZZP203GJFBT length=47 xy=2564_1991 region=3 run=R_2012_04_14_16_56_03_
GAAACACATTCGTTGGGAGCGAATCTGGGAAACTGCAGGCCATGGTA
>HMEZZP203GOTU9 length=234 xy=2626_0163 region=3 run=R_2012_04_14_16_56_03_
GGGACTCTCAAGGAGTACACCAAAGTGTGTCCCTTGCTGCACGAAAACCTTGATTTCACTGCAGACATGTTTCGAGTGGCCTTTCGGAGTCAGGTCAGGTCTGACTATGACTCCTATCCGGCCATGATGAGGTACTGGTCCCGGACCTGGGACTATTGGATGGCTCTGAAAAAAGGCCACTTCACCTGCCCAGGTCAAGGACGTGTGCCTCAGAGAGGTCGTTGGGGGGNGGGN
>HMEZZP203FW9Q5 length=42 xy=2312_0527 region=3 run=R_2012_04_14_16_56_03_
CTGCCTATCTGGCTGTACAGTCAGTTTGTGCTATATCTAGCT
>HMEZZP203GUEVX length=60 xy=2689_2635 region=3 run=R_2012_04_14_16_56_03_
ATATGAGTCATAATCCGACCTGACCTGACTCCTAAAGACTACTCGAACATATCAGGAGTG
>HMEZZP203GXGR7 length=88 xy=2724_1701 region=3 run=R_2012_04_14_16_56_03_
GAGTTGGATACACTGTGTTCTGTTGTGAACTAGCTCTATAGATGTTAGGTTTTGCAACGCTAAATTGTATCTATATATGTTAATTGGC
>HMEZZP203GMA7F length=96 xy=2597_1449 region=3 run=R_2012_04_14_16_56_03_
ATGTCACTGCACTACTGACTCAGTAAACGGTCACTACACCTCTGTAATGGGAGCTGTCGAGACTGCTACACATGTATGAATTTTTAAAACTAAAGC
>HMEZZP203HF012 length=114 xy=2935_3528 region=3 run=R_2012_04_14_16_56_03_
CTATCTGGCTGTACAGTCAGTTTGTGCTATATCTAGCTGCACAGGCTTATATCTGCCTATCGTGGCTGTACAGTCGAGTTTGTGCGTATATCTAGCTGCACAGGTCTTATATCT
>HMEZZP203G1UU1 length=57 xy=2774_1771 region=3 run=R_2012_04_14_16_56_03_
AGCCGTCTAGCTAGCCAGCCATCTAGCTAGCAGCCAGCCAGCCAGCCANCTAGGCTA
>HMEZZP203GAAWU length=59 xy=2460_2348 region=3 run=R_2012_04_14_16_56_03_
TCGGGTGTGTCTATTCTTGACTAGCACAAAGTCTCCTACTTGCAGTTCACAGCACGTGG
>HMEZZP203F7H3G length=39 xy=2428_2762 region=3 run=R_2012_04_14_16_56_03_
AGGCACAGACATACAGGTATGGAATCAAAGGCAAAGACA
>HMEZZP203F087L length=98 xy=2357_2127 region=3 run=R_2012_04_14_16_56_03_
GCCTATCTGGCTGTACAGTCAGTTTGTGCTATATCTAGCTGCACAGGCTTATATCTGCCTATCTGCTGTACAGTCNGTTTGTGCTATATCTAGCTGCA
>HMEZZP203FZYOE length=62 xy=2342_3260 region=3 run=R_2012_04_14_16_56_03_
CTGACTAGCTAGACGGCTCACTAGCTTGCTAGCTAGATGGCTGGCTAGCTAGATGGCTGGCT
>HMEZZP203FMWVU length=288 xy=2194_0616 region=3 run=R_2012_04_14_16_56_03_
CTTTAAATATTTAAACAATCTCTGTAAATGATGGCAACTCCACCTCCTTTTCCTACTTTAAACTTAATCAGATCTAATCATATGATAGCCTTCAGGTGTAGCAAGAAGAGCTGCATGAGATGAGGTCTCAAGGAACCAAGTTTCTGTCAGAGCTAAAATATCCAGCTCTTATGCAACTAAGAGGTCAGCAATCTAGGTAGAATGCTTGACAAGAGCCCACATATTTAGCAGACAACATGAAAGTGTGACTGAGTTTTTTGTATGTTGTATAGGACTCATAGTAGAGAT
>HMEZZP203HGUQS length=134 xy=2945_1042 region=3 run=R_2012_04_14_16_56_03_
AGCGGAGTCGGCGGTGAGCGGAGCGGTTCGAGGCGGAGTCGTGAGGGCAGAGTCGCTGTCGAACGGCTGTCCATCAAAGACTTGCAGTTCAGAGCCTAACGTTTGCACTTTGCACTTTGTCACGAAGTTAGAGC
>HMEZZP203GU9PR length=195 xy=2699_1629 region=3 run=R_2012_04_14_16_56_03_
AGAGTCAGTTTGTGCTATATCTAGCTGTACAGGCTTATATCTGCCTATCTGGCTGTAGAGTCAGTTTGTGCTATATCTAGCTGTACAGCTTATATCTGCCTATCTGGCTGTAGAGTCAGTTTGTGCTATATCTAGCTGTACAGGCTTATATCTGCCTATCTGGCTGTAGAGTCAGTTTGTGCTATATCTAGCTGT
>HMEZZP203GCZXB length=173 xy=2491_1101 region=3 run=R_2012_04_14_16_56_03_
GCTAGATATAGCACAAACTGACTGTACAGCCAGATAGGCAGATATAAGCCTGTGCAGCTAGATATAGCACAAACTGCTGTACAGCCAGATAGGCAGATATAAGCCTGTGCAGCTAGATATAGCACAAACTGCTGTACAGCCAGATAGGCAGATATAAGCCTGTGACAGCTAGA
>HMEZZP203G89XT length=61 xy=2858_3839 region=3 run=R_2012_04_14_16_56_03_
GTGTGCCGTATTGTTTGTCTGTGCACTAGCGTTAATGTTCTGCATGATCAATTTTACCCTT
>HMEZZP203GJ7XW length=67 xy=2573_2210 region=3 run=R_2012_04_14_16_56_03_
GGCAGGCTAGTAGGCTGGCTAGCTAGACGGCTGGCTGGCTAGCTAGATGGCTGGCTGGCTAGCTTGA
>HMEZZP203GQVWF length=126 xy=2649_1901 region=3 run=R_2012_04_14_16_56_03_
CTATCTGGCTGTAGAGTCAGTTTGTGCTATATCTAGCTTTACAGGCTTATATCTGCCTATCTGGCTGTAGAGTCAGTTTGTGCTATATCTAGCTTTACAGGCTTAGTATCTGCCTATCTGGCTGTA
>HMEZZP203F49CM length=122 xy=2403_0516 region=3 run=R_2012_04_14_16_56_03_
GCTGTACAGTCAGTTTGTGCTATATCTAGCTGTACAGGCTTATATCTGCCTATCTGGCTGTACAGTCAGTTTGTGCTATATCGTAGCTGTACGAGCGTTATATCTGCCTATCTGGCTGTACA
>HMEZZP203F0TLW length=35 xy=2352_2386 region=3 run=R_2012_04_14_16_56_03_
AACATATGACACTGTGGCATGACAAATAGTAGACA
>HMEZZP203G3PUH length=45 xy=2795_2567 region=3 run=R_2012_04_14_16_56_03_
GTTGAGAAACATATGTGCAGGCATTTATGTCAGTTTGGATTTTAC
>HMEZZP203GCRDW length=158 xy=2488_2322 region=3 run=R_2012_04_14_16_56_03_
ATGCAGGCTTCCTTAGTCGGCTGTGTATGCTGATACAGGCTTCTTTAGTCTGCTGTGTATGCTGATATAGGCTTCTTTAGTCGGCTGTGTATTCTGATACAGGCTTATTAGTCAGCTGTGTATGCTGATTGGCTTCTTTAGTCAGCTGTGTATGATGA
>HMEZZP203G43PE length=61 xy=2811_1648 region=3 run=R_2012_04_14_16_56_03_
ATCTGCCTATCTGGCTGTAACAGTCAGTTTGTGCTAGTAGTCTAGCTGCACAGGGCTTATA
>HMEZZP203GW65L length=118 xy=2721_1511 region=3 run=R_2012_04_14_16_56_03_
CGAGCCAGCTGTCTAGCTAGCCAGCCAGCCATCTAGCTAGCCAGCCAGCCGATCTAGCTAGCCAGCGATCTAGCTAGCCAGCCAGTAGCCGTCTAGCTAGCCAGCCAGCCTAGCCGTC
>HMEZZP203FQRY7 length=37 xy=2238_0657 region=3 run=R_2012_04_14_16_56_03_
ATCCTCCATTCCATTCCTCCTCCNCCTCCNCTCCTCN
>HMEZZP203FT6XP length=40 xy=2277_0267 region=3 run=R_2012_04_14_16_56_03_
GGAAGGTAGGGGACGAGAGGAGTGGAGTGGAGTGGGTGGG
>HMEZZP203FQ76P length=78 xy=2243_1183 region=3 run=R_2012_04_14_16_56_03_
AGCGAGGTGTGGGGTGGGGTGGGGAGGGAGTAGGAAGTGAGGTGGTGGGGTGGGGAGGGGAATGGAAGCGAAGGGTGT
>HMEZZP203G1ZBE length=33 xy=2775_3448 region=3 run=R_2012_04_14_16_56_03_
AGTAACACGTATTAAATCCGTGTGAACTAAGGA
>HMEZZP203HDCTW length=33 xy=2905_1698 region=3 run=R_2012_04_14_16_56_03_
GCTAGGTAGCCAGCCAGCCAGCCAGCTAGCAGC
>HMEZZP203GSC8A length=228 xy=2666_1384 region=3 run=R_2012_04_14_16_56_03_
GGCTAGCTAGTCATCTGGCTGGCTAGCCTGCCTGCTGGCTGGCTGGCTAGCTAGCCGGCTGGTTGTCTGGCTCCCGGCTGATTGGTTTTCTCGACGGCTGGCTGGCGAGCTAGACGGCTGGCTGGCTAGTTAGACGCTGGCTGACTGGCTGGCTAGCTAGATGGCTGGCTGGCTGGCTAGCTAGATGTCTGGCTGGCTAGCTAGACTGCTGGCTGGCTGGCTAGCTAG
>HMEZZP203HC37G length=180 xy=2902_2810 region=3 run=R_2012_04_14_16_56_03_
CTGGCTTGCTGTCTAGCCAGCCGGCTGGCTGGCTGGCTCGCCAGCTGGCTGGTTTCTCGATGGCTGGCTGGTGAGCAAGCCGGCTGGCTGGCTAACTAGGTAGCCAGCTGGCTGGCTGGCTCGCCGGCTGGGCTGGCTGGCTCGACGGCTGGCTGGCAAAGTGATGGCTGGCTGGCGAGT
>HMEZZP203GYGIJ length=41 xy=2735_2953 region=3 run=R_2012_04_14_16_56_03_
ACGCAGCAGCATATGGCAAAGTACCAGCTGTACTTNTTGGT
>HMEZZP203FR0KI length=282 xy=2252_1104 region=3 run=R_2012_04_14_16_56_03_
GCCTATCTGGCTGTACAGTCAGTTTGTTGCTATATCTAGCTGCACAGGCTTATATCTGCCTATCTGGCTGTACAGTCAGTTTGTGCTATATCTAGCTGCACAGGCTTATATCTGCCTATCTGGCTGTACAGTCAGTTTGTGCTATATCTAGCTGCACAGGCTTATATCTGCCTATCTGGCTGTACAGTCAGTTTGTGCTATATCTAGCTGCACAGGCTTATATCTGCCTATCTGGCTGTACAGTCAGTTTGTGCTATATCTAGCTGTACAGGCTTATATCTG
>HMEZZP203GFNMR length=67 xy=2521_2257 region=3 run=R_2012_04_14_16_56_03_
ATATCTAGCTGTACAGGCTTATATCTGCCTATCTGGCTGTACAGTCAGTTGTGCTATATCTAGCTGT
>HMEZZP203GL5MG length=126 xy=2595_2406 region=3 run=R_2012_04_14_16_56_03_
GCTAGATATAGCACAAACTGACTGTACAGCCAGATAGGCAGATATAAGCCTGTGCGAGCTAGATATAAGGCACAAACTGGGACTGGTACAGCCAGATAGGCAGATATAAGCCTGTGCAGCTAGATA
>HMEZZP203GDJEZ length=69 xy=2497_1785 region=3 run=R_2012_04_14_16_56_03_
AGCTGTACAGGCTTATATCTGCCTATCTGGCTGTACAGTCAGTTTGTGCTATATCTAGCTGTACAGCGT
>HMEZZP203FWWWM length=598 xy=2308_0260 region=3 run=R_2012_04_14_16_56_03_
CAAAGAGAATAGCATTGCAGACTCCAACTCCTCTGCCATCTCACCCACAACTACTCGTTTTTGGTTTACGTACGTCGACGAAGTTAAAAACCGTTTAAAACCCGTTCGTAGTACTACGTTACCCGTTACCCGTTAGGGTTCCGGACCGACGTCGTCCGTCCCCTTTCCGTTTCGTTCCCCTTCCCCCTACCGACGTCCTTCGTAAGTAAAAGGTAAACGGTTCCCTTTTAAACCCTTTAAACCTTCCCTACCCCCGTACCCCGTTCCCTTCCGTCGACGACGTCGTCGTTCCCTTTTCCCTTAACTAAGGTAAGGTAAGGTTAGGTTACTTCGTTTCGTTACGAAGTTAGTTTTAAAGGTTAAAACGTAAACCCTTAACCGTTAAGGGGTTTTTAACCCCGGGTTTACCCGTACGTTCCTTCGTAAAGTAACTAAACCTAAACCTTCCCTTCCGTTAACGTTAAACCCTAACCCAAACGAACGACCAACTACTTCCTTCCTACCCTTAACCTTTTTACCTTTTCCCTACCTAACGGTTAAAAAAGGGGTAAAAAGGTAACTTACCCTTCCCTTCGTCCGTTCCCTTTCCGTAAGGAAC
>HMEZZP203F3MZC length=343 xy=2384_2694 region=3 run=R_2012_04_14_16_56_03_
CTCTTCTCTCTCTCTCTCTCTCTCTCTCTCTCTCTCTCTCTCTCTCTCTCTCTCTCTCTCTCTCTCTCTCTCTCTCTCTCTCTCTCTCTCTCTCTCTCTCTCTCTCTCTCTCTCTCTCTCTCTCTCTCTCTCTCTCTCTCTCTCTCTCTCTCTCTCTCTCTCTCTCTCTCTCTCTCTCTCTCTCTCTCTCTCTCTCTCTCTCTCTCTCTCTCTCTCTCTCTCTCTCTCTCTCTCTCTCTCTCTCTCTCTCTCTCTCTCTCTCTCTCTCTCTCTCTCTCTCTCTCTCTCTCTCTCTCTCTCTCTCTCTCTCTCTCTCTCTCTCTCTCTCTCTCTCTCTCTCTCT
>HMEZZP203HGMT9 length=96 xy=2942_3087 region=3 run=R_2012_04_14_16_56_03_
GGCTGTACTGTCAGTTGTGCTATATCTAGCTGTACAGGCGTTATATCTGCCTACTCTGGCGTGTAGAGTCAGTTGGTTGCTATATCTAGCTGTACA
>HMEZZP203GOSS2 length=63 xy=2625_2884 region=3 run=R_2012_04_14_16_56_03_
ATATAAGCCTGTACAGCTAGATATAGCACAAACTGACTGTACAGCCAGATAGGCAGATATAAG
>HMEZZP203GHDAX length=144 xy=2541_0263 region=3 run=R_2012_04_14_16_56_03_
AGCCATCTAGCTAGCCAGCCAGCCCGCTGTCTAGCTAGCCAGACAGCTATCTAGCTAGCCAGGCAGCCAGCCGTCTAGCTAGCCAGCCAGCCAGCTGTCTAGCTAGCCAGCCAGCCAGTCCAGTCTAGCTGCCAGCCAGCCTAG
>HMEZZP203F2AYE length=42 xy=2369_1892 region=3 run=R_2012_04_14_16_56_03_
GATATAGCACAACTGACTGTACAGCCAGATAGGCAGATATAA
>HMEZZP203F75JA length=69 xy=2436_0372 region=3 run=R_2012_04_14_16_56_03_
CAGATATAAGCCTGTGCAGCTAGATATAGCACAAACTGACTGTACAGCCAGATAGGCAGATATAAGCCN
>HMEZZP203GDU9Y length=254 xy=2501_0772 region=3 run=R_2012_04_14_16_56_03_
ATAGAGGCTTGGGGAGACGAGTAAAGAATCTGTACCATGGAAATAAAAAGAAGGATCTAAATACATGCCATAATAAGGTGCTAAATAATAAAGGGACCGATTCCAATCTATCAGAAGCTTTTCCGTCATCTAAGGCTGCAGTTACAGTAGGGTAACCGAAAGGATTTGTTTAAGTCTAAATAATCACAAAAGAAGTCTAGAGTTAGAAGACATAAGTCTACCTTTGTACAAAGACCGGTTTGTATCTGGTTTAA
>HMEZZP203GMM7U length=152 xy=2601_0632 region=3 run=R_2012_04_14_16_56_03_
CCTAAGTGCCTTTCACTTCTGCTCGCTCTCCTGAGTAATACCCAGTTACCTCAGTGCCTTTCTACTCTGCTCTCTCTCTCTTCTGAGTAATAGCCAGTGTCCCGTAGTGCCTTTCACATCTGCTCTCTCTCCTGAGTAACACCCAGTGTCCC
>HMEZZP203FHEH4 length=56 xy=2131_1562 region=3 run=R_2012_04_14_16_56_03_
GGCTGGCTAGCTAGCCAGAAGGCTAGCTTACCAGCTGGCTAGCTAGCCAGCCATAC
>HMEZZP203GFRTJ length=94 xy=2522_3589 region=3 run=R_2012_04_14_16_56_03_
GTACTTAGGATTCTGTAGCATGTTCTATAATGGAAAGGCATACATTTGTAATCAGGAGAGTGGGTTAGGATAGAGCGCACTCGGATGAGCTTCG
>HMEZZP203F88ZK length=87 xy=2448_2350 region=3 run=R_2012_04_14_16_56_03_
ATAAGCCTGTGCAGCTAGATATAGCACAAACTGCTGTACAGCCAGATAGGCAGATATAANCCTGTGCAGCTAGATATAGCAACAAAC
>HMEZZP203G9G6R length=252 xy=2861_0945 region=3 run=R_2012_04_14_16_56_03_
ACACACACACCNCNACACCACCACTACACACACACACACACACACACACACACACACACACACACACACACACACACACACACACACACACACACACACACACACACACACACACACACACACACACACACACACACACACACACACACACACACACACACACACACACACACACACACACACACACACACACACACACACACACACACACACACACACACACACACACACACACACACACACACACACACA
>HMEZZP203G0DZ4 length=135 xy=2757_2898 region=3 run=R_2012_04_14_16_56_03_
ATATCTGCCTATCTGGCTGTACAGTCAGTTTGTGCTATATCTAGCTGCACAGGCTTATATCTGCCTATCTGGCTGTACAGTCAGTTTGTGCTATAATCCTAGCTGGCACAGGCTTATATCTGCCTATCTGGCTGT
>HMEZZP203GTXLV length=45 xy=2684_0721 region=3 run=R_2012_04_14_16_56_03_
CACAGAGGATGGCATTGATACTGAATGTAAAGGAGACTAGTTACT
>HMEZZP203GGZSL length=107 xy=2536_3235 region=3 run=R_2012_04_14_16_56_03_
CTGGCTGGCAAGCTAGACGCTGGCTGGCTGGTGAGCTAGACGGCTGGTTGGCGGAGCTAGACGACTGGCTGGCGAGCTAGATGGCTGGCTGGCTAGGCTGGCTAGCT
>HMEZZP203HF0BB length=126 xy=2935_2565 region=3 run=R_2012_04_14_16_56_03_
AGCCCTAGATACCAGGCCAGACTCTCTGAAGAGACAGATGAGTGGGGGTGGTTTGGGGTAAGGGAGAGGGACTGGGGGAGGTGTTTTGGTAGAGGGGCTGGAGGGGGAGTTCTAACTTGTGTCCCC
>HMEZZP203G8VPL length=86 xy=2854_1783 region=3 run=R_2012_04_14_16_56_03_
CCAGGCATTATATGTTAAGGGTTCTGATGGCACAGGTAGTATATGTTAAGGGTTCTGATGGCACAGGTAGTATACGTTAAGGGTTA
>HMEZZP203G7K76 length=114 xy=2839_2980 region=3 run=R_2012_04_14_16_56_03_
CCAGCCATCTAGCTCACCAGCCAGCCAGCTGTCTAGCTTGCCAGCCAGCCGTCTAGCTCGCCAGCCAGCTGTCTAGCTCGCCAGCCGAGCCATCCATCTAGCTTGGCCAGCCAG
>HMEZZP203F8ZT7 length=95 xy=2445_2781 region=3 run=R_2012_04_14_16_56_03_
GATATAAGCCTGTGCAGCTAGATATAGCACAAACTGACTGTACAGCCAGATAGGCAGATATAAGCCTGTGCAGCTAGATATAGACACAAACTGAC
>HMEZZP203GR0M5 length=49 xy=2662_1455 region=3 run=R_2012_04_14_16_56_03_
CACCATGCACAGTGGGAGTGGGCTCGTTTCTCTAGCCTGCACCATGCAC
>HMEZZP203GO5F4 length=167 xy=2629_2882 region=3 run=R_2012_04_14_16_56_03_
GTTTGTGCTATATCTAGCTGCACAGGCTTATATCTGCCTATCTGGCTGTACAGTCAGTTTGTGCTATATCTAGCGTGCACAGGCTTATATCTGCCTATCTGGCTGTACAGTCAGTTTGTGCTATATCTAGCTGCACAGGCTTATATCTGGCCTATCTGGCTGTACAG
>HMEZZP203GRXZ1 length=51 xy=2661_2127 region=3 run=R_2012_04_14_16_56_03_
ACCAGTATTCACAGTGAGGCAGGGTGAGTCACAGCTGCAGCGGAGTTCCCT
>HMEZZP203FRLS8 length=172 xy=2247_2458 region=3 run=R_2012_04_14_16_56_03_
CTAGCTCACCAGCCAGCCAGCTAGCTAGCCAGCCAGCTGTATATCTAGCCAACCAGCCATCTAGCTAGCCAGCCAGCCGTCTAGCTAGCCAGGCAGCTGTCAAGCTAGCCAGCCAGCCATTCTAGCTAGTCAGCCATCTAGCTCACCAGCCAGCCAGCCTATCTAGCTCACC
>HMEZZP203GFWI0 length=277 xy=2524_1498 region=3 run=R_2012_04_14_16_56_03_
CTACGCGTTGCACGGGATACGACCGTGTCCGGCGTAGCAGAAGCACACGACCTTTCTCCTTGTCTGTCTATGGCAGGGTGGACCCTCCTCGCGTTGTCACGGGAGTACGACCGTCGTCCAACCGTAAGGAAGTTTACTACACGACCTCCTCTCTGGAGTCAGGTAAAGGACCACCCTCGTGTAAGACTCTCCGCCGGAGTGTGGGGTCGGCTTGTTTGTCAGGCGTTCTAGGGAGTTGTCCTCGTCTTCTTCGAATAGATGTCGTGTAGCCTTCCTT
>HMEZZP203GHE3A length=50 xy=2541_2580 region=3 run=R_2012_04_14_16_56_03_
CTCTCCAGTAAGCCAGCTGTCTAGCTCACCAGCCAGCCGTCAGCTCGCCA
>HMEZZP203F50E7 length=82 xy=2411_2833 region=3 run=R_2012_04_14_16_56_03_
GCCTTCTAGTCCGCCAGCCAGCCGGCTAGCTAGCCAGCCAGCCAGCCATCTAGCTAACAAGCCAGCCAGCCATCTAGCTAAG
>HMEZZP203F21R7 length=40 xy=2377_3893 region=3 run=R_2012_04_14_16_56_03_
GGCGTGTACAGTCAGTTTGTTGCTATATCTAGCTGCACAA
>HMEZZP203GVSIR length=76 xy=2705_1425 region=3 run=R_2012_04_14_16_56_03_
GTGCAGCTAGATATAGCACAAACTGACTGTACAGCCAGATAGGCAGATATAAGCCTGTAGCAGCTAGATATAGCAC
>HMEZZP203G4BPI length=32 xy=2802_2228 region=3 run=R_2012_04_14_16_56_03_
CACAGAGGATGGCATTGATACTGAATGTAAGG
>HMEZZP203G136R length=31 xy=2777_1569 region=3 run=R_2012_04_14_16_56_03_
GGATGGGTATGGGCCAAAGAGACATAGGAAA
>HMEZZP203HB4VO length=43 xy=2891_2082 region=3 run=R_2012_04_14_16_56_03_
TGTTTCACCACCTCATCCAACCATTCACTCACCTCCTCGCCCA
>HMEZZP203FYI9Z length=122 xy=2326_2181 region=3 run=R_2012_04_14_16_56_03_
ACATGCTTATATCTGCCTATCTGGCTGTAGAGTCAGTTTGTGCTATATCTAGCTGTACAGGGCTTAGTAGTCTGCCTATACGTGGCTGTAGGAGTCGAGTTTGTGCTATATCTAGCTGTACA
>HMEZZP203HGHIS length=96 xy=2941_0290 region=3 run=R_2012_04_14_16_56_03_
AGTCAAGTTTGTGCTATATCTAGCTGCACAGGTCTTATATATGCCTATCTGGCTGTACAGTCAGTTTGTGCTATATCTAGCTGCACAGGGTCTTAT
>HMEZZP203GY4GX length=102 xy=2743_1231 region=3 run=R_2012_04_14_16_56_03_
AGCCATCTAGCTAGCCATCCAGCCAGCCAGCCAGCCAGCCAGCTGTCTAGCCAGCCAGCCGAGTCCGATATAGCTAGCCAGCCGAGCCATCGTAGCGTAGCC
>HMEZZP203FLHHD length=39 xy=2177_3631 region=3 run=R_2012_04_14_16_56_03_
CTGGCTGTACAGGCAGTTTGTGCTATATCTAGCTGCACA
>HMEZZP203FWJMO length=118 xy=2303_3534 region=3 run=R_2012_04_14_16_56_03_
CACCAGACAGCCATCTAGCTCGCCAGCCAGCCAGCTAGCTCGACATCCAGCCGGCTAGCTTGCCAGCCAGCCAGCTAGCTGCCATCCAGCGTCTAGCTAGCCGAGCCAGCCGTCTAGC
>HMEZZP203HEU4N length=123 xy=2922_2437 region=3 run=R_2012_04_14_16_56_03_
GTTTGATAGTCTGCAGAAATATGAGGCTCTCCAATTAGGGCCACCATATTGGAGTCCTGCTAATGGCAAAGAAAATTCCAGCAATGCATAGAAATAACTGAATGTACAACCACCTTAATTTTT
>HMEZZP203GWVO9 length=48 xy=2717_3051 region=3 run=R_2012_04_14_16_56_03_
GACATCTAGCTAGCCAGCCAGCCAGCCGTCTAGCTAGCCAGCCGAGTC
>HMEZZP203FJS7H length=101 xy=2158_3339 region=3 run=R_2012_04_14_16_56_03_
CTATCTGGCTGTAGAGTCAGTTTGTTGCTATATCTAGCTGTACAGGCTTATATCTGCCTATCTGGCTGTAGAGCCAGTTTGTTGCTATATCTAGCTGTACA
>HMEZZP203GZOZT length=65 xy=2749_3255 region=3 run=R_2012_04_14_16_56_03_
GCGGACCGATAGGCGGACAGATAGAGAGATAGGCGGACAGATAGAGAGATAGGCGGACAGATAGA
>HMEZZP203F5ZTC length=76 xy=2411_2046 region=3 run=R_2012_04_14_16_56_03_
TGTGCTATATCTAGCTGCACAGGCTTATATCTGCCTATCTGGCTGTACAGTCAGTTTGTGCTATATCTAGCTGCAC
>HMEZZP203FJA53 length=146 xy=2153_0441 region=3 run=R_2012_04_14_16_56_03_
AGTCCTAGAGCATTGCCCTATATATTTAGTAACTCACGACTTGCATCACCGACACCAGCACGACTGTAAATAGTAGCCAGGGAAATCTACTTGCCCATCTGGCAGATATGCCCTAATCTCACTTTTACTACTGCTAATAGCACTCA
>HMEZZP203G6WE8 length=134 xy=2831_3602 region=3 run=R_2012_04_14_16_56_03_
AGATATAAGCCTGTGCAGCTTGATATAGCACAAAACTAGACTGTACAGCCAGATAGGCAGATATAAGCCGTGTGCAGCTAGATATAGCACAAACTGCTGTACAGCCAGATAGGCAGATATAAGCCGTGTGGCAG
>HMEZZP203F7QIF length=155 xy=2431_1381 region=3 run=R_2012_04_14_16_56_03_
GCGCCTGTAGCCAATCACAGGAGTGCTGGGAGAGCTGTGTTGGGAGGGAGAGTTGGGGTGGTCAGGTGGCAGCCTGCAGCCTGCAGGAAGCAGGGCAATAAATAGGGTTGGTAAAGCAGGTTTTCTTGATGGAGCTGAAGGCACACAGGGGAGTA
>HMEZZP203HEI6L length=57 xy=2918_3339 region=3 run=R_2012_04_14_16_56_03_
CACACTCACTGATCAGCACACATAGGATAACACATGTCATGTCTCCGAGACTCACTC
>HMEZZP203HEHM9 length=99 xy=2918_1347 region=3 run=R_2012_04_14_16_56_03_
GAGAGAGAGAGACAGACCGAGAGAGAGAGACAGACCGAGAGAGAGAGACAGACGAGAGAGAGAGACAGACGAGAGAGAGAGACGAGACGAGGAGAGAGA
>HMEZZP203GTFSZ length=98 xy=2678_2225 region=3 run=R_2012_04_14_16_56_03_
GGCTGTACAGTCAGTTTGTGCTATATCTAGCTGCACAGGCTTATATCTGCCTATCTGGGCTGTACAGGTCTAGTTTGTGCTATATCTAGCTGCACAGG
>HMEZZP203HA994 length=33 xy=2881_3386 region=3 run=R_2012_04_14_16_56_03_
AACCACTTGCTATCTATCCAGCTACTAGCGCCC
>HMEZZP203GDS1A length=49 xy=2500_1964 region=3 run=R_2012_04_14_16_56_03_
AAGGGTGACAACAGTCAGCCAGGTAGAGAGGGGCGAGACCTCATCCAAC
>HMEZZP203GX60D length=187 xy=2732_2923 region=3 run=R_2012_04_14_16_56_03_
GCTAGTCAGCCATCTAGCTAGCCAGCCAGCCAGCCAGCCATCTAGCTCACCAGCCAGTCATCTAGCTCGACCAACCAGCCGTCTAGCTCACCAGCCAGCCAGCAGTTCTAGCTTGCCCAAGCCAGCCATTCGTAGGCTCGCCAAAGCCAGCTTGACAGCTCGCCAGCCAGCCAGCCCGTTNAGGCAT
>HMEZZP203F1N0E length=113 xy=2362_0828 region=3 run=R_2012_04_14_16_56_03_
TATCTGGCTGTAGAGTCAGTTTGTGCTATATCTAGCTGTACAGGCTTATATCTGCCTAGTCGTGGCTGTACAGGTCAGTTTGTGGCTAGTATCTAGCTGTACAGGCTTATATC
>HMEZZP203GY4UD length=200 xy=2743_1715 region=3 run=R_2012_04_14_16_56_03_
ATCCTCTCTACTTTTCTCTGCTTTGGTGATGTAGTCAGTGACATACCAAGCAATATCTTCTGCTTCATCAGCAACAAATTGCACATCAATGTTTGCTTTCCAACAAGAAAGAATTGCTGCATTGTAATCATTGATGTTACTACTTCTTTGTTCCTTTCTTAATAGTATGTGTTTTTGGGGGTAGTTTTTTGTTTACGTTT
>HMEZZP203GK45Y length=416 xy=2584_0212 region=3 run=R_2012_04_14_16_56_03_
AACCCCTCCCCTCCCCTTTCTTTCTTTCTATCCCTCCCTCCCTTCTTCTTCTCTCCTCCTCCTCCTCTTCTCTCTCTCTCTCTCTCTCTCTCTCTCTCTCTCTCTCTCTCTCTCTCTCTCTCTCTCTCTCTCTCTCTCTCTCTCTCTCTCTCTCTCTCTCTCTCTCTCTCTCTCTCTCTCTCTCTCTCTCTCTCTCTCTCTCTCTCTCTCTCTCTCTCTCTCTCTCTCTCTCTCTCTCTCTCTCTCTCTCTCTCTCTCTCTCTCTCTCTCTCTCTCTCTCTCTCTCTCTCTCTCTCTCTCTCTCTCTCTCTCTCTCTCTCTCTCTCTCTCTCTCTCTCTCTCTCTCTCTCTCTCTCTCTCTCTCTCTCTCTCTCTCTCTCTCTCTCTCTCTCTCTCTCTCTCTCTCTCTCTCTCTC
>HMEZZP203F9BAP length=44 xy=2449_1247 region=3 run=R_2012_04_14_16_56_03_
ATAGGCAGATATAAGCCTGTACAGCTAGATATAGCACAAACTAG
>HMEZZP203GHJQ2 length=244 xy=2543_0428 region=3 run=R_2012_04_14_16_56_03_
CCTTTGGTGGTGGGGATGAGATGGTTGGAGATTTCATAATCCTACCATAGACTGGGTATTAAAGAGGTTGATCTTTTCTGTAGGAGAAGGGGTCTAGAGAATCTGGAGTGGGGTCGTCAGAAAGTTTTGAGTGGATTGAAGGGAGAGGTACATCAGGGGTTACCTGAGGTGTATCACGGATTTAGCTGATGTATTTTCTCCAAAGGAAGCTAACCGGTTGCCCCCTCATCGACCACTACGATTG
>HMEZZP203GW1UN length=49 xy=2719_2829 region=3 run=R_2012_04_14_16_56_03_
CTCCTGCACTCTGCAACAATAGAATAAGCCATGCAGACACAGCCTGTGT
>HMEZZP203GVTZB length=58 xy=2705_3317 region=3 run=R_2012_04_14_16_56_03_
GACAGCTGTCTAGCTAGCCAGCCAGCCAGCTGTCTAGCTAGCCAGCCAGCATCTGCTA
>HMEZZP203FJXWQ length=174 xy=2160_1240 region=3 run=R_2012_04_14_16_56_03_
GCCAGCCAGCTAGCTGTCTAGCTAACAAGCCAGCAGCTATCTGCTAGCCAGCCAGCCAGCTGTCTAGCTAGCCAGCCAGCCAGCCGTCTAGCGAACCAGCCAGCCAGCCTTCTAGTTATCCAGCCAGCTAGCTGTCTAGCTAGCTGGCTGGCTGGTGTGCCTAAGACGGCTGGC
>HMEZZP203FXS61 length=65 xy=2318_1147 region=3 run=R_2012_04_14_16_56_03_
CACAGAGGATGGCATTGATACTGAATGTAAAGGAGACAGTTACTGGACGACAGAGGAGTGGCATT
>HMEZZP203F1Q4X length=167 xy=2363_0783 region=3 run=R_2012_04_14_16_56_03_
GCTGTACAGGCTTATATCTGCCTATCTGGCTGTACAGTCAGTTTGTGCTATATCTAGCTGTACAGCTTATATCTGCCGTATCTGGCTGTACAGTCAGTTTGTGCTATATCTAGCTGTACAGCTTATATCTGCCGTATCTGGCTGTACAGTCAGTTTGTGCTATATCT
>HMEZZP203G2I5K length=79 xy=2782_0486 region=3 run=R_2012_04_14_16_56_03_
ATAGAACTGACTACACGATTCCGATGAGTTTAAAGTTTGCGAACCACGCGACCTCAAAGGGACAAGGCACACAGGGGAT
>HMEZZP203GFLJ8 length=55 xy=2520_3670 region=3 run=R_2012_04_14_16_56_03_
CTGTGCAGCTAGATATTGCACAAACTGACTGTACAGCCAGATAGGCAGATATAAG
>HMEZZP203G08ZQ length=114 xy=2767_2100 region=3 run=R_2012_04_14_16_56_03_
TGACTCTACAGCCAGATAGGCAGATATAAGCCTGTACAGCTAGATATAGCACAACTAGACTCTACAGCCAGATAGGCAGATATAAGCCTGTGCAGCTAGATATAGCACAACTGA
>HMEZZP203GBUEV length=77 xy=2478_0549 region=3 run=R_2012_04_14_16_56_03_
ATTGTACCAGCCTGTAGGGAATCAGTGCAGACTAGGGTTGTACCAGCCTGTAGGGAATCAGTGCACACTAGGGTGTA
>HMEZZP203FRXYM length=38 xy=2251_1820 region=3 run=R_2012_04_14_16_56_03_
ATCAGCCAACCTTCTTAGCTAGTCAGCCGTCTAGCTCG
>HMEZZP203GTOH4 length=85 xy=2681_1210 region=3 run=R_2012_04_14_16_56_03_
GTGCTATATCTAGCTGTGCAGGCTTATATCTGCCTATCTGGCTGTAGAGCCAGTTTGTGCTATATCTAGCTGTGCGAGGTCTTAT
>HMEZZP203GXHDH length=57 xy=2724_2467 region=3 run=R_2012_04_14_16_56_03_
CTATCTGGCTGTACAGTCAGTTTGTGCTATATCTAGCTGCACAGGCTTATATCTGCC
>HMEZZP203HAM6H length=463 xy=2874_2119 region=3 run=R_2012_04_14_16_56_03_
AAAGATTACCCACCTACTGAGAGCCACGGGGGTGGGTTAACCGTTAACTGTCTGCTGCCTACACACAGGTCGATGACCCTCCCTTCGTAGAAGGGGTAGGAGGCATGCACAGCTCTCACATGCTCTCACTAAACGACCACGTGTACCAGCTCTCACGCACTCACACTGTGCATCGTGTGATGTCTGTCCTGCGGATCGCACCCAAACGAATGGTGCAGGCCACACACATTGCACTCAGATTGTATATTGTATCACAAACTACACAAAGACTGAGATTTGTGATGGCTCCTGGCTCACACCTGCTCTCCTCTGTGCACACTGTCATGTGAGTCTCCTCACTCACAACAGCTCCTCCATGTTCACTGTGTTAAAAGGGTATCCATGCTCAAACCCCTTTCCGTCCGTGAGTTCTCTAGTGCTGGTGCACAGTTTACACATTCTGGCCTTAGAACGTCAAATCATA
>HMEZZP203GI4L3 length=105 xy=2561_0393 region=3 run=R_2012_04_14_16_56_03_
ACAACAGACAAATACATCATTAAGTCACCGAGCAGTTAAACCAACAGAGCATCCTGGGCTAGAAGCATTGCAAAGTGCGTGCAGGAAACCGAACATGAAGTCATA
>HMEZZP203GCG6L length=62 xy=2485_1387 region=3 run=R_2012_04_14_16_56_03_
CTTGCAATCCTGTCCGTTCGTGACTGGAACAGGAAGTTCCAGGGGAGGGGTCGGAGTTTGTA
>HMEZZP203G3RLF length=111 xy=2796_0737 region=3 run=R_2012_04_14_16_56_03_
GTACAGTCAGTTTGTGCTATATCTAGCTGCACAGGCTTATATCTGCCTAGTCGTGGCTGTACAAGGTCAGTTTGTGGGCTAGTATCTAGCTGCACAGGCTTATATCTGCCT
>HMEZZP203F0L6O length=146 xy=2350_0958 region=3 run=R_2012_04_14_16_56_03_
CCAGTTTGTGCTATATCTAGCTGCACAGGCTTATATCTGCCTATCTGGCTGTACAGTCAGTTTGTGCTATATCTAGCTGCACAGGCTTATATCTGCCTATCTGGGCTGTAGAGCAGTTTGTGCTATATCTAGCTGCACGAGGCTTA
>HMEZZP203G0LFM length=61 xy=2760_0240 region=3 run=R_2012_04_14_16_56_03_
CATCTAGCTAGCCAGCCATCCAACATCTAGCTACCAGCCAGCCAGCCATCTAGCTAGCCAG
>HMEZZP203HBU4H length=89 xy=2888_1727 region=3 run=R_2012_04_14_16_56_03_
AGTTGTAGAGTAGAGTTATGAGTGACTGGGAAAGGGCTCTACAGGCAAGGTATAGGGCGCTAGGAAGGGTGTACAAGTGAAGTGTCAGT
>HMEZZP203GAUSC length=72 xy=2466_3530 region=3 run=R_2012_04_14_16_56_03_
GCAGATATAAGCCTGTGCAGCTAGATATAGCAACAAACTGACTGTACAGCCAGAGTAGGGCGAGGAGTATAA
>HMEZZP203G9XIJ length=66 xy=2866_1625 region=3 run=R_2012_04_14_16_56_03_
GATATAGCACAAACTGACTGTACAGCCAGATAGGCAGATATAAGCCTGTGCAGCTAGATATAGCAC
>HMEZZP203GGF3G length=48 xy=2530_2282 region=3 run=R_2012_04_14_16_56_03_
TTATATCTGCTATCTGGCTGTACAGTACAGTTTGTGCTATATCTTAGG
>HMEZZP203FVL84 length=81 xy=2293_1238 region=3 run=R_2012_04_14_16_56_03_
ATCAAACACGTCACCATATTCCTGGTAGACTGTGGGAAGTGACTTGCGAACTGCCGCTATACAAGACACCAATGGGGTTGG
>HMEZZP203HC0TR length=321 xy=2901_2525 region=3 run=R_2012_04_14_16_56_03_
CCACAAGTTTACCTCCTGTTGCTCCTGTGTCTCCTGCATTTTATTTAGTTCTGGGTGTACCTCTAAGTCTAGGTCTGGAGCTGGTTGTGATGGGAGCACCAAGGGACACTGGGAACCGGTTCTCGAGGGGTGGGCTAAGCCATCTGCCTTGCCATCTGGTCTGCAAACCCATTTCCCTTGGCTTGCCACAAATTCTCTCTCTGGTCACCCGTGCAGTGCCGCCATGGAGATCTTGGAGGGTAGCCAGGAGAGCCTTCCAGGAGGGCAGATACTTCCCTTGCATTCTTAATGGGTGTCCCTGCAGATGTAAGGAACCCACGC
>HMEZZP203GAPU4 length=183 xy=2465_1246 region=3 run=R_2012_04_14_16_56_03_
AATGTCTGGGCGGGAGCCTGTGGCCGAGGGTTTGGTTCCGGTGTTCTAATGGTCTAGGCATCTGTGTGTAGGTAAGTCTGCTTCCTAGTCGTAAGTTTCGGGTATAGATGGAAGTGGGTGCTGTGATGTGGCTGTATTGATGGTGGTTGTCTAGTGGGCGGGTAGTGGAGGAGTCGTTCGTAT
>HMEZZP203FY68C length=82 xy=2334_0458 region=3 run=R_2012_04_14_16_56_03_
CCAAGTCCGGGCGATGTGTACCTCGTGAGATACAGAGCTCCTAAAGGCTGTATTGGAAGTATAGTAACCTAATAAAATACAA
>HMEZZP203F22HF length=58 xy=2378_0705 region=3 run=R_2012_04_14_16_56_03_
AGCCAGCCAGCCAGCCGTCTAGCTAGCCAGCCAGCCAGCCGTCTAGCTAGCCAGGCCT
>HMEZZP203GMP7L length=188 xy=2602_0415 region=3 run=R_2012_04_14_16_56_03_
TATATCTAGCTGTACAGGCTTATATCTGCCTATCTGGCTGTAGAGCCAGTTTGTGCTATATCTAGCTGTACAGGATATATCTGCCTATCTGGCTGTACAGTCAGTTTGTGCTATATCTAGCTGCACAGGCTTATATCTGCCTATCTGGCTGTACAGTCAGTTTGTGCTATATCTAGCTGTACAGGCTT
>HMEZZP203GQIHX length=56 xy=2645_0915 region=3 run=R_2012_04_14_16_56_03_
AGATTCGCTGCCAACAAATGTAATTCTCAAAAACAGGATTCTTAAGCCTTTTCTTG
>HMEZZP203F6FFZ length=60 xy=2416_1821 region=3 run=R_2012_04_14_16_56_03_
CTGTACAAGCTTATATCTGCCTATCTGGCTGTACAGTCAGTTTGTGCTATATCTAGCTGC
>HMEZZP203GLJW7 length=40 xy=2588_2953 region=3 run=R_2012_04_14_16_56_03_
CCTGTTAGAACTACTGCAAATATAATACTTTTNTTTGTTG
>HMEZZP203G3QHL length=46 xy=2795_3399 region=3 run=R_2012_04_14_16_56_03_
AAACTGACTGTACAGCCAGATAGGCAGATATAAGCCTGTGCAGCTA
>HMEZZP203GR6OP length=35 xy=2664_1095 region=3 run=R_2012_04_14_16_56_03_
ACAACAAGACAATACATCATTAAGTCACCGAGCAG
>HMEZZP203G3RZD length=157 xy=2796_1239 region=3 run=R_2012_04_14_16_56_03_
ATGTGGTGGATTGAGAATGTCATATCTTACCTTCCTCAGACGATACTGAAGGTTTCTAGCGAAAATAGGGCCGTCAACTCACAGCACTGTCCCTCCTACGTCGATGCAGAGAAACCAAGACACACAGATGGCAGCTGGCAGTGACATGCCCCTCCTT
>HMEZZP203F1U4D length=217 xy=2364_1851 region=3 run=R_2012_04_14_16_56_03_
AGGCTTATATCTGCCTATCTGGCTGTACAGTCAGTTTGTGCTATATCTAGCTGCGACAGCTTATATCTGCCTAGTCTGGCTGTACAGTCAGTTTGTGCTATATCTAGCTGCACAGCTTATATCTGCCTAGTCTGGCTGTACAGTCAGTTTGTGCTATATCTAGCTGCACAGGCTTATATCTGCCTAGTCTGGGCTGTACAGTCAGTTTGTGCTATAT
>HMEZZP203G8F22 length=45 xy=2849_2012 region=3 run=R_2012_04_14_16_56_03_
GAGCCTCCTCTCAGCTCTGAGTGCATCTGACCTGACGCCTCCTCT
>HMEZZP203GX0YH length=56 xy=2730_3271 region=3 run=R_2012_04_14_16_56_03_
CCAGATAGGCAGATATAAGCCTGTGCAGCTAGATATAGCAACAAACTGACTGTACA
>HMEZZP203GV7SC length=97 xy=2710_0730 region=3 run=R_2012_04_14_16_56_03_
GCTAATGAAATGACTCTTTACTGGAAGAAACCAAAGGGCATTCAAAATAAGAAGGCGAGGAGAAGCATGGTAACGACCAGGCTGACCAGCTTGCTAA
>HMEZZP203GPKRF length=88 xy=2634_2249 region=3 run=R_2012_04_14_16_56_03_
CACTTCATGCTGGAGCGAATTTCCAGACTTACTCATTCCTAGTGCACATGCCCAGAGGTATAGCTGGGCCCGTCGTACATCGTGGCCC
>HMEZZP203FTQ5U length=260 xy=2272_0304 region=3 run=R_2012_04_14_16_56_03_
GGCTATGTTGGGTGAGGGTCTCTGTGTCGATGGCGTCCCGTTAGGTCACCTCATTTTGGGCAAATATGGCCAAAAACCTGTAATTTTGTCCACGTTTTCAGTGCAGTGCCTGGCATTCTGGGAAATAAATTTAGTCCTACCAACACAAGTCACCCACTGTTGCGTGCGCTCAGATTTCCCCTTTGCGCACATGCGATGATGTTGCAGGGGTTCCCATAGACGGTCTAGTGCCCCAAGGTCAAAAGTGAGGCATGTACGTG
>HMEZZP203G458S length=156 xy=2812_0842 region=3 run=R_2012_04_14_16_56_03_
ACTGTACAGCCAGATAGGCAGATATAAGCCTGTGCAGCTAGATATAGCACAACGTGACTGTACAGCCAGAGTAGGCAGATATAAGCCTGTGCAGCTAGATATAGCACAACTGACTGTACAGCCAGATAGGCAGATATAAGCCTGTGCAGCTAGATA
>HMEZZP203F0J3K length=64 xy=2349_2350 region=3 run=R_2012_04_14_16_56_03_
CCTGTGCAGCTAGATATAGCACAAACTGACTGTACAGCCAGATAGGCAGATATAAGCCTGTGCA
>HMEZZP203GOSME length=38 xy=2625_2644 region=3 run=R_2012_04_14_16_56_03_
CTGGCTGTACAGTCAGTTTGTGCTATATCTAGCTGCAC
>HMEZZP203FYYPI length=40 xy=2331_1700 region=3 run=R_2012_04_14_16_56_03_
AGCCATCTAGCTAGCCAGCCAGTAAGCCGTCTAGCCAGCC
>HMEZZP203GAEND length=90 xy=2461_3095 region=3 run=R_2012_04_14_16_56_03_
AGATATAAGCCTGTGCAGCTAGATATAGCACAAACTAGACTGTACAGCCAGATAGGCGAGATATAAGCCTGTGCAGCTAGATATAGCGAC
>HMEZZP203GO9AR length=76 xy=2630_3777 region=3 run=R_2012_04_14_16_56_03_
GCACAGGCTTATATCTGCCTATCTGGCTGTACAGTCAGTTTGTTGCTATATCTAGCTGCACAGGCTTATATCTGCC
>HMEZZP203GWUNA length=63 xy=2717_1684 region=3 run=R_2012_04_14_16_56_03_
TATCAGATACCCATGCAACCTGAATCTAGACACCGCACGTTCTTTCATCACGCTAGGAAGGGG
>HMEZZP203G4XM2 length=212 xy=2809_1980 region=3 run=R_2012_04_14_16_56_03_
GCTAGCTAGCCAGCCAGCCGGCTAGCTAACCAGCCAGCCAGCCGTCTAGCTAGCCAGCCAGCCAGCAGGCAGGCTAGCCAGCCAGCCGGCTAGCCAGCCAGCCGTCTAGCTAGCCAGCCAGCCAGCTGTCTAGCTAGCCAGCAATCAGCTAGCCAGCCAGCCAGCCTATCAGCCAGCCAGCCAGCCTAGCCAGCCAGCCTATCTAGCTACCC
>HMEZZP203GKH52 length=31 xy=2576_3176 region=3 run=R_2012_04_14_16_56_03_
TGAGAAATGAACGTAATAAAGAACATGATTC
>HMEZZP203FUZT9 length=49 xy=2286_0863 region=3 run=R_2012_04_14_16_56_03_
CACTAAGGTTAGTGCAGACTTCGTTATTTGTGACACTGTCTATACGCGC
>HMEZZP203FQP5M length=30 xy=2237_2392 region=3 run=R_2012_04_14_16_56_03_
CGGCGCTCGCGAAGGGTCTTCGTATGATTG
>HMEZZP203FPUJ7 length=85 xy=2227_2405 region=3 run=R_2012_04_14_16_56_03_
CTCTCCTTGTTCAAAACGCTCTGCTAGTTTCACTTGCAGGGCTAAATTGCCCTGGCGTGGGAGTTTAAACGGTACATCAGCAGCC
>HMEZZP203G2MCX length=64 xy=2783_0543 region=3 run=R_2012_04_14_16_56_03_
GGCTGTAGAGTCAGTTTGTGCTATATCTAGCTGTACAGGCTTATATCTGCCTATCTGGCGTGTA
>HMEZZP203FL46H length=29 xy=2185_1575 region=3 run=R_2012_04_14_16_56_03_
AGACACAGAGGAGACAGAGGGCAGACACA
>HMEZZP203HEURX length=57 xy=2922_1979 region=3 run=R_2012_04_14_16_56_03_
GTAATACTTGGAATAACGCAACTGTAGTAACCAGGTTCCTAACTATAAGACTTTACG
>HMEZZP203GRW7K length=60 xy=2661_1102 region=3 run=R_2012_04_14_16_56_03_
ACAAACAAGACAAATACATCATTAAGTCACCGAGCAGTTAAACCAACAGAGCATCCTGGG
>HMEZZP203G27PK length=35 xy=2789_3638 region=3 run=R_2012_04_14_16_56_03_
GGTGAGTTTCCATGCAGTGAGGGGAGTGATCACCA
>HMEZZP203GVJN2 length=40 xy=2702_2240 region=3 run=R_2012_04_14_16_56_03_
GCAAATTGGGGAAAGTAGCTGGATGTCGGTGCGATGAATG
>HMEZZP203F7HHJ length=81 xy=2428_1973 region=3 run=R_2012_04_14_16_56_03_
CAGTCAGTTTGTGCTATATCTAGCTTTACAGCTATATCTGCCTATCTGGCTGTACAGTCAGTTTGTGTCTATATCTAGCTG
>HMEZZP203GPSRU length=431 xy=2637_0344 region=3 run=R_2012_04_14_16_56_03_
CTTTAAATATTTAAACAATCTCTGTAAATGATGGCAACTCCACCTCCTTTTCCATTTAAACTATCAGATCTAATCATATGATAGCCTTCAGGTGTAGCAAGAAGAGCTGCATGAGATGAGGTCTCAAGGAACCAAGTTTCTGTCAGAGCTAAAATATCCAGCTCTTATGCAACTAAGAGGTCAGCAATCTAGGTAGAATGCTTGACAAGAGCCCACATATTTAGCAGACAACATGAAAGTGTGACTGAGTTTTTTGTANGTTGTATAGGACTCATAGTAGAGATGGAACTGTAGTTTAGATGTGACGTTGTGCAAATCGAATCATGATCCACAGGCAAGACAGGGAGTGTGTGCATAATACTGTTGCCAACGTATCAGTAGAGGCAGAATACAGTACATCAGTAGTGTCCAGACTGCCGATTGCATCTGAC
>HMEZZP203GSRMC length=33 xy=2670_3650 region=3 run=R_2012_04_14_16_56_03_
CTGGCTGTAGAGTCAGTTTGTGCTATATCTAGC
>HMEZZP203GIIJ1 length=46 xy=2554_0479 region=3 run=R_2012_04_14_16_56_03_
GACACATTGAAACAGATCCTGTGCGAGGAGCCAGTGCTCCTGAGCC
>HMEZZP203GBCJC length=64 xy=2472_1958 region=3 run=R_2012_04_14_16_56_03_
AGATATAAGCCTGTGCAGCTAGATATAGCACAAACTGACTGTACAGCCAGATAGGCAGATATAA
>HMEZZP203GXWXZ length=56 xy=2729_2165 region=3 run=R_2012_04_14_16_56_03_
AAGGTAAGGCTGGAGACGCTGCAGAACAGAGAATCAGGGCCTCCGGAAAGAAGGGT
>HMEZZP203G8IA7 length=66 xy=2850_0801 region=3 run=R_2012_04_14_16_56_03_
GAAGTCTAGCTAGCCAGCCATCTAGCTAGCCAGCCAGTGAGCCATCTAGCTAGTCAGCCATCTAGC
>HMEZZP203G5JP1 length=73 xy=2816_1927 region=3 run=R_2012_04_14_16_56_03_
ATATAAGCCTGTAAAGCTAGATATAGCACAACTGACTCTACTAGCCAGATAGGCAGATATAAGCCTGTACAGC
>HMEZZP203HHGOJ length=98 xy=2952_0801 region=3 run=R_2012_04_14_16_56_03_
ATTCAATTGTATATACCTGTGAGATGCACGGGCCGCACCACATCACGGATCAAGGCCTCAGTTGTCGGGCGGCTGCGGTCAATTTCACCATCCGGTTT
>HMEZZP203FQ5JR length=58 xy=2242_1861 region=3 run=R_2012_04_14_16_56_03_
GCAGCTAGATATAGCACAAACTGACTGTACAGCCAGATAGGCAGATATAAGCCTGTAG
>HMEZZP203HCWJU length=338 xy=2900_1080 region=3 run=R_2012_04_14_16_56_03_
CATCTAGCTTGCCAGCCAGCCGTCTAGCTCGCCAGCCAGCCAGCTGTCTAGCTCGCCAGCCAGCCAGCCATCTAGCTCGCCAGCCAGCCAGCCGTCTAGCTCGCCAGCAAGCCATCTAGCTTGCCAGCCAGCCATCTAACTTGGCCAGCCAGCCATCTAGCTCGCCAGCCAGCCATCTAGCTCACCAGCCAGCCGTCAGCTCACCAGCTAGCCCTCTAGCTCACCTGCCAGCCAGCTAGCTAGCCATCCAGCTGTCTAGCTAGCCAACCAGCCGTCTAGCTAGCCAGCCAGCCATCAGCTAGCCAGGCAGCTGTCACNGCCAGCCAGCCATCAGCTAG
>HMEZZP203G081P length=146 xy=2767_2171 region=3 run=R_2012_04_14_16_56_03_
TGTACAGTCAGTTTGTGCTATATCTAGCTGCACAGGCTTATATCTGCCTATCTGGCTGTACAGTCAGTTTGTGCTATATCTAGCTGCACAGCTTATGTCTGCCTATCTGGCTAGTACAGTCAGGTTTGTGCTATATCTAGCTGCAC
>HMEZZP203HG2BA length=133 xy=2947_2660 region=3 run=R_2012_04_14_16_56_03_
GTCAGTTTGTGCTATATCTAGCTGCACAGGCTTATATCTGCCTAGTCTGGGCGTGTACAGTCAAGGTTGTGCTAGGTATCGTAGCTGCACAGGCTTATATCTGCCTATCTGGGCTGTACAGTCAAGGTTTGTG
>HMEZZP203GM5G4 length=79 xy=2606_3814 region=3 run=R_2012_04_14_16_56_03_
TCAGTTTGTGCTATATCTAGCTGCACAGGCTTATATCTGCCTATCTGGCTGTACAGTCAGTTTGTGCTATATCTAGCTG
>HMEZZP203G112W length=67 xy=2776_2934 region=3 run=R_2012_04_14_16_56_03_
CTCTCCTATTCTCACTGGCACACTAACTGTACTCAGAAGGCCACTCACATCTCCTATTCTCACTGGC
>HMEZZP203FVCMV length=33 xy=2290_1061 region=3 run=R_2012_04_14_16_56_03_
GGCTCGAAGCAAGCTCGAAAGGCTCGCACCNCT
>HMEZZP203F24AL length=305 xy=2378_3051 region=3 run=R_2012_04_14_16_56_03_
CAAACTGACTGTACAGCCAGATAGGCAGATATAAGCCTGTGCAGCTAGATATAGCACAAACTGACTGTACAGCCAGATAGGCAGATATAAGCCTGTANACTAGATATAGCACAAACTGAACTCTACGAGCCAGATAGGCAGATATAAGCCTGTACAGCGTAGAGTATAGCACAAACTAGGCTACTACAGCCAGATAGGCATATATAAGCCTGTACAGCTAGATATAGCACAAACTAGGCTCTACAGCCAGATAGGCAGATATAACGCCTGTGCAGCTAGATATAGCACAAACTGACTGTACAGCC
>HMEZZP203GCTWA length=278 xy=2489_1480 region=3 run=R_2012_04_14_16_56_03_
GTGCTATATCTAGCTGCACAGGCTTATATCTGCCTATCTGGCTGTACAGTCAGTTTGTGCTATATCTAGCTGCACAGGCTTATATCTGCCTATCGTGGCTGTACAGTCAGTTTGTGCTATATCTAGCTGCACGAGGCTTATATCTGCCTATCGTGGCTGTACAGTCAGTTTGTGCTATATCTAGCTGCACGAGGTCTTATATCGTGCCTATCGTGGCTGTACAGTCAGTTTGTGCTATATCTAGCTGACACGAGGTCTTATATCTCGCCTATCGTGGC
>HMEZZP203HGLKE length=153 xy=2942_1436 region=3 run=R_2012_04_14_16_56_03_
AACTCACCAGCCAGACATCTAGCTTGCCAGCCAGCCAGCCGTCTAGCTCGCCAGCCAGCTGTCTTGCTCGCCAGCCAGCCAGCCGTCTAGCTCGCTAGCCAGCCAGCTTCAGTTTGCCAGCCAGTCAGCCATCTAGCTCGCCAGCTAGCTGTC
>HMEZZP203GJWC5 length=136 xy=2569_3591 region=3 run=R_2012_04_14_16_56_03_
TGGCTATACAGTCAGTTTGTGCTATATCTAGCTGCACAGGCTTATATCTGCCTATCTGGCTGTACAGTCAGTTTGTGCTATATCTAGCTGCACAGGCTTATATCTGCCGTATCTGGCTGTACAGTCAGTTTGTGCT
>HMEZZP203F39R0 length=100 xy=2391_3566 region=3 run=R_2012_04_14_16_56_03_
CCTGTACAGCTAGATATAGCACAAACTAGACTGTACAGCCACGATAGGCGAGATATAAGACCTCGTGCAGCGTAGATATAGCACAAACTAGACTGTACAG
>HMEZZP203G5UHA length=30 xy=2819_3580 region=3 run=R_2012_04_14_16_56_03_
CTAGACGGCTGGCTGGCTGGCTAGCTAGAT
>HMEZZP203HCVBW length=206 xy=2899_3594 region=3 run=R_2012_04_14_16_56_03_
GTCTAGCTTGCCAGCCAGCCGTCTACCTTGCCAGCCAGCCATCTAGCTTGCCAGCCAGCCGTCTAGCTCACCAGCCAGCCATCTAGCTCACCAGATAGCCGTCTAGCTTGCCAGCCAGCCAGTCTATCTCACCAGACAGCCTATCTAGCTCGCCAGCCAGCCAGTCTAGCTCGACATTACAGCCGGTCTAGCTCGCCAGCCAGCCT
>HMEZZP203FKIJG length=45 xy=2166_3402 region=3 run=R_2012_04_14_16_56_03_
CCTATCTGGCTGTACAGTCAGTTTGTGCTATATCTAGCTGTACAG
>HMEZZP203FT1RW length=34 xy=2275_1770 region=3 run=R_2012_04_14_16_56_03_
AAGTGTCTGCCAGCATCTCCTGCAGGGGCGGCAN
>HMEZZP203GLSBA length=98 xy=2591_1540 region=3 run=R_2012_04_14_16_56_03_
AGCTAGCCAGGCAGCCGTCTAGCTAGCCAGCCAGCCGTCTAGCTAGTCAGCCAATCAGCTCGACCAGCCAGCCAGCCGTCTAGCTTGACCAGCCAGCC
>HMEZZP203GOGGT length=104 xy=2621_3275 region=3 run=R_2012_04_14_16_56_03_
CTAGACGGCTAGCTGCCGAGCTAGACAGCTGACTGGCTGGCGAGCTAGACAGCTGGCTGGCTGGTGAGCTAGCNGCTGGATGGCAAGCTAGATGGCTGGCTGGC
>HMEZZP203GA2QX length=67 xy=2469_1559 region=3 run=R_2012_04_14_16_56_03_
CTGGCTGGCTAGCTAGATCGCTGGCTAGCTAGATGGCTGGCTGGCTAGCTAGATGGCTGGCTAGACG
>HMEZZP203F29VM length=66 xy=2380_2096 region=3 run=R_2012_04_14_16_56_03_
ATCACCAGTGTAGGTGCTCACGCTGCTCACTAGTACACACTGCTTACCAGTGTAAGCCTCTCANAC
>HMEZZP203GKAQ5 length=95 xy=2574_1759 region=3 run=R_2012_04_14_16_56_03_
CTATCTAGCTATAGAGTCAGTTTGTGCTATATCTAGCTGTACAGGCTTATATCTGCCTATCTGGCTGTAGAGTCAGTTTGTGCTATATCTAGCTG
>HMEZZP203HA1WY length=121 xy=2879_0736 region=3 run=R_2012_04_14_16_56_03_
GAGCAGGTCTGCCCGACTGGGGCGGAGTTTGTATCGGGGTTGGGTCCACGACTGAGTTCCTAACCAAGATCTGTGTACCACGACTCGCCTCGGGCCGACGTCTGGTGGCAATACAGAATAC
>HMEZZP203G4383 length=92 xy=2811_2357 region=3 run=R_2012_04_14_16_56_03_
CTAACTCACCAGCCAGCCATCTATCTTGCCAGCCAGCTGTCGAGCCAGCCAGCCAGCCAGCGAGCCAGCCAGCCAGCCGGCTACCTAGGCTA
>HMEZZP203F9042 length=161 xy=2457_1972 region=3 run=R_2012_04_14_16_56_03_
TGCCTATCTGGCTGTACAGTCAGTTTGTGCTATATCTAGTGCACAGGCTTATATCTGCCTATCTGGCGTGTACAGTCAGTTTGTTGCTATATCTAGCTGCACAGGCTTATATCTGCCTATCTGGCTGTACAGTCAGTTTGTGCTATATCTAGCTGCACAGG
>HMEZZP203F0JI9 length=65 xy=2349_1619 region=3 run=R_2012_04_14_16_56_03_
GCCAGCCCGTCTAGCTAGTCAGCCCGTCTAGCTCACCAGCCAGCCAGCCATCAGCTGCCAGCCAG
>HMEZZP203FV70W length=72 xy=2300_0782 region=3 run=R_2012_04_14_16_56_03_
GTTGGAGTGTGGACTGAGTGTGGGCTGAGTGTGGGATGAGTGTGGTTGGAGTGTGGGTGGAGTGTGGTTGGG
>HMEZZP203FZNFK length=88 xy=2339_0974 region=3 run=R_2012_04_14_16_56_03_
AGCCAGCCATCTAGCTCACCAGCCAGTCATCTAGCTCGCCAACGAGCGTCTAGCTCACCAGCCAGCCAGGCAGTCTAGCTTGCCAGCC
>HMEZZP203GPNUX length=83 xy=2635_2167 region=3 run=R_2012_04_14_16_56_03_
GTTTGTGCTATATCTAGCTGTACAGGCTTATATCTGCCTATCTGGCTGTACAGTCAGTTTGTGCTATATCTAGCTGTCAGCGT
>HMEZZP203GSPOC length=41 xy=2670_1130 region=3 run=R_2012_04_14_16_56_03_
ACAACAAGACAAATACATCATTAAGTCACCGAGCAGTTAAA
>HMEZZP203GM0HE length=114 xy=2605_1440 region=3 run=R_2012_04_14_16_56_03_
AACAAGCCAGCCAGCCATCTAGCTAGCCAGCCAGCCAGCTATCTAGGCTAGCCAGCCAGCCAGCCGTCGTAGCGTAGCCAGCCAGCCAGCTGTCGTAGCTAGCCAGCCAGCCAG
>HMEZZP203HAC4W length=35 xy=2871_1390 region=3 run=R_2012_04_14_16_56_03_
GATACATTTCTCCTGCACTCAGGACACCAAGGAAC
>HMEZZP203G0TXL length=33 xy=2762_3063 region=3 run=R_2012_04_14_16_56_03_
GTGAAATTACAGGAACGTTGTGATCCCNCCACA
>HMEZZP203FMQR9 length=104 xy=2192_0903 region=3 run=R_2012_04_14_16_56_03_
TTATGACTATGTACGTGTATTGTTAGTAAGAAAGAAGCGTGCGTGCGTGCGTGTGTGTGTGTGTGCGCGCGTCTTTCTACATGCGCGTTAGTCTGCACCCACCT
>HMEZZP203GD3QY length=39 xy=2503_3560 region=3 run=R_2012_04_14_16_56_03_
AGGATAGTGTTTGTATATAGTGTATATTTATTATTTAAG
>HMEZZP203F1RNN length=57 xy=2363_1457 region=3 run=R_2012_04_14_16_56_03_
GTGGTCACAGGGGCTGGACCGAGTGTCCCGGCTGGCTGGAACGAGACCAGGCACCCT
>HMEZZP203GYJ11 length=67 xy=2736_3447 region=3 run=R_2012_04_14_16_56_03_
ATCTAGCTTTACAGGCTTATATCTGAGTATCTGGCTGTAGAGTCAGTTTGTGCTATATCTAGCTTCA
>HMEZZP203GQ3OW length=183 xy=2651_3806 region=3 run=R_2012_04_14_16_56_03_
ATCATGGAGAGCATGGAGATCATGGAGAGCATGGAGATCATGGAGAGCAGGGAGAGCATGGAGATCATGGAGAGCATGGAGATCATGGAGATCAGTGGAGACTCATTGAGAGCAGTGGAGCGCATGGAGATCAGTGGAGACGCAGGGAGAGCATGGAGAGCTTGGAGATCATGGAGACGCAGG
>HMEZZP203FLM7T length=43 xy=2179_2871 region=3 run=R_2012_04_14_16_56_03_
GAACTCAGTCCTTGTAACGGTGCAGGCTCTGCGCGTGCGCAAT
>HMEZZP203HC6IP length=483 xy=2903_1711 region=3 run=R_2012_04_14_16_56_03_
TGATCTACTGTAGAGAGGGGAACATATGAACATCTGATAGCGAAGTGTAAAACAATAAGTGATTGGTCGGAGAAGATAAGCAGGACAATGAGTGCAGTGCTGGAGACGCATATCGAGCTAACGTCTAGAGTGAGTTTTTTGGTTGGTACTTTGTACTCTCCCTCGAGATCTGGTGATCTTCTCTGGATAAGGAAAGGTAGTCTCTGTTGGCCAACGCTTGGTTACGAGGCATTAGAAAGAATCATTGCCATCTAAACAATCGATGCCAACGACAAAAAGAAAATAGGTGGAAATTAAGGAAATACTGGAGGAAGTAAATTTATTAATCTTTGTTGGCGAATGCTGCTAAAATTTAGAGAAAAATTAGGTTCGGAAGTTTTTTAGTTACTCTATTTACCTTTCGTTTCTAATACTCATATATGGAGTTGTTCCTAACTTTTTAGTTCTATTGTCTTTAAAAGTTTAAGTAATAAAAAATAAAGT
>HMEZZP203FWYLB length=36 xy=2308_2445 region=3 run=R_2012_04_14_16_56_03_
GTCAAAGGCTGCTGATAGATCTAATAAAATACAGCA
>HMEZZP203G8ZC2 length=259 xy=2855_2420 region=3 run=R_2012_04_14_16_56_03_
CTGTTGTTTGCCAATTTACTAAATAGGTGGAGTGTATTCCGGCTCCAAATTAGTCGAGCAGATACTACAGCTCTATTGTTAATCAATCACATATTTTGTCCGTTTGGGTTTGTCCGCAGAGGATATCTTCGGACAGAGGTAGTTCGTTTACCGCGGATATTATGAGTAGAATGTGGGAGATTCTTGGTGTGAAGAGACAGTTGCATATTGCTTATCATCCTGCTAGTAGCGGTACGGTGGAGAGATATAATCAAACTAA
>HMEZZP203GR6FZ length=111 xy=2664_0781 region=3 run=R_2012_04_14_16_56_03_
GTACAGTCAGTTTGTGCTATATCTAGCTGCACAGGCTTATATCTGCCTATCTGGCTGTACAGTCGAGTTTGTGCTAATATCTAGCGTGCGACAGGCTTATATCTGCCTATC
>HMEZZP203FMJZL length=113 xy=2190_0287 region=3 run=R_2012_04_14_16_56_03_
CTATAAGACCTCACATGTAACTGATTCTGTATAACAGGTGGGGCTGTATTCATTATAGTTACTACTACCCAGGTTTTGTTGTGAGAATTCCTCACCTTTTTTATTATCGTCCC
>HMEZZP203G7W9O length=110 xy=2843_2202 region=3 run=R_2012_04_14_16_56_03_
CTATTTTGCCAGCCAGCCGTCGAGCCAGCCAGGCAGCCGGAGAGCCAGCCAGCCAGCTGGCTACCTAGTTAGCCAGCCAGCCAGCCAGCTTGCTCACCAGCCAGCCATTG
>HMEZZP203G9VI6 length=145 xy=2865_3152 region=3 run=R_2012_04_14_16_56_03_
GCTTGCCAGCGAGCCGTCTAGCTCGCCAGCCAGCTGTCTAGCTCGCCGCCAGCCAGCCATCTAGCTCGCCAGCCAGCCAGTCCATCTAACTCACCAGCCAGCCAGTCTGTCTAGCTCGCCAGTCAGCCGTCTAGCTCGCCAGGCA
>HMEZZP203F3IHA length=165 xy=2383_0956 region=3 run=R_2012_04_14_16_56_03_
AACTAGAGGGGAATAGATGTACTATTCCATCCTCCAGTCTGAGCAAGTCGGGGAAAGGCGTATGGGTGGATTTTATGTAATTTGGTCTCCCTAAAAAAACGAGGCCAGTGACAGAGTACGTAAAATTGCCATAATAAGAGGGGAATAGATTTACTATTCCATACT
>HMEZZP203HDLLV length=112 xy=2908_0785 region=3 run=R_2012_04_14_16_56_03_
GCTAGACAGCTGGCTGGCTGGCGAGCAAGACAGCTGGCTGGCGAGCTAGAAGGCTGGCTGGTGGCGAGCTAGATGTCTGGTTGGCGAGTTAGATGGCTGGCTGGCGAGCTAG
>HMEZZP203GOD2Z length=302 xy=2621_0185 region=3 run=R_2012_04_14_16_56_03_
CTATCTGGCTGTACAGTCAGTTTGTGCTATATCTAGCTGCATAGGCTTATATCTGCCTATCTGGCTGTACAGTCAGTTTGTGCTATATCTAGCTGCACAGGCTTATATCTGCCTATCTGGCTGTACAGTCAGTTTGTGCTATATCTAGCTGCACAGGCTTATATCTGACTATCTGGCTGTACAGTCAGTTTGTCTATATCTAGCTGCACAGGCTTATATCTGCCTATCTGGCTGTACAGTCAGTTTGTGCTATATCTAGCTTTACAGGCTTATATCTGCCTATCTGGCTGTAGAGTCAGTTT
>HMEZZP203F2CWC length=126 xy=2370_0314 region=3 run=R_2012_04_14_16_56_03_
ACAAACAAGACAAATACATCATTAAGTCACCGAGCAGTTAAACCAACAGAGCATCCTGGGCTAGAAGCATTGCAAAGTGCGTGCAGGAAACCGACATGAGTCATATTACACATTCCATTGTGCTAC
>HMEZZP203GXW37 length=46 xy=2729_2389 region=3 run=R_2012_04_14_16_56_03_
GGCTGAAGGAAGGCGTTCAACAGCGCCGGCAAGAGGCAAGAGCCCT
>HMEZZP203FX2ZF length=37 xy=2321_1545 region=3 run=R_2012_04_14_16_56_03_
ATATAGCACAAACTGACTGTACAGCCAGATAGGCAGA
>HMEZZP203HBFTP length=71 xy=2883_2379 region=3 run=R_2012_04_14_16_56_03_
ACGAGACTTGGTATGCTTGGGAAAATATTGCATTTTCCCTACGCCCTCCAAACCTAACCATGGACGATGCC
>HMEZZP203G1N6H length=92 xy=2772_1303 region=3 run=R_2012_04_14_16_56_03_
GTACAGCCAGATAGGCAGATATAAGCCTGTACAGCTAGATATAGCACAAACTGACTGTACGAGCCAGATAGGCAGATATAAGCCTGTAGCGA
>HMEZZP203GMGJ7 length=72 xy=2599_0197 region=3 run=R_2012_04_14_16_56_03_
CTAGCTGTACAGGCTTATATCTGCCTATCTGGCTGTACAGTCAGTTTGTGCTATATCTAGCTGTACAGGCTT
>HMEZZP203FV18T length=54 xy=2298_1483 region=3 run=R_2012_04_14_16_56_03_
GATAGGCAGATATAAGCCTGTACAGATAGATATAGCACAAACTAGACTGTACAG
>HMEZZP203FMFAG length=135 xy=2188_2390 region=3 run=R_2012_04_14_16_56_03_
CCAGCCAGCCGTCTAGCCCACCAGCCAGCTGGCTAGCTAGCCAGCCAGCCAGCCGTCTAGCTTACAAGCCAGCCAGCCATTCTAGCTAACCAGCCAGCCATCCGTCTAGCAAGCCAGCCAGCCAGCCGTTCTAGC
>HMEZZP203FXVU7 length=120 xy=2319_0513 region=3 run=R_2012_04_14_16_56_03_
CTCAACACAGTTGTGAGAGCTCGTAGCTCACCATTGGGCTACATCACAAGTTGGTATGCACTCTACTTCTTCGTTACTTATATTACTTTTAAAGTGACTGATGATGTCAACCAAAGGAAG
>HMEZZP203F3JL8 length=31 xy=2383_2430 region=3 run=R_2012_04_14_16_56_03_
CAGCCATCTAGCTAGCCAGCCAGCCAGCCGT
>HMEZZP203F2TVR length=101 xy=2375_1845 region=3 run=R_2012_04_14_16_56_03_
CACAAACTGGCTCTACAGCCAGATAGGCAGATATAAGCCTGTGCAGCTAGATATAGCAACAAACTGACTGGTACAGCCAGATAGGCAGATATAAGCCTGTC
>HMEZZP203HHZXR length=65 xy=2958_1181 region=3 run=R_2012_04_14_16_56_03_
TGTACAGTCAGTTTGTGCTATATCTAGCTGCACAGGCTTATATCTGCCTATCTGGCTGTACAGTC
>HMEZZP203GGQIX length=181 xy=2533_3511 region=3 run=R_2012_04_14_16_56_03_
TATATCTAGCTGTACAGGCTTATATCTGCCTATCTGGCTGTACAGTCAGTTTGTTGCTATATCTAGCTGTACAGGCTTATATCTGCCTATCTGGCGTGTAGAGTCAGTTGTTGCTATATCTAGCTGTACAGGCTTATATCTGCCTACTCTGCGTGTAGAGCCGAGTTTGGTTGCTATATCT
>HMEZZP203HBX9P length=30 xy=2889_1707 region=3 run=R_2012_04_14_16_56_03_
CTAGCTAGATGGCTGGCTGGCTGGCTGGTA
>HMEZZP203FX26Z length=269 xy=2321_1817 region=3 run=R_2012_04_14_16_56_03_
TCTAATGCAAGTGTCATACTTGTGTTTTGGAATTGTTATGGTGCAGGACTGGTCTGTCAGTTGTATTCAGTTGGATGCTTCCTTTTATGTGTGAACATTAAAACACGTTTTCTCTTACCTGCCTGTTCATCTTTCTTCAATTTCTGACCCTAAAAACCAATCCAAACTTATGATTAATAGANATTATTATAATATTCCGGTTAGTAAATTAATTTCTATAAATACCATGATGCGTCCCTTAAACTAATACTTTGTTACTCAAGTTAGTA
>HMEZZP203HECGB length=214 xy=2916_2809 region=3 run=R_2012_04_14_16_56_03_
ATCAGAATGATGGGATGGTGTCAAGCGAAGCTCATCTGAGTGCGCTCTATCTAACCCACTCTCCTCGATTCTAAATAGTATGCCTTTCCCTACTTATTAGAACAATGCTACAGAATACCTAACGTAACACTCAAAGGAAGTAGAGGAGGCACATCTTCTTGTCCCGACGATAGGAGTAGTCGAGAGCTAGAGAGTTGGGTACGTTCTAGAGTTA
>HMEZZP203F8BVV length=92 xy=2438_0409 region=3 run=R_2012_04_14_16_56_03_
AGTCAGTTTGTGCTATATCTAGCTGTACAGCCTAGATAGGCAGATATAAGCCTGTACAGCTAGATATAGCACAAACTGACTATACGTGGCGT
>HMEZZP203GWBX5 length=197 xy=2711_2027 region=3 run=R_2012_04_14_16_56_03_
GCCAGTAGGCTAGCTATCCAGCTGGGTATCTAGCCAGCCAGCCAGCTGTCTAGCCAACAAGCCAGCCAGCCAGCCATCTAGCTAGCCAGCAAGCCAGCCATCTAGCTAGCCAGCCAGCCAGCCTTNAGCTAGCCAGCAAGCCAGCGTGTCAGCTAGCCAGCCAGCCAGCCATCAGCCAGCCAGCCAGTCCAGCCATC
>HMEZZP203F6Q18 length=110 xy=2420_0494 region=3 run=R_2012_04_14_16_56_03_
CGTTTTAGCTTGCCATTCAGCCATCCAGGCTGTCTAGCTCGCCAGCCAGCCAGCCGTCTAGCATGCCAGCCAGTCAGCCATCTAGCTGCCAGCCAGCCAGCCATCTAGCT
>HMEZZP203FN2JJ length=234 xy=2207_1357 region=3 run=R_2012_04_14_16_56_03_
CAGGCTTATATCTGCCTATCTGGCTGTACAGTCAGTTTGTGCTATATCTAGCTGCACAGGCTTATATCTGCCTATCTGGCTGTACAGTCAGTTTGTGCTATATCGTAGCTGCACAGGCTTATATCTGCCTATCTGGCTGTACAGTCAGTTTGTGCTATATCGTAGCTGCACAGGCTTATATCTGGCCTATCTGGCTGTACGAGTCAGTTTGTGCTATATCGTAGCTGCACTAGG
>HMEZZP203G66U5 length=157 xy=2835_0751 region=3 run=R_2012_04_14_16_56_03_
AGATGGCTGGCTGGCTGGTGAAGCTAGACGCTGACTAGCTAGATGGCTGGCTGGCTAGGCTAGGACAGCTGCCTGGCTAGCTAGACGGCTGGCTGGCTAGCTAGCTGGCTGGCTGGCGAGCTAGCCGGCTGGATGTCGAGCTAGCTGGCTGGCTGGC
>HMEZZP203G9RC0 length=168 xy=2864_1842 region=3 run=R_2012_04_14_16_56_03_
TTCTGCTTGCAACTTTGTTTATCTTCTCCCAGACAATCCGGCACCTCCAATGTTTGTCAGGGCGACAGGCATTGTGGAAAGTAGTGCACGGCCATGTTGCATACCCGTGTATGCAAAAATTAGCAGAGTGGCTGCAGTGGATGCTGGCAGGAAAAAAATTAACATAAC
>HMEZZP203GUWPZ length=48 xy=2695_1173 region=3 run=R_2012_04_14_16_56_03_
AGTTCAAAGACTACTTGAGGAGAATAAGGACCGGAAGATTACCCACTC
>HMEZZP203GXOCK length=101 xy=2726_3314 region=3 run=R_2012_04_14_16_56_03_
CTATCTGGCTGTAGAGTCAGTTTGTGCTTCATCTAGCTGCACAGGCTTATATCTGCCTATCTGGCTGTACAGTCTAGTTTGTGCTATATCTAGCTGCGACA
>HMEZZP203F8JWW length=126 xy=2440_2622 region=3 run=R_2012_04_14_16_56_03_
AGCGATCTAGCTCACCAGCCAGCCAGCTAGCTCGACATCCAGCCGGCTAGCTCGCCAGCCAGCCAGCTAGCTAGCCAGCCAGCCGTCTAGCTAGCCAGCCAGCGTCTAGCTAGCCAGGCAGCTGTC
>HMEZZP203FZICD length=30 xy=2337_2571 region=3 run=R_2012_04_14_16_56_03_
ACAACAGACAATACATCATTAAGTCACCGA
>HMEZZP203HCB4K length=200 xy=2893_3282 region=3 run=R_2012_04_14_16_56_03_
ATATCTGCCTATCTGGCTGTACAGTCAGTTTGTGCTATATCTAGCTGCACAGGCTTATATCTGCCGTATCTGGCTGTACAGTCAGGTTTGTGCTATATCTAGCTGCACAGGCTTATATCTGCCTATCTGGCTGTACAGTCAGGTTTGTGCTATATCTAGCTGCACAGGCTTATATCTGCCTATCTGGCTGTACAGTCAGG
>HMEZZP203GCQBS length=36 xy=2488_0950 region=3 run=R_2012_04_14_16_56_03_
TGCAAAGCTAGTGCATGTTCTGTAATGTCTGCCATG
>HMEZZP203F3HXH length=88 xy=2383_0243 region=3 run=R_2012_04_14_16_56_03_
TGTGCTATATCTAGATGCACAGGCTTATATCTGCCTATCTGGCTGTAGAGTCAGTTTGTGCTATATCGTAGCTGTACAGGCTTATATT
>HMEZZP203G6LKO length=38 xy=2828_1830 region=3 run=R_2012_04_14_16_56_03_
GTCTAGCTAACCAGCCAGCCAGCCAGCCATCTAGCTAG
>HMEZZP203FH1IH length=81 xy=2138_2711 region=3 run=R_2012_04_14_16_56_03_
AGCTAGACGGCTGACTAGCTAGACGGCTGGCTGGCTAGCTAGATGGCTGCCTGGCTAGCTAGCGGCTGGCTGGCTAGCTAG
>HMEZZP203F7BGU length=76 xy=2426_2364 region=3 run=R_2012_04_14_16_56_03_
TTCCTTCCTCTCTCTCTCTCTCTCTCTCTCTCTCTCTCTCTCTCTCTCTCTCTCTCTCTCTCTCTCTCTCTCTCTC
>HMEZZP203HGB3I length=257 xy=2939_1452 region=3 run=R_2012_04_14_16_56_03_
ACTGCTGATGTTCAGTGGTATGTGTGTGTGTGTATATGTGGGTGTGTGTACGTGTGTGTGTGTGCTGCCATCACTAGGCATTCTGTATGTGTCAGTGAAATACTGCTGATGTTCAGTGGTGTGTGTGTGTGTGCGCATGTGTACGTGTGTGTGTGCTCCATCACTAGGCATGCTGGATGTGTCAGTAAATCGTGCTGATGTTCAGTGGTATGTGTGTGTGTGTGTATNTGTGCGTGTGTGTACGTGTGTGTGTGCTG
>HMEZZP203FZBCR length=176 xy=2335_1705 region=3 run=R_2012_04_14_16_56_03_
GCCTGTGCAGCTAGATATAGCACAAACTGACTGTACAGCCAGATAGGCAGATATAAGCCTGTGCAGCTAGATATAGCACAAACTGACTGTACAGCCAGATAGGCGAGATATAAGCCTGTGCAGCTAGATATAGCACAAACTGACTGTACAGCCAGATAGGCGAGATATAAGCCTGT
>HMEZZP203G85P7 length=130 xy=2857_2477 region=3 run=R_2012_04_14_16_56_03_
CCAGATAGGCAGATATAAGCCTGTACAGCTAGATATAGCACAAACTGACTGTACAGCCAGATAGGCGAGATATAAGCCTGTACAGCTAGATAGTAGCACAAACTGACTGTACAGCCAGATAGGCAGATAT
>HMEZZP203F855P length=44 xy=2447_2779 region=3 run=R_2012_04_14_16_56_03_
ATTATATGTAATTGGCTTATTACTTCAAGTCAATCGTTTTTTTN
>HMEZZP203G3MZN length=34 xy=2794_2961 region=3 run=R_2012_04_14_16_56_03_
TTGCTGCATGGTGATGCATCCCACTTAGTACACA
>HMEZZP203G4UDE length=301 xy=2808_1840 region=3 run=R_2012_04_14_16_56_03_
TATGGGGAGGGTGTTGCAGTGCTATGAGGAGGGTATTGCAGTGCTATGAGGAGGGTGTTGCAGTTCTGTGGGAGGGTGGTTGGCAGTGCTGTGAGGAGGGTGGAGTGCCATGCTATGGGGAGGGTGTTGCAGAGCTATGGGGAGGGTTTTGCGAGAGCTATGGAGAGGGTGTAGCAGTGCTATGAGGAGGGTGATGCAGTGCTATGAGGAGGGTAATGTAGTGCAATAGGAGGGTGATGCAGTGCTATGAGGAGGGTGTTGCAGTGCTNTGAAGNGGGTGTTGCAGTGCTGTGGGAGGGTN
>HMEZZP203F5M47 length=189 xy=2407_2009 region=3 run=R_2012_04_14_16_56_03_
GACAACCGTCTAGCTTGCCAGCCAGCCGTCTACCTCACCAGCCAGCCATCTAGCTTGCCAGCCAGCCATCGAGCCAGTCCACGCCAGCCGTAGTCGAGCCAGCCAGCCAAGGCCAGCTACCGTAGCCAGACAGGCCAGCTTAGCTAACCTGCCAGCCAGCCATTCTAGCTAACCTGCCTGCCAGCCGTT
>HMEZZP203GXIR9 length=248 xy=2725_0199 region=3 run=R_2012_04_14_16_56_03_
CTGTACAGCCAGATAGGCAGATATAAGCCTGTACAGCTAGATATAGCACAAACTGACTGTACAGCCAGATAGGCAGATCTAAGCCTGTACAGCTAGATATAGCACAAACTGACTCTACAGCCAGATAGGCAGATATAAGCCTGTAAAGCTAGATATAGCACAAACTGACTCTAAGCCAGATAGGCAGGATATAAGCCTGTGCAGCTAGATATAGCACAAACTGACTGTACAGCCAGATAGGCAGATAT
>HMEZZP203G8TYG length=58 xy=2853_3606 region=3 run=R_2012_04_14_16_56_03_
TCATGTAACCATGGCCAGATGCAACTTCCACTGTCAGCCATTTAAAGTTACAGGATTG
>HMEZZP203FXTHD length=65 xy=2318_1519 region=3 run=R_2012_04_14_16_56_03_
ATAAGCCTATACAGCTAGATATAGCACAAACTGACTGTACAGCCAGATAGGCAGATATAAGCCTG
>HMEZZP203GSSVS length=32 xy=2671_1190 region=3 run=R_2012_04_14_16_56_03_
TCTATCTTGCCAGCCAGCCGTCGAGCCAGCCA
>HMEZZP203GT18L length=55 xy=2685_2627 region=3 run=R_2012_04_14_16_56_03_
AGCTAGCCAGGCAGCCGTCTAGCTAGCCAGCCAGCCGTCTAGCTAGTCAGCCATC
>HMEZZP203FV2DG length=342 xy=2298_1650 region=3 run=R_2012_04_14_16_56_03_
AAAGGACGATGATGTGTACAGTGGCGTCAGTGGCTAGTGGGAGCTTGGCTGTGATGACTTCACATCTACTCAGGGGTGAGTATGAGACTTCCCTGAGTGGGTGTCTCGTTCTGCAGATGAGTGCTACTCCATGACCTTGTCCACTTACCGTTGGTGAGCTATTAGACGTTGTCCGCCTTTGGGCATAAATTTGGTACTTTATGTTGCTGGGTTCATCTCGCTTCACTGGGCTTTCAATGGAGTACAGTTATGTGTGACACCAGCTGAGACTGCCGCCACCCGTCGCCCACTTCAGCTCTTCATGTTTCTACTTTCTAGTTAGTTGCTGTATATATGCGCGAT
>HMEZZP203FT4TH length=36 xy=2276_1619 region=3 run=R_2012_04_14_16_56_03_
ATCTTGTCTGTCATACGTGTGCCTAGAGGCCACGGA
>HMEZZP203G18QM length=64 xy=2778_3372 region=3 run=R_2012_04_14_16_56_03_
AGCCATCTAGCTAGCCAGCCAGCCAGCCAGCCATCTAGCTCACCAGCCAGTCATCTAGCTCGCC
>HMEZZP203HF1XQ length=54 xy=2936_0572 region=3 run=R_2012_04_14_16_56_03_
GTAAAGCGCATAATACTCAGACGGACTAATGGGTGTCACCTCTATGTGTGCAAC
>HMEZZP203HE90X length=54 xy=2927_1263 region=3 run=R_2012_04_14_16_56_03_
ATTGTATGGCACAGCTATCTGTGGGTGATGCAAATAATGATGATTAAATAAAAA
>HMEZZP203GA5KK length=31 xy=2470_1122 region=3 run=R_2012_04_14_16_56_03_
ACAAACAAGACAATACATCATTAAGTCACCG
>HMEZZP203GXZII length=87 xy=2730_1400 region=3 run=R_2012_04_14_16_56_03_
AACACAATCATATTACACACCGGCACGGCTGAATGCTATATACCACTCGAATGAGATAACATGCAAAAAATAGCAGTGATCCTCGGA
>HMEZZP203G9YTX length=50 xy=2866_3331 region=3 run=R_2012_04_14_16_56_03_
ATCTGCCTATCTGGCTGTACAGTCAGTTTGTGCTATATCTAGCTGCACGA
>HMEZZP203G5773 length=39 xy=2824_0913 region=3 run=R_2012_04_14_16_56_03_
GTGACTATATCTAGACTGCACAGGCTTATATCTGCCTAG
>HMEZZP203GAXFQ length=392 xy=2467_2868 region=3 run=R_2012_04_14_16_56_03_
GTATGGTTGTGNTTNTGGTGGTTGGTGTGTNTGTGGTTGTGTGTGTGTGTGTGTGTGTGTGTGTGTGTGTGTGTGTGTGTGTGTGTGTGTGTGTGTGTGTGTGTGTGTGTGTGTGTGTGTGTGTGTGTGTGTGTGTGTGTGTGTGTGTGTGTGTGTGTGTGTGTGTGTGTGTGTGTGTGTGTGTGTGTGTGTGTGTGTGTGTGTGTGTGTGTGTGTGTGTGTGTGTGTGTGTGTGTGTGTGTGTGTGTGTGTGTGTGTGTGTGTGTGTGTGTGTGTGTGTGTGTGTGTGTGTGTGTGTGTGTGTGTGTGTGTGTGTGTGTGTGTGTGTGTGTGTGTGTGTGTGTGTGTGTGTGTGTGTGTGTGTGTGTGTGTGTGTGTGTGTGTGTGTGTGT
>HMEZZP203GSDK8 length=241 xy=2666_1850 region=3 run=R_2012_04_14_16_56_03_
TCATAATGCTACTTTGTAACATTAAGAGCAGCGCTCCCGAGCTCTGTTCTTAACGTTACTTTGTTAACTATTAAGAAAGAAGACTCGGAAGCGCTGCTCTTAACATTGCTTTGTAACATTAAGAGCAGAGCTCAGGAGCGCTGCTCTTAATGTTACCAAGTAACATTACGAGTCAGCGTGGTGTGACTGCTGCCTGTCTTTTTAGTTTTATGCTTTTGGCTANGGTCAGACGCCATAAGGC
>HMEZZP203FUJQJ length=466 xy=2281_0473 region=3 run=R_2012_04_14_16_56_03_
TTGAAATTTTCTTGCAAGTGGAAAACGGAATCCAAGTACATCTGCGAAAGGTGCAGCTCAGATTTCGTTCATAATTTCAATGATTTAATTGAATGAGCAAAATATTTGCAATCCCTAATTAAATTTCTGACCTTTTTCTAAGCAAGATTCCTCTGATTTCCCCATCTTCAGGTTCTTTAGTTTTTGCATTATTATGTTGTGGCAACGGCAGTCAATGTAACCATGAATTGAATAATGTACAATGAATATATTCGCCCGTGTAACTCTTCTTGTCTTCTGCAGTGGAAAAACTCAAATATGTTGGTTGTGTGTTTGATACAAAAATATTAAATATAAACAGGAAATATAAATACATTTGCCAACAAGTCACTGCGTTACAACATCTCTATCCCCAAATTTTCTGCTGCACAGATCATATCATATGTATAACCTTTGAAAAAATAGGCATACAATTATAGCATGCCAG
>HMEZZP203F874E length=43 xy=2448_1228 region=3 run=R_2012_04_14_16_56_03_
AGCACAAACTGACTGTACAGCCAGATAGGCAGATATAAAGCCC
>HMEZZP203F1JS1 length=388 xy=2360_3571 region=3 run=R_2012_04_14_16_56_03_
GTTCTCTCTCTCTCGTTCTCTCTCTCTCTCTCTCTCTCTCTCTCTCTCTCTCTCTCTCTCTCTCTCTCTCTCTCTCTCTCTCTCTCTCTCTCTCTCTCTCTCTCTCTCTCTCTCTCTCTCTCTCTCTCTCTCTCTCTCTCTCTCTCTCTCTCTCTCTCTCTCTCTCTCTCTCTCTCTCTCTCTCTCTCTCTCTCTCTCTCTCTCTCTCTCTCTCTCTCTCTCTCTCTCTCTCTCTCTCTCTCTCTCTCTCTCTCTCTCTCTCTCTCTCTCTCTCTCTCTCTCTCTCTCTCTCTCTCTCTCTCTCTCTCTCTCTCTCTCTCTCTCTCTCTCTCTCTCTCTCTCTCTCTCTCTCTCTCTCTCTCTCTCTCTCTCTCTCTCTCTCTCTCTC
>HMEZZP203FT89Y length=140 xy=2277_3300 region=3 run=R_2012_04_14_16_56_03_
CAGTCAGTTTGTGCTATATCTAGCTGCACAGGCTTATATCTGCCTATCTGGCTGTACAGTCAGTTTGTGCTATATCTAGCTGCACAGGTCTTATATCCTGCCTATCGTGGCTGTACAGTCAGTTTGTGACCTATATCCGT
>HMEZZP203HEF17 length=192 xy=2917_3389 region=3 run=R_2012_04_14_16_56_03_
CCAGACATCTAGCTAGCCAGCCAGCCAGCCGTCTAGCTAGCCAGCCAGTCAGCCAGCCGTCTAACTAGCCAGCCGAGCCTAGCTGTCTAGCTCGCCAGCCAGCTGTCGAGAAACCAGTCAGGCTGGGAGCCAGCAACCAGCTTGGCAGGCTAGCCAGCCAGCCAGCTTAGCTAACCAGCCAGCCAGCCTATC
>HMEZZP203FYU2R length=111 xy=2330_1089 region=3 run=R_2012_04_14_16_56_03_
TTACAGCATGTATCACAAAGAGAGATTATGTCCATACTGTCCTGGTTTCTGTGGGACAGGTTATCCAGAATATTAGAATGCTTTCTCAAAGAGAGGTCATTATAATGCAAT
>HMEZZP203F0MX1 length=44 xy=2350_1943 region=3 run=R_2012_04_14_16_56_03_
CATCTAGCTAGTCAGCCGTCTAGCTAGCCACGCCACGCCACGCC
>HMEZZP203HELTV length=33 xy=2919_2673 region=3 run=R_2012_04_14_16_56_03_
GTCTAGCTCGCCAGCCAGCCAGCCGTCTAGCTT
>HMEZZP203GZTSN length=74 xy=2751_1285 region=3 run=R_2012_04_14_16_56_03_
CTGGCTAGCTAGATGGCTGGCTGGCTAGCTAGACAGCTGCTGGCTAGCTAGATGGCTGGCGTGGCTAGCTAGAC
>HMEZZP203GOHJJ length=57 xy=2622_0573 region=3 run=R_2012_04_14_16_56_03_
ACAGGCTTATATCTGCCTATCTGGCTGTACAGTCAGTTTGTGCTATATCTAGCTGCA
>HMEZZP203F7JE2 length=52 xy=2429_0380 region=3 run=R_2012_04_14_16_56_03_
GCTAACGCATCTGCTCTGTCGTTATACCTTTTCTCTTCACCCGGGACCTTGG
>HMEZZP203FJQ3B length=167 xy=2158_0597 region=3 run=R_2012_04_14_16_56_03_
TTATATCTGCCTATCTGGCTGTACAGTCAGTTTGTGCTATATCTAGCTGCACAGGCTTATATCTGCCTATCGTGGCTGTACAGTCAGTTTGTGCTATATCTAGCTGCACAGGCTTATATCGTGCCTATCGTGGCTGTACAGTCAGTTTGTGCTATATCTAGCTGCAC
>HMEZZP203FQS8Q length=206 xy=2238_2296 region=3 run=R_2012_04_14_16_56_03_
CAGCCAGCCGGCTATCTAACCATCCAGCCGTCTAGCTAACCAGCCAGCCAGCCATATAGCTAGCCAGCCATCTAGCTAGCCAGCCAGCCTATCTACCTAGCCAGCCAGCCAGTCCAGCCATCTAGCTAGCCAGCCAGCCAGCCAGCCATCAGCTAGCCAGCCAGCCAGCTGTCTAGCAGCCANACAGCCATCTAGCAGCCAGCCAG
>HMEZZP203HCGKX length=249 xy=2895_0863 region=3 run=R_2012_04_14_16_56_03_
CTAGCCATCCAGCCGTCTAGATAGCCAGGCAGCCATCTAGCTAGCCAGCCAGCCGTCTAGCTAGTCAGCCGGTCAAGCTCGCCAGCTACCCAGACGTCTAGCTAGCCAGCCAGCCAGACGTCTAGCTATCCAGCCAGCCAGATGTCTAGCTAGCCAGACAGCCCTTTANANAACCAGCCAGCCAACATCTAGCTTGCCAGCCAGCCTATCTACCTCACCAGCCAGCCATCTAGCTTGCCAGCCAGCCGT
>HMEZZP203G53CH length=49 xy=2822_2783 region=3 run=R_2012_04_14_16_56_03_
TTATATCTGCCTATCTGGCTGTACAGTCAGTTTGTGCTATATCTAGCTG
>HMEZZP203GJLVD length=109 xy=2566_2279 region=3 run=R_2012_04_14_16_56_03_
TAGCCAGCTAGCCAGCCAGCTGGCTGTCTAGCCAGCCAGCCAGCCTGCAGTCTAACCAGCCAGCCAGCCAGCCAGCCGTCTAGCTAGCCAGCCAGCTGTCTAGCTAGAC
>HMEZZP203FYXSL length=37 xy=2331_0515 region=3 run=R_2012_04_14_16_56_03_
ATCTGGCTGTACAGTCAGTTTGTGCTATATCTAGCTG
>HMEZZP203G7KM5 length=55 xy=2839_2223 region=3 run=R_2012_04_14_16_56_03_
CTGTACAGCCAGATAGGCAGATATAAGCCTGTGCAGCTAGATATAGCACAACGTG
>HMEZZP203FPHA0 length=68 xy=2223_1610 region=3 run=R_2012_04_14_16_56_03_
TGTGGGGTCTGGTTGGAGCATCTGGAACATGAGGTGCTGTACATAGGACAGTATGAATTGTGGGAGTC
>HMEZZP203HBEK0 length=128 xy=2883_0770 region=3 run=R_2012_04_14_16_56_03_
CAGGCTTATATCTGCCTATCTGGCTGTAGAGTCAGTTTGTGCTATATCTAGCTGTACAGGCTTATATCTGCCTATCTGGCTGTAGAGTACAGTTTGTGCGTATATCTAGCTGTACAGGCTTATATCTG
>HMEZZP203GUO46 length=31 xy=2692_3640 region=3 run=R_2012_04_14_16_56_03_
TGCAAAGCTAGTGCATGTTCTGTAATGTCTG
>HMEZZP203GWHTZ length=333 xy=2713_1461 region=3 run=R_2012_04_14_16_56_03_
GGGCTCAGTAATATAAGCTATTGGTTACAAAAAGAATGTCGAGTTAAAATGATATTTGTTGAAGGTGTGTTCGTAATGGAGATGAGCATGAGCGGGATTCTCTATGAAATTTGTTCAGTTAATTTTGGGAAGGCAAAAAGAAATATCAGAGCAAATAGTTTGTAGTTGGAGTATAGAGTTGGAGAAGATTTGGGTGCTAGAGGGGCGAAGAACATTAATGAATTTAAAGAGAAGAAAAACAAAGTGCTATTTAAAGTGTGAGCGGAAAGGAAGCCAAAGAAGAGCAATTTGGGAATAAACAAGGGCTTATGGACCTATGAGAATACGAAAATT
>HMEZZP203FTV9Y length=40 xy=2273_2836 region=3 run=R_2012_04_14_16_56_03_
CAATGATATGCGTCCAGAGAGACAGAGCTGCGCTAACAGA
>HMEZZP203GX38H length=136 xy=2731_3423 region=3 run=R_2012_04_14_16_56_03_
GGCTTATATCTGCCTATCTGGCTGTACAGTCAGTTTGTTGCTATATCTAGCGCGACAGGCTTATATCTGCCTATCTGGCTGTACAGTCAGTTTGTTGCTATATCTAGCTGTACAGGCTTATATCTGCCTATCTGGC
>HMEZZP203GMSRE length=30 xy=2602_3720 region=3 run=R_2012_04_14_16_56_03_
AGGAATTGACAGCAGAGTGCCTGAGCTGTT
>HMEZZP203FVN5Q length=159 xy=2293_3708 region=3 run=R_2012_04_14_16_56_03_
GATGGTGAGTGCCTATCACTGACTGAGGGACAGTGAGATGGTGAGTGCCTGTCACTGAGTGAGGGACAGTGAGATGGTGAGTGCCTGTCACTGACTGAGGGACTAGTTGAGATGGTGAGTCGCCTGTCACTGACTGAGGGACTAGTTGAGATGGTCGAG
>HMEZZP203G0GJM length=139 xy=2758_2096 region=3 run=R_2012_04_14_16_56_03_
TGGTTGAAGTGTCGACTGAGTGTGGTTGGAGTGTGGGCTGAGTGTGGTTGGAGTGTGGGCTGAGTGTGGGTCGTGAGTGTGGGTCGTGAGTGTGGTTGGAGTGTGGTTGGAGTGTGGTTGGAGTGTGGGTTGAGTGTGG
>HMEZZP203HDVPY length=67 xy=2911_1604 region=3 run=R_2012_04_14_16_56_03_
GCTAGCCAGCCAGCCAGCTGTCTGGCTGGCTAGCTGGACAGCTGGCTGGCTGGCTAGCATACTGGCT
>HMEZZP203GNAO4 length=116 xy=2608_2390 region=3 run=R_2012_04_14_16_56_03_
CAGCTAGATATAGCACAAACTGACTGTACAGCCAGATAGGCAGATATAAGCCTGTGCAGCTAGATATAGCACAAACTGCTGTACAGCCAGATAGGCGAGATATAAGCCTGTGCAGN
>HMEZZP203GQX1S length=33 xy=2650_0590 region=3 run=R_2012_04_14_16_56_03_
TATATAGTGCATTTGAATATTCAAAAGTACAGC
>HMEZZP203GYGLO length=44 xy=2735_3066 region=3 run=R_2012_04_14_16_56_03_
ACAGATAGTCGAAATTGCTGTAACTAGAGGGGAAGTAGATTTAC
>HMEZZP203G4YL1 length=33 xy=2809_3239 region=3 run=R_2012_04_14_16_56_03_
GGCTGGCGAGCTAGATGGCTGGCTGGCTGGCTA
>HMEZZP203G5XM8 length=141 xy=2820_3586 region=3 run=R_2012_04_14_16_56_03_
AGATATAAGCCTGTGCAGCTAGATATAGCACAAACTAGACTGTACAGCCAGATAGGCAGATATAAGCCTGTGCAGCTAGATATAGCACAAACTAGACTGTACAGCCAGATAGGCAGATATAAGCCTGTGCAGCTAGATATA
>HMEZZP203GNMQY length=66 xy=2612_1624 region=3 run=R_2012_04_14_16_56_03_
TATATCTAGCTGCACAGGCTTATATCTGCCTATCTGGCTGTACAGTCAGTTTGTGCTATATCTAGC
>HMEZZP203GFYQR length=76 xy=2525_0273 region=3 run=R_2012_04_14_16_56_03_
CTGCCTATCTGGCTGTACAGTCAGTTTGTGCTATATCTAGCTGCACAGGTCTTATATCTGCCTATCGTGGCTGTAA
>HMEZZP203HB91C length=64 xy=2893_0574 region=3 run=R_2012_04_14_16_56_03_
TTTACTCTAGAGCGATTTCTTTCCCACAAGTAGGGCGTTTCTTGGGCGAGCCTCCCTCCTGCTG
>HMEZZP203G3155 length=99 xy=2799_2155 region=3 run=R_2012_04_14_16_56_03_
GTTTTGGGGCGGTGTGACGGATGTGTGACCCGTCCTTTGGTCGTGTCTTGGTCGACATTTCTACCTCCAGATCTTGTTGCGTGCTCTGTAGCTGCAGTT
>HMEZZP203G327S length=44 xy=2799_3510 region=3 run=R_2012_04_14_16_56_03_
AACTGACTCTACAGCCAGATAGGCAGATATAAGCCTGTACAGCT
>HMEZZP203GCGIC length=80 xy=2485_0514 region=3 run=R_2012_04_14_16_56_03_
CTGCCTATCTGGCTGTACAGTCAGTTTGTGCTATATCTAGCTGCACAGGTCTTATATCTGCCTATCTGGGCTGTACAGTC
>HMEZZP203FOSTZ length=59 xy=2215_2661 region=3 run=R_2012_04_14_16_56_03_
ACTGTACAGCCAGATAGGCAGATATAAGCCTGTACAGCTAGATATAGCACAAACTGACT
>HMEZZP203F08HF length=50 xy=2357_1185 region=3 run=R_2012_04_14_16_56_03_
GCTGGTGAGCTAGACAGCTGGATGTTGAGCTAGACGGCTGGCTGGCAAGC
>HMEZZP203F0S8D length=41 xy=2352_1899 region=3 run=R_2012_04_14_16_56_03_
GTTGACACTCTCCATAATGGGTTGGTCTATGCCAGTGGCCT
>HMEZZP203FT8KO length=89 xy=2277_2390 region=3 run=R_2012_04_14_16_56_03_
GTGTCGCTGTGTCTCAGGTTGTCTGAGGTAGGTGGAGTTACAACAATCCGAGTGAACAGCCACTGGGGAGGCGAGTGTCTTCAGGGAGT
>HMEZZP203GMLJA length=45 xy=2600_2548 region=3 run=R_2012_04_14_16_56_03_
AATACAGTCTCTGTCTAGCCTGCTCAGAGGGCTCCTCAACCCNCC
>HMEZZP203GGHWR length=110 xy=2531_0537 region=3 run=R_2012_04_14_16_56_03_
TAGCTAGATGGCTGGCTGGCTAGCTTGATGGCTGGCTGGCTGGCTACTAGATGGCTGGCGTGCCTGGCTAGCTATACAGGCGTGGTTGGCTGGCTAGCTAGCGGCTGGCT
>HMEZZP203GL5RX length=56 xy=2595_2603 region=3 run=R_2012_04_14_16_56_03_
AAACTGACTGTACAGCCAGATAGGCAGATATAAGCCTGTGCAGCTAGATATAGCAC
>HMEZZP203G1K4B length=301 xy=2771_1433 region=3 run=R_2012_04_14_16_56_03_
TGTACAGGCTTATATCTGCCTATCTGGCTGTACAGTCAGTTTGTGCTATATCTAGCTGTACAGGCTTATATCTGCCTATCTGGCTGTACGAGTCAGTTTGTGCTATATCTAGCTGTACAGGCTTATATCTGCCTATCTGGCTGTACAGTCAGTTTGTGCTATATCTAGCTGTACAGGCTTATATCTGCCTATCTGGACTGTAGAGTCAGTTTGTGCTATATCTAGGCTTACGAGGCTTATATCTGCCTATCTGGCTAGTAGAGTCTAGTTTGTGCTATATCTAGCTTTACAGGCTTATATC
>HMEZZP203FURBH length=33 xy=2283_2107 region=3 run=R_2012_04_14_16_56_03_
GCCAGAGGACTATGTATGGCAGAGGACTATGTA
>HMEZZP203GL2GW length=32 xy=2594_2414 region=3 run=R_2012_04_14_16_56_03_
CTATTAGCATATAGATAGACTTTGTAGCTGCA
>HMEZZP203GMJU6 length=183 xy=2600_0384 region=3 run=R_2012_04_14_16_56_03_
ACTGATGAGTCCTCGCTGTTTCATGCGGTCTCCCTCAGTCACCGAGTAGTCCTCCACTGTTTCTACGCAGTGTGCCTCAGTCACTAAAGAAGTCGTTGCTGTTTCTATGCGGTCGTCCCTCCAGTCACCGAAGAGTCCTCACTGTTTCACGCGGTGTGCCTCAGTCACTGATATACGTGGCGT
>HMEZZP203G6W25 length=64 xy=2832_0367 region=3 run=R_2012_04_14_16_56_03_
ACTTCAGACTGAGGTAAGCCTTCCGGTTCGGACAGAGGTGAACGCCTTTCCAGCTCAGTTCCCN
>HMEZZP203FZ9UE length=93 xy=2346_1348 region=3 run=R_2012_04_14_16_56_03_
TATCTGGCTGTACAGTCAGTTTGTGCTATATCTAGCTTTACAGGCTTATATCTGCCTATCTGGCTGTAGAGTCAGTTTGTGCTATATCGTAGC
>HMEZZP203GYJLB length=284 xy=2736_2845 region=3 run=R_2012_04_14_16_56_03_
ATGCCAACAACAACCACCACANANACACAACACACACANANACACACACACANACACACACACACACACACACACACACACACACACACACACACACACACACACACACACACACACACACACACACACACACACACACACACACACACACACACACACACAACACACACACACACACACACACACACACACACACACACACACACACACACACACACACACACACACACACACACACACACACACACACACACACACACACACACACACACACACACACACAC
>HMEZZP203FZIYM length=44 xy=2337_3372 region=3 run=R_2012_04_14_16_56_03_
ATGGTAAAGGTAAATACTTGTCTCAGACAGAAGCTTCGCCNCCA
>HMEZZP203GCDRS length=212 xy=2484_1062 region=3 run=R_2012_04_14_16_56_03_
TCTAGCTGCACAGGCTTATATCTGCCTATCTGGCTGTACAGTCAGTTTGTGCTATATCTAGCTGCACAGCTTATATCTGCCTATCTGGCTGTACAGTCAGTTTGTGCTATATCGTAGCTGCACAGGCTTATATCTGCCTATCTGGCTGTACAGTCNGTTTGTGCTATATCGTAGCTGCACAGGCTTATATCTGCCTATCTGGCTGTACAGTC
>HMEZZP203GQ5XO length=49 xy=2652_2618 region=3 run=R_2012_04_14_16_56_03_
CTGTACAGCCAGATAGGCAGATATAAGCCTGTACAGCTAGATATAGCAC
>HMEZZP203FL02K length=373 xy=2184_0346 region=3 run=R_2012_04_14_16_56_03_
CTTTTAGATCATCGTGCAATCCTCTGTAAAAGAGGCAGATCAGGGCGTCATCTGGCCATTGAGTATCTGCCGCTAAGAGCTGAAATCGGGTGATGTAATGCAGTGTATCATTATTGCCTTGTCGTATCTCTATCAACTCAGTCTTTCGAAGTTGCTTTTCCTGCCATCTCTCAAACATGGTTGTAAACGCTGCTAGGAAAGCCAAATAATCATGCAACAAAGGATCGTCTCGATTAATGAACGGTGTGGCCCAGGCTAAGGCATTGCCTTCAAGGTTCATGAGTATAAACAGAACCTTGCTTTCTTCTGTTGCATAGAGCTGGGGTTTGTTGAGGAAATGTAGCTTACATTGCGTTACAAAAGAGGAAAACTC
>HMEZZP203GXPDM length=91 xy=2727_0552 region=3 run=R_2012_04_14_16_56_03_
TAGGCAGATATAAGCCTGTGCAGCTAGATATAGCACAACTGACTGTACAGCCAGGATAGGCAGGATAGTAAGCCTGTGCAGCTAGATATAG
>HMEZZP203F5DFE length=62 xy=2404_1704 region=3 run=R_2012_04_14_16_56_03_
ACAGCTAGATATAGCACAAACTGACTGTACAGCCAGATAGGCAGATATAAGCCCTGTACAGC
>HMEZZP203G33GO length=70 xy=2799_3830 region=3 run=R_2012_04_14_16_56_03_
CTGCACAGGCTTATATCTGCCTATCTGGCTGTACAGTCAGTTTGTTGCTATATCTAGCTGCACAGGTCGT
>HMEZZP203G41A1 length=67 xy=2810_2635 region=3 run=R_2012_04_14_16_56_03_
ACTCCAGAAGTACATGAGTACTCCAGAAGTACAAGCGCAGACCTGAATCTAAGAGGAGCACAGATGC
>HMEZZP203GJ7JL length=50 xy=2573_1695 region=3 run=R_2012_04_14_16_56_03_
GTTTCCAGATCTAGGATGCCCAATTTAGCTCTTGGTGTCAAAAAGTTGCA
>HMEZZP203GPXKP length=96 xy=2638_2471 region=3 run=R_2012_04_14_16_56_03_
ACTGACTGTACAGCCAGATAGGCAGATATAAGCCTGTGCAGCTAGATATAGCACAAACTGGACTGTACAGCCAGATAGGCAGATATAAGCCTGTGC
>HMEZZP203FV1LS length=195 xy=2298_0654 region=3 run=R_2012_04_14_16_56_03_
GCCAGCTATGACCACCTGCTAATCAATGACACAAGCTCCAGGTGCTCAACAAAGTGAACTCCCTTGGCACATACTTGAACACTAACATGGACATGAACACACACGTATCTACCACCTGTCAGTGCTTGTCCACCTATTATTTGTCCCCTTCCTGTGCCAAACTACAGGCGAATTACTTTATTCCGAACTTACTAA
>HMEZZP203GQ4TI length=166 xy=2652_1172 region=3 run=R_2012_04_14_16_56_03_
GAGCTAGACGGCTGGCTGGCTGGTGAACTAGATGTCTGGCTGGTGAGTTAGATGGCTGGCTGGGCGAGCTAGATGGCTGGCTGGCTGGCTGGCTAGCTAGACGGCTGACTAGCTAGACGGCTGGCTGGCTGGCGAGCTAGATGCTGGCTGGCAGTAGNTGGCTGGC
>HMEZZP203FZ52Z length=131 xy=2345_0569 region=3 run=R_2012_04_14_16_56_03_
ATTTTCAGATGTTGTGGGTTTTGCAATTTCAGCGGTTTTGGGTTTTGCATTTTCAAAGGTTGTTGGTTTTGCATTTTCTGGTGTTGTGAGTTTTGCATTTTTCAGAGGTTTGTGGGTTTTGTCAATTTCTA
>HMEZZP203F5474 length=214 xy=2413_0866 region=3 run=R_2012_04_14_16_56_03_
ACTAGCTGTCTAGCTAGCCAGCCAGCCATCTATCTAGCCAGGCAGCCGTCTACCTAATCAGCCAGCCTTCTAGCTAGTCAGCCATCTAGCTCGCCAGCCAGCCAGCCGTCTAGCTCTCCAGTAAGCCAGCTGTCTAGCTCACCAGCTAGCCGTCAGCTCACCAGCCAGCCGTCTAGCTCGCCAGCCAGCCAGCAGCCTATCTAGCTCGCCAGCC
>HMEZZP203F463Y length=83 xy=2402_1708 region=3 run=R_2012_04_14_16_56_03_
AGATAGGCAGATATAAGCCTGTGCAGCTAGATATAGCAACAAACTGACTGTACAGCCAGATAGGCAGATATAAGCCTGTGCAG
>HMEZZP203F7HZ6 length=49 xy=2428_2644 region=3 run=R_2012_04_14_16_56_03_
ATCCTCCAATCTGTGCAAGTTGGGGAAAGTGCTGGATGTCGGTGCGATG
>HMEZZP203GYU5I length=235 xy=2740_1444 region=3 run=R_2012_04_14_16_56_03_
AGAGTGTCGCCATCGCTGCCGGTTATACTTCTCTTGCCGCAGCACACTGCCGACTTGTCACGAACACCAGTCTTCGTTGCGTACCAAAATTACTGGCCCTCGTCGTGTAGCTGACCAACCGCTGTACCGCCGCTGTTAAGAAACACCAGCAATGTTGTCACGATCTCCCGTTCGACACAAACACCTTTGTCAACCGCTGTGATGGAAGCGCTATCTCCAAGTTATAGCATACAAT
>HMEZZP203HBCQO length=97 xy=2882_2478 region=3 run=R_2012_04_14_16_56_03_
ATCTGGCTGTACAGTCAGTTTGTGCTATATCTAGCTGCACGAGGTCTTATATCTGCCTATCTGGCTGGTACAGTCAGTTTGTGCTATATCTAGCTGC
>HMEZZP203G601V length=234 xy=2833_1409 region=3 run=R_2012_04_14_16_56_03_
CCATATTGCTAGGGATGAGCAATGAGAACCTACACTGCCTACAGAGAGTACAGAACATTGCTGCCAGATTGGTACTTAACCTTGGACCAAGGGACCGAATATCAAGAGCCCTCGCACGAACTCCACTGGCTCCCGGTTCGGAAACAGAATTGCGTTCAAGTCGCTCTGCATGGCACATAAAGCAATATACGCACCGACAAGGAACTTCTTACTCAACAGATTCAAGGTGGCCCC
>HMEZZP203GTE49 length=398 xy=2678_1371 region=3 run=R_2012_04_14_16_56_03_
ATAGAGGTGAAGGGTGGGTGGGCGGGTATAGAGGTGAAGGGAGGGTGGGTGGTAGGGTATAAAGGTGAAGGGAGGGTGGGTGGGAGGGTAGTAGAGGTGAAGGGAGGGTGGGTGGGAGGGTATAGAGGTGAAGGGAGGGTGGGTAGGAGGGTATAGAGGTGAAGGGAGGGTGGGAGGGTATGTTATGTTATGGTAATTCGTATTTGTATAGCGCCCATGACCACGCCACAATTGCAGTTTTACGGCGCTCACCTGGTGCCCTTGGTGGAGACAAGTAAATTCTTAACATTTCATTATCAGCCTTATCTTAATATTCCCGATCTGGTGGTGTTTGCTTGTCCTGTGTTTTCTAACTTAGGCGGACGTGAATGCCTCCTATAGTATTGTCTATACGTGGC
>HMEZZP203FTUG1 length=138 xy=2273_0499 region=3 run=R_2012_04_14_16_56_03_
GCCAGTGAGCCATCTAGCTAGTCAGCCATCTAGCTAGCCAGCCAGCCAGCCAGCCATCTAGCTCGCCAGCCAGTCATCTAGCTCGCAACCAGCCATCTAGCTCGCCAGCCAGCCAGCAGTCTAGCTTGCCAGCCAGCC
>HMEZZP203FOFME length=50 xy=2211_1924 region=3 run=R_2012_04_14_16_56_03_
ATAGCACAAACTAACTAGTACAGCCACGATAGGCGAGATATAAGACCTCG
>HMEZZP203HGE53 length=321 xy=2940_1337 region=3 run=R_2012_04_14_16_56_03_
ACAAAGGCCTCCTTAAGTAAAGAGACATGGAAGCTGGGGTTTATCTTCCAAGACTTACGCAAGTCCAACAGAGAGGTCACAGGTGTGAGTTGCCTAATAATCCTAAATGGACCCACATATCTTGGCCTAAGTTTGCCTAAGGATTTATTTACATCTAGGTTTTTCGTAAGCCAACCAAACCCACGTTTCCCTACCCTTTAATTAAAGGGGACGATCTTGTACGATGAAGGTCAGCATAGACTTTGTTACCTGTCTTGATTCTGTATTAAATTTTACTTTTAACCTTACGTCTTCTCAGCTGGAGAGTATTCTGCCTTCCCT
>HMEZZP203FK3KL length=50 xy=2173_1987 region=3 run=R_2012_04_14_16_56_03_
AAGGAAGGCAGACCATGCACAAGGAAGGCAGACCATGCACAAGGAAGGCA
>HMEZZP203HG1C1 length=241 xy=2947_1427 region=3 run=R_2012_04_14_16_56_03_
GGGCTCAGTAATATAAGCTATTGGTTACAAAAAGAATAGTCGAGTTAAAATGATATTTGTTGAAGGTGTGTTCGTAAATGGAAGATGTAGCATGAGCGGGATTCTCTATGAAATTTGTTCAGTTAATTTTGGGTAAGGCAAAAAGAAATATCAGAGCAAATAGTTTGTAGTTGGAGTATACGAGTTGGAGAAGATTTGGGTGCTAGTAGGGGCGAAGAACATTAATGAATTTAAAGAGAAG
>HMEZZP203GRLIL length=67 xy=2657_2331 region=3 run=R_2012_04_14_16_56_03_
GACGCTGTAGCGCACTTGATACTCAAGGTAGCGGGCCTCACCATCCACCGGGGCTTTTACACACCCA
>HMEZZP203HF83K length=53 xy=2938_1662 region=3 run=R_2012_04_14_16_56_03_
AGCTAGATATAGCACAAACTGACTGTACAGCCAGATAGGCAGATATAAGCCTG
>HMEZZP203GBFYH length=156 xy=2473_2295 region=3 run=R_2012_04_14_16_56_03_
AGATATAGCACAAACTGACTGTACAGCCAGATAGGCAGATATAAGCCTGTGCAGCTAGATATAGCACAAAGTGACTGTACAGCCAGATAGGCAGATATAAGCCTGTAGCAGCTAGATAATAGCACAAACGTGACTGTACAGCCAGATAGGCAGATA
>HMEZZP203HFL9C length=142 xy=2931_0734 region=3 run=R_2012_04_14_16_56_03_
ATAGCACAAACTGACTGTACAGCCAGATAGGCAGATATAAGCCTGTGCAGCGTAGATATAGCACAAACTGACTGTACAGCAGAGTAGGCGAGATATAAGCCTAGGTGCAGACGGTAGAGTATAGCACAAACTGACTGTACAG
>HMEZZP203GPQWY length=97 xy=2636_2032 region=3 run=R_2012_04_14_16_56_03_
ATTGTCAGGACAGCCTGACTTATGCGTCTCGAAATGTGTCCTTAAAGAGGCCCATTCTCGGCTTTCACTAATTTAGTCTCTTTGTCATTCTCCTTCC
>HMEZZP203GQH67 length=249 xy=2645_0529 region=3 run=R_2012_04_14_16_56_03_
ATCTGCCTATCTGGCTGTACAGTCAGTTTGTGCTATATCTAGCTGCACAGGCTTATATCTGCCTATCGTGGCTGTACAGTCAGTTGTGGCTATATCTAGCTGCACAGGCTTATATCTGCCTATCTGGCTGTACAGTCAGTTTGTGGCTATATCTAGCTGCACAGGCTTATATCTGCCTATCTGGCTGTACAGTCAGTTTGTGGCTATATCTAGCTGCACAGGCTTATATCTGCCTATCTGGCTGTCAGT
>HMEZZP203GZNC1 length=61 xy=2749_1139 region=3 run=R_2012_04_14_16_56_03_
ACCAGGTTCTGCACTGATTACAGACGGCTAAACCTCGTCACAAAGAGTGACGCCCACTCCA
>HMEZZP203HGAOR length=41 xy=2938_3721 region=3 run=R_2012_04_14_16_56_03_
ATAGCAGATATAAGACCTCGTGCAGCTAGATATAGCACAAA
>HMEZZP203F9XXM length=109 xy=2456_1912 region=3 run=R_2012_04_14_16_56_03_
TTATATCTGCCTATCTGGCTGTACAGTCAGTTTGTGCTATATCTAGCTGTACAGGCTTATATCTGCCTATCTGGGCTGTACAGTCAGTTTGTGCTATATCTAGCTGTAC
>HMEZZP203FYIX7 length=61 xy=2326_1757 region=3 run=R_2012_04_14_16_56_03_
ATTTAGCTAGATGGATGGCTGTCTGGTTAGCTAGATGGCTGGCTGGCTAGCTAGCCGNTGC
>HMEZZP203F78V3 length=42 xy=2437_0625 region=3 run=R_2012_04_14_16_56_03_
GCTTATTTGGGTGAGGTGCCGCTTTGCGGCACCACACCCACC
>HMEZZP203GW0RF length=33 xy=2719_1417 region=3 run=R_2012_04_14_16_56_03_
GAGAGTGATGTGGAGTGTATTGGGAATNAGGGC
>HMEZZP203GJ29N length=48 xy=2572_0249 region=3 run=R_2012_04_14_16_56_03_
TATAACGTAGACAATTAATGACCTGTGTCCTCTCTGCGGCTTTCAAAC
>HMEZZP203GG4TO length=39 xy=2538_1562 region=3 run=R_2012_04_14_16_56_03_
CTAGCTAGCCAGCCAGCTGTCTAGCTAGCCAGCCAGCCG
>HMEZZP203GJME1 length=57 xy=2566_2987 region=3 run=R_2012_04_14_16_56_03_
TGCAGCTAGATATAGCACAAACTGACTGTACAGCCAGATAGGCAGATATAAGCCTGT
>HMEZZP203FLB37 length=196 xy=2176_0773 region=3 run=R_2012_04_14_16_56_03_
GAGGAGTTCAAAGACCATGAGAACAGAGTGAAAAGTAGTATTGGAGCGTGGCCTCAAAAATACTGTCTGAATTAAAGAAAGGTGAAGAGGAGTTCAAAGACCATGAGAACAGAGTGAAAGTAATTGAGCTGGATACAGAATGCAGTCTAAATAAGTAATAAGAGGAGTTCAAAGACCATGAGAACAGAGTGAAAGT
>HMEZZP203FZ7WW length=49 xy=2345_2942 region=3 run=R_2012_04_14_16_56_03_
GTGTGAGGGCATACCAGAGGGAAACACTCCTACAGGGATAGGCTGTGCT
>HMEZZP203FJ46P length=51 xy=2162_2479 region=3 run=R_2012_04_14_16_56_03_
GCAGATATAAGCCTGGTACAGCTAGATATAGCACAAACTGGCTCTACAGCC
>HMEZZP203HDY1M length=63 xy=2912_1816 region=3 run=R_2012_04_14_16_56_03_
CGTATGGGGAAATGATGTTTGGGTGTAGCCATGCAATAGCATAGTGTAGCTGAGCCGCACAGT
>HMEZZP203FVHKN length=57 xy=2291_3365 region=3 run=R_2012_04_14_16_56_03_
GCCTTCTAGCTCGCCAGCCAGCCAGCCATCTAGCTTGCCAGCCAGCCGTCTAGCTTG
>HMEZZP203GREAK length=53 xy=2655_1162 region=3 run=R_2012_04_14_16_56_03_
AGCTAGATATAGCACAAACTGACTGTACAGCCAGATAGGCAGATATAAGCCTG
>HMEZZP203GPR9U length=65 xy=2636_3792 region=3 run=R_2012_04_14_16_56_03_
AGGTACACATCTTCACGTAACACGTATTCCAACAGATCCAAACGCACCACCTATATTTCTAACGG
>HMEZZP203GP6Y6 length=94 xy=2641_2368 region=3 run=R_2012_04_14_16_56_03_
GATCAGATTAGGAATCAACGGCAATGGATATCTGTTCTTAACGGTCATGTCATTGAGGGACTAGTAGTCTACACAGGGTCTTAACTCGCCAGAC
>HMEZZP203GDS03 length=224 xy=2500_1957 region=3 run=R_2012_04_14_16_56_03_
GCTCATAAAACAGCATTTGGAGGCAGGGTCACTGCATTTGCATACAGTGAAGGGAACGCAACTAGCCAATTGGGGTGGAAGGGAAGTGGAGTGAAGAGGAAAAGTTTAGCGTCATCATGTCTCTAAAAGACAAGCATGACATGGTATGCAAACATATGGCATGTACTTAATGCAAGTTAATTCACATTTTGTCACTTTTGTCTATTTGTAGTGTTGGCGTGTCC
>HMEZZP203G91ZA length=69 xy=2867_3316 region=3 run=R_2012_04_14_16_56_03_
CTATATCTAGCTGTACAGGCTTATATCTGCCTATCTGGCTGTACAGTCAGTTTGTGCTATATCTAGCTG
>HMEZZP203GUWGN length=175 xy=2695_0837 region=3 run=R_2012_04_14_16_56_03_
ACAGTAGAGATTGGTGAGATAGTAGGGATTGGTGAGACAGTAGAGATTGGTGAGATAGTAGGGATTGGTGAGATAGGTAGGGATTGGTGAGATAGTAGGGATTGGTGAGATAGTAGGGATTAGTGAGACAGTAGAGATTGGTGAGATAGTAGGGATTGGTGAGACAGTAGAGATT
>HMEZZP203GLZF0 length=264 xy=2593_2590 region=3 run=R_2012_04_14_16_56_03_
CACACACACATGGCACATGGCAGTGCCTTGTCAGTGCAAGTGTTGGTTAGAGATGTAGGCACACTCTGTTTTCTCTCCTCTTCGCTAGGTTTTAGGTTCTGCTGGAGTCTAGCAGTCCGGAGTTTGCTAGTGAATTGGTGGTAAGCGACATGCTTGGATTTTACTTCTAGATTTTGTTTACAGTTATAGACAGTCCCCTTACTTTAACCCACCAGACAGGCAGGCACGAGGGTACGACACACACACACGGACGACGGCGAAGGT
>HMEZZP203G2C16 length=96 xy=2780_0780 region=3 run=R_2012_04_14_16_56_03_
GTTTCGTAGCTATATTCTAGTCTGTACAAGCTATAGTCTGACCTATCTGGTCTGTAACAGTCAGTTTGTGCTATTAAATACTAGCTGTACAGCTTA
>HMEZZP203GOOJQ length=36 xy=2624_1460 region=3 run=R_2012_04_14_16_56_03_
CCTTCTATTGAGCCACCATATCTGCTTCCCTTAACG
>HMEZZP203FVJC9 length=164 xy=2292_1595 region=3 run=R_2012_04_14_16_56_03_
CTAAACCACTCAACCGTCTAGCTAGCCAGCCAGCCATCTAGCTAGCCAGGCAGCCATCTAGCTAGCCAGCCAGCTATCTAGCTAGTCAGCCATCTAGCTCGCCAGCCACCCAGACGTCTAGCTAGCCAGCCATCCAGACATCTAGCTAGCCAGCCAGCCAGATG
>HMEZZP203FTE2T length=45 xy=2268_1027 region=3 run=R_2012_04_14_16_56_03_
CCAAGGTGAAGTTGACTACCTTGGGCGACTGAGTAGGCAAGGGCC
>HMEZZP203FP5JW length=41 xy=2231_0266 region=3 run=R_2012_04_14_16_56_03_
CAGCTGCCTAGCCAGCCAGCCATCTAGCTAGCCAGCCAGCC
>HMEZZP203HGEOK length=37 xy=2940_0706 region=3 run=R_2012_04_14_16_56_03_
GGTGCAAAGGTGCAAAACTGCCTTATCGTTCCTCGTT
>HMEZZP203F0TOU length=80 xy=2352_2492 region=3 run=R_2012_04_14_16_56_03_
GTCAGTTTGTGCTATATCTAGCTGCACAGGCTTATATCTGCCTATCTGGCTGTACAGTCAGTTTGTGCTATATCTAGCTG
>HMEZZP203GWULK length=37 xy=2717_1622 region=3 run=R_2012_04_14_16_56_03_
TAACTGTTCATAACTTAGACACCATGCCAATTTATAT
>HMEZZP203F2SOM length=148 xy=2375_0292 region=3 run=R_2012_04_14_16_56_03_
CTCGTGGTCTCCAGGCTGGACTACTGTAATGGTGTCCTCGCCGGCACCTCGGCTGGCAACCTACATGACCTCCAAGTCATCCAAAATAACGCCGTCCGAACAATATGGAAAACGAGCCCAAGGGAGCACACCACCCCTCTACGGAGGA
>HMEZZP203HF9R8 length=87 xy=2938_2550 region=3 run=R_2012_04_14_16_56_03_
CACCATGCTCCTGTGCTGTTAGCTCTAGGCACACCTTGCTCCTGTGCTGTTAGCTCTAGGCACACCTTGTCTCCTGTGTCTGTTGGC
>HMEZZP203HAT0X length=75 xy=2876_2799 region=3 run=R_2012_04_14_16_56_03_
AGCGTGAGAACAGGTGGGGATGCGTCCATCCTGAGGGAGCAGAGGCATTCCTGAAGGAGTAAAGAGGACCCGCCG
>HMEZZP203GP6SU length=31 xy=2641_2140 region=3 run=R_2012_04_14_16_56_03_
CCAGCCAGCCAGCCATCTCGCTAGCCAGCCT
>HMEZZP203GUCZU length=470 xy=2689_0184 region=3 run=R_2012_04_14_16_56_03_
GCCCAAAGGCTTCGAAGAGGCTTGGCCTCTGCCTATCATCAGTTCCTGACTAGCTGGCTGCCCTATTGCCGTGGCCTCTCAAGTTTAGACGCTGGGAGTCTATCTTCGATATTCACCTTTAACATGCAAGGTCGTCACCGTCAAGCACCTTAAATTCCAGCTGTGCTTACATCTGTAAGTCTGCTGTTGACAGATCCACCCATACCTTTCTTAGAAAGACAGCGCTAGCACATCTGGACCAAGAGAGCTAGTTGTCTCCAGGCTAGATTACTGCAATGGTGTCCTCACCGGCACCTCTGCTGGCAACCTTGCATGACCTACAGGTCATTCAGAACAACGTCCGTCCATGCTGTGAAAAGAGTCAGCCCTAATGAGCATATCGCCCCCTTGCGATGAGCCCTTCACTGGCTTCCCAGTAAAGCAACACATTGATCACAAGGTGGTCACCTTGGTCCACAAGTGTAGGGCCA
>HMEZZP203GLGY0 length=108 xy=2587_3226 region=3 run=R_2012_04_14_16_56_03_
TGTGCTATATCTAGCTTTACAGGCTTATATCTGCCTATCTGGCTGTAGAGTCAGTTTGTGCTATATCTAGCTTCAGGCTAGTATCTGCCTATCTGGCTGTACAGTCAG
>HMEZZP203FLIAZ length=44 xy=2178_0601 region=3 run=R_2012_04_14_16_56_03_
ACAAACTGACTGTACAGCCAGATAGGCAGATATAAGCCTGTGCA
>HMEZZP203HD8ZC length=69 xy=2915_2406 region=3 run=R_2012_04_14_16_56_03_
GAAATGAGATTTCATTGGCTCTGGAAAATTGAATTCCTCCTGGGCAGCTGGCCCAGATAGTATACCCCN
>HMEZZP203GJDFN length=50 xy=2563_3633 region=3 run=R_2012_04_14_16_56_03_
CAACCGTCTAGCTAGCCAGCCAGATATCTAGCTAGCCAGGCAGCCATCTA
>HMEZZP203GL1RW length=124 xy=2594_1514 region=3 run=R_2012_04_14_16_56_03_
AGATGCTTATAAGAGATCGTATGGTGTTGCACTAGAAAACTAGTTTGATTCAATGTGATATCAAACAGTTTTGGTCGAAAAGAATAAATAGCTGTCTACTCAAAGTACTAGTACAGCGAGCTTG
>HMEZZP203HABLX length=37 xy=2870_3507 region=3 run=R_2012_04_14_16_56_03_
CATTTTGTCTACATCTGTCCTAGGGGTTGGGTTAATA
>HMEZZP203GNUJS length=71 xy=2614_3542 region=3 run=R_2012_04_14_16_56_03_
CAGGCCTATATCTGCCTATCTGGCTGTACAGTCAGTTTGTTGCTATATCTAGCTGTACAGGCTTATATCTG
>HMEZZP203GY4YF length=63 xy=2743_1861 region=3 run=R_2012_04_14_16_56_03_
ATTTTCCTTTAGGCGATAGCTTTTGTGAAGGGCAAATCTGTCAATGATCTCGCAATAGGTTTC
>HMEZZP203FJUGK length=214 xy=2159_0866 region=3 run=R_2012_04_14_16_56_03_
ATTGCACACCAGTGCCTGTTCCTCACATGGCACACCAGTGCCTGTTCCTCACATTGCCCAGCAGTACCTGTTCCTCACATTGCCCAGAGTACCTGTTCCTCGACATTGCACACCGGTGCTGTTCCTCACATTGCACGCCAGTGCCTGTTGCTCACATTGCACACCAGTGCCTGTTCCTCACATTGCACACCAGTGCCTGTTCCTCACATTGCAC
>HMEZZP203F91E4 length=54 xy=2457_2334 region=3 run=R_2012_04_14_16_56_03_
CTGGTTGGCGAGCTAGATGACTGGCTGGTGAGCTAGATGGCTGGCTGGCTGGCT
>HMEZZP203HCKYW length=196 xy=2896_2454 region=3 run=R_2012_04_14_16_56_03_
CTATCTGGCTGTACAGTCAGTTTGTGCTATATCTAGCTGCACAGGCTTATATCTGCCTATCTGGCTGTACAGTCAGTTTGTGCTATATCTAGCTGCACGAGCTTATAGTCTGCCTATCTGGCTGTACAGTCAGTTTGTGCTATATCTGCTGCACAGCTTATAGTCTGCCTATCTGGCTGTACAGTCAGTTTGTGCT
>HMEZZP203GVL54 length=38 xy=2703_1386 region=3 run=R_2012_04_14_16_56_03_
TGCAAAGCTAGTGCATGTTCTGTAATGTCTGCCATGCC
>HMEZZP203FXSKN length=100 xy=2318_0341 region=3 run=R_2012_04_14_16_56_03_
GACTGTACAGCCAGATAGGCAGATATAAGCCTGTGCAGCTAGATATAGCACAAACTGACTGTACAGCCAGGATAGGCAGATATAAGCCTGTAGCAGCTAG
>HMEZZP203FJ03R length=98 xy=2161_1285 region=3 run=R_2012_04_14_16_56_03_
CAGCTATCCATCTAGCTAGCCAGCCAGCCGTCTAGATAGCCAGCCAGCCAATCTAGCAAGCCAGCCAGCCATCAAGCTAGCCAGCTGGACCATCTAGC
>HMEZZP203GDZ8B length=195 xy=2502_3097 region=3 run=R_2012_04_14_16_56_03_
TGCATTATAGCTGGAGTTTGTCATTATAGCTGGAGGCTTGCATTATTGCAGGAGGCTTGCATTATAGCTGGAGCTTGCATTATAGCTGGAGCTTGTCATTACAGGAGGCGTTGTCATTATTAGCNCGGAGGCGTTGTCATTATTAGCTGGAGGCTTGTCATATTAGCTGGAGGCTTGTCATTAATAGCGTGGAGG
>HMEZZP203HAVEW length=233 xy=2877_0502 region=3 run=R_2012_04_14_16_56_03_
AGATTGAGGATTGTCTTCATTTTTCTATAGATGTAAGTTAATTTCTCAATTCAGAGACAGTTGGCTTAAATCTGTTATACGTGACCTGTACGATCGTAACTATTTGAATTGCTTGGACAAAATGTTAAATTGTAAAAATAATTTCTGTAATTCATTACGTAGAACAAAGTCATGTAGTTAAATTGAATGCCTTCTGTCTGTCTGGTTATAGCAGAAATATTTGTTATAAAATT
>HMEZZP203HC9I9 length=220 xy=2904_1523 region=3 run=R_2012_04_14_16_56_03_
GATGCGTCCTGCCACCGTCAGTCGCTGGATCAAGACATTGCCAGTGACGGTGATAAAGTGCTCATCTGTGGTGAGTACCCTCCTCTGGGTGGCTTTCCAGACTTTTCTTTGATGAGCTGGCCTACGCCAGTGGGTTGGCCTCTATTGCTTAGTATAGGAGGAGACTGGCTTTGGCTGTTGTTTGCACGCTTCACTGCTGAGGGGGAGGGTTCCCTGGCCG
>HMEZZP203HG99V length=118 xy=2950_0689 region=3 run=R_2012_04_14_16_56_03_
ATCTGCCTATCTGGCTGTACTGTCAGTTTGTGCTATATCTAGCTGCANAGGCTTATATCTGCCTATCTGGCTGTACAGTCAGTTTGTGCTATATCTAGCTGACAGGCTTATATCTGCC
>HMEZZP203FT4SM length=85 xy=2276_1588 region=3 run=R_2012_04_14_16_56_03_
GTTCAAATCCCACCAAAGACATGTTTCTTCAAAGTAGCAGTTTCTAGTTCCTACTTGTAAATAGAATAGGGACGTGAAAGTAGCA
>HMEZZP203FWL4Q length=100 xy=2304_2680 region=3 run=R_2012_04_14_16_56_03_
ATATCTGCCTATCTGGCTGTACAGTCAGTTGTGTGCTATATCTAGCTGAACAGGCTTATAGTCTGCCTATCTGGCTGTACAGTCAGTTTGTGCTATATCT
>HMEZZP203GQB5Q length=61 xy=2643_0892 region=3 run=R_2012_04_14_16_56_03_
CAGTGTATAACAGAGAATAGCTTTGATTAATGCAGTTGGAACGCCAATTTGTACATTTCTT
>HMEZZP203G2Y0Q length=53 xy=2787_0568 region=3 run=R_2012_04_14_16_56_03_
CCTGTACAGCTAGATATAGCACAAACTGACTCTACAGCCAGATAGGCAGATAT
>HMEZZP203G9KNT length=194 xy=2862_1351 region=3 run=R_2012_04_14_16_56_03_
ATATAAGCCTGTACAGCTAGATATAGCACAAACTGACTGTACAGCCAGATAGGCAGATATAAGCCTGTGCAGCTAGATATAGCACAAACTGACTGTACAGGCCAGATAGGCAGATATAACGCCTGTGCAGCTAGATACTAGCACAAACTGACTGTACAGGCAGATAGGCAGATATAAGCCTGTGCAGCTAGATA
>HMEZZP203G5J08 length=123 xy=2816_2330 region=3 run=R_2012_04_14_16_56_03_
TCTAGCTAGCCAGCCAGCCAGCCATCTAGCTAGCCAGCCAGCCAGCCAGCCAGCCATCTAGCTAGTCAGCCAGCCATCTAGCTAGCCAGCCAGCCATCTAGCTAGCCAGCCAGTCCATCTAGC
>HMEZZP203FHXUH length=99 xy=2137_2055 region=3 run=R_2012_04_14_16_56_03_
GCACAAACTGACTGTACAGCCAGATAGGCAGATATAAGCCTGTGCAGCTAGATATAGCACAACGTGCTGTACAGCCAGATAGGGCAGATATAAGCCTGT
>HMEZZP203FWNT1 length=138 xy=2305_0791 region=3 run=R_2012_04_14_16_56_03_
CTTTAAATATTTAAACAATCTCTGTAAATAGATGGCAACTCCACCTCCTTTTCCTACTTTAAACTTAATCAGATCTAATACATATGATAGCCTTCTAGGTGTAGCAAGAAGAAGCTGCATGAGATGAGGTCGTCAAGG
>HMEZZP203GR9Z4 length=212 xy=2665_1298 region=3 run=R_2012_04_14_16_56_03_
AGATATAGCACAAACTGACTGTACAGCCAGATAGGCAGATATAAGCCTGTACAGCTAGATATAGCACAAACTGACTGTACAGCCAGATAGGCAGATATAAGCCTGTACAGCTAGATATAGCACAAACTGACTGTACAGCCAGATAGGCAGATATAAGCCTGTACAGCTAGATATAGCACAAACTGACTGTACAGCCAGATAGGCAGATATAA
>HMEZZP203FSD1P length=139 xy=2256_2187 region=3 run=R_2012_04_14_16_56_03_
CGCCAGCCAGCCATCTAGCTCACCAGCTAGACGTCTAGCTTGCCAGCCAGCCAGCTAGCTCACCAGACAGGCCATCTAGCTCACCAGCCAGCCAGTCTAGCTCGCATCCAGCCGGTCTAAGCTCACCAGCCAGGCCAGC
>HMEZZP203GD4P0 length=139 xy=2504_0726 region=3 run=R_2012_04_14_16_56_03_
TTATATCTGCCTATCTGGCTGTACAGTCAGTTTGTGCTATATCTAGCTGCACAGGCTTATATCTGCCTATCTGGCTGTACAGTCTAGTTTGTGCTATATCGTAGCTGCGACAGGCTTATATCTGCCTATCTGGCTGTAC
>HMEZZP203FJNUM length=219 xy=2157_0492 region=3 run=R_2012_04_14_16_56_03_
GATTAAAGGGGCGTGTGTGAGCGAGCATGAAGTATTGCGCTTGCACACCTGTGTGTCCGAGCATGAACTATTGTGATTGCAGGGGCTTTGTGAGCGAGCGTGAAGTATTGTGATTGCAGGGCTGTGTGTGTGCAAGTGTGAAGTATTGTGATTGCAAGGGCTGCGTGAGCGAGCTATGATATATTGGTGATTGCAGGGCTGTGTGAGCATTGTGATTGC
>HMEZZP203GFQFP length=34 xy=2522_1795 region=3 run=R_2012_04_14_16_56_03_
AGTTCAATAGGAACTGTGCTGGGCCAGACTTTGT
>HMEZZP203FZKNT length=60 xy=2338_1479 region=3 run=R_2012_04_14_16_56_03_
AGCACAAACTGACTGTACAGCCAGATAGGCAGATATAAGCCTGTAGCAGCTAGATATAGC
>HMEZZP203HEYJI length=81 xy=2923_2764 region=3 run=R_2012_04_14_16_56_03_
CTTATATCTGCCTATCTGGCTGTAGAGTCAGTTTGTGCTATATCTAGCTGTACAGCTATATCTGCCTATCTGGCTGTACAG
>HMEZZP203F2KKF length=194 xy=2372_2061 region=3 run=R_2012_04_14_16_56_03_
ATATCTGCCTATCTGGCTGTACAGTCAGTTTGTGCTATATCTAGCTGCACAGGCTTATATCTGCCTATCTGGCGTGTACAGTCAGTTGTGCTAGTATCTAGCTGCACAGGCTTATATCTGCCTATCTGGGCTGTACAGTCAGTTTGTGCTAGTATCTGCTGCACAGGCTTATATCTGCCTATCTGGGCTGTAAC
>HMEZZP203F0FDK length=137 xy=2348_0326 region=3 run=R_2012_04_14_16_56_03_
TGTGCTATATCTAGATGTACAGGCTTATATCTGCCTATCTGGCTGTACAGTCAGTTTGTGCTATATCTAGCTGTACAGGCGTTATATCTGCCTATCTGGCTGTACAGTCAGTTTGTGCTATATCTAGCTGTACAGGC
>HMEZZP203G77GZ length=414 xy=2846_3137 region=3 run=R_2012_04_14_16_56_03_
AACGGTGCTGAGTTGCTAAGCTTAGTTCAGAGGATTTATAGCGGGCTGGCTCAATGTGAGTCAGTTGTGCAATTACTTAGCCCAATGAAACACACTAGTTGAATTAGGTTCAGTATACAGCTTACTCAAGTGAGCAAGTTTCTTGAATTACCCAGAGTGAAAGTGGAGGAGACAGCAGGGCAGATATGCAATGCAGCAGTTCACTTTAATCTGATTGTTACGCTTACTCGAAGAGAGCAAGTGTTGTTGGTTGTTTGGAAAAGGGAAGAAAACAGCAGGGCACAGATGCAATGCAGTAATTCACTTTTCTATATTTGCAGCTTACTCAAAGTGAGCAAGTATATTTGTTACCCAGAGTAGGAAGAAAAGACCAGCAGTACACAGAAGTAATACAGCNGTTTACTTTTCTTGGAN
>HMEZZP203HFM38 length=36 xy=2931_1846 region=3 run=R_2012_04_14_16_56_03_
GACATTTTGGAGCCAGCGCTGGGCTGGGGGTGGATC
>HMEZZP203G182D length=61 xy=2778_3795 region=3 run=R_2012_04_14_16_56_03_
GTTCCACGGGAGGCAGTGGCAATCCGTGCCAACGTGGCACGCGTGTGTTCTGACATTTCCC
>HMEZZP203F6FHT length=29 xy=2416_1887 region=3 run=R_2012_04_14_16_56_03_
CTTTTTGTACACTGAGAGCTAAATTAGGG
>HMEZZP203G6PDP length=162 xy=2829_2667 region=3 run=R_2012_04_14_16_56_03_
GTGCATGTTGGGGAAAGTGCTGTATCTCGGTGAGATGAATGACGGAGGAGGGTAGATTTACTATTCTATTCTTCAGTCTGTGCAAGTTGGGTAAAGTATTGGATGTCAGTGCGATGAATGATCGGAGCGGGTAGATTTACTATTCTATCCTCCAGTATGTGC
>HMEZZP203G0J6G length=186 xy=2759_2710 region=3 run=R_2012_04_14_16_56_03_
TACAGGATGTTCATCAAGAAAACATTCAACAGCCTCTATGGCTTCTTCCTGTGGGATTGATGTGTAAAGGCTAGTTACATCGATGGTAGCAATAAATTTGTTAGAGCCAATATTACCTAGTCCCTCAAGGATAGTAATGAAATAGTGTGGTATCTTGTACATATGACGGAATCTTTTTCTATAAGT
>HMEZZP203HBOOZ length=71 xy=2886_1585 region=3 run=R_2012_04_14_16_56_03_
TGATTCTGGTAACATACGCTTTTGGAACAGAACAGCATATACTGTTTGTTTTGTTAGTATCACTTCCTTGG
>HMEZZP203G6JEI length=60 xy=2827_3112 region=3 run=R_2012_04_14_16_56_03_
ATATGGGGCGAGAAATACTGGGGAACGTGCTAACGTGAATTCTATTGCACTTTACGTAGA
>HMEZZP203F35AK length=193 xy=2390_1850 region=3 run=R_2012_04_14_16_56_03_
ACAGCAGGGCTGTGCAGAGTGTGCACAGCCTATATGCTGGGCATATGTATACACATTATATGTGTATAAAAAGTTTACAGAGGGTTCCCGGCTTGCACACGGGATATATTCAAATGTAGTGAATCTATAAAAACACCAACGCAGGGGAGTCAACAGTTACAGGTAAGTAACTAAGTTGTTTTGTTCCGTGCCT
>HMEZZP203GJ60W length=66 xy=2573_1022 region=3 run=R_2012_04_14_16_56_03_
AGTCTTGAAGGTAAGATGTCTCTTTAGGGGTAAGTAGTGCTGTATGGTTACTTCTTCTGTAGGTTC
>HMEZZP203G0J0M length=112 xy=2759_2500 region=3 run=R_2012_04_14_16_56_03_
GTACAGGCTTATATCTGCCTATCTGGCTGTACAGTCAGTTTGTGCTATATCTAGCTGTACAGGCTTATATCTGCCTATCTGGCTGTACAGTCAGTTTGTGCTATATCTAGGC
>HMEZZP203HGCKU length=387 xy=2939_2076 region=3 run=R_2012_04_14_16_56_03_
ATGTCTGTGGACTGAACTACATCAGCACATGATAACCCATCTCTACATCCACCCACAGGTGACTGCGGATAACCGCAGAGGACGTACTGCATAACACCTGTCCGGAGGCCCACAACACCAGCCCAGGTAAGGTATAATCATGCATTGCAGGACAAGGAGAGTAGTCGAGTGCACCTTTGGCATCCTGAAGTCCAGATTCAGATGCCTAGACAGAACGGGTGGTGCATTGAAATACGCACCCAACAGAGTGTGCAAGATTGTCCTGGCATGTTGCGTCTTGCACAATGTGGCAGTGAGGCGCGGCCTGCAAAGTCCAGGTCGAAGCGGGACTCCGCCCTCACCCACAGCCTCACCATGTCAGGGCCCCCAGCAGGGAGAGACGCCCGG
>HMEZZP203GF1V5 length=33 xy=2526_0259 region=3 run=R_2012_04_14_16_56_03_
GCCAGCCGTCTAGCTAGTCAGCCGTCTAGCTCA
>HMEZZP203GZLDW length=78 xy=2748_2674 region=3 run=R_2012_04_14_16_56_03_
ATCTAGCTTGCCAGCCAGCCGTATAGCTTGCCAGCCAGCCATCTAGCTCGCCAGCCAGCCGTCTAGCTCGCCAGCCAG
>HMEZZP203F6T1Y length=498 xy=2421_0276 region=3 run=R_2012_04_14_16_56_03_
ACATGGCTGTTTCATGAATGGGGATCTTTGGGTGTCACTCCAATGGACTTAAATGGGAGTTACAAATCCTATCATCCCTGAGGGCTTGGATTCATTTATTGCAACTATTCCCTTTGGACTATAGAATGCGGTATTGAGTAATTTATAGCCCGATTCTTTATCAGTCGGTGCGGTAACATTTTCTGGATTTTACCGCACCGAATGTTACCGCACCAACTGAGTCTGGCTCCACCACCAGATTCTTTAAAGATTTGCAGGGTGACGCTAATAACACCCTGCAAATCTTTCTGGGCATGCGCACTTGACATGTGCATGGTGAGAGCCTGTTCACCACCAGCGAATGGAGATTAGCAGGCAGTAAAAAGAGGCGTTTCAGGGCTGCCACCGACAGCTTTTTCTGTCAGTGGCAGCCCCTGAAATAAGCCTGCTAACTATTCAGGAGTTTGGATTTCTGGGCACTGAGCACTTGGTGGACCTCTGCAGCCCCACCGAACACTC
>HMEZZP203HC8LV length=60 xy=2904_0321 region=3 run=R_2012_04_14_16_56_03_
GTGGAGTGTGGGCTGAGTGTGGCTGAGTGTGGTTGAGTGTGGTGAGTGTGGTGAGTGTGG
>HMEZZP203GWZXN length=141 xy=2719_0345 region=3 run=R_2012_04_14_16_56_03_
CTGCACAGGCTTATATCTGCCTATCTGGCTGTACAGTCAGTTTGTGCTATATCTAGCTGCACAGGCTTATATCTGCCTATCTGGCTGTACGAGTCAGTTTGTGCTATATCGGTAGCGTGCACAGGCTTATATCTGCCTATC
>HMEZZP203FO0R7 length=72 xy=2218_0677 region=3 run=R_2012_04_14_16_56_03_
ATGTTAGAAATTTGCAACTTCATTGACACCAAGAGATGTATTGGGCATCCTCTAAATCTGTAAAAAGGAATT
>HMEZZP203G3DU1 length=114 xy=2791_3419 region=3 run=R_2012_04_14_16_56_03_
GCCAGCCAGCCTGCTGTCTAGCTAGCCAGCCAGCCAGCCTACTAGCTAGCCAGCCGAGTCCGAGACATCTAGCTAGCCAGCCAGCCAGCCGTTCTAGCTAGCCAGCTTAGCCAG
>HMEZZP203F6LNP length=77 xy=2418_1683 region=3 run=R_2012_04_14_16_56_03_
AGCCAGATAGGCAGATATAAGCCTGTGCAGCTAGATATAGCACAAACTGACTGTACAGCCAGATAGGCAGATATAAG
>HMEZZP203GN4ND length=67 xy=2618_0247 region=3 run=R_2012_04_14_16_56_03_
CTTGCCAGCCAGCCGTCTAGCTCACCAGCCAGCTGTCTAGCTCACCAGCCAGCCAGTAAGTCTAGCT
>HMEZZP203GUNKN length=158 xy=2692_1605 region=3 run=R_2012_04_14_16_56_03_
AAAGCGTTCTCGTAAATTCACATTTTGATGGAAGCAATTTGGTCGAATTGTTTTGGTTAGAATTTGTCAGTTAAAAGGGACTGCTGCCATAAGATATAGGAAGGAGATTTATTACTCCATCTTCCAGTCTGAGCAGGTGCAAGGTAAGTACCAAGTCT
>HMEZZP203GVSSJ length=180 xy=2705_1777 region=3 run=R_2012_04_14_16_56_03_
CAATTTGTCCTCGAACGTCCAAGGTAGGTACTTAATAAGTTCCTCGTTGGAAGTCATTCCTAGTGTTTTCATGAGTCGCTCAAATAAAATAATATGTTCCAAAATAGTTTACCGTCTCCATTCTTTCTGAATTTGGTAGATCATTTGATTTATAGTTTTTACTTGATTTCGGGTAAGTTC
>HMEZZP203GYPXY length=153 xy=2738_2884 region=3 run=R_2012_04_14_16_56_03_
AGATAGGCAGATATAAGCCTGTACAGCTAGATATAGCACAAACTGACTGTACAGCCAGATAGGCAGATATAAGCCTGTAAGCTAGATATAGCAACAACTGACTGGTACAGCCAGATAGGCAGATATAAGCCTGTAAGCTAGATATAGCACAAA
>HMEZZP203GNWSD length=121 xy=2615_2347 region=3 run=R_2012_04_14_16_56_03_
ATAGTGGACAGCAGGAGGAGTGCATATAATGTATCCAATTCCAGGCACAGAGAGGTTGGTGAGTAACGTCTCCACAGTGGAGAGCAGGGAGGAGTGCATACAATGTATCCAATTCCAGGCA
>HMEZZP203GSNCY length=56 xy=2669_2224 region=3 run=R_2012_04_14_16_56_03_
AGCCTTCTAGATAGCCAGCCAGCCAGCTGTCTATCTAGCCAGCCAGCCAGCTGTCG
>HMEZZP203GI3LV length=41 xy=2560_3185 region=3 run=R_2012_04_14_16_56_03_
CATCAGTTTCTAACTCAATTTCATTGACTCTCTTTCCAAAG
>HMEZZP203G82KK length=38 xy=2856_2482 region=3 run=R_2012_04_14_16_56_03_
TAAGTGCTCTGAGCATGTTTTATGCATGGTAAAAAACT
>HMEZZP203HHHJG length=221 xy=2952_1914 region=3 run=R_2012_04_14_16_56_03_
CAAATGACAGCATTCAAAAACCAAATTAGAAAACTAGAGAGAGGCACCATGTGACCATAACTCCAGATCATTTTGGTATTAAAGGAAACTAGTGGGAGTAGTACTGGTTTGGTCTGACACGGTGGGCGTCTCCCTTACCTGCAGGACGCTGCCGCCCTGAGCCCGTCGGCCTAAGCACTTGGAGTAGGGGACGTGAGAAACTACCCTACTATTCCCAACCG
>HMEZZP203GRTLC length=210 xy=2660_0510 region=3 run=R_2012_04_14_16_56_03_
CTGGCTAGCTAGACATCTGGCTGGCTGGCTAGCTAGATGTCTGGATGGTGGCTAGCTAGACGTCTGGTGCTGGCGAGCTAGACGGCTGACTAGCTAGATGGCTGGCTGGCTAGCTAGATGGCTGCCTGGCTAGCTAGATGGCTGGCTGGCTAGCTAGACGGTTGATGGTTAGCTAGTCGACTGGCTGGACTAGCTAGCTGGCTGGCTGGC
>HMEZZP203GIBDT length=38 xy=2551_3471 region=3 run=R_2012_04_14_16_56_03_
CTGGCGAGCTAGATGGCTGGCTGGCTGGTGAGCTAGAC
>HMEZZP203G2NEI length=155 xy=2783_1896 region=3 run=R_2012_04_14_16_56_03_
CCGTTAGAAGCAGCAGACACTGCCAGGCTATAATGCACCGTGGGGAACCGTTCGACGTCTTTATTCACGGTAACACTGAAAAGACAATGCATCTGAAAATTAAAACGACACCCGTACCATGATTTGTTCGTAATCTGCTTACATTAATATTTAAC
>HMEZZP203GOLBP length=75 xy=2623_1379 region=3 run=R_2012_04_14_16_56_03_
GCAGATATAAGCCTGTGCAGCTAGATATAGCACAAACTGACTGTACAGCCAGATAGGCAGATATAAGCCTGTAGC
>HMEZZP203HCLA3 length=252 xy=2896_2893 region=3 run=R_2012_04_14_16_56_03_
ACATGCGCATCACTCGCACTAAGTTGGCCTGAACATAATATCAAGTACAGAATAACACAATGCACGCCAACGTGATGAACTACCTGGTTCGTATACATACAGCGATATATAGAGTGCAGAACGAACTATCACACTATATATAACGAATACCTAACGTACAGATTTAGTATCTAGATGGTCGATTAAGGTACCGACTAGCGGAGTAGTAATCTTCCTTAACGTAATACCAAACGACTCTCTCTCCTCGAGTAG
>HMEZZP203F9U3A length=111 xy=2455_2324 region=3 run=R_2012_04_14_16_56_03_
GCTTATATCTGCCTATCTGGCTGTACAGTCAGTTTGTGCTATATCTAGCTGCACAGGCTTATATCTGCCTATCTGGCTGTACAGTCAGTTTGTGCTATATCTAGCTGCACA
>HMEZZP203F178E length=136 xy=2368_2460 region=3 run=R_2012_04_14_16_56_03_
GATAGGCAGATATAAGCCTGTGCAGCTAGATATAGCACAAACTGACTGTACAGCCAGATAGGCAGATATAAGCCCTGTGCGAGCTAGATATAGCAACAAACTGACTGGTACAGGCCAGATAGGCAGATATAAGCCT
>HMEZZP203G9A41 length=299 xy=2859_1299 region=3 run=R_2012_04_14_16_56_03_
CTATCTGGCTGTACAGTCAGTTTGTGCTATATCTAGCTGCATAGGCTTATATCTGCCTATCTGGCTGTACAGTCAGTTTGTGCTATATCTAGCTGCACAGGCTTATATCTGCCTATCTGGCTGTACAGTCAGTTTGGTGCTATATCTAGCTGCACAGGTCTTATATCTGACTATCTGGCTGTACAGTCGAGTTTGTCTATATCTAGCTGCACAGGCTTATATCTGCCTATCTGGCTGTACAGTCAGTTTGTGCTATATCTAGCTTTACAGGCTTATATCTGCCTATCTGGCTGTAGAGT
>HMEZZP203GRZRD length=504 xy=2662_0311 region=3 run=R_2012_04_14_16_56_03_
ATATTCTTAATTCCAGGAACCTCCTTATGAATTTCACGTATGAAAGTCAAAAGATCTTGCCAACCAAACTCTGCACAACTTAGTGTGACAAACCAAGTTGGAGGTCCTAGATGTCGAAGCATACAACAGACCTCAGAATACCGACGTGACCAGTATTGTTTAGTAGCACGTACAGTTCCAAAAATATTGGTGATACTATTTTCCAAGATTTCAGTCTGCTGTTGAACATTTTGTAGAAGCTGCTGAGCAGTGACATTGAAAAATCTTGTTCCTGTTTTCAAAGTATGTTTAACTGCTTGGCAAACAGCACTGAATTCACTTTCAAAAATAAATGAAAGATGTATTCAGGATTAGTGGCAAATCTGCGATCAATTCAAAACATCCGTGAAACACGGTATTCTGTAGCAGCAATCCTCATATTCCGATCATCTAAATGACCACCTTTTCCACTGGGGAAGAGATTTGGAAAACAACGAGCCTCCACAGATTTCTCATATACACTGA
>HMEZZP203HCZ37 length=51 xy=2901_1605 region=3 run=R_2012_04_14_16_56_03_
GTTTGTGCAATATCTAGCTGTACAGGCTTATATCTGCCTATCTGGCTGTAC
>HMEZZP203G5SXG length=176 xy=2819_1570 region=3 run=R_2012_04_14_16_56_03_
AGCAGTCTACCTCGCCAGCCAGCCATCTATTTTGCCAGCCAGCCGTCGAGCCAGCCAGACAGCCGGGCGAGCCAGCCAGCCAGATGGCTACCTAGTTAGCCAGCCAGCCAGCCAGCTTGCTCACCAGCCAGCCATTCGNGAAAACCGCCAGCTGGCCAGCCTAGCCAGCCAGCCGC
>HMEZZP203GSAAD length=195 xy=2665_1667 region=3 run=R_2012_04_14_16_56_03_
AGATAGGCAGATATAAGCCTGTACAGCTAGATATAGCACAAACTGACTGTACAGCCAGATAGGCAGATATAAGCCTGTAAGCTAGATATAGCAACGAAACTGACTGGTACAGGCCAGATAGGCAGATATAAGCCTGTAAGCTAGATATAGCACAAACTAGACTCGTACAGCCAGATAGGCAGATATAACGCCTGT
>HMEZZP203GRXIJ length=84 xy=2661_1497 region=3 run=R_2012_04_14_16_56_03_
AGGCTGGCTGGTGAGCTAGACGGCTGGCTGGCAGCTAGACAGCTTGCTGGACATGCTAGATTACTCGCTGGCTGGCTGGCGAGC
>HMEZZP203G79MU length=32 xy=2847_1844 region=3 run=R_2012_04_14_16_56_03_
GACAGAAAAAGACTCTCTTAGCCTGCTGCCTT
>HMEZZP203GRLJ6 length=83 xy=2657_2388 region=3 run=R_2012_04_14_16_56_03_
CATGAAGTGCAGTGGGGCGATAGGTAGCAGAGCTGGGTACGAAACAACAGTGCTGGACGCATGAAGTGCCGGGGGCGGATAGG
>HMEZZP203HAGS1 length=62 xy=2872_2051 region=3 run=R_2012_04_14_16_56_03_
GTGGTGGAATGTGTTAAAGTTTGCTTCCTAATGCCAGAAAAAGGCTTAAGAATCCAAATTTT
>HMEZZP203G6XMN length=58 xy=2832_1069 region=3 run=R_2012_04_14_16_56_03_
ATCAGAATGATGGGATGGTGTCAAGCGAAGCTCATCTGAGTGCGCTCTATCTAACCCA
>HMEZZP203F0Z5L length=238 xy=2354_2679 region=3 run=R_2012_04_14_16_56_03_
GCTGGCTGGCTTGTTAGCTAGATGACTGGTTGGCTGGCTAGCTAGCCGGCTGGCTAGCGTAGCCAGCTGGCTAGGCTAGCCTACTGGCTAGATAGCCGGCTGGCTGGCTGGCTAGCTAGCTGGCTGGCTGGTGGCTAGACGTTGGCTGGCGAGCTAGCAGCTGGCTGGCAAGCTAGACGGCTAGGCTGGCGAGCTAGATGACTCACTGGCTGGCTGGCAAGCTAGACGGCTGGAGTGC
>HMEZZP203GSVYH length=101 xy=2672_1079 region=3 run=R_2012_04_14_16_56_03_
GCTTATATCTGCCTATCTGGCTGTACAGTCAGTTTGTGCTATATCTAGCTGTACAGGCTTATATCTGCCTATCTGGCTGTACAGTCAGTTTGTGCTATATC
>HMEZZP203G1D6A length=243 xy=2769_0624 region=3 run=R_2012_04_14_16_56_03_
CCAGCTGTCTAGCTCGGCAGCCAGCCGTCTAGCTTGCCAGCCAGCCAGCCGTCTAGCTCGCCAGCCAGCCAGCGAGTCATCTAGCTCGCCAGCCAGCCGTCTAGCTTGCCAGCCAGCCATCTAGCTCGCCAGCCAGCCTGCTGTCTAGCTCACCAGCCCAGCCGTCTAGCTCACCAGGCAGCCAGCAAGTCATCAGCTGCCAGCCAGCTGCACTGCCAGCCAGCCATCAGCCTGCCAGCCATC
>HMEZZP203FXBVU length=44 xy=2312_3288 region=3 run=R_2012_04_14_16_56_03_
CTGGCGCGACAGCGCCTGGCGCGACGCTGCCATTTAGGGTCGTC
>HMEZZP203GNKLQ length=43 xy=2611_2940 region=3 run=R_2012_04_14_16_56_03_
GATATAGCACAAACTGACTCTACAGCCAGATAGGCAGATATAA
>HMEZZP203HGXLQ length=209 xy=2946_0652 region=3 run=R_2012_04_14_16_56_03_
CATACCTCACATACACTAAATCTAGAGGGGAGAGGGGTCGGAAACACAAGGAAACTCCCTAAGGAGCATTTCTCGCCCTCGAGAACTGGTCCTAAGGACTGCATGTCAGGCAGGAGCACAGAGGAAAGGGACCGCTCTGTTACCACTAGCTGGTGACAGCGCTGAGGCATCTAGGCATCCGAACGAGCTGGGGACCGTTACGAGGGACC
>HMEZZP203GLW4K length=63 xy=2592_3682 region=3 run=R_2012_04_14_16_56_03_
GTGGTCCTCCATGGCATATCAGTAGGAGTGTGGTCCTCCATGGCACATCAGTAGGAGTGTGGT
>HMEZZP203G8V5M length=106 xy=2854_2360 region=3 run=R_2012_04_14_16_56_03_
AATTATTTACAGCATGTAATAGTCTTTTGTTCTATTTCTTCCTTTGGTTGACATCATCAGTCACTTTAAAAAGAATATAAGAACGAAGAAGTGAGTGCATTACCAA
>HMEZZP203HBKU9 length=41 xy=2885_0723 region=3 run=R_2012_04_14_16_56_03_
TAGAGTAGTAGGACTGGGGGACGACATGGCACTCACCTCCT
>HMEZZP203GQ7H7 length=188 xy=2653_0557 region=3 run=R_2012_04_14_16_56_03_
CTTATATCTGCCTATCTGGCTGTACAGTCAGTTTGTGCTATATCTAGCTGCACAGGCTTATATCTGCCTATCTGGGCTGTACAGTCGAGTTTGTGCGTATAGTCTAGCTGCACAGGCTTATATCTGCCTATCTGGCTGTACAGTCGAGTTTGTGCGTATATCTAGCTGCACAGGCTTATATCTGCCTA
>HMEZZP203FLI4O length=52 xy=2178_1670 region=3 run=R_2012_04_14_16_56_03_
GTCACATGGTTGCAAACTTAGTGAATAGACCAAACGATATTGTTGTAGATTC
>HMEZZP203GHNFB length=65 xy=2544_1093 region=3 run=R_2012_04_14_16_56_03_
AGCGAGGGTGTGGGGTGGGGTGGGGAGGGAGTAGGAAGTGAGGGTGGTGGGGTGGGGAGGGGAAT
>HMEZZP203GH34I length=62 xy=2549_2256 region=3 run=R_2012_04_14_16_56_03_
GGAACATCATTTAGGACACCTGTACATAGTAGGATGTAGATTAGAGTCTTTGTTACATATTG
>HMEZZP203G4NX2 length=131 xy=2806_1704 region=3 run=R_2012_04_14_16_56_03_
CATTGTTTGATGCACTGGGCCACCTGGGTGTTGGATATACCAACTATACAGACGATACCCAGGTCGTCCTGGAGCTGTCCGAGGATTACCAAAGAGACTGTGCACTGTTGGAGCATATCTTCAACTTTATT
>HMEZZP203HCOPS length=109 xy=2897_3214 region=3 run=R_2012_04_14_16_56_03_
CATTGGGGTCGATTGAGGTGTCCACGTCTGAGTCGGCCAGCCCTACTAGTGCTAGTGCAGAAAAAGGAAGTTGTTCGACCACGGTTCGTTGCACTGACTATAGACGGCG
>HMEZZP203HC7LR length=42 xy=2903_3117 region=3 run=R_2012_04_14_16_56_03_
CAGATAGGCAGATATAAGCCTGTACAGCTAGATATAGACAAC
>HMEZZP203GTUL4 length=142 xy=2683_0938 region=3 run=R_2012_04_14_16_56_03_
ACAAACAAGACAAATACATCATTTAAGTCACCGAGCAGTTAAACCAACAGAGCATCCTGGGGCTAGAAGCATTGGCAAAGTGCGTGCAGGAAACCGACATGGAGTCATATTACACATTCCATTGTGCTACAAAGGGCACACA
>HMEZZP203GRPJD length=85 xy=2658_3447 region=3 run=R_2012_04_14_16_56_03_
CAGCTAGATATAGCACAAACTAGACTGTACAGCCAGATAGGCAGATATAAGCCTGTGCAGCTAGATATAGCACAAACTAGACTGT
>HMEZZP203G2X3R length=34 xy=2786_3477 region=3 run=R_2012_04_14_16_56_03_
ATAAGCCTGTGCAGCTAGATATAGCACAAACTAG
>HMEZZP203F5VF0 length=35 xy=2410_0478 region=3 run=R_2012_04_14_16_56_03_
ACAACAAGACAATACATCATTAAGTCACCGAGCAG
>HMEZZP203GDZIL length=158 xy=2502_2171 region=3 run=R_2012_04_14_16_56_03_
CTAGCTGCACAGGCTTATATCTGCCTATCTGGCTGTACAGTCAGTTTGTGCTATATCTAGCTGCACAGCGTTATATCTGCCTATCTGGCTGTACAGTCAGTTTGTGCTATATCTAGCTAGGCACAGNGTTATATCTGCCTATCTGGCTGTACAGTTNT
>HMEZZP203GBIEF length=90 xy=2474_1365 region=3 run=R_2012_04_14_16_56_03_
ACAGTTTCACTGTCTGCACTAGTGATTGTGGTCTCCATTGCTACAACTCATGGGTTCACTATCTGCACTAGTGATTGTGCTCGTCGTATT
>HMEZZP203FJYGB length=50 xy=2160_1945 region=3 run=R_2012_04_14_16_56_03_
GGATGGAGGGCTTTGGTGGAGTGGAGTTAGAGGGAGGGTGGAAAGTAATA
>HMEZZP203GU2GD length=475 xy=2697_0411 region=3 run=R_2012_04_14_16_56_03_
TGTAAGACCACTGGGGACCAATGAAACAATAGGTGGGCTGGCGAGACAGTTGGGCTGGTGAGACCGGGCAGTGGATGGGTGGGTATGTGAGTAGGCTGGTGAGACAGAGTGTGAGTGGGTGGACTCTGGTGTGATGGTGGGTGGGTGAGCAGAGGACTGGTGAGATTGTGGGTAAGCGCAAACCAGCATTGGCAAAGCTAACTGCACTGAAACATACAGGCTTTGACAAGCCAACCACACTGGAGCAAACACAAATTGTTAAAGTCAACCGTACCAAAGCAAATAAGTATTGACAAAGTCAACCGCAACAAAGCAACCGACAATTTACAAAGCCAACTTCATAGAAGAAGGTGGGCATTGGCAAAGCCAACGTCACTGATGCAAGTAAGTATTGGCAAAGCCAGCTTCATCCAAGCAAGGAAGCATTGGCAAAGCCAACTGCACCGGAGCATCCAAGCATTGGCGAAGCCAACAG
>HMEZZP203GYTHC length=61 xy=2739_3374 region=3 run=R_2012_04_14_16_56_03_
ATATCTAGCTGTACAGGCTTATATCTGCCTATCTGGCTGTACAGTCAGTTTGTGCTTATCT
>HMEZZP203F81LJ length=60 xy=2446_0965 region=3 run=R_2012_04_14_16_56_03_
ATCTTTGGCAAGCAGCTTCGGCCAGCACCGTTTCCATAGCCTTCTCTGCAGGCCTACCCT
>HMEZZP203GO1KT length=77 xy=2628_1963 region=3 run=R_2012_04_14_16_56_03_
GCTAGCAAGCCATCTAGCTAGACAGCCAGCCAGCCATCCAGCCATCTAGGCAAGCCAGCCAGCCGTCTAGCTAACCA
>HMEZZP203GKAT8 length=120 xy=2574_1870 region=3 run=R_2012_04_14_16_56_03_
AACAAGCCAGCCAGCTGTCTAGCTAGCCAGCCAGCCAGCCATCTAGCTAGCCAGCCTGGCCAGCCTTCTAGATAGCCAGCCAGCCAGCTGTCTAGCTAGCCAGCCAGTCCAGCTGTCTAA
>HMEZZP203G3HRL length=203 xy=2793_0287 region=3 run=R_2012_04_14_16_56_03_
CAGCCAGCCAGCCATCTAGCTAGCCAGCCAGCCTTCTAGCTAGCCAGCCAGCCAGCTGTCTATCTAGCCAGCCAACNGCTGTCTAGCTAGCCAGCGAAGCCCGCTGTCTAGCTAGCCAGCCGACCAGCCGTCAGCTAACCAGCCAGCCAGCATCGAGCTAGCCATCCAGCCAGCCGTCAGCTAGCCAGCCAGCCAGCCATCAN
>HMEZZP203G21GJ length=90 xy=2787_3729 region=3 run=R_2012_04_14_16_56_03_
GGCTGTACAGTCAGTTTGTTGCTATATCTAGCTGCACAGGCTTATATCTGCCGTATCTGGCTGTACAGTCAGTTTGTTGCTATATCTAGC
>HMEZZP203HF5Y0 length=478 xy=2937_1706 region=3 run=R_2012_04_14_16_56_03_
CCTGCAGCGCACCAAGGATTTTCGCGCCACCAACTGACTGTCACCTACGGAGGCGTTGGCAAAGGCAAGCAAGCAGCTAAAGTCTCTGTTGTTCGCTGGATGGTGTCTTGTATCAATGAGTGGTACAAAGTCAGGGTCTTGATGTTTCCCAAGGGCTACGTGCGCACGCGGTTCATGCAAAGGCAGCCTCCGTTGGATTCCAGAGACCTGTCCATTTGGATGTCATCTGCAAGGCGACAACATGGGCTAGGTCGCTTGCTGCGAGCGCGAGAGCGGATGCACAATTTGGGCAGATGGTTCTGAAGAACTTGTTTGGTTAGATTGTTGTGTCTTCTCTTTTGGTGCCACCTTCCTTCACAATGCATTGTTTTGCTAGTCTCCCAACCATGAGGGAATGAGTATGGGACATAACAGAAAGAGCATGGTACTCACCGTAGTGACTCCTAGTCCATAGTAGCCTTTCACCCATGCGTCCCAC
>HMEZZP203G5LU3 length=44 xy=2817_0605 region=3 run=R_2012_04_14_16_56_03_
GAGCTTGGACTCGGCAACTTTAACAGCACCGCCCTCGCAGGCGG
>HMEZZP203GREQ3 length=32 xy=2655_1757 region=3 run=R_2012_04_14_16_56_03_
GGCGCAGCAGGATTGGTAGTACAGAGCCCAAG
>HMEZZP203FOXZ7 length=50 xy=2217_1173 region=3 run=R_2012_04_14_16_56_03_
AGATATAGCACAAACTGACTGTACAGCCAGATAGGCAGATATAAGCCTGT
>HMEZZP203G9N1W length=102 xy=2863_1650 region=3 run=R_2012_04_14_16_56_03_
GTAGGCGGGATGCTAAGGTGAGGCAATGGGTGGTGGGATGCTGAGGTGGAGGCAATGGAGTAGGGTGGAATGCGTAAGAGTGAGGCACTGGGTAGGCGGGAT
>HMEZZP203HA8KI length=48 xy=2881_1168 region=3 run=R_2012_04_14_16_56_03_
GAGAGCGCACTGTGAGGAGTTCCTCACACAGTGCGCTCTCATACGTGG
>HMEZZP203GGIUQ length=85 xy=2531_1760 region=3 run=R_2012_04_14_16_56_03_
ATGTGTAATATAAAGAACAGTTACCATTGCCGGGGCCGACGATCTTCCTAACTAGGTTTGGGTAGTCTACTCTAGTAAGAAAAGG
>HMEZZP203FH9DC length=120 xy=2141_0606 region=3 run=R_2012_04_14_16_56_03_
AGCTCACCAGCCAGCCAGTGAGTCATCTAGCTTGCCAGCCAGCCGTCTAGCTTGCCAGCCAGCCGTCTAGCTCACCAGCCAGCCGTCTAGCACACCAGCCAGCCAGCTAGCTAGCCAGCC
>HMEZZP203FOCE4 length=62 xy=2210_1870 region=3 run=R_2012_04_14_16_56_03_
CGGCATCCAAGACTTACCATAACTTCCACAGACTGGAGGATAGGATAGTAAATCTACCCNCC
>HMEZZP203G7HI8 length=74 xy=2838_2290 region=3 run=R_2012_04_14_16_56_03_
CCTCAGCATGGCTTCCGAGGATTTCTCAAGTCATCAGATTACTTGAGGATGCTTCCAGGATGCAAATCGTTTTG
>HMEZZP203G1F86 length=209 xy=2769_3320 region=3 run=R_2012_04_14_16_56_03_
GACTGTCAGCTAAAGCCAGGTGGCTTACCTGGATAGCTCACCGTGCGAAGCAGTGTAACTTTGATGCAGTATTGTTAAGGTGAAGACATAGAGAGAAGTACTACTCGGCCGTAGCGCTCAGCAATGAATAGGACTCGAGAGGGCGTGCTGGAGTAGCCAATATATTCAGAGCGGTCATAAATAGTAGAAAGGGACGTGCTGGAGTGGTC
>HMEZZP203F9RSQ length=74 xy=2454_2152 region=3 run=R_2012_04_14_16_56_03_
ATATCTAGCTGTACAGGCTTATATCTGCTTATCTGGCTGTACAGTCAGTTTGTGCTATATCTAGCTGTACAGGC
>HMEZZP203GS9QE length=91 xy=2676_2548 region=3 run=R_2012_04_14_16_56_03_
CACAAACTGACTGTACAGCCAGATAGGCAGATATAAGCCTGTGCAGCTAGATATAGCAACAAACTGACTGTACACGCCAGAGTAGGCAGAT
>HMEZZP203GTRF0 length=74 xy=2682_0926 region=3 run=R_2012_04_14_16_56_03_
AGATATAAGCCTGTGCAGCTAGATATAGCACAAACTGACTGTACAGCCAGATAGGCAGATATAAGCCTGTGCAG
>HMEZZP203GZN33 length=35 xy=2749_2113 region=3 run=R_2012_04_14_16_56_03_
ACCCGATCCAACCTCCATTGAAGAAAAGGCCGGGA
>HMEZZP203F5FK6 length=62 xy=2405_0408 region=3 run=R_2012_04_14_16_56_03_
AAGCCTGTAAGCTAGATATAGCACAACTGACTCTACAGCCAGATAGGCAGATATAAGCCTGT
>HMEZZP203GDFPP length=32 xy=2496_1083 region=3 run=R_2012_04_14_16_56_03_
GTATGCTTGTAAGTTATCACTGGCGCCCTCGA
>HMEZZP203G6RZ1 length=155 xy=2830_1967 region=3 run=R_2012_04_14_16_56_03_
GGTTATAGACTGGTTACATACTGCAGGTTGACTAGCACTTCACCGTACGGGATCAACCCATTATTGTTGAGCTCAGGAAGCAAGGATCCAGCCTTTTATTTGGACGCACCAACGACACCTCTCACACCTTTAACTACATAAGGGGGACCGAGTCC
>HMEZZP203G1TOQ length=43 xy=2774_0248 region=3 run=R_2012_04_14_16_56_03_
AGATGGCTGGCTGGCTGATTAGCTAGATGGATGGCTTGGCTGG
>HMEZZP203GE7CJ length=271 xy=2516_1633 region=3 run=R_2012_04_14_16_56_03_
CCAGATAGGCAGATATAAGCCTGTGCAGCTAGATATAGCACAAACTGACTGTACAGCCAGATAGGCAGATATAAGCCTGTGCAGCTAGATATAGCACAACTGACTGTACAGCCAGATAGGCAGATATAAGCCTGTGCAGCTAGATATAGCACAACTGACTGTACAGCCAGATAGGCAGATATAAGCCTGTGCAGCTAGATATAGCACAACTGACTGTACAGCCAGATAGGCAGATATAAGCCTGTGCAGCTAGATATAGCACAACTGACTG
>HMEZZP203FR9KH length=287 xy=2255_0479 region=3 run=R_2012_04_14_16_56_03_
GTGGCTCTCTGGGATAATTTGCCATTTATTAAGGTTACACAGCTCCTATTATAACCTACATGTGCTGCAAGTATGAGACTCAGTTTTATAGTATTTATTTTGTGATATTACTGGCCGTGTTTATTACTATTTATATTTTCCTTTTTAANAAATCACGTTTATTTTTGTTTTTAAAAGAAACTACTGTTCTTTTCCTTCTTATTTACTATGCACAATGTCTCCTTGTCACTTGAATTCTGCATTCTTTAAGGTACAGATACAATACAGAACTGTGCACTCATATAGCT
>HMEZZP203GFLKI length=59 xy=2520_3680 region=3 run=R_2012_04_14_16_56_03_
ACATAGGCAGATATAAGCCTGTGCAGCTAGATATAGCACAAACTAGACTGTACAGCCAC
>HMEZZP203F7EHG length=54 xy=2427_2178 region=3 run=R_2012_04_14_16_56_03_
TATATAGTGCATTTGAATATTCAAAAGTAACAGCTATTACTATTTCTTNTAAAN
>HMEZZP203F8BSH length=85 xy=2438_0287 region=3 run=R_2012_04_14_16_56_03_
ATTAATTTACCACGAAGGTATAAGCGCACAATAACAACAAACAATAAACAATAAAACTAGCATTATGCAATATCTGTAATCGTGT
>HMEZZP203GUGLY length=47 xy=2690_0772 region=3 run=R_2012_04_14_16_56_03_
CAGCCAGCTGTCTAGCTAGCCAGCCAGCCAGCCATCTAGCTAGCCAG
>HMEZZP203GGL1U length=342 xy=2532_1808 region=3 run=R_2012_04_14_16_56_03_
CCTTACACAGTATCTTCAACTTGAGATAGCCTGCGCTACACACTCAACTGATATGATCCTCAGAGGAGAGGTCGGGGCGCATCCAGAAACCTAAGTTCCGAACCGACTGGACAGGAATAGGCAAAGGGCCGAGAGAAGGAGGCCATACATCAGAAGTCCAGAGCAGGGGTGGAACTGGCTCAAAAAAATAAGGCCCGGGGAAAAAACGTTTAAGTACAGGCCCACCTGGCCTCACACGGTAAAGGCCCACTAGGTGTGCGCAGCAGTCGTGGCGAGTCCAGATAATTACAATGGAGCGAGCGAGCGCAGCAAGCGAGCCCAAACCTTAGTTTAGGGGGTTTC
>HMEZZP203HA3W7 length=130 xy=2879_3337 region=3 run=R_2012_04_14_16_56_03_
GTGTGCTATATCTAGCTGCACAGGCTTATATCTGCCTATCTGGCTGTACAGTCAGTTTGTGCTATATCTAGCTGCACAGCTTATATCTGCCTATCTGGCTGTACAGTCTAGTTTGTGCTATATCTAGCTG
>HMEZZP203GQAOX length=103 xy=2642_3087 region=3 run=R_2012_04_14_16_56_03_
CGATAGGTCTAGCAGTACTAGCAGGCCAGCTTTGTTGTTCTCCATAAGTGATCTGAGTTTGGTTTGTAGGTCCAGAAGGGCTGTCTCAGTGCTGAAACCCTCC
>HMEZZP203HCJKI length=101 xy=2896_0640 region=3 run=R_2012_04_14_16_56_03_
ACCCTCCACTCAGTCAGCCTCCACTCACACTCATCCACCACTCACAACCAGCCTCCACTCACACTCAACCTCCACTCACACTCAACCTCCATTCACACTCA
>HMEZZP203GP0ZT length=57 xy=2639_2807 region=3 run=R_2012_04_14_16_56_03_
AGGCTTATATCTGCCTATCTGGCTGTAGAGCCAGTTTGTGCTATATCTAGCTGTACA
>HMEZZP203HAYP1 length=305 xy=2878_0695 region=3 run=R_2012_04_14_16_56_03_
CCAGCCATCCGTCTAGCTAGCCAGCCAGCCGTCTAGCTAGCCAGCCAGCCATCTAGCTTGCCAGCCAGCCATCTAGCTAGCCAGCGATCTAGCTAGCCAGTCAGTAAGCCGTCTAGCTAGTCAGCCGTCTAGCTAGCCAGCCAGCCAGCCAGCCATCAGCTCGCCAGCCAGCCATCTAACNCGCCAGCCAGACATCAGCTCGCCAGCCAGCCAGCCATCAGCTCGCAGCCAGCTTTNCGCTCGCCAGCCAGCCAGCCGTCATCNCGCAGCCAGCCAGCCTTANGCTCGCAGCCAGCCAGCCATCA
>HMEZZP203HESMW length=47 xy=2921_3302 region=3 run=R_2012_04_14_16_56_03_
CTATCTGGCTGTACAGTCAGTTTGTGCTATATCTAGCTGTCAGCGTN
>HMEZZP203HEOJ3 length=49 xy=2920_2113 region=3 run=R_2012_04_14_16_56_03_
GTTGCGATCAGCGTTATGCAGTAGTAGCGCTCTCGTTTTTGCTACAGCC
>HMEZZP203HE9KW length=157 xy=2927_0686 region=3 run=R_2012_04_14_16_56_03_
GAAGATCTCTAGAAGAACATTTGCACAAACAGCTTTACCTCTCTTGGCCTCTTTGGTTGACACTGAAGATCCCACTCTGTTGGTGGATCAGTTTCACTCTGTTGTTGCCTCCGTAGTTGACAAGTTAGCCCCAATCAAGAGTAAACTTAAAAACCAA
>HMEZZP203HDX5W length=169 xy=2912_0674 region=3 run=R_2012_04_14_16_56_03_
GGCTTATATCTGCCTATCTGGCTGTACAGTCAGTTTGTGCTATATCTAGCTGCACGAGCTTATATCTGCCTATCTGGCTAGTACAGTCAGGTTTGTGCTATATCTAGCTGCACAGCTTATATCTGCCTATCTGGCTGTACAGTCAGTTTGTGCTATATCTAGCTGCACA
>HMEZZP203FSYXK length=250 xy=2263_0582 region=3 run=R_2012_04_14_16_56_03_
CTGTACAGCCAGATAGGCAGATATAAGCCTGTGCAGCTAGATATAGCACAAACTGACTGTACAGCCAGATAGGCAGATATAAGCCTGTGCAGCTAGATATAGCACAAACTGACTGTACAGCCAGATAAGGCAGATAGTAAGCCTGTGCAGCTAGATATAGCACAAACTGACTGTACAGCCAGATAGGCAGATAGTAAGCCTGTGCAGCTAGATATAGCACAACTGACTGACAGCCAGATAGGCAGATAGT
>HMEZZP203G55D8 length=188 xy=2823_1342 region=3 run=R_2012_04_14_16_56_03_
CACTTCATGCTGGAGCGAATTTCCAGACTTACTCATTCCTAGTGCACATGCCCAGAGGTATAGCTGGGCCCGTCGTACATCGTGGCCCACGCCGAGGTACTAACACACGATACCTCTAGACTGGCCTCATGGTAACATATAACCACATACAGAGACATACATGCCTATATGTATTTTCTACCTCAATT
>HMEZZP203HHBHU length=41 xy=2950_2272 region=3 run=R_2012_04_14_16_56_03_
GCCTATCTGGCTGTACAGTCAGTTTGTGCTATATCTAGCTG
>HMEZZP203GMET5 length=64 xy=2598_2059 region=3 run=R_2012_04_14_16_56_03_
CCTGTGCAGCTAGATATAGCACAAACTGACTGTACAGCCAGATAGGCAGATATAAGCCTGTGCA
>HMEZZP203G7KGU length=82 xy=2839_1996 region=3 run=R_2012_04_14_16_56_03_
ATACATCTGTGTGAATGTACAACTCGCACTGTGCTCCTCTACATCCTTGAGAGGCTCCTATGAGGAGTGATACGATCGTGTG
>HMEZZP203FXQX0 length=36 xy=2317_2326 region=3 run=R_2012_04_14_16_56_03_
GGAGGAAGCATCTTCCTCTCTCCCCNCCGCGCGCGC
>HMEZZP203HEOGG length=42 xy=2920_1982 region=3 run=R_2012_04_14_16_56_03_
CTGCCTATCTGGCTGTACAGTCAGTTTGTGCTATATCTAGCT
>HMEZZP203F86JN length=49 xy=2447_3281 region=3 run=R_2012_04_14_16_56_03_
TCAAGGGAGGAAACAGAATAATATAATACACCAACGAAACCAACCGACC
>HMEZZP203FZEF0 length=134 xy=2336_1614 region=3 run=R_2012_04_14_16_56_03_
AAACTGACTGTACAGCCAGATAGGCAGATATAAGCCTGTACAGCTAGATATAGCACAAACTGACTGTACAGCCAGATAGGCAGATATAAGCCTGTACAGCGTAGATATAGCACAAACTGACTGTACAGCCAGAT
>HMEZZP203GRM51 length=77 xy=2658_0375 region=3 run=R_2012_04_14_16_56_03_
CTGGCTGGCTGGCTCGACAGCTGGCTGGCAGATAGATGGCTGGCTGGTGAGTTAGATGGCTGGCTAGCTAGATGGCT
>HMEZZP203GPXTO length=173 xy=2638_2794 region=3 run=R_2012_04_14_16_56_03_
AGCTCTATGATAAGAATGGGGCGATCATTAAAGTAACTAGTTATTCTTATTTAAGTTACACGTTTCCTAACGAAGTTTTACCTTACTTTGTTTGTTATAAGGAAGGGAAGGTAAACAAGTGACGGGAGTTACGTATTCTTATCTCAGAGTATATTTGGTTCGTCATCCACCCT
>HMEZZP203GR4FB length=34 xy=2663_2261 region=3 run=R_2012_04_14_16_56_03_
ATGCATAGATCCGGGAGGGGCGAGCAGTATCATG
>HMEZZP203GH6IM length=54 xy=2550_1260 region=3 run=R_2012_04_14_16_56_03_
GCTAGATTATAGCACAAACTGACTGTACAGCCAGATAGGCAGATATAAGCCTGT
>HMEZZP203G0SF5 length=93 xy=2762_1139 region=3 run=R_2012_04_14_16_56_03_
GTGGTGTGGATAGATGCACACCACTCCATGTCTCATTGAGTGGTGTGGATAGATGCACACACTCCATGTCTCATTGAGTGGTGTGGATAGGAT
>HMEZZP203HDU21 length=180 xy=2911_0779 region=3 run=R_2012_04_14_16_56_03_
ATGAGCAGGCGATAGTGCCTTACGTGCTGAACTTGAGGGAGAAGCTGCGAGAGTGCCTGGAACTCTCCACGGAGAACTTAGCCAGCGCTCAGCGCAAGCAAAAACGGTGGTATGACCGCCAGGCCAGAGTGAGCTCCTACTCGGAGGGCCAGGAGGTGCTACTGTTAGTGCCCGTCAAGC
>HMEZZP203GUW4H length=322 xy=2695_1695 region=3 run=R_2012_04_14_16_56_03_
GCATAGATGACAAGACGAGTGCTCTACTCGTGGTGCTATCTGACCAGCTAACTCATCGGCGTATGACAAATATTGGATTTTAGCATCTTTATAAACTGGTGAGTGGGATAATGCAATGCCTAAGGCCGTATTAATGTCGGCGATGTATTAATTAAATAATAACGGGCCTAAATACATCCCTGCTTCAGCCCCTACCGTAGATAAACTAAACGACGACTAGTTCGAACCTAACCTTCCACTTACTTACTAACCCTAACCCCTACCTTCCTAACCTAACGTAACGAAACGGAAGGGTAGGTTCGTACGTACGTTAACTTAAATT
>HMEZZP203FMAIN length=41 xy=2187_0301 region=3 run=R_2012_04_14_16_56_03_
GATATAGCTACAACTGACTGTACAGCCAGATAGGCAGATAT
>HMEZZP203GGWCF length=58 xy=2535_2861 region=3 run=R_2012_04_14_16_56_03_
GTACAGGCTTATATCTGCCTATCTGGCTGTAGAGCCAGTTTGTGCTATATCTAGCTGT
>HMEZZP203FRAPG length=85 xy=2244_0354 region=3 run=R_2012_04_14_16_56_03_
ATATTACATATTTCACACCATACACACCTATCAATGTTTCTTTTAGCACGTATGGTGCCACGTAATTATCTTACCCTAACCTAAC
>HMEZZP203FOY37 length=34 xy=2217_2613 region=3 run=R_2012_04_14_16_56_03_
CTGCTGCTGAAGGGCCTCCTGGCCACGTTTCTGC
>HMEZZP203GTOLN length=62 xy=2681_1337 region=3 run=R_2012_04_14_16_56_03_
ATATCTAGCTGCACAGGCTTATATCTGCCTATCTGGCTGTACAGTCAGTTTGTGCTATATCT
>HMEZZP203G0NY4 length=38 xy=2760_3534 region=3 run=R_2012_04_14_16_56_03_
AAGTATGAAGACAGTGATCACGCAACCACTAGTTGGTG
>HMEZZP203G818V length=67 xy=2856_2061 region=3 run=R_2012_04_14_16_56_03_
GTGCTTCACCGGCAGTGGAAAGCTCACTACGGAGCTTTCCACTGCCGGTGAAGCACATACGTGGCGT
>HMEZZP203GBNV6 length=111 xy=2476_0292 region=3 run=R_2012_04_14_16_56_03_
GCTTACATCTGCCTATCTGGCTGTACAGTCAGTTTGTGCTATATCTAGCTGTACAGGCTATATCTGCCTATCGTGGCTGTAGAGTCGAGTTTGTGCTATATCTAGCTGCGA
>HMEZZP203FVYNR length=36 xy=2297_0933 region=3 run=R_2012_04_14_16_56_03_
CACAAACTGACTGTACAGCCAGATAGGCAGATATAA
>HMEZZP203FTSGH length=52 xy=2272_1983 region=3 run=R_2012_04_14_16_56_03_
GATACATTTCTCCTGCACTCAGGACACCAAAGGGAAACAACCCGCGAACCGA
>HMEZZP203GKWWU length=85 xy=2581_1804 region=3 run=R_2012_04_14_16_56_03_
GCTTGTTCAGTCTTCTCAAGTCCAAAATTGGACGGAGGCCTCCGTCCGCTTTGGGAACAAGGAAGTAACGGGAGTACCACCCATG
>HMEZZP203GSJY3 length=37 xy=2668_1933 region=3 run=R_2012_04_14_16_56_03_
ATCTTCGATTGGATAGCCTTGTTTATTTCATTTTATT
>HMEZZP203HDJBI length=50 xy=2907_1916 region=3 run=R_2012_04_14_16_56_03_
CATTCCACCACAAATTGACAGCGATTGTGACATTGAGATTTTGGGCCCCN
>HMEZZP203GXP1B length=80 xy=2727_1405 region=3 run=R_2012_04_14_16_56_03_
CAGTTTGTGCTAGATCTAGCTGCACAGGCTTATATCTGCCTATCTGGCTGTAGAGTCAGTTTGTGCTATATCGTAGCTTN
>HMEZZP203GW0SL length=156 xy=2719_1459 region=3 run=R_2012_04_14_16_56_03_
CATACATAGGGCAATCAAGGACATAGAAAGAGGACTGCGTGCTGACCGAAATCCTTCGCGGCCATCTTGGAACGGGCAGCGCTCGGCCCGCTAATCAGACCGGGAGCCCATAGGGACGCCAGAGGCGCCAGGGAAAACGCCACGATCCCCGCCGCC
>HMEZZP203G1153 length=147 xy=2776_3049 region=3 run=R_2012_04_14_16_56_03_
ATGGGAGGTGATTTTAATTCTGGCCAGGTCTGGGACGACTGGATAGATCCAAGGGGTCGAGGTACTAGGATTGCTAGGGCAGGCCAGCAGCTAGAGGTGCTGATGCGACAATGGAAGTTGGTAGATGTGTGGAGAGAGCGTAATCCT
>HMEZZP203G2UVY length=65 xy=2785_3404 region=3 run=R_2012_04_14_16_56_03_
AGATATAAGCCTGTACAGCTAGATATAGCACAAACTGACTGTACAGCCAGATAGGCAGATATAAG
>HMEZZP203G8JOE length=368 xy=2850_2572 region=3 run=R_2012_04_14_16_56_03_
GATTTTTGTTTGGGTACGTAGCCACCCACGGGGGCGGGGCGATAGCCTTCCTAGAGAAAGGGGAAGGGAGGTTTGTCACCACTACAGAGCCTCGGAGGTTGTTACCTCGAGAAGTACATGTAATAAAAGTAAGCTCCTACCTATGCCACGGCCGTCGGAGGTTCTAGTTCTTTTCCTAATTTACTAATAGAGAGGCGTTAGTCGGCCCCGACTGCGGTAGCTACCTTTTGTTCATTCCTTTCGTCGGAAGGGAGGATACTGCCACTGCCTCGTTGTCATTATTTCCGGTCCGAGAACAAGCCACCTCACCCCGGTCCCGATCAGAGGAGGCACCCCGGACGGAGAGTGGCCGACCTGTGCCACCTAGT
>HMEZZP203G4CQI length=74 xy=2802_3560 region=3 run=R_2012_04_14_16_56_03_
CAGCTAGATATAGCACAAACTAGACTGTACAGCCACGATAGGCAGATATAAGCCTGTGCAGCTAGATATAGCAC
>HMEZZP203GBXFT length=36 xy=2479_0375 region=3 run=R_2012_04_14_16_56_03_
ACGAATCCTGGGCACAGTTGGACCCNCCGTCTGCTC
>HMEZZP203G0F0B length=451 xy=2758_1401 region=3 run=R_2012_04_14_16_56_03_
GCCACCACAGGTAGCATGCGGTGAAGTGGTACACTATTGCAGGTGGTGTGTGGCAAAGGGACATGCCACCACAGGTGGTGTGTGGCAAAGGGGCATGCCACCACAGGTGGCATGTAGCAAAGAGGCATGCTACCACAGGTGGCATGCGGCAAAGGGGCACGCCACCATAGGTGGTGTGTGGCAAAGGGGTACGCCACTACAGGTGGCATGCAGCAAAGGGACATGCCACTGTAGGTGGCATGTGGCAAAGTAGCATGCCACCACAGGTGGTATGCGGCAAAAGGGCACACCACTGCGAGGTGGCATGCCGTGAAATGGCACGCCACCACAGGTGGTGTGTGGCAAAGGGGCATGCCACCATAGGTGGCATGCAGCAAAGTGGCATGCAGCGAAGGGGCACCGCACCGCGAGGTGGCATTTGGTCGAATGGGTATGCCACTGCGAGGTGGCA
>HMEZZP203FK3AG length=181 xy=2173_1622 region=3 run=R_2012_04_14_16_56_03_
AGCCAGCCATCTAGCTTGCCAGCCAGCCAGCTGTCTAGCTCATGCTAGCCAACTAGCGTGTCTAGCTAGCCAGCCAGCCATCGGTAGCTAGCCAGGCAGCCGTCTACCAATCAGCCAACCTTTCAGCTACTCAGCCGTTCTAGCTCGCCAAGCCAGCCAGCCGTTCTAGCTCTCCAGTAAG
>HMEZZP203GL672 length=144 xy=2596_0384 region=3 run=R_2012_04_14_16_56_03_
ACAAACAAGACAAATACATCATTAAGTCACCGAGCAGTTAAACCAACAGAGCATCCTGGGCTAGAAGCATTGCAAAGTGCGTGCAGGAAACCGACATGAGTCATATTACACATTCCATTGTGCTACAAGGCACACAGGGGGATA
>HMEZZP203F65G2 length=47 xy=2424_2788 region=3 run=R_2012_04_14_16_56_03_
AAGGTAAGTGATTGTGAGGGCGTAGGAGGACGGTAGGAGGGCGAGGA
>HMEZZP203GTPD8 length=214 xy=2681_2366 region=3 run=R_2012_04_14_16_56_03_
GTTTGTGCTATATCTAGCTGCACAGGCTTATATCTGCCTATCTGGCTGTAGAGTCAGTTTGTGCTATATCTAGCTGTACAGGCTTATATCTGCCTATCTGGCTGTAGAGTCAGTTTGTGCTATATCTAGGCTGTACAGGCTTATATCTGCCTATCTGGGCTGTANAGTCAGTTTGTGCTAATATCTAGCTGTACAGGCTTATATCTGCCTATCT
>HMEZZP203GZ1PM length=112 xy=2753_3352 region=3 run=R_2012_04_14_16_56_03_
AGATATAGCACAAACTAGACTGTACAGCCAGATAGGCAGATATAAGCCTGTGCAGCTATATATAGCACAAACTGACTGTACGAGCCAGATAGGCAGATATAAGCCTGTGCAG
>HMEZZP203G2QS3 length=210 xy=2784_2213 region=3 run=R_2012_04_14_16_56_03_
CTGGCTGTACAGTCAGTTTGTGCTATATCTAGCTGTACAGGCTTATATCTGCCTATCTGGCTGTACAGTCAGTTTGTGCTATATCTAGCTGTACAGGCGTTATATCTGCCTAATCTGGCTGGTACTAGTCAGTTTGTGCTATATCTAGCTGTACAGGCTTATATCTGCCTAATCTGGCTGGTACTAGTCAGTTTGTGCTATATCTAGCTG
>HMEZZP203FY69F length=222 xy=2334_0497 region=3 run=R_2012_04_14_16_56_03_
GGTGCGCGTACATTTTTAGTGCAGTGTCCTCTTTTTTGTGCCCAAGTTATCTGTGCCCACGCCACGTGCGTGCACGGAGTGCCCCATGGGCCCCCTCGCCGGGCCGTGCGTTCCCGTCCAGCTTGTTCGGGTTTTTTGGTTCCACTGTGCGCAGGGAGTTGTCCGCCCCGCCGTGCGCAATTAGTCACATTGTTGCCCTTCGTCGCCCGTCGCCGCCTGCTG
>HMEZZP203FLMBL length=101 xy=2179_1711 region=3 run=R_2012_04_14_16_56_03_
CTTGGCGTGCAGTGATCAGCAGTTTCCTGTAGATGTCTCCATCAAACCGCCTGCAACTGACTGGTACAGTCGTAAGTGACACACGTCTTCGCCACACGCAT
>HMEZZP203HBOOH length=88 xy=2886_1567 region=3 run=R_2012_04_14_16_56_03_
GCAGTGTCTCTTCTGTCTCTATGAGGAGTCTATGTCTCTGAGGAATCAGCAGTGCCTCTTCTGTCTCTATGAGGAGTCTATGTCTCTG
>HMEZZP203GJ5VD length=60 xy=2572_3623 region=3 run=R_2012_04_14_16_56_03_
ACATAGGCATGCCTTCATGGGCGATCATGTGGGAGTGTGAGTGCAGCTCCAGCAGTTCCG
>HMEZZP203GREWT length=406 xy=2655_1963 region=3 run=R_2012_04_14_16_56_03_
ACATGATGCATTCATGGCCTGTTGCGTCACACTAATTAAAAGGCAAAGCAAATGATCATGCTCTAAATGTAGCAACCACCAAGAGCCTGTCCAGTGTGTGACAGCATGTCTGGTGTCAGGGCATGCAATTCTTTGTTAGGACTGACTTGATCCCTTTCTTCCAGCACAAGGTTTCAGGTGGGACTCCAATGCCAACACATATCAGGTCCCGTTTCCAATCTTTACCATCTACTGTAGCACCACATTGAGTCACCTCAATGTTGTCTTCTTCAACTTTCTAATAATTTGTCTGCCCGCCTCGTACTTCACATGCACCTGGCAGCCAGATATCGATAGTTTTAAAATAGCTATGAGTGGTAGAAAGGTAGACATGCTCGCCCTACCAACAAAAACAACCAACCAAATT
>HMEZZP203GVO4A length=94 xy=2704_1112 region=3 run=R_2012_04_14_16_56_03_
TGTACAGTCAGTTTGTGCCATATCTAGCTGCACAGGCTAATATCTGCCTATCTGGCTGTACAGTCAGTTTGTGCTATATCTAGCTGACACGAGT
>HMEZZP203GK5PJ length=175 xy=2584_0917 region=3 run=R_2012_04_14_16_56_03_
ACCAGCCAGCCGTCTAGCTCACCAGCCAGCCATCTAGCTCACCATCCAGCCGGCTAGCTCACCAGCCAGCCAGCTAGCTAGCCAGCCAGTCGACTAGCTAACCACCAGCCGTCTAGCTAGCCAGCCAGCATCTAGCTAGCAAGGCAGCCATCAGCTCGCCAGCCAGCCATCTAAC
>HMEZZP203F60S8 length=227 xy=2423_0842 region=3 run=R_2012_04_14_16_56_03_
AGAGTGGGTAGAGGTTCTCACAGTTGGGGTTAGGGTGGGAGGAAGGAGGTAGGAGAGTGGGGAGGGTTTCACCGTTGGGGTTAGAGTGGGGTGGGAGGTAGGAGTGAGGGGAGGGTCGTCACAGTGGGGGTTAGGGTGGAGGAGGTAGGGGAGGAGAGTGGCGATTTCTATAGTCACCACTATCATAGTTTACTTCTATTAAATACACAGTGTATACTGCACTTCCC
>HMEZZP203GAQOT length=33 xy=2465_2315 region=3 run=R_2012_04_14_16_56_03_
AGCGTTGTTGTTGCTGTGAGTAAGGGAGGTATN
>HMEZZP203GCW9K length=34 xy=2490_1750 region=3 run=R_2012_04_14_16_56_03_
GCAGAGGGAGGTGCTGTGCTGCAGAGGCACTGGA
>HMEZZP203GNV5M length=393 xy=2615_1528 region=3 run=R_2012_04_14_16_56_03_
GTTGAAGCAGTCACTGGTTGAAGGGGTGTCAGTAACGGGGTCTGAGGCAGGGCAGGTATGGGAACAAGGACTGGGGTGGATTGAGCTGCGGCCTTCACTGTGGGGTCCGGTCTAGTCATTTCCTAGGTCTGCCAGAAGCCACCAGTCTGCTGACCCTTGCGGTGTCAGATGGATATCTGTGACGGTAAAAGCAATGTATCCAGCAATCCTGACACATACCCTGTGTTTCTACTGGGTGTTCTCTGTAGACGTCAGAACCACGCTCCTGCCATAGAGCGCCAAAATCCATACAGACTCGCAGAACATGAGTCCGCTAGGATATTGACCTCCTGGCTGTCCATAAGGGCACTGGTGCGGGTCAAGCTATTGACTGGGATACCGGGGCAGAACACA
>HMEZZP203FWNGW length=206 xy=2305_0318 region=3 run=R_2012_04_14_16_56_03_
TCACTTTGTGCTATATCTAGCTGCACAGGCTTATATCTGCCTATCTGGCTGTACAGTCAGTTTGTGCTATATCTAGCGTGCGACGAGGCTTATATACGTGCCTATCGGTGGCGTGTACAGTCAGTTTGTGCTATATCTAGCTGCACAGGCTTATATCTGCCTATCGTGGCTGTACAGTCAGTTTGTGCTATATCTAGCTGCACAGG
>HMEZZP203GVVKW length=202 xy=2706_1294 region=3 run=R_2012_04_14_16_56_03_
CCTCGAAGAGGTACGTAACTAGTTCTTCTAATGGATAGTGGGTTTCCAGAATCCTTGTCATGAACCGTTCCCAAAGCAGTGTATGCTGTGGTGCAAATGTCAGCTTCTGAATATGTATGAATATGTACAGAATATACATGGCAATGTTTGCCTTACAGGATGTATGTACAATATAGAAACACCAGAAGACGTCAGTATCATG
>HMEZZP203HGYLC length=113 xy=2946_1934 region=3 run=R_2012_04_14_16_56_03_
ATAAATCATACAAGTGCATATGCTGTTATGTTTGTTGTGCGCTTTGTGAAAATGGCTTATTCAGGGTAGGATGAACGATCTGCGCTAGAGTCCAGTATAAAATTAAAAGTACG
>HMEZZP203FRY24 length=79 xy=2251_3278 region=3 run=R_2012_04_14_16_56_03_
GCTATATCTAGCTGCACAGGCTTATATCTGCCTATCTGGCTGTAGAGTCAGTTTGTGCTATATCTAGCTTACAGGCGTT
>HMEZZP203HGUEP length=81 xy=2945_0607 region=3 run=R_2012_04_14_16_56_03_
ATCACTTGCTGTACGGGATAACATTAATGTATTTCTGAGACGTAACATTGAATAGGCTTTCTTTATAAGCAAACACCCACG
>HMEZZP203F7A8V length=207 xy=2426_2077 region=3 run=R_2012_04_14_16_56_03_
GCCGTCTAGCTCACCAGCCAGTCAGCTGGCTAGCTAGCCAGCCAGGCAGCCATCTAGCCAACCAGCCAGCTGTCTAGCTTGCCAGCCAGCCAGCCGTCTAGCTAGCTAGCTAGACGGCTGCCTGCCTGGCTGGCTGGCTAGACGGCTGCCTGGCTGGCTGGCTGGATGGCTAGCTAGATGGCTGCCTGGCTGGCTGGCTAGGCTAGG
>HMEZZP203GEHR2 length=350 xy=2508_1264 region=3 run=R_2012_04_14_16_56_03_
TATATCTGCCTATCTGGCTGTAGAGTCAGTTTGTGCTATATCTAGCTGTACAGGCTTATATCTGCCTATCTGGCTGTAGAGCCAGTTTGTGCTATATCTAGCTGTACAGCTTATATCTGCCTATCTGGCTGTACAGTCAGTTTGTGCTATATCTAGCTGTACAGGCTTATATCTGCCTATCTGCTGTACAGTCAGTTTGTGCTATATCTAGCGTGTACAGGCTTATATCTGCCTATCTGGCTGTACAGTCAGTTTGTGCTATATCTAGCTGTACAGGCTTATATCTGCCTATCTGGCTGTACAGTCAGTTTGTGCTATATCTAGCTGTACAGGCTTATATCTGCCTATCT
>HMEZZP203GQIZS length=86 xy=2645_1558 region=3 run=R_2012_04_14_16_56_03_
CTGGCTGTACAGTCAGTTTGTGCTATATCTAGCTGCACAGGCTTATATCTGCCTATCTGGCTGTACAGTCAGTTTGTGCTATATCT
>HMEZZP203GZA5U length=120 xy=2745_1712 region=3 run=R_2012_04_14_16_56_03_
AGGCTTATATCTGCCTATCTGGCTGTACAGTCAGTTTGTGCTATATCTAGCTGCACGAGGCTTATATCTGCCTATCGTGGCGTGTACAGTCAGTTTGTGCTATATCTAGCGTGCACGAGG
>HMEZZP203FXBMP length=97 xy=2312_2959 region=3 run=R_2012_04_14_16_56_03_
TGCCTATCTAGCTGTACAGTCAGTTTGTGCTATATCTAGCTGCACGAGTCTTATATCTGCCTATCGTGGCTGTACAGTCTAGTTTGTGGCTATATCT
>HMEZZP203G57WL length=98 xy=2824_0499 region=3 run=R_2012_04_14_16_56_03_
CATACCTTTTGATGAACGCCAGAATTTTCTTCATGGCTGTCTTTTCCTAAACCTTTAGTCTGCATCTTTCTACCCACCAGAACCAACTGTGAATAATG
>HMEZZP203F2PM6 length=107 xy=2374_0448 region=3 run=R_2012_04_14_16_56_03_
AGCGCAGCAAAGTGTCAGCAAGTGTTTGTTGTTTGGGTCGCCTCTCTGTCCGGTTCTCCTCGCCTGCCCTCACCAAGCTAACGCACGACACGATCGATTAGTCCCCT
>HMEZZP203G81IC length=144 xy=2856_1106 region=3 run=R_2012_04_14_16_56_03_
AGCCAGTTCGTGCTATATCTAGCTGCACAGGCTTATATCTGCCTATCTGGCTGTACAGTCAGTTTGTGCTATATCTAGCTGCACAGGCTTATATCTGCCTATCTGGCTGTACAGTCAGTTTGTGCTATATCTAGCTGTACAGGC
>HMEZZP203F7XX6 length=79 xy=2433_2828 region=3 run=R_2012_04_14_16_56_03_
GATATAAGCCTGTACAGCTAGATATAGCACAAACTGACNGTACAGCCAGATAGGCAGATATAAGCCTGTACAGCTAGAG
>HMEZZP203G6X60 length=175 xy=2832_1802 region=3 run=R_2012_04_14_16_56_03_
AAACTGACTGTACAGCCAGATAGGCAGATATAAGCCTGTGCAGCTAGATATAGCACAAACTGACTGTACAGCCGAGATAGGCAGGATATAAGCCGTGTGCAGCTAGATATAGCACAAACTGACTGTACAGCCAGATAGGCAGATATAAGCCGTGTGCAGCTAGATATAGCACAAA
>HMEZZP203F7DFO length=206 xy=2427_0818 region=3 run=R_2012_04_14_16_56_03_
CTGTACAGCCAGATAGGCAGATATAAGCCTGTGCAGCTAGATATAGCACAAACTGACTGTACAGCCAGATAGGCAGATATAAGCCTGTGCGAGCTAGATATAGCAACGAAACTGACTGGTACAGCCAGATAGGCAGATATAAGCCTGTGCAGCTAGATATAGCACAACTGACTGGACAGCCAGATAGGCAGATATAAGCCTGTGCA
>HMEZZP203FWAEC length=111 xy=2300_3858 region=3 run=R_2012_04_14_16_56_03_
AGTCAGTTTGTTGCTATATCTAGCTGCACAGGCTTATATCTGCCTATCTGGCGTGTACAGTCAGTTTGTTGCTATATCTAGCTGCACAGGTCTTATATCTGCCTCTCTGGC
>HMEZZP203G3IXE length=403 xy=2793_1792 region=3 run=R_2012_04_14_16_56_03_
GTCTAATTGCTAATGGCTTCCTCGTTAGACTGCGGTCACGGGTTCCCACAGGCTGCATTGCCTGTGACGTGCCATGGCTGACTCTTTCCACCACACCCAGAGCTAATGGAACAGGCTGGCAGACACTGTGTACTGCAGTCACATCTCTGCCCCACGGCTGCTTCATATATTACTGCAAGATGTGGCTCCCTGTGGATTCGCATTAGTGCTGTGTTGTGCAGCCTGTAGATGAGGCCTGCACAGCTCCATTAGGGAGGGGTGGAATAATTTCTTTCTTGGCCGATATGCAGGAATGTAAGGCATATTTCTCTTCTGCCTTTTTGTCGGCAGCAAGCTGATTTCACTTTCGTCCAAAGAGCAACATTTTTCCCCTTTACCTTGCCACTGACAGTGTCAATTTTCT
>HMEZZP203F11F0 length=150 xy=2366_1854 region=3 run=R_2012_04_14_16_56_03_
CTGACTGTACAGCCAGATAGGCAGATATAAGCCTGTACAGCTAGATATAGCACAAACTGACTGTACAGCCAGATAGGCAGATATAAGCCCTGTAGAGCTAGATATAGCACAAACTAGACTGTACAGCCAGATAGGCAGATATAAGACCCT
>HMEZZP203FTRQA length=48 xy=2272_1040 region=3 run=R_2012_04_14_16_56_03_
CTGTACAGCCAGATAGGCAGATATTAAGGCCCTGTGCAGCTAGATATA
>HMEZZP203FO376 length=66 xy=2219_1044 region=3 run=R_2012_04_14_16_56_03_
ATATAAGCCTGTAAAGCTAGATATAGCACAAACTGACTCTACAGCCAGATAGGCAGATATAAGCCT
>HMEZZP203GOAGV length=159 xy=2619_3693 region=3 run=R_2012_04_14_16_56_03_
CCAGCCAGACAGCCAGCCATCTAGCTACCCACCACGACTGTCTATCTAGCCACGCCAGCCATCTGGCGTAGCCAGCCAGCCAGCCATCTAGCAGCCAGCCACCACGTCCNTATAGCGAGCCAGGCGAGCCAGCCATCCTAGCGTAGCCAGCCATCAAGC
>HMEZZP203GCSWI length=122 xy=2489_0192 region=3 run=R_2012_04_14_16_56_03_
AGTGGAGAGCAGGAGGAGTGCCTGCAATGTATCCAATTCCAGGCACGGAGAGGGTTTGGTGAGGTAACGTCTCCATAGTGGAGAGCAGGAGGAGCGCCTGCAATGTATCCAATTCCAGGCAC
>HMEZZP203G5D11 length=41 xy=2814_2775 region=3 run=R_2012_04_14_16_56_03_
TGTTGGTGGGCAACTGGTGTCTGCGGAGAAATGACCCNCTC
>HMEZZP203GHWED length=102 xy=2547_0435 region=3 run=R_2012_04_14_16_56_03_
CAGGCGTCTAGCTAACCAGCCAGCCAGCCGTCTAGCTAGCCAGCCAGCCAGCCGTCTAGCTAGCCAGCCTACTACGCCTTCTAGCTAGCCAGCCAGCCAGCT
>HMEZZP203FH54L length=37 xy=2140_0499 region=3 run=R_2012_04_14_16_56_03_
GCACAACTGACTGTACAGCCAGATAGGCAGATATAAG
>HMEZZP203GZJ15 length=252 xy=2748_0955 region=3 run=R_2012_04_14_16_56_03_
GACTGTACAGCCAGATAGGCAGATATAAGCCTGTGCAGCTAGATATAGCACAAACTGACTGTACAGCCAGATAGGCAGATATAAGCCTGTGCAGCTAGATATAGCACAAACGTGACTGTACAGCCAGATAGGCAGATATAAGCCTGTGCAGCTAGATATAGCACAAACGTGATGTACAGCCAGATAGGCAGATATAAGCCTGTGCAGCTAGATANGCACAAAGTGACTGACAGCCAGATAGGCAGATATAAG
>HMEZZP203GZDB4 length=210 xy=2746_0434 region=3 run=R_2012_04_14_16_56_03_
GAAGGTGGTGGCATTCAGGCAGGCCATAAATGATTGCTTAGCTTATAAAAGGGTGAGCTTATGCCAACTTCAGGGCCTGGTTGGACAGCTTTATTTTGCATTGAGGGTCATTCCAATGGGAAGGCCTTCTCATGGTCCTTTGCCAGAGCTATGTTATGGCCTTTAGAAGAAACACCACAAGGCTAGGTTGTCCATGTCGGTAGAAAAAGG
>HMEZZP203F2MA0 length=123 xy=2373_0218 region=3 run=R_2012_04_14_16_56_03_
CACAGAGGATGGCATTGATACTGAATGTAAAGGAGACAGTTACGTGGGAACACAGAGGATGGCATTGATACTGGAATGTAAAGGAGACAGTTACTGGGAACACGAGAGGATGGCATTGATACT
>HMEZZP203G6E4K length=48 xy=2826_1666 region=3 run=R_2012_04_14_16_56_03_
ATCCATGAGCTTAATGGGTCAATAGATAATGACATTGATTATAATTTA
>HMEZZP203F6N7K length=92 xy=2419_0894 region=3 run=R_2012_04_14_16_56_03_
AGATGGCTGACTAGCTAGATGGCTTACTGGCTGGCTAGCTAGATGGCCTGGCTAGCTAGACGACTGGCTGGCTAGCTAGATGGCGTGGCTGG
>HMEZZP203F5QNR length=99 xy=2408_2469 region=3 run=R_2012_04_14_16_56_03_
GTATTTCACCAACGGTGTTGCACGACAGTGCCCTATTGAGCCTATGTCGCTCACCTTTCTGGTATGTGGTCTAGTGTGTTTTTNTTTTACGTACGATGT
>HMEZZP203HBP0S length=97 xy=2886_3306 region=3 run=R_2012_04_14_16_56_03_
CTAGCTGTACAGGCTTATATCTGCCTATCTGGCTGTACAGTCAGTTTGTGCTATATCTAGCTGCACAGCTTATATCTGCCTATCTGGCTGTACAGTC
>HMEZZP203G585N length=55 xy=2824_2121 region=3 run=R_2012_04_14_16_56_03_
AGTCCTTTTGTGCTCTCAGTGGGGAGAGTTCCTTTTGTGCTCTCGAGGTGGGGGA
>HMEZZP203F4C1Y length=42 xy=2392_3716 region=3 run=R_2012_04_14_16_56_03_
GGCAGATATAAGCCTGTAAAGCTAGATATAGCACAAACTGAC
>HMEZZP203GUALG length=157 xy=2688_1170 region=3 run=R_2012_04_14_16_56_03_
AAGCCTGTACAGCTAGATATAGCACAAACTGACTGTACAGCCAGATAGCAGATATAAGCCTGTACAGCTAGATATAGCACAAACTAGACTGTACAGCCAGATAGGCAGATATAAGCCGTGTAGAGCTAGATATAGCACAAACTAGACTGTACAGCCA
>HMEZZP203HFTNU length=119 xy=2933_2136 region=3 run=R_2012_04_14_16_56_03_
GATAGGGAGGTGGTGGCACGCCTCAAGACCTACAGGTGCCAAATGATTCTGATTGCACCAGACTGGCCCAGGCGAGCCTGGTACACAGATCTGTTGGAACTCAGTCTGGCAACCCGACT
>HMEZZP203HC08R length=51 xy=2901_3065 region=3 run=R_2012_04_14_16_56_03_
CTAAACGCTACACGGAACATGTCAGGAGTAAAGTCCAGATTCTCGTGCAGC
>HMEZZP203G4K4J length=76 xy=2805_2145 region=3 run=R_2012_04_14_16_56_03_
ACTGCATTTTTATTCCAGGGAGTGCCAAGACTAAATAGCCAAGACTGCATCTGTATCTAGGGGTACCCCGTAACCA
>HMEZZP203GZNW1 length=242 xy=2749_1859 region=3 run=R_2012_04_14_16_56_03_
CCTATCTGGCTGTACAGTCAGTTTTGTGCTATATCTAGCTGTACAGGCTTATATCTGCCTATCTGGCTGTAGAGCCAGTTTGTGCTATATCTAGCTGTACAGGNTATATCTGCCTATCTGGCTGTACAGTCAGTTTGTGCTATATCTAGCTGACAGCTTATATCTGCCTATCTGGCTGTACAGTCAGTTTGTGCTATATCTAGCTGTACAGGCTTATATCTGCCTATCTGGCTAGTACAGTC
>HMEZZP203GAPA0 length=537 xy=2465_0522 region=3 run=R_2012_04_14_16_56_03_
GTGAGGACTTACTCCCTATGCGTGAAATGTTTCGTTCCGTAGGTGACGTAAAGGCTTCCATCCACTTTCCCTGGCAGGTCTGGGATCTCATCACCTTGAAGGAACGATGTCCCAGTCCGGACTTGGACATAAACAAGTTCGTAGAATATTTCCTGAACGCTTTACGAGCACAGCAGGCAAACTGGTCCGACACGAAAGTGTTGTTACAGAAGCTGCTTTCACCTCCTAAGTACAGGGATGTAATGGCTCTTTGGGATTGGGGAGATGACTTGTTAGAAGCCCCGACCTACCCGAAAAGAAGGGATGGTTCAGGGGGCGATCGCAGCAGGACTGGCCGGTAATGATACCCGCACAACTCTGCTGGTAGCAGACATTCGCGAGGTATTCCCTAAAAAACCATCGCTACAAAAACTTGAGACCTGCGTCTTTGCAAAAGACGACACCGCGTATACTTTCATGGATAAAACCAAGGGAGGCATTTAAAACGGTAGTTGGGTCCTGGTGCTCCTGACGACGAGGCATATCGACCTCTTGTGC
>HMEZZP203GOPOL length=158 xy=2624_2931 region=3 run=R_2012_04_14_16_56_03_
TTGCGTGTATTCCTCATCATGGACGATTACTCCAAGTACCAGGGACTAAGTTTCACGAGACTTGCGTGTATTCCTGATCATGGACGATTACTCCAAGTACCACGGACTAAGTTTCTACGAGACTTGCGTGTATTCCTCATAATGGACGATTACTCCAA
>HMEZZP203GH11V length=42 xy=2548_3665 region=3 run=R_2012_04_14_16_56_03_
AAGTATGAAGACAGTGATCACGCAACCACTAGTTGGTGTNTT
>HMEZZP203HE5AB length=94 xy=2925_3313 region=3 run=R_2012_04_14_16_56_03_
AGTGAGTACATTACCAACTTGTGACATAGTACAACTGTGAGGTGTTAGCTCTCAGATTTGTGTTGAGGTTGTGATGGTGGTTCAAATCCCGGCC
>HMEZZP203GMT5E length=72 xy=2603_1424 region=3 run=R_2012_04_14_16_56_03_
GGCAGATATAAGCCTGTGCAGCTAGATATAGCACAAATGACTGTACAGCCAGATAGGCAGATATAAGCCTGT
>HMEZZP203GNK0J length=76 xy=2611_3473 region=3 run=R_2012_04_14_16_56_03_
AGACATCTAGCTCGCCAGCCAGCCAGCCGTCTAGCTCACCAAGCCAGCTGTCTTGCTTGCCAGCCAGCCAGCCATC
>HMEZZP203GJL2U length=57 xy=2566_2548 region=3 run=R_2012_04_14_16_56_03_
ACAGGCTTATATCTGCCTATCTGGCTGTACAGTCAGTTTGTGCTATATCTAGCTGAC
>HMEZZP203F7RU9 length=70 xy=2431_3139 region=3 run=R_2012_04_14_16_56_03_
CAAGTCTTTGCATGGCGATGTAACGCTAGCGTGACGTGCTAGCGTCACATCACCATGTATCAGTAACCAA
>HMEZZP203G0C6F length=58 xy=2757_1829 region=3 run=R_2012_04_14_16_56_03_
GGAAATGCTCCTGTTGCCTAGGAAGGGGGTCCGTGAGTAGCCGGTCAACTCCCTCCCT
>HMEZZP203G4I9O length=166 xy=2804_3834 region=3 run=R_2012_04_14_16_56_03_
[truncated: 30,999,216 more chars]
