# Supplementary material for: Assessment of intra and interregional genetic variation in the Eastern Red-backed Salamander, Plethodon cinereus, via analysis of novel microsatellite markers
Source: PLoS One. 2017 Oct 20;12(10):e0186866. doi: 10.1371/journal.pone.0186866 (PMC5650168; doi:10.1371/journal.pone.0186866)
Supplement: S3 File — (FASTA) [file pone.0186866.s011.fasta]

>HN7TS9H03GV4HT length=33 xy=2709_0559 region=3 run=R_2012_05_17_17_06_35_
ATCTAGCTGCACAGGCTTATATCTGCCTACTCT
>HN7TS9H03F8EZY length=179 xy=2439_0348 region=3 run=R_2012_05_17_17_06_35_
ATTNTGTGTGTGTGTGTGTGTGTGTGTGTGTGTGTGTGTGTGTGTGTGTGTGTGTGTGTGTGTGTGTGTGTGTGTGTGTGTGTGTGTGTGTGTGTGTGTGTGTGTGTGTGTGTGTGTGTGTGTGTGTGTGTGTGTGTGTGTGTGTGTGTGTGTGTGTGTGTGTGTGTGTGTGTGTGTGT
>HN7TS9H03GKC2J length=34 xy=2575_0665 region=3 run=R_2012_05_17_17_06_35_
GTTGTGCTATATCTAGCTGTACAGGCTATATCTG
>HN7TS9H03HGXQE length=89 xy=2946_0820 region=3 run=R_2012_05_17_17_06_35_
CTGAATGGTTAGCTAGATGGCTGGCTGGCTGGTTAGCTAGATGGTTGGCTGGCTGGTATCTAGATGGCTGGCTGGCTGGTACGCTAGGA
>HN7TS9H03FZP4K length=73 xy=2340_0370 region=3 run=R_2012_05_17_17_06_35_
GTATGCTGGCATACACGTTACTACATACTGCACGAGATGTACATGATCAGTGCAACACGCAGCATCACACTCA
>HN7TS9H03GWTMM length=41 xy=2717_0364 region=3 run=R_2012_05_17_17_06_35_
CAGTCAGTTGTGCTATATCTAGCTGCACAGGCTTATATCTG
>HN7TS9H03FXVP9 length=58 xy=2319_0335 region=3 run=R_2012_05_17_17_06_35_
ACAGTCAGTTTGTGCTATATCTAGCTGCACAGGCTTATATCTGCCTATCTGGCTGTAC
>HN7TS9H03GLELO length=339 xy=2587_0154 region=3 run=R_2012_05_17_17_06_35_
GCATTCTAGTGTGTGTGTGTGTGTGTGTGTGTGTGTGTGTGTGTGTGTGTGTGTGTGTGTGTGTGTGTGTGTGTGTGTGTGTGTGTGTGTGTGTGTGTGTGTGTGTGTGTGTGTGTGTGTGTGTGTGTGTGTGTGTGTGTGTGTGTGTGTGTGTGTGTGTGTGTGTGTGTGTGTGTGTGTGTGTGTGTGTGTGTGTGTGTGTGTGTGTGTGTGTGTGTGTGTGTGTGTGTGTGTGTGTGTGTGTGTGTGTGTGTGTGTGTGTGTGTGTGTGTGTGTGTGTGTGTGTGTGTGTGTGTGTGTGTGTGTGTGTGTGTGTGTGTGTGTGTGTGTGTGTGTGTG
>HN7TS9H03FZZSE length=70 xy=2343_0604 region=3 run=R_2012_05_17_17_06_35_
TGGCTGTACAGTCAGTTTGTGCTATATCTAGCTGCACAGGCTTATATCTGCCTATCTGGCTGTACATCGT
>HN7TS9H03F8LHN length=31 xy=2441_0569 region=3 run=R_2012_05_17_17_06_35_
ATACAGAATGTGCATTCAGATATGCACGCAC
>HN7TS9H03GV4DP length=71 xy=2709_0411 region=3 run=R_2012_05_17_17_06_35_
GTACAGGCTATATCTGCCTATCTGGTCTGTAGAGTCAGTTGTGCTATATCTAGCTGTACAGACGTATATCT
>HN7TS9H03FIA0H length=356 xy=2141_2735 region=3 run=R_2012_05_17_17_06_35_
ACTCTCTCTCTCTCTCTCTCTCTCTCTCTCTCTCTCTCTCTCTCTCTCTCTCTCTCTCTCTCTCTCTCTCTCTCTCTCTCTCTCTCTCTCTCTCTCTCTCTCTCTCTCTCTCTCTCTCTCTCTCTCTCTCTCTCTCTCTCTCTCTCTCTCTCTCTCTCTCTCTCTCTCTCTCTCTCTCTCTCTCTCTCTCTCTCTCTCTCTCTCTCTCTCTCTCTCTCTCTCTCTCTCTCTCTCTCTCTCTCTCTCTCTCTCTCTCTCTCTCTCTCTCTCTCTCTCTCTCTCTCTCTCTCTCTCTCTCTCTCTCTCTCTCTCTCTCTCTCTCTCTCTCTCTCTCTCTCTCTCTCTCTCTCTCTCTC
>HN7TS9H03G3EQW length=57 xy=2792_0470 region=3 run=R_2012_05_17_17_06_35_
CTGGCTAGCTAGACGGCTGACTAGCTAGATGCTCACTGGCTGGCTAGCTAGATGGCT
>HN7TS9H03G218S length=39 xy=2788_0650 region=3 run=R_2012_05_17_17_06_35_
ACGTGTTTCAGGAACAACTCTGCGCTTCTACTGTCTCGT
>HN7TS9H03GEOQX length=33 xy=2510_2103 region=3 run=R_2012_05_17_17_06_35_
ACAGTCAGTTGTGCTATATCTAGCTGCACAGGC
>HN7TS9H03GCKP9 length=30 xy=2486_1887 region=3 run=R_2012_05_17_17_06_35_
ATTCTTCGCTATACAACATTGATTATGTAG
>HN7TS9H03GTEQU length=142 xy=2678_0852 region=3 run=R_2012_05_17_17_06_35_
CTCGAAGATGGCGACTGGTGGTGTGATGATGGTACGCTAGGTGACGTGACGTGATGATTGATGATGTTGAGCCAGACTCACTCAGTACTAAGCATGTTCGAACTTCAAACTTTGAACCGCTTCGAATCGCAAATTCGACGGA
>HN7TS9H03GNR0B length=38 xy=2614_0249 region=3 run=R_2012_05_17_17_06_35_
GTGAGCTAGACAGCTGGCTGGCTGGCTAGCCAGATGGC
>HN7TS9H03GWQOP length=40 xy=2716_0647 region=3 run=R_2012_05_17_17_06_35_
ATATCTAGCTGTACAGGCTTATATCTGCCTACTCTGGCGT
>HN7TS9H03FV8T7 length=81 xy=2300_1837 region=3 run=R_2012_05_17_17_06_35_
CAGTTGTGCTATATCTAGCTGCACAGGCTTATATCTGCCTATCTGGCTGTACGAGTCTAGTTGTTGCTATATCTAGCTGTA
>HN7TS9H03GKF26 length=46 xy=2576_0480 region=3 run=R_2012_05_17_17_06_35_
CTATCTGGCTGTACAGTCAGTTTGTGCTATATCTAGCTGTACAGGC
>HN7TS9H03GDVX4 length=35 xy=2501_1642 region=3 run=R_2012_05_17_17_06_35_
CAATCGTCTCTCTGGTGCACAATAGCAGATCTGAG
>HN7TS9H03FNYZO length=35 xy=2206_0850 region=3 run=R_2012_05_17_17_06_35_
TGTACATCTAGATATAGCACAAACTGACAGTACAG
>HN7TS9H03GQLXA length=91 xy=2646_1260 region=3 run=R_2012_05_17_17_06_35_
CTGTACAGTCAGTTTGTGCTATATCTAGCTGCACAGGCTTATATCTGCCTATCTGGCTGTACAGTCTAGTTTGTGCTATATCTAGCTGCAC
>HN7TS9H03FQO1G length=301 xy=2237_0946 region=3 run=R_2012_05_17_17_06_35_
CAGTGTGTGTGTGTGTGTGTGTGTGTGTGTGTGTGTGTGTGTGTGTGTGTGTGTGTGTGTGTGTGTGTGTGTGTGTGTGTGTGTGTGTGTGTGTGTGTGTGTGTGTGTGTGTGTGTGTGTGTGTGTGTGTGTGTGTGTGTGTGTGTGTGTGTGTGTGTGTGTGTGTGTGTGTGTGTGTGTGTGTGTGTGTGTGTGTGTGTGTGTGTGTGTGTGTGTGTGTGTGTGTGTGTGTGTGTGTGTGTGTGTGTGTGTGTGTGTGTGTGTGTGTGTGTGTGTGTGTGTGTGTGTGTGTGTGTGTGTG
>HN7TS9H03GM1BK length=354 xy=2605_2526 region=3 run=R_2012_05_17_17_06_35_
TCTCTCTCTCTCTCTCTCTCTCTCTCTCTCTCTCTCTCTCTCTCTCTCTCTCTCTCTCTCTCTCTCTCTCTCTCTCTCTCTCTCTCTCTCTCTCTCTCTCTCTCTCTCTCTCTCTCTCTCTCTCTCTCTCTCTCTCTCTCTCTCTCTCTCTCTCTCTCTCTCTCTCTCTCTCTCTCTCTCTCTCTCTCTCTCTCTCTCTCTCTCTCTCTCTCTCTCTCTCTCTCTCTCTCTCTCTCTCTCTCTCTCTCTCTCTCTCTCTCTCTCTCTCTCTCTCTCTCTCTCTCTCTCTCTCTCTCTCTCTCTCTCTCTCTCTCTCTCTCTCTCTCTCTCTCTCTCTCTCTCTCTCTCTCTCTC
>HN7TS9H03F9W3Y length=46 xy=2456_0844 region=3 run=R_2012_05_17_17_06_35_
ATCTGGCTGTACAGCCACGTTGTTGCTATATCTAGCTGTACAGGCG
>HN7TS9H03F0YAU length=146 xy=2354_0276 region=3 run=R_2012_05_17_17_06_35_
TATATCTAGCTGTACAGGCTTATATCTGCCTATCTGGCTGTACAGTCAGTTGTGCTATATCTAGCTGCACAGGCTTATATCTGCCGTATCTGGGCTGTACAGTCGAGTTGTGCGTATATCTAGCTGCACAGGCTTATATCTGCCTA
>HN7TS9H03F3XNT length=85 xy=2388_0151 region=3 run=R_2012_05_17_17_06_35_
CAGTTTGTGCTATATCTAGCTGTACAGCCAGATAGGCAGATATAAGCCTGTACAGCTAGATATAGCACAAACTGATACGTGGCGT
>HN7TS9H03F43F1 length=63 xy=2401_1055 region=3 run=R_2012_05_17_17_06_35_
ATCTGCCTATCTGCGTGTACAGTCAGTTGTTGCTATATCTAGCTGCACAGGCTTATATCTGCC
>HN7TS9H03GW7JY length=40 xy=2721_2028 region=3 run=R_2012_05_17_17_06_35_
CTCGCTCGTATTCTCTCGCTCGTATGCTCGTATTCTCGTC
>HN7TS9H03G4TQT length=72 xy=2808_1027 region=3 run=R_2012_05_17_17_06_35_
GGCTGTACAGTCAGTTGTGCTATATCTAGCTGCACAGGCTTATATCTGCCTATCTGGCGTGTACGAGTCGAG
>HN7TS9H03F6CPU length=406 xy=2415_2384 region=3 run=R_2012_05_17_17_06_35_
CTCTCTCNCTCTCTCTCTCTCTCTCTCTCTCTCTCTTCTCTCTCTCTCTCTCTCTCTCTCTCTCTCTCTCTCTCTCTCTCTCTCTCTCTCTCTCTCTCTCTCTCTCTCTCTCTCTCTCTCTCTCTCTCTCTCTCTCTCTCTCTCTCTCTCTCTCTCTCTCTCTCTCTCTCTCTCTCTCTCTCTCTCTCTCTCTCTCTCTCTCTCTCTCTCTCTCTCTCTCTCTCTCTCTCTCTCTCTCTCTCTCTCTCTCTCTCTCTCTCTCTCTCTCTCTCTCTCTCTCTCTCTCTCTCTCTCTCTCTCTCTCTCTCTCTCTCTCTCTCTCTCTCTCTCTCTCTCTCTCTCTCTCTCTCTCTCTCTCTCTCTCTCTCTCTCTCTCTCTCTCTCTCTCTCTCTCTCTCTCTCTCTC
>HN7TS9H03HAYKE length=84 xy=2878_0492 region=3 run=R_2012_05_17_17_06_35_
CTGACGAGTACTTGGGCAACGTTAACAAATATAACAAATAGAACTGACCACACGATTCCGATGAGTCTAAAGTTTGCGAACACG
>HN7TS9H03F9AJ9 length=131 xy=2449_0295 region=3 run=R_2012_05_17_17_06_35_
AGTCAGTTTGTGCTATATCTAGCTGCACAGGCTTATATCTGCCTATCTGGCTGTACAGTCAGTTTGTGCTATATCTAGCTGCACAGCTTATATCTGCCGTATCTGGCTGTACAGTCAGTTTGTGCTATATC
>HN7TS9H03HG7HT length=99 xy=2949_1183 region=3 run=R_2012_05_17_17_06_35_
GGCTGTACAGTTAGTTGTTGCTATATCTAGCTGTACAGGCGTTATATCTGCCTATCTGGCTGTACAGTCAGTTGTGCTATATCTAGCTGTACAGGCTTA
>HN7TS9H03GMZ7Y length=60 xy=2605_1100 region=3 run=R_2012_05_17_17_06_35_
AGTTGTGCTATATCTAGCTGCACAGGCTTATATCTGCCTATCTGGCGTGTACAGTCAGTT
>HN7TS9H03FPGRO length=98 xy=2223_0914 region=3 run=R_2012_05_17_17_06_35_
GTGCTATATCTAGCTGCACAGGCTTATATCTGCCTATCTGGCTGTACAGTCAGTTTGTGCTATATCTAGCTGTACAGCGTTATATCGTGCCTACTCTG
>HN7TS9H03FO30W length=92 xy=2219_0782 region=3 run=R_2012_05_17_17_06_35_
GGCTGTACAGTCAGTTTGTGCTATATCTAGCTGCACAGGCTTATATCTGCCTATCTGGGCTGTACAGTCAGTTTGTGCTATATCTAGCTGCG
>HN7TS9H03FH6NX length=34 xy=2140_1195 region=3 run=R_2012_05_17_17_06_35_
ACAGTCAGTTTGTGCTATATCTAGCTGTACAGGC
>HN7TS9H03F1D6A length=71 xy=2359_0368 region=3 run=R_2012_05_17_17_06_35_
AGAGATGAAGCACAAGGCAGATAGAGAGATGATGCACAAGACAGATGGAGAGATGAAGCACAAGGCACACA
>HN7TS9H03F85IH length=125 xy=2447_1943 region=3 run=R_2012_05_17_17_06_35_
ATCTGGCTGTACAGTCAGTTTGTTGCTATATCTAGCTGCACAGGCTTATATCTGCCTACTCGTGGCTGTACATCGAGTTTGTGCGTATATCTAGCTGCACGAGTCTTATATCTGCCTATCGTGGC
>HN7TS9H03FQ5HO length=30 xy=2242_1786 region=3 run=R_2012_05_17_17_06_35_
GTTTACATCAGATAGCTTCAGGCGCGCGAG
>HN7TS9H03GXYV9 length=59 xy=2730_0599 region=3 run=R_2012_05_17_17_06_35_
GCCATGTAGCTAGCCAGCCAGCCATCTAGCTAGCCAGCCAGCCAGCCATCTAGCTAGCC
>HN7TS9H03GPS5K length=37 xy=2637_0838 region=3 run=R_2012_05_17_17_06_35_
GTATAATGGCATATAAAGTAATAACTAATCAACACAA
>HN7TS9H03FV7RB length=70 xy=2300_0437 region=3 run=R_2012_05_17_17_06_35_
CTGACGAGTACTTGGGCGAACGTTAACAAATAATAACAAATAGAACTGACCACACGATTCCGATGAGTCT
>HN7TS9H03GJG44 length=33 xy=2565_0246 region=3 run=R_2012_05_17_17_06_35_
TGGCGAGCTAGATGACTCACTGGCTGGCTGGCG
>HN7TS9H03GVADB length=31 xy=2699_2477 region=3 run=R_2012_05_17_17_06_35_
ACAGTCAGTTGTGCTATATCTAGCTGCACGA
>HN7TS9H03GTA7B length=72 xy=2677_0357 region=3 run=R_2012_05_17_17_06_35_
ATCTAGCTGTACAGGCTTATATCTGCCTATCTGGCTGTAGAGTCAGTTTGTGCTATATCTAGCTGTACAGGC
>HN7TS9H03GMAN3 length=36 xy=2597_0753 region=3 run=R_2012_05_17_17_06_35_
CAACTTGCACAGACTGGAGGATAGAATAGTAATCTA
>HN7TS9H03F523X length=30 xy=2412_2219 region=3 run=R_2012_05_17_17_06_35_
TATACAGAATGTGCATTCAGATATGCACGC
>HN7TS9H03FHNOY length=53 xy=2134_1184 region=3 run=R_2012_05_17_17_06_35_
CTATCTGGCTGTAGAGTCAGTTGTGCTATATCTAGCTGTACAGCGTATATCTG
>HN7TS9H03GO3ND length=35 xy=2629_0551 region=3 run=R_2012_05_17_17_06_35_
GTGGCAGGTTGGCCATCACAAGGCACACAGGAGTA
>HN7TS9H03GN4LU length=39 xy=2618_0192 region=3 run=R_2012_05_17_17_06_35_
ACTACTGCTGCTACTGCTGCTGCTACTGCTGCTACTACT
>HN7TS9H03FU8UG length=52 xy=2289_0246 region=3 run=R_2012_05_17_17_06_35_
ATCTGGCTGTACAGTCAGTTTGTGCTATATCTAGCTGTACAGGCTTATTCTG
>HN7TS9H03GKNHH length=35 xy=2578_1875 region=3 run=R_2012_05_17_17_06_35_
CTGTATCTAGCTGCACAGGCTTATATCTGCCTACT
>HN7TS9H03FRKQ0 length=31 xy=2247_1082 region=3 run=R_2012_05_17_17_06_35_
GCAGCTAGATATAGCACAACTGACTGTACAG
>HN7TS9H03G08G3 length=36 xy=2767_1429 region=3 run=R_2012_05_17_17_06_35_
GCTAGAGTGACTCACTGGCTGGCTGGCGAGACTTAG
>HN7TS9H03GRKAL length=78 xy=2657_0747 region=3 run=R_2012_05_17_17_06_35_
CTATATCTAGCTTTACAGGCTTATATCTGCCTATCTGGCTGTAGAGTCAGTTTGTGCTATATCTAGCTTCAGCTAGTA
>HN7TS9H03GOW2A length=122 xy=2627_0208 region=3 run=R_2012_05_17_17_06_35_
CCTATCTGGCTGTACAGTCAGTTGTGCTATATCTAGCTGTACAGGCGTTATATCTGCCTATCTGGCGTGTACAGTCAGTTTGTGCTATATCTAGCTGGTACAGGCGTTATATCTGACCGTAT
>HN7TS9H03GYEN2 length=45 xy=2735_0560 region=3 run=R_2012_05_17_17_06_35_
ATACTGCAACTACATACTGTATGCGTGGTCATAAAGCTGATGTCC
>HN7TS9H03F22JB length=86 xy=2378_0773 region=3 run=R_2012_05_17_17_06_35_
GTCAGTTTGTGCTATATCTAGCTGCACGAGGCTTATATCTGCCTATCTGGCTGTACAGTCTAGTTTGTGCTATATCTAGCTGTACA
>HN7TS9H03HGOCL length=58 xy=2943_0947 region=3 run=R_2012_05_17_17_06_35_
GGTAAGGACAGGCATACTGTGCGGTAATACTGTGCGGAAATACTGTGCGTAATACTGT
>HN7TS9H03F8737 length=52 xy=2448_1221 region=3 run=R_2012_05_17_17_06_35_
GAGAAGTCACTACTGTCAGATCACATTAATAGCCAATAAATAACTGATTTTA
>HN7TS9H03GO95B length=43 xy=2631_0781 region=3 run=R_2012_05_17_17_06_35_
CTAGCCAGCTGGCTAGCTAGCCAGCTGGCTAGATACGTGGCGT
>HN7TS9H03GGR75 length=97 xy=2534_1619 region=3 run=R_2012_05_17_17_06_35_
GTTGTGCTATATCTAGCTGCACAGGCTTATATCTGCCTATCTGGCTGTAGAGTCAGTTGTGCTATATCTAGCGTGTACAGCGTATATCTGCCTATCT
>HN7TS9H03GNLQO length=128 xy=2612_0318 region=3 run=R_2012_05_17_17_06_35_
AGATATAAGCCTGTAAGACTAGATATAGCACAAACTAGACTCTACAGCCAGATAGGCAGATATAAGCCTGTAAGCAGATATAGACACAACTGACTGTACAGCCAGATAGGCAGAGTATAAGCCTGTAC
>HN7TS9H03G6XYS length=34 xy=2832_1506 region=3 run=R_2012_05_17_17_06_35_
GCGAGCTAGATGGCTGGCTGGCTGGCGAGCTAGA
>HN7TS9H03GFCON length=60 xy=2518_0357 region=3 run=R_2012_05_17_17_06_35_
GTGTGCCTCTGCATCCATCAGGCTCACTTCGCCTCAGAGGCGCGCTGTGTGCCTCGTGTC
>HN7TS9H03F2KSV length=32 xy=2372_2365 region=3 run=R_2012_05_17_17_06_35_
ATGATCAGTTTCATTCAAAGAATGTTTGTATG
>HN7TS9H03G9KRY length=79 xy=2862_1500 region=3 run=R_2012_05_17_17_06_35_
GAGGCATATCACGGAGGTATATCACGGAGGCATATCACAGAGGCATATCACAGAGGCATATCACAAGGCATATCACGGA
>HN7TS9H03FLOHG length=75 xy=2180_0418 region=3 run=R_2012_05_17_17_06_35_
GTACAGGCTTATATCTGCCTACTCTGGCGTGTACAGTCAGTTTGTTGCTATATCTAGCTGCACAGGCTTATATCT
>HN7TS9H03GPZWY length=97 xy=2639_1408 region=3 run=R_2012_05_17_17_06_35_
CTTTACAGGCTTATATCTGCCTATCTGGCGTGTACAGTCAGTTTGTTGCTATATCTAGCTGTCACGAGTCTATACTGCGTACTCTGCGTGTCTAAGC
>HN7TS9H03FXQGT length=39 xy=2317_1707 region=3 run=R_2012_05_17_17_06_35_
ATGATAAAGACACACAGTCCTTTATCATATACGTGGCGT
>HN7TS9H03GQY7H length=35 xy=2650_2091 region=3 run=R_2012_05_17_17_06_35_
CTATATATAGCACAACTGACTGTACAGCCACGATA
>HN7TS9H03GT6ZF length=38 xy=2687_0585 region=3 run=R_2012_05_17_17_06_35_
ATGATAAAGCACACAGTCCTTTATCATATACGTGGCGT
>HN7TS9H03HEN9S length=38 xy=2920_1742 region=3 run=R_2012_05_17_17_06_35_
ACTTGTGCTTGCTGTAGTCCTTGTACAGAGTGGCGAAC
>HN7TS9H03GH2UE length=62 xy=2549_0596 region=3 run=R_2012_05_17_17_06_35_
ATACTGTCCAATCTGATACTGACCAATCTCATACTGACCAATCTGATACTGATCAATCGTCA
>HN7TS9H03GXPD9 length=90 xy=2727_0575 region=3 run=R_2012_05_17_17_06_35_
GCTGTAGAGTCAGTTGTGCTATATCTAGCTGTACAGGCTTATATCTGCCTATCTGGCTGTAGAGTCAGTTGTGCTATATCTAGCTGTACA
>HN7TS9H03G84WG length=92 xy=2857_1406 region=3 run=R_2012_05_17_17_06_35_
TGTACAGTCAGTTGTGCTATATCTAGCTGTACAGGCTTATATCTGCCTATCTGGCTGTACGAGTCTAGTTGTGCTATATCTAGCTGTACAGG
>HN7TS9H03HD78I length=32 xy=2915_1440 region=3 run=R_2012_05_17_17_06_35_
GTGCTATATCTAGCTGCACAGGCTTATATCTG
>HN7TS9H03HA72H length=37 xy=2881_0519 region=3 run=R_2012_05_17_17_06_35_
ACGGCTGGCTGGCTGGTTAGCTAGCCGGCTGGCTGGC
>HN7TS9H03FMHV3 length=50 xy=2189_1665 region=3 run=R_2012_05_17_17_06_35_
AGACAGCTGTCTAGCTAGATGGCTGGCTAGCTAGACAGCTGTCTATACGT
>HN7TS9H03GBKSH length=44 xy=2475_0367 region=3 run=R_2012_05_17_17_06_35_
ACTGGAATGGATACATTGTGTGCACTCTGCCTGCTCTCCACTAT
>HN7TS9H03F1G7O length=59 xy=2360_0210 region=3 run=R_2012_05_17_17_06_35_
ACTGACTGTACAGCCAGATAGGCAGATATTAGTCCTGTACAGCTAGATATAGCACAAAC
>HN7TS9H03GUGOF length=120 xy=2690_0861 region=3 run=R_2012_05_17_17_06_35_
CNCTTCTTCTTCTCTCTCTCTTCTTCTTCTCTCTCTCTCTCTCTCTCTCTCTCTCTCTCTCTCTCTCTCTCTCTCTCTCTCTCTCTCTCTCTCTCTCTCTCTCTCTCTCTCTCTCTCTCT
>HN7TS9H03FZJV1 length=89 xy=2338_0479 region=3 run=R_2012_05_17_17_06_35_
AGTCATCTAGCTCGCCAGCCAGCCATCTTGCTTGCCAGCCAGCCATCTAGCTAGCCAGCCAGTCAGACAGCTAGCTAGCCAGCCAGCCA
>HN7TS9H03GR3QN length=58 xy=2663_1373 region=3 run=R_2012_05_17_17_06_35_
CTAGATGGCTGGCTAGCTAGACGGCTGGCTGGCTAGCTAGATGGCTGGCTGGCTAGCT
>HN7TS9H03GFKN3 length=39 xy=2520_2513 region=3 run=R_2012_05_17_17_06_35_
GACAACTCACAACAGACTACGATGAGCAGGCTACTAGAG
>HN7TS9H03FU31G length=45 xy=2287_2210 region=3 run=R_2012_05_17_17_06_35_
CTAGATGGCTGGCTGGCGTAGCTAAATAGTCGTGGCGTGGCGTAG
>HN7TS9H03GHGVQ length=45 xy=2542_0804 region=3 run=R_2012_05_17_17_06_35_
ATATATATATATATATATATATATATATATATATATATATATATA
>HN7TS9H03GCDFX length=130 xy=2484_0635 region=3 run=R_2012_05_17_17_06_35_
AGCTAGATATAGCACAAACTGACTGTACAGCCAGATAGGCGAGATATAAGACCTCGTGCAGCTAGATATAGCGACGAAACTAGCTGTACGAGCCACGAGTAGGCGAGATATAAGCCTGTGCAGCTAGATA
>HN7TS9H03HAWVS length=38 xy=2877_2406 region=3 run=R_2012_05_17_17_06_35_
GCTGGCTGGCTGGCTAGCTAGCCAGCCAGCCAGCTCGT
>HN7TS9H03GA6GC length=39 xy=2470_2266 region=3 run=R_2012_05_17_17_06_35_
CTAGCTAGATCGCTGGCTAGCTAGATGGCTGGCGTGGCG
>HN7TS9H03GAHH6 length=293 xy=2462_2700 region=3 run=R_2012_05_17_17_06_35_
AACNCACACANACACACACACACACACACACACACACACACACACACACACACACACACACACACACACACACACACACACACACACACACACACACACACACACACACACACACACACACACACACACACACACACACACACACACACACACACACACACACACACACACACACACACACACACACACACACACACACACACACACACACACACACACACACACACACACACACACACACACACACACACACACACACACACACACACACACACACACACACACACACACAC
>HN7TS9H03FRO71 length=85 xy=2248_2783 region=3 run=R_2012_05_17_17_06_35_
ACAGTCAGTTTGTGCTATATCTAGCTGTACAGGCTTATATCTGCCTATCTGGCGTGTACAGTCAGTTGTGCTAGTATCTAGCTGT
>HN7TS9H03GYB8O length=47 xy=2734_1510 region=3 run=R_2012_05_17_17_06_35_
GATCACTGTGGCGATGTGTGATGGCTGTGCTTCNCTCTCTCTCGCAC
>HN7TS9H03HBYA7 length=39 xy=2889_1761 region=3 run=R_2012_05_17_17_06_35_
GATGTTGTGCAGCATGGTGCACATGAGAATGATGTTGCC
>HN7TS9H03GDMH1 length=38 xy=2498_1687 region=3 run=R_2012_05_17_17_06_35_
CTATCTGGCTGTAGAGTCAGTTGTGCTATATCTAGCTT
>HN7TS9H03FKPYW length=66 xy=2169_0742 region=3 run=R_2012_05_17_17_06_35_
AGTCAGTTTGTGCTATATCTAGCTGCACAGGCTTATATCTGCCTATCTGGCTGTACAGTCAGTTTG
>HN7TS9H03G1E5G length=35 xy=2769_1890 region=3 run=R_2012_05_17_17_06_35_
ACAAGCTTGAGAGTTTCACAATACTGCAGAGCAGG
>HN7TS9H03F4BD4 length=39 xy=2392_1562 region=3 run=R_2012_05_17_17_06_35_
AGCTGTACAGGCTTATATCTGCCTACTCTGGCGTCGTAC
>HN7TS9H03GJT8Y length=43 xy=2569_0848 region=3 run=R_2012_05_17_17_06_35_
GTTCTTGATGCATAAGTTAATCAAGTATGCTCTTATTTAACTA
>HN7TS9H03GG61T length=50 xy=2539_0351 region=3 run=R_2012_05_17_17_06_35_
ATCTTATAATACTGGTGAGTGTGATATAAGCTTATAAAGCCTGTAAATAT
>HN7TS9H03HF8M8 length=137 xy=2938_1074 region=3 run=R_2012_05_17_17_06_35_
GTACAGTCAGTTTGTGCTATATCTAGCTGCACAAGCTTATATCTGCCTATCTGGCTGTACAGTCAGTTTGTGCTATATCTAGCTGCGACAGTCTATAGCTGCCTAGTCTGGCTGTACAGTCAGTTTGTGCTATATCT
>HN7TS9H03GN8KQ length=56 xy=2619_1240 region=3 run=R_2012_05_17_17_06_35_
CTGGCTGGCTGATTAGCTAGATGGATGGCTGGCTGGTAGTAGCTGGCTGGCTGGCT
>HN7TS9H03FVC67 length=34 xy=2290_1793 region=3 run=R_2012_05_17_17_06_35_
CAGCTAGATATAGCACAAACTGACTGTACAGCCA
>HN7TS9H03FR6P3 length=121 xy=2254_0889 region=3 run=R_2012_05_17_17_06_35_
AGACATCTGGCTGGCTTGCTAGCTAGATGTCTGGCTGGCTGGCTAGCTAGACGTCTGTGTGGCAGGTGAGCTAGACGACGTGACGTAGCGGTAGACGGCTGGCTGGCTAGCTAGATGGCTG
>HN7TS9H03G1H8J length=97 xy=2770_1793 region=3 run=R_2012_05_17_17_06_35_
CTGGCTGTACAGTCAGTTTGTGCTATATCTAGCTGCACAGGCTTATATCTGCCTATCTGGCTGTACGAGTCAGTTTGGTGCTATATCTAGCTGCACA
>HN7TS9H03FMQXL length=365 xy=2192_1095 region=3 run=R_2012_05_17_17_06_35_
GAGNGAAGAAGAAGAGAGAGAGAGAGAGAGAGAGAGAGAGAGAGAGAGAGAGAGAGAGAGAGAGAGAGAGAGAGAGAGAGAGAGAGAGAGAGAGAGAGAGAGAGAGAGAGAGAGAGAGAGAGAGAGAGAGAGAGAGAGAGAGAGAGAGAGAGAGAGAGAGAGAGAGAGAGAGAGAGAGAGAGAGAGAGAGAGAGAGAGAGAGAGAGAGAGAGAGAGAGAGAGAGAGAGAGAGAGAGAGAGAGAGAGAGAGAGAGAGAGAGAGAGAGAGAGAGAGAGAGAGAGAGAGAGAGAGAGAGAGAGAGAGAGAGAGAGAGAGAGAGAGAGAGAGAGAGAGAGAGAGAGAGAGAGAGAGAGAGAGAGAGAGA
>HN7TS9H03GEKJW length=30 xy=2509_0762 region=3 run=R_2012_05_17_17_06_35_
GCTGGCTAGCTAGATGGCTGGCTAGCTAGC
>HN7TS9H03F6HQL length=66 xy=2417_0699 region=3 run=R_2012_05_17_17_06_35_
ATAATTGTCAGCTAACAAACAGCACATGTGGTGTGCACGGTAGACTGTACATCCTGCTGCCGATTT
>HN7TS9H03FZDDX length=212 xy=2336_0243 region=3 run=R_2012_05_17_17_06_35_
AAACTGACTCTACAGCCAGATAGGCAGATATAAGCCTGTGCAGCTAGATATAGCACAAACTGACTGTACAGCCAGATAGGCAGATATAAGCCGTGTGCAGCTAGATATAGCACAAACGTGACTGTACAGCCAGATAGGCAGATATAAGCCTGTGCAGCTAGATATAGCACAAACGTGACTGTACAGCCAGATAGGCAGATATAAGCCTGTGC
>HN7TS9H03HHD0M length=75 xy=2951_1444 region=3 run=R_2012_05_17_17_06_35_
ATGGCTGGCTGGCTGCCTAGCTAGCCAGCCAGCCAGCCGTCTAGCTAGGCAGCCAGCCAGCCATATACGTGGCGT
>HN7TS9H03FYOI6 length=98 xy=2328_0800 region=3 run=R_2012_05_17_17_06_35_
TTGTGCTATATCTAGCTGCACAGGCTTATATCTGCCTATCTGCTGTACAGTCAGTTTGTGCTATATCTAGCTGCACAGGCTTATAGTCTGCCGTATCT
>HN7TS9H03GPHI9 length=33 xy=2633_2163 region=3 run=R_2012_05_17_17_06_35_
GAGTCAGTTTGTGCTATATCTAGCTGTACAGGC
>HN7TS9H03FXAA6 length=44 xy=2312_1248 region=3 run=R_2012_05_17_17_06_35_
ATAGGCAGATATAAGCCTGTGCAGCTAGATATAGCACAAACTAG
>HN7TS9H03HGVBZ length=75 xy=2945_1805 region=3 run=R_2012_05_17_17_06_35_
GACTGTACAGCCAGATAGGCAGATATAAGCCTGTGCAGCTAGATATAGCACAAACTGACTGTACAGCCGAGAGTA
>HN7TS9H03F9UZM length=59 xy=2455_2192 region=3 run=R_2012_05_17_17_06_35_
GCTAGATGGCTCACTGGTTGCAAGCTAGATGGCTGGCTAGCTAGACGGCTGGCTGGCTA
>HN7TS9H03GTBHA length=52 xy=2677_0716 region=3 run=R_2012_05_17_17_06_35_
AGATGGCTGGCTAGCTAGACAGATGGCTGGCTGGCTAGCTAGACGATGCGTG
>HN7TS9H03FT5SS length=220 xy=2276_2890 region=3 run=R_2012_05_17_17_06_35_
TGTCATTCTAGGTGGTGTGTGTGTGTGTGTGTGTGTGTGTGTGTGTGTGTGTGTGTGTGTGTGTGTGTGTGTGTGTGTGTGTGTGTGTGTGTGTGTGTGTGTGTGTGTGTGTGTGTGTGTGTGTGTGTGTGTGTGTGTGTGTGTGTGTGTGTGTGTGTGTGTGTGTGTGTGTGTGTGTGTGTGTGTGTGTGTGTGTGTGTGTGTGTGTGTGTGTGTGTGT
>HN7TS9H03F87J9 length=146 xy=2448_0503 region=3 run=R_2012_05_17_17_06_35_
ATAGGCAGATATAAGCCTGTACAGCTAGATATAGCACAAACTAGACTCTACAGCCACGATAGGCAGATATAAGCCTGTACAGCTGAGTATAGCACAAACTAGACTCTACGAGCCAGATAGGCAGATATAAGCCTGTACAGCTGAGT
>HN7TS9H03HAS81 length=34 xy=2876_1795 region=3 run=R_2012_05_17_17_06_35_
TGGCTGTACAGGCAGCTATGCAGATATACTCCTC
>HN7TS9H03GKG5A length=36 xy=2576_1852 region=3 run=R_2012_05_17_17_06_35_
GTCTTGCATGCTGGAAATGTCTTTACAAACACACGC
>HN7TS9H03GQB5O length=95 xy=2643_0890 region=3 run=R_2012_05_17_17_06_35_
GTATAATGGCATATAAAAGTATAACTAATCAACACAAATAAACAGGCATTGGCAATGATATTACTTTTCTGACTGTAGATCTCATATTGTTGGCG
>HN7TS9H03G1NZD length=122 xy=2772_1047 region=3 run=R_2012_05_17_17_06_35_
ATGGCTGGCAGGCTAGATGGCTGGCTGGCAAGCTAGACGGCTGGCTGGCTGGTGAGCTAGACGGCTGGCTGGCGAGCTAGATGGCTGGCTGGCTGGCGAGCTAGCAGCGTGACTGGCGGCAA
>HN7TS9H03F4UFR length=69 xy=2398_1669 region=3 run=R_2012_05_17_17_06_35_
CTAGCTGTACAGGCTTATATCTGCCTACTCTGGCGTGTACAGTCAGTTTGTTGCTATATCTAGCTGTCA
>HN7TS9H03GT9VY length=90 xy=2688_0252 region=3 run=R_2012_05_17_17_06_35_
AGCTAGCCAGCCAGCCAGCCGGCTAGCTAACAAGCCAGCCAGCCTTCTAGTTAGCCAGCCAGCCAGCCGTCTAGCTAGCCAGCCTGCCAG
>HN7TS9H03HE1GM length=47 xy=2924_2452 region=3 run=R_2012_05_17_17_06_35_
CAGCTAAATATAGCACAAACTGGCTGTACAGGCAGCTATGCAGATAT
>HN7TS9H03FS13L length=147 xy=2264_0591 region=3 run=R_2012_05_17_17_06_35_
GGCTGTATTGTCAGTTTGTGCTATATCTAGCTGTACAGGCTTATATCTGCCTATCTGGCTGTACAGTCAGTTTGTGCTATATCTAGCTGTACAGGCGTTATATCTGCCTATCTGCTATAGAGTCAGTTTGTGCTATATCTAGCTGAC
>HN7TS9H03F0STP length=39 xy=2352_1371 region=3 run=R_2012_05_17_17_06_35_
TGCTATATCTAGCTTTACAGGCTTATATCTGCCTACTCT
>HN7TS9H03FH4SV length=81 xy=2139_2877 region=3 run=R_2012_05_17_17_06_35_
CAGTCAGTTTGTGCTATATCTAGCTGCACAGGCTTATATCTGCCTCTCTGGCGTGTACAGTCAGTTTGTTGCTATATCTAG
>HN7TS9H03GIST3 length=44 xy=2557_1513 region=3 run=R_2012_05_17_17_06_35_
ATAACTGCTCAAATGCGCAGACTTAAGCTTATTGCTCTACACGA
>HN7TS9H03F85LH length=139 xy=2447_2051 region=3 run=R_2012_05_17_17_06_35_
CGAGCTAGACAGCTGGCTGGCTGGCGAGCAAGACAGCTGGCTGGCGAGCTAGAAGGCTGGCTGGTTGCGAGCTAGATGTCTGGCTGGTGAGTTAGATGGCTGGCTGGCGAGCTAGATGGCTGGCTGGCTGGCTAGCTAG
>HN7TS9H03GKJNW length=127 xy=2577_1018 region=3 run=R_2012_05_17_17_06_35_
CTTATATCTGCCTATCTGGCTGTACAGTCAGTTTGTGCTATTCTAGCTGCACAGGCTTATATCTGCCTATCTGGCTGTACGAGTCAGTTTGTGCTATATCGTAGCGTGCACAGGTCTTATATCTGCC
>HN7TS9H03GI9EM length=398 xy=2562_2508 region=3 run=R_2012_05_17_17_06_35_
GTAGTGTGTGTNTNTGTGTGTGTGTGTGTGTGTGTGTGTGTGTGTGTGTGTGTGTGTGTGTGTGTGTGTGTGTGTGTGTGTGTGTGTGTGTGTGTGTGTGTGTGTGTGTGTGTGTGTGTGTGTGTGTGTGTGTGTGTGTGTGTGTGTGTGTGTGTGTGTGTGTGTGTGTGTGTGTGTGTGTGTGTGTGTGTGTGTGTGTGTGTGTGTGTGTGTGTGTGTGTGTGTGTGTGTGTGTGTGTGTGTGTGTGTGTGTGTGTGTGTGTGTGTGTGTGTGTGTGTGTGTGTGTGTGTGTGTGTGTGTGTGTGTGTGTGTGTGTGTGTGTGTGTGTGTGTGTGTGTGTGTGTGTGTGTGTGTGTGTGTGTGTGTGTGTGTGTGTGTGTGTGTGTGTGTGTGTGTG
>HN7TS9H03GFIYY length=128 xy=2520_0312 region=3 run=R_2012_05_17_17_06_35_
TCTGGCTAGCTAGCCAGCCAGCCAGCCGGCTAGCTAACAAGCCAGCCAGCCTTCTAGTTAGCCAGCCAGCCAGCCGTCTAGCTAGCCAGCCTGCCAGCCTCTAGATAGCCAGCCAGCCAGCTGTCTAG
>HN7TS9H03GQN79 length=130 xy=2647_0151 region=3 run=R_2012_05_17_17_06_35_
AGACATGTGGCTGGCTGGCTAGCTAGACAGCTGGCTGGCTGGCTAGCTAGACAGCTGGCTGGCTGGCTATCTAGAAGCCTGGCAGGCTGGCTAGCTAGATGGCTGGCTGGCTGGCTAGCTAGACAGCTGG
>HN7TS9H03GKWKN length=91 xy=2581_1365 region=3 run=R_2012_05_17_17_06_35_
GCTGGCTAGCTAGATGGCTGGCTGGCTAGCTCGCCAGCCAGCCACGCTAGCTAGCCAGCCAGCCACTCTAGCTAGCCAGCATACGTGGCGT
>HN7TS9H03HACTN length=100 xy=2871_0985 region=3 run=R_2012_05_17_17_06_35_
GCTGGTTAGCTAACAGGCTGGCTGGCTAGCTAGGCATCTGGCTGGCTGGCTAGCTAGATGTCTGGATGGCTGGCTAGCTAGACGCCTGGTAGCTAGCTAG
>HN7TS9H03HFAFY length=53 xy=2927_1804 region=3 run=R_2012_05_17_17_06_35_
CACAAACTGACTGTACAGCCAGATAGGCAGATATAAGCCTGTGCAGCTAGATA
>HN7TS9H03FHQIP length=43 xy=2135_0751 region=3 run=R_2012_05_17_17_06_35_
GTACAGCTAGATATAGCACAAACTGACTGTACAGCCACGATAG
>HN7TS9H03GCZNK length=41 xy=2491_0750 region=3 run=R_2012_05_17_17_06_35_
TATCTGGCTGTACAGTCAGTTTGTGCTATATCTAGCTGCAC
>HN7TS9H03G7NOO length=130 xy=2840_2070 region=3 run=R_2012_05_17_17_06_35_
CTCTGTAATGCAACACACACACACACACACACACACACACACACACACACACACACACACACACACACACACACACACACACACACACACACACACACACACACACACACACACACACACACACACACAC
>HN7TS9H03G2AZJ length=61 xy=2779_2189 region=3 run=R_2012_05_17_17_06_35_
TAATGTGGTCATAGGTGTAGTGATAACAATTCTGAGCACACTCAGTGTCTCTGAAAAGTAG
>HN7TS9H03GGMBT length=90 xy=2532_2167 region=3 run=R_2012_05_17_17_06_35_
AGTTTGTGCTATATCTAGCTGCACAGGCTTATATCTGCCTATCTGGCTGTAGAGTCAGTTTGTGCTATATCTAGCTGCACGAGTCTTATA
>HN7TS9H03GV4IA length=40 xy=2709_0576 region=3 run=R_2012_05_17_17_06_35_
ATCTGCCTATCTGGCTGTAGAGCCAGTTTGTTGCTATATC
>HN7TS9H03GVF93 length=65 xy=2701_1945 region=3 run=R_2012_05_17_17_06_35_
CACAGCTCAGTGTCTGACAGGCTGTACTACAGACTGTTCAGACACTGAGCTGTGATACGTGGCGT
>HN7TS9H03F7PUK length=63 xy=2431_0522 region=3 run=R_2012_05_17_17_06_35_
TATAGCACAACTGACTGTACAGCCAGATAGGCAGATATAAGCCTGTGCAGCTAGATATAGCAC
>HN7TS9H03HFO63 length=65 xy=2932_0445 region=3 run=R_2012_05_17_17_06_35_
CCAGTGCAGCTAGATATAGCACAAACTGACTGTACAGCCAGATAGGCAGATATAAGCCTGTAGCA
>HN7TS9H03GH80L length=168 xy=2551_0403 region=3 run=R_2012_05_17_17_06_35_
AGATATAGCACAAACTGACTCTACAGCCAGATAGGCAGATATAAGCCTGTACAGCTAGATATAGCAACAACTAGCTCTACAGCCAGATAGGCGAGATATAAGCCTGTACAGCTAGGATATAGCACAACTGCTCTACAGCCAGATAGGCAGGATATAAGCCTGTACAGC
>HN7TS9H03GK9FN length=91 xy=2585_1649 region=3 run=R_2012_05_17_17_06_35_
GGCTGGCTTGCTAGCTAGCCAGCTGGCTGGCTGGCTAGCCTGCCTGCTGGCTGGCTGGCTAGCTAGCTGGCTGGCTGGCTGGCTCACGGCT
>HN7TS9H03GUUH2 length=53 xy=2694_2392 region=3 run=R_2012_05_17_17_06_35_
AAGCTAGATGGCTGGCTGGCAGGTGAGCTAGATGGCTGACTGGCTGGCAGCTA
>HN7TS9H03GQZU4 length=366 xy=2650_2942 region=3 run=R_2012_05_17_17_06_35_
ATGCAACACACACACACACACACACACACACACACACACACACACACACACACACACACACACACACACACACACACACACACACACACACACACACACACACACACACACACACACACACACACACACACACACACACACACACACACACACACACACACACACACACACACACACACACACACACACACACACACACACACACACACACACACACACACACACACACACACACACACACACACACACACACACACACACACACACACACACACACACACACACACACACACACACACACACACACACACACACACACACACACACACACACACACACACACACACACACACACACACACACACA
>HN7TS9H03FNCY7 length=122 xy=2199_0993 region=3 run=R_2012_05_17_17_06_35_
AGGCTTATATCTGCCTATCTGGCGTGTAGAGCCAGTTTGTTGCTATATCTAGCTGCACAGGCTTATATCTGCCTATCTGGCTGTAGAGCCAGTTTGTGCTATATCGTAGCTGTACACGAGTA
>HN7TS9H03GL7I2 length=120 xy=2596_0780 region=3 run=R_2012_05_17_17_06_35_
ATAGGCAGATATAAGCCTGTACAGCTAGATATAGCACAAACTGACTGTACAGCCAGATAGGCAGATATAAGCCTGTACAGCTAGAGTATAGCACAAACTGACTGTACAGCCAGATAGGCA
>HN7TS9H03GLR9B length=96 xy=2591_1469 region=3 run=R_2012_05_17_17_06_35_
ACAGTCAGTTTGTGCTATATCTAGCTGTACAGGCTTATATCTGCCTATCTGGCTGTACAGTCAGTTTGTGCTATATCTAGCGTGTACGAGGCGTTA
>HN7TS9H03G4G78 length=40 xy=2804_1190 region=3 run=R_2012_05_17_17_06_35_
ATCTAGCTTGCCAGCCAGCCAGCTAGCTAGCCAGCCAGCC
>HN7TS9H03GUDA8 length=40 xy=2689_0594 region=3 run=R_2012_05_17_17_06_35_
AGTTGTGCTATATCTAGCTGCACAGGCTTATATCTGCCTA
>HN7TS9H03G126F length=95 xy=2777_0261 region=3 run=R_2012_05_17_17_06_35_
GGCTGGCTTGCTAGCTAGCCAGCTGGCTGGCTGGCTAGCCTGCCTGCTGGCTGGCTGGCTAGCTAGCTGGCTGGCTGGCTGGCTCACGGCTGGCT
>HN7TS9H03FQBTT length=114 xy=2233_0207 region=3 run=R_2012_05_17_17_06_35_
TTCCTTTCTAAACGATCAACAACACTTGCTCTCTTCGAGTAAGCAACCATAGGAGAAAGTAGTATTGCTGCATAGTATTTGCTCTGCTGTTTCCTTCACTTTCCCTCGTAACGT
>HN7TS9H03GQ35Q length=101 xy=2652_0316 region=3 run=R_2012_05_17_17_06_35_
AACTGACTGTACAGCCAGATAGGCAGATATAAGCCTGTGCAGCTAGAGTATAGCACAAACGTGACTGTACGAGCCGAGATAGGCAGATATAAGCCTGTGCA
>HN7TS9H03FPDXP length=173 xy=2222_1339 region=3 run=R_2012_05_17_17_06_35_
CTGGCAAGCTAGACAGCTGGCTGGTGAGCTAGATGGCTGGCTGGCAAGCTAGACGCTGTCTGGCTGGCGAGCTAGATGGCTGGCTGGTGAGCTAGATGGCTGGCTGGCGAGCTGGCGAGCTAGGATGGCTGGCTGGACTGGCTGGCTAGGCTAGGATGGCTGACTAGGCTAGG
>HN7TS9H03G7V62 length=49 xy=2843_0812 region=3 run=R_2012_05_17_17_06_35_
CGTGTGCTTTATAATTAATTAATGTGTGGTTAAATTGATGTACACAATT
>HN7TS9H03F9EOB length=447 xy=2450_1529 region=3 run=R_2012_05_17_17_06_35_
GTGTGTGTGTGTGAGGNGTGTGTGTGTGGTGTGTGTGTGTGTGTGTGTGTGTGTGTGTGTGTGTGTGTGTGTGTGTGTGTGTGTGTGTGTGTGTGTGTGTGTGTGTGTGTGTGTGTGTGTGTGTGTGTGTGTGTGTGTGTGTGTGTGTGTGTGTGTGTGTGTGTGTGTGTGTGTGTGTGTGTGTGTGTGTGTGTGTGTGTGTGTGTGTGTGTGTGTGTGTGTGTGTGTGTGTGTGTGTGTGTGTGTGTGTGTGTGTGTGTGTGTGTGTGTGTGTGTGTGTGTGTGTGTGTGTGTGTGTGTGTGTGTGTGTGTGTGTGTGTGTGTGTGTGTGTGTGTGTGTGTGTGTGTGTGTGTGTGTGTGTGTGTGTGTGTGTGTGTGTGTGTGTGTGTGTGTGTGTGTGTGTGTGTGTGTGTGTGTGTGTGTGTGTGTGTGTGTGTGTGTGTGTG
>HN7TS9H03GSYFW length=33 xy=2673_0202 region=3 run=R_2012_05_17_17_06_35_
ATCTAGCTAGCCAGCCATCCAGCCATCTAGCTA
>HN7TS9H03G1LEI length=32 xy=2771_1800 region=3 run=R_2012_05_17_17_06_35_
GCTAGATATAGCACAAACTGACTGTACAGCCA
>HN7TS9H03GLE5U length=87 xy=2587_0880 region=3 run=R_2012_05_17_17_06_35_
ATATAGCACAAACTGACTGTACAGCCAGATAGGCAGATATAAGCCTGTGCAGCTAGATATAGCACAAACTGACTGTACAGCCAGATA
>HN7TS9H03F0GNF length=123 xy=2348_1977 region=3 run=R_2012_05_17_17_06_35_
ACGAACACGCTCACAAGCTCAGGAACTGTAACACAAACGAACGCAAGCAGAGACTTACACAGACAAGGAGCAGGCACTAAGACAACTCACGTACACGCACTCACACAAGGCACACAGGGAGTA
>HN7TS9H03GHHWA length=117 xy=2542_2120 region=3 run=R_2012_05_17_17_06_35_
CTATATCTAGCTGCACAGGCTTATATCTGCCTACTCTGGCGTGTACAGTCAGTTTGTTGCTATATCTAGCTGTCACAGGCTTACTATCGTGCCTATCTGGCTGTACAGTCGTTGTTG
>HN7TS9H03FYOCT length=30 xy=2328_0571 region=3 run=R_2012_05_17_17_06_35_
GTCAGCTGTCTAGCTCGGCAGCTAGCCGTC
>HN7TS9H03FZ7ER length=50 xy=2345_2289 region=3 run=R_2012_05_17_17_06_35_
GCTGTACAGTCAGTTTGTGCTATATCTAGCTGCACAGGCTTATATCTGCC
>HN7TS9H03F5Y6O length=128 xy=2411_1230 region=3 run=R_2012_05_17_17_06_35_
ACAGGCTTATATCTGCCTATCTGGCTGTACAGTCAGTTTGTGCTATATCTAGCTGCACAGGCTTATATCTGCCTATCGTGGCTGTACAGTCAGTTTGTGGCTATATCTAGCTGCACAGGCTTATATCT
>HN7TS9H03G0YHN length=55 xy=2764_0777 region=3 run=R_2012_05_17_17_06_35_
GAGTCAGTTTGTGCTATATCTAGCTGTACAGGCTTATATCTGCCTATCTGGCTGT
>HN7TS9H03HD4LF length=52 xy=2914_0817 region=3 run=R_2012_05_17_17_06_35_
GATAGACAGCTGGATGGTGAGCTAGATGGCTGGCTGGCAAGCTAGACGTGGC
>HN7TS9H03GMKS1 length=39 xy=2600_1603 region=3 run=R_2012_05_17_17_06_35_
GCTGGCTGGCTAGCTAGACAGCTGGCTGGCTGGCTAGCG
>HN7TS9H03FZX81 length=46 xy=2342_2707 region=3 run=R_2012_05_17_17_06_35_
AGTTTGTAGCTATATCTAGCTGCACAGGCTTATATCTGCCTACTCT
>HN7TS9H03FH93C length=69 xy=2141_1542 region=3 run=R_2012_05_17_17_06_35_
CTAGCTGTACAGGCTTATATATGCCTATCTGACTGTAGAGCCAGTTTGTTGCTATATCTAGCTGTAGCA
>HN7TS9H03F2245 length=55 xy=2378_1559 region=3 run=R_2012_05_17_17_06_35_
CTAGATGGCTGGCTAGCTAGACGGCTGGCTGGCTAGCTAGATGGCTGGCTGGCTA
>HN7TS9H03F17S3 length=59 xy=2368_1909 region=3 run=R_2012_05_17_17_06_35_
AGTTTGTGCTATATCTAGCTGCACGAGGCTTATATCTGCCTATCTGGCTGTACAGTCAC
>HN7TS9H03F4HFA length=72 xy=2394_1188 region=3 run=R_2012_05_17_17_06_35_
GCTCTGCAATAAACGCATGGACACATAACTATTATTTGCTGAATGGTTCGACGACACATAGCAGCGCAAGGT
>HN7TS9H03F7AMC length=81 xy=2426_1266 region=3 run=R_2012_05_17_17_06_35_
AGTCAGTTTGTGCTATATCTAGCTGCACAGGCTTATATCTGCCTATCTGGCTGTACAGTCAGTTTGTGCTATATCGTAGCT
>HN7TS9H03GYOE6 length=46 xy=2738_0912 region=3 run=R_2012_05_17_17_06_35_
ATATAACATAATATAGCACAACACTACATAACATAGAACAACACAT
>HN7TS9H03GSR4C length=37 xy=2671_0202 region=3 run=R_2012_05_17_17_06_35_
ACTGACCTGGCTCCATGATACTGCCTCTCACGCGCGC
>HN7TS9H03HCP8Q length=89 xy=2898_1096 region=3 run=R_2012_05_17_17_06_35_
GAGGCATATCACGGAGGTATATCACGGAGGCATATCACAGAGGCATATCACAGAGGCATATCACAAGGCATATCACGGAGGCATATCAC
>HN7TS9H03FR05O length=49 xy=2252_1866 region=3 run=R_2012_05_17_17_06_35_
GTTGATGCACGCAGCGTGATGCACGCTCGAGAGATGAAATTGTTATTTA
>HN7TS9H03GDSVG length=53 xy=2500_1754 region=3 run=R_2012_05_17_17_06_35_
AGCTAGATGGCTGGCTGGCTAGCTAGATGGCTGGCTGGCTAGCTAGCTGGCGT
>HN7TS9H03GWDOH length=71 xy=2712_0175 region=3 run=R_2012_05_17_17_06_35_
GTTTGTGCTATATCTAGCTGCACAGGCTTATATCTGCCTATCTGGCTGTACAGTCAGTTTGTGCTATATCT
>HN7TS9H03G88KP length=98 xy=2858_2071 region=3 run=R_2012_05_17_17_06_35_
CTAACTAGACGGCTGACTAGCTCGATGGCTCACTGGCTGGCAAGCTAGATGGCTGGCTAGCTAGCCAGCCACGCGTCTAGCTAGCCAGCCATCTACGC
>HN7TS9H03F6ZNS length=54 xy=2422_3446 region=3 run=R_2012_05_17_17_06_35_
GCTGTACAGTCAGTTTGTGCTATATCTAGCTGCACAGGCTTATATCTGCCTACT
>HN7TS9H03FVU91 length=42 xy=2296_0647 region=3 run=R_2012_05_17_17_06_35_
AGCTGTTTAGCTAGCCAGCCAGCCAGCTGTCTAGCTAGCCAA
>HN7TS9H03HHG9X length=124 xy=2952_1571 region=3 run=R_2012_05_17_17_06_35_
TTCAGCATTGTATTGTATGAGCGTTTGATTGAATGTGAATATGGGACTTGACAATCGAATGTTTTCTACCACGCAGGCTCGCTGCTGACCTCGATCTGTAAGAGGTGTCTGTATACCTACTATG
>HN7TS9H03FTHYU length=48 xy=2269_0676 region=3 run=R_2012_05_17_17_06_35_
GGCTGGCTGGCTAGCTAGACAGCTGGCTGGCTGGCTAGCTAGATGGCT
>HN7TS9H03FWRCD length=52 xy=2306_1243 region=3 run=R_2012_05_17_17_06_35_
GTGCTATATCTAGCTGCACAGGCTTATATCTGCCTATCTGGCTGTACAGTCA
>HN7TS9H03FMUVU length=35 xy=2193_2120 region=3 run=R_2012_05_17_17_06_35_
TGTACAGCTAGATATAGCACAAACTGACTCTACAG
>HN7TS9H03G8BRE length=75 xy=2848_0504 region=3 run=R_2012_05_17_17_06_35_
CTTATATCTGCCTATCTGGCTGTACAGTCAGTTTGTGCTATATCTAGCTGCACAGGCTTATATCTGCCGTATCGT
>HN7TS9H03FOEHH length=64 xy=2211_0451 region=3 run=R_2012_05_17_17_06_35_
CTAGATGGCTGGCTGACTGGCTAGCTAGATGGCTGGCTGACTAGCTAGCTAGATGGCTGGCTGG
>HN7TS9H03GY0UB length=87 xy=2742_0625 region=3 run=R_2012_05_17_17_06_35_
GTCAGTTTGTGCTATATCTAGCTGCACAGGCTTATATCTGCCTATCTGGCTGTACAGTCAGTTTGTGCTATATCTAGCTGCACGAGT
>HN7TS9H03GK8CO length=96 xy=2585_0246 region=3 run=R_2012_05_17_17_06_35_
ACTGTCATGGTTGATGAACAAAACGAAGCAGACAATAGTGAAGCGGAGGCAGCAATCCTCTGGACCACTCTACCTGACATGGTAGACCAAAACTTT
>HN7TS9H03GBXPX length=47 xy=2479_0739 region=3 run=R_2012_05_17_17_06_35_
GTTTCGAGAGTGTTTGAGAGGATTTGAGAGGCCAGGACCTCTTCATG
>HN7TS9H03FIYN8 length=180 xy=2149_0630 region=3 run=R_2012_05_17_17_06_35_
CTAGCTGTACAGGCTTATATCTGCCTATCTGGCTGTACAGTCAGTTTGTTGCTATATCTAGCTGTACAGGCGTTATATCTGCCTATCTGGCTGGTACAGTCAGTTTGTGCTATATCTAGCTGTACAGGCTTATATCTGCCTATCTGGCTGGTACAGTCAGTTTGTGCTATATCTAGCTGT
>HN7TS9H03GXSBE length=81 xy=2728_0264 region=3 run=R_2012_05_17_17_06_35_
ACAGAGAGGAAAGAGCGAAAACAGGCACCGCGAAACTGGAGAGAGAGAAAACTAGACGCTGAACAAGGCACACAGGGAGTA
>HN7TS9H03HFVKT length=42 xy=2934_0523 region=3 run=R_2012_05_17_17_06_35_
AGCTGCACAGGCTTATATCTGCCTATCTGGCTGTACAGTCAG
>HN7TS9H03G7W71 length=452 xy=2843_2143 region=3 run=R_2012_05_17_17_06_35_
GAAGGAAGGAAAGAAGGAATAGAAGGAGGAGGAGGAGGAAGGAGGAGGAGGAGGAGAGGAGAAGAGAGAGAGAGAGAGAGAGAGAGAGAGAGAGAGAGAGAGAGAGAGAGAGAGAGAGAGAGAGAGAGAGAGAGAGAGAGAGAGAGAGAGAGAGAGAGAGAGAGAGAGAGAGAGAGAGAGAGAGAGAGAGAGAGAGAGAGAGAGAGAGAGAGAGAGAGAGAGAGAGAGAGAGAGAGAGAGAGAGAGAGAGAGAGAGAGAGAGAGAGAGAGAGAGAGAGAGAGAGAGAGAGAGAGAGAGAGAGAGAGAGAGAGAGAGAGAGAGAGAGAGAGAGAGAGAGAGAGAGAGAGAGAGAGAGAGAGAGAGAGAGAGAGAGAGAGAGAGAGAGAGAGAGAGAGAGAGAGAGAGAGAGAGAGAGAGAGAGAGAGAGAGAGAGAGAGAGAGAGAGAGAGAG
>HN7TS9H03GNPUP length=80 xy=2613_1551 region=3 run=R_2012_05_17_17_06_35_
ATCTAGCTGTACAGGCTTATATCTGCCTATCTGGCTGTAGAGCCAGTTTGTGCTATATCTAGCTGTACGGCTAGTATCTG
>HN7TS9H03FJ7S4 length=97 xy=2163_1782 region=3 run=R_2012_05_17_17_06_35_
CACAACTGACTGTACAGCCACGATAGGCGAGAGTATAAGACCTCGTGCAGCTAGATATAGCACAAACTAGACTGTACAGCCACGATAGGCGAGAGTA
>HN7TS9H03FM6Q9 length=37 xy=2197_1123 region=3 run=R_2012_05_17_17_06_35_
TGAGATAGTAGAACATTATATAACATGGAACACTAGT
>HN7TS9H03FY07R length=75 xy=2332_0853 region=3 run=R_2012_05_17_17_06_35_
ACTAGACGGCTGACTAGCTAGATGGCTCACTGGCTGGCAAGCTAGATGGCTGGCTAGCTAGACGCTGGCTGGCTA
>HN7TS9H03GQ05S length=50 xy=2651_0526 region=3 run=R_2012_05_17_17_06_35_
CGTCTAGCTAGTCAGCCGTCTAGCTCGCCATCAGCCAGCCGTCTAGCTCG
>HN7TS9H03G46BW length=37 xy=2812_0954 region=3 run=R_2012_05_17_17_06_35_
CACTCTGCATGAGCACATGCAGAGTGATACGTGGCGT
>HN7TS9H03F8B32 length=52 xy=2438_0704 region=3 run=R_2012_05_17_17_06_35_
AAGGACGATGGCAGCATGGTGCAGAACAGATGCGCAGCAAGGCACACAGGGA
>HN7TS9H03G9Z9C length=63 xy=2867_1086 region=3 run=R_2012_05_17_17_06_35_
ATAACCTGGCAGATTGTCCTTGTCAGCATGCAAGGACAATCTGCCAGGTTATATACGTGGCGT
>HN7TS9H03GAVHD length=85 xy=2467_0335 region=3 run=R_2012_05_17_17_06_35_
ACTGCCAGATAGGCAGATATAAGCCTGTACAGCTAGATATAGCACAAACTGACTGTACAGCCAGATAGGCAGATATAAAGCCCTG
>HN7TS9H03HED18 length=57 xy=2917_0798 region=3 run=R_2012_05_17_17_06_35_
AATAGAATGAATACACGCTACACGTAGCGGATGGAAGGTCATGAATCATGTCCGCCG
>HN7TS9H03HCAKO length=88 xy=2893_1270 region=3 run=R_2012_05_17_17_06_35_
ATCAGCAGTATTTCACTGACACATACAGCACACCTAGTGATGGCAGCACACACACACGTACACATATGCACACATACACAACACACAT
>HN7TS9H03GEHAY length=64 xy=2508_0648 region=3 run=R_2012_05_17_17_06_35_
AATTACTTGCTCACTTGGAGTAAGCTGTAAATTTATCCTGCGAACTGCACATTGTTCTTTGGGT
>HN7TS9H03GT4NO length=51 xy=2686_1666 region=3 run=R_2012_05_17_17_06_35_
AACACAAACACAGACAGGAATAGAGTACCACTGCAAGGCACACAGGGAGTA
>HN7TS9H03GFSZ8 length=129 xy=2523_1030 region=3 run=R_2012_05_17_17_06_35_
GTGCTATATCTAGCTGCACAGGCTTATATCTGCCTATCTGGCTGTACAGTCAGTTTGTGCTATATCTAGCTGCACGAGCTTATAGTCTGCCTATCTGGCTGTACAGTCAGTTTGTGCTATATCTAGCTG
>HN7TS9H03GELA3 length=41 xy=2509_1741 region=3 run=R_2012_05_17_17_06_35_
TGTGCTATATCTAAGCTGTACAGGCTTATATCTGCCTATCT
>HN7TS9H03GEW9T length=38 xy=2513_0863 region=3 run=R_2012_05_17_17_06_35_
AGCCAGCCGTCTAGCTAGCCAGCCAGCCATCTAGCTAG
>HN7TS9H03G1UK3 length=59 xy=2774_1413 region=3 run=R_2012_05_17_17_06_35_
GATGGCTGGCTGGCGAGCTAGACAGCTGGCTGGCTGGCTAGCTAGATGGCTGGCTGGCT
>HN7TS9H03FJ9TU length=46 xy=2164_0304 region=3 run=R_2012_05_17_17_06_35_
CACTGGTGCAGAGTCTCTGTACCTCAGCACCAGTGATACGTGGCGT
>HN7TS9H03G69VA length=150 xy=2836_0548 region=3 run=R_2012_05_17_17_06_35_
GTTTATCTTGTGAGGTTTATGATGTGACTTCTGAGATTGATCTTCTTTAAATGTAAATATGAATGTCTCATTGATGCAAGGTTTTAGATTGTCCTTTTTCGCTTCTTAGTTGTAAATATGAGTGTCTTATTGTGTTTGGATGTTTTGTAC
>HN7TS9H03GJ7R7 length=56 xy=2573_2005 region=3 run=R_2012_05_17_17_06_35_
AGTTGTGCTATATCTAGCTGCACAGGCTTATATCTGCCTATCTGTCTGTACAGTCA
>HN7TS9H03GE4N3 length=108 xy=2515_2257 region=3 run=R_2012_05_17_17_06_35_
ACAGTCAGTTTGTGCTATATCTAGCTGTACAGGCTTATATCTGCCTATCTGGCGTGTACAGTCAGTTGTGCTAGTATCTAGCTGTACAGGCTTATATCTGCCTAGTCT
>HN7TS9H03G6MDR length=49 xy=2828_2877 region=3 run=R_2012_05_17_17_06_35_
AAAGATTTATAGTACAGGCATCAACTGTACAGGCATCAACTGTACAGGC
>HN7TS9H03G8DJ2 length=114 xy=2848_2832 region=3 run=R_2012_05_17_17_06_35_
AAGTATGATAAGTAGCAGCTCAAGGAGCTCGATCATCAAACAAAATAAGAGACAGTAATTCAGGAGCTTGTCAGTTATCACGTTAGTCCATATACCAACTAGTGTATAACGTTC
>HN7TS9H03HFLW2 length=45 xy=2931_0292 region=3 run=R_2012_05_17_17_06_35_
ACAGTCAGTTTGTGCTATATCTAGCTGCACAGGCTTATATCTGCC
>HN7TS9H03HG0SH length=48 xy=2947_0687 region=3 run=R_2012_05_17_17_06_35_
AGCCGTCGAGCCAGCCAGCCAGCTGGTGAGCCAGCCAGCCAGCCGGCT
>HN7TS9H03GO4XG length=48 xy=2629_2210 region=3 run=R_2012_05_17_17_06_35_
CAGTAACATTAACATGGAGACTCTATTAGGATTGAAGTTGTGTGCCTC
>HN7TS9H03GH1JW length=38 xy=2548_3018 region=3 run=R_2012_05_17_17_06_35_
GCACTGCTCATAGGAGTCTTATACTGAGATGCATTGTG
>HN7TS9H03GWCYR length=48 xy=2711_3345 region=3 run=R_2012_05_17_17_06_35_
TACAGTCACTTTGTGCTATATCTAGCTGCACAGGCTTATATCTGCCAC
>HN7TS9H03GEZ20 length=70 xy=2514_0410 region=3 run=R_2012_05_17_17_06_35_
ATTATTATTATTATTATTATTATTATTATTATTATTATTATTATTATTATTATTATTATTATTATTATTT
>HN7TS9H03FX5H7 length=135 xy=2322_0717 region=3 run=R_2012_05_17_17_06_35_
ATCTAGCTGCACAGGCTTATATCTGCCTATCTGGCTGTACAGTCAGTTTGTGCTATATCTAGCTGCACGAGCTTATATCGTGCCTATCTGGACTGTACAGTCGAGTTTGTGCTATATCTAGCTGCAGAGTCTTAG
>HN7TS9H03F8F2L length=47 xy=2439_1739 region=3 run=R_2012_05_17_17_06_35_
CTGGCGAGCTAGCCGGCTGGATGTCGAGCTAGCTGGCTGGCTGGCGA
>HN7TS9H03GSFTE length=98 xy=2667_0640 region=3 run=R_2012_05_17_17_06_35_
AGCCAGACATCTAGTTTGCCAGCCAGCCAGCCGTCTAGCTCGCCATCCAGCTGTCTTGCTCGCCAGCCAGCCAGCCGTCTAGCTCGCCAGCCAGCCAG
>HN7TS9H03HADTO length=47 xy=2871_2282 region=3 run=R_2012_05_17_17_06_35_
CTAGATATAGCACAAACTGACTGTACAGCCAGATAGGCAGATATAAG
>HN7TS9H03GWEEM length=35 xy=2712_1116 region=3 run=R_2012_05_17_17_06_35_
ACAGGCTTATATCTGCCTATCTGGCTGTACAGTCA
>HN7TS9H03FZ70C length=34 xy=2345_3066 region=3 run=R_2012_05_17_17_06_35_
TCTAGCTGCACAGGCTTATATCTGCCTATCTGGC
>HN7TS9H03G0E43 length=50 xy=2758_0277 region=3 run=R_2012_05_17_17_06_35_
CTGTCTAGCTTGCCAGCCAGCCATCTAGCTCGCCAGCCAGCCAGCCGTAC
>HN7TS9H03FU0EV length=101 xy=2286_1605 region=3 run=R_2012_05_17_17_06_35_
AGCCAGATAGGCAGATATAAGCCTGTGCAGCTAGATATAGCACAAACTGACTGTACAGCCAGATAGGCAGATATAAGCCGTGTAGCAGCTAGATATAGCAC
>HN7TS9H03FHQY7 length=31 xy=2135_1345 region=3 run=R_2012_05_17_17_06_35_
GCTAGCTAGATGGCTGGCTGGCTAGCTAGAC
>HN7TS9H03F96OL length=33 xy=2459_0963 region=3 run=R_2012_05_17_17_06_35_
TGCTATATCTAGCTGCACAGGCTTATATCTGCC
>HN7TS9H03FS6Y2 length=31 xy=2265_2812 region=3 run=R_2012_05_17_17_06_35_
GATCAGCGGCACAGCAGCATATGATAAAAGT
>HN7TS9H03FONR3 length=87 xy=2214_0209 region=3 run=R_2012_05_17_17_06_35_
AGTTTGTGCTATATCTAGCTGCACAGGCTTATATCTGCCTATCTGGCTGTACAGTCAGTTTGTGCTATATCTAGCTGCACAGGTCTT
>HN7TS9H03FX9P0 length=77 xy=2323_2086 region=3 run=R_2012_05_17_17_06_35_
CTAGATGGCTGGCTGGCTGGTGAGCTAGACGACTGGCTGGCTGGCGAGCTAGACAGCTGGCTGGTGAGCTAGCGGCT
>HN7TS9H03GQ1CY length=99 xy=2651_0784 region=3 run=R_2012_05_17_17_06_35_
AATAATTCGAGATCTGGTGGCTACCGGCCAATGGTCTAAACAGGCGGTTTCAGACTGTTGGCCATGGTCATTGCTTACTCTCATAGGAAAGCATTGAAT
>HN7TS9H03F6ESY length=30 xy=2416_0992 region=3 run=R_2012_05_17_17_06_35_
ATGGCTGGCTGGCTGGCTGGCTGGCTAGCT
>HN7TS9H03G8GF6 length=62 xy=2849_2484 region=3 run=R_2012_05_17_17_06_35_
GACTGTACAGCCACGATAGGCGAGATATAAGACCTCGTGCAGCTAGATATAGCACAAACTAG
>HN7TS9H03FOO3M length=62 xy=2214_1920 region=3 run=R_2012_05_17_17_06_35_
GCTGGTTGGCTGGCAAGCTAGACTGCTGGCTGGCTAGCTATCTGGCTGGCTGGCTAGCTAGC
>HN7TS9H03GXMMS length=34 xy=2726_1090 region=3 run=R_2012_05_17_17_06_35_
GTCTTCTGTTGTGTACACACGCAGTGCGACGTTA
>HN7TS9H03FQL7W length=64 xy=2236_1386 region=3 run=R_2012_05_17_17_06_35_
GTCTAGCTTGCCAGCCAGCCAGCTGTCTAGCTTGCCAGCCAGCCATCTAGCTCACCAGCCAGCT
>HN7TS9H03FZKSK length=106 xy=2338_1650 region=3 run=R_2012_05_17_17_06_35_
ACGACGTTGCTCTTGCAATCGTTCGGCTAAAGAAGGCGAAGCTAAAATAATAAACCAAACAAGCCAGTCAGCAGCGGATTGAACAACTTGCAAGGCACACAGGGGA
>HN7TS9H03FR3LN length=134 xy=2253_0937 region=3 run=R_2012_05_17_17_06_35_
ATGGCTCACTGGCTGGCGTATCTAGTCTGCTATCTAGCTAGACAGCCACGCCACGCTGTCTAGCTAGCCGGCCAGCCAGCCGTCTAGCTAGATAGCAGACTAGATAGCCAGCCAGTGAGCCATATACGTGGCGT
>HN7TS9H03FVLVG length=229 xy=2293_0746 region=3 run=R_2012_05_17_17_06_35_
GCTAGATATAGCACAAACTGACTGTACAGCCAGATAGGCAGATATAAGCCTGTGCAGCTAGAGTATAGCACAAACTGACTGTACGAGCCGAGATAGGCAGATATAAGCCTGTGCAGCTAGATATAGCACAAACGTGACTGTACGAGCCAGATAGGCAGATATAAGCCTGTGCAGCTGATATAGCACAAACTGACTGTACGAGCCAGATAGGCAGATATAAGCCTGTGCA
>HN7TS9H03G8AAG length=114 xy=2847_2694 region=3 run=R_2012_05_17_17_06_35_
GAAGNGNGAGAGAGAGAGAGAGAGAGAGAGAGAGAGAGAGAGAGAGAGAGAGAGAGAGAGAGAGAGAGAGAGAGAGAGAGAGAGAGAGAGAGAGAGAGAGAGAGAGAGAGAGAG
>HN7TS9H03GW1HA length=122 xy=2719_2348 region=3 run=R_2012_05_17_17_06_35_
GCTAGATATAGCACAAACTGACTGTACAGCCACGATAGGCGAGATATAAGACCGTCGTACGAGCTAGATATAGCACAAACTAGACTAGTACAGCCACGATAGGCGAGATATAAGCCGTCGTA
>HN7TS9H03G6SGA length=98 xy=2830_2552 region=3 run=R_2012_05_17_17_06_35_
ATATCTAGCTGCACAGGCTTATATCTGCCTATCTGGCTGTACAGTCGAGTTGTTGCTATATCTAGCGTGTCGACAGGCTTATATCTGCCTATCTGGCT
>HN7TS9H03GACOM length=84 xy=2461_0548 region=3 run=R_2012_05_17_17_06_35_
CTTATATCTGCCTATCTGGCTGTAGAGCCAGTTTGTGCTATATCTAGCTGCACAGGCTTATATCTGCCTAGTCTGGCTGGTACA
>HN7TS9H03GSE09 length=492 xy=2666_3723 region=3 run=R_2012_05_17_17_06_35_
GAGAGTGAGAGTGAGTAGAGTAGAGAGAGAGAGAGAGAGAGAGAGAGAGAGAGAGAGAGAGAGAGAGAGAGAGAGAGAGAGAGAGAGAGAGAGAGAGAGAGAGAGAGAGAGAGAGAGAGAGAGAGAGAGAGAGAGAGAGAGAGAGAGAGAGAGAGAGAGAGAGAGAGAGAGAGAGAGAGAGAGAGAGAGAGAGAGAGAGAGAGAGAGAGAGAGAGAGAGAGAGAGAGAGAGAGAGAGAGAGAGAGAGAGAGAGAGAGAGAGAGAGAGAGAGAGAGAGAGAGAGAGAGAGAGAGAGAGAGAGAGAGAGAGAGAGAGAGAGAGAGAGAGAGAGAGAGAGAGAGAGAGAGAGAGAGAGAGAGAGAGAGAGAGAGAGAGAGAGAGAGAGAGAGAGAGAGAGAGAGAGAGAGAGAGAGAGAGAGAGAGAGAGAGAGAGAGAGAGAGAGAGAGAGAGAGAGAGAGAGAGAGAGAGAGAGAGAGAGAGAGAGAGAGAGA
>HN7TS9H03GT014 length=31 xy=2685_1098 region=3 run=R_2012_05_17_17_06_35_
AGCTAGATGGCTGGCTGGTGAGCTAGACGTG
>HN7TS9H03FWQK5 length=56 xy=2306_0263 region=3 run=R_2012_05_17_17_06_35_
GATATAAGCCTGTACAGCTAGATATAGCACAAACTAGACTGTACAGCCACGATAGG
>HN7TS9H03HHHY0 length=54 xy=2952_2474 region=3 run=R_2012_05_17_17_06_35_
TATATCTAGCTGTACAGGCTTATATCTGCCTATCTGGCTGTACAGTCAGTTTGT
>HN7TS9H03FSN1O length=35 xy=2259_2858 region=3 run=R_2012_05_17_17_06_35_
ATATCTAGCTGCACAGGCTTATATCTGCCTACTCT
>HN7TS9H03F0YSG length=151 xy=2354_0910 region=3 run=R_2012_05_17_17_06_35_
CACAGGCTTATATCTGCCTATCTGGCTGTACAGTCAGTTTGTGCTATATCTAGCTGCACAGGCTTATATCTGCCTATCTGGCTGTACAGGTCAGTTGTGCTATATCTAGCTGCACAGGTCTATGTCTGCCTATCTGGCTGTACAGGTTCAG
>HN7TS9H03GMUN4 length=57 xy=2603_2098 region=3 run=R_2012_05_17_17_06_35_
GGCTTATATCTGCCTATCTGGCTGTACAGTCAGTTTGTTGCTATATCTAGCTGCACA
>HN7TS9H03GDF02 length=47 xy=2496_1492 region=3 run=R_2012_05_17_17_06_35_
AGATGGCTGGCTAGCTAGACAGATGGCTGGCTGGCTAGCTAGACGAT
>HN7TS9H03GTMCS length=95 xy=2680_2522 region=3 run=R_2012_05_17_17_06_35_
GACCTTTGCCATTTATTGTCTAGAACGGCAAATCAGTATTCTTCCGGAATACATTCCAGGGAAACTCAATGTGACCGCAGATTGGTGGTCCAGAC
>HN7TS9H03F8LWO length=45 xy=2441_1110 region=3 run=R_2012_05_17_17_06_35_
TGCACAGGCTTATATCTGCCTATCTGGCTGTACAGTCAGTTGTGC
>HN7TS9H03GV2JV length=34 xy=2708_2137 region=3 run=R_2012_05_17_17_06_35_
CTAGCTGTACAGGCTTATATATGCCTACTCTGAC
>HN7TS9H03GROY0 length=46 xy=2658_2714 region=3 run=R_2012_05_17_17_06_35_
TCATCTCTTGTTCTCAAAAGTTGGACATTTCTTACATTAAGCCAAA
>HN7TS9H03FQRM4 length=336 xy=2238_0222 region=3 run=R_2012_05_17_17_06_35_
TTGTGCTATATCTAGCTGTACAGGCTTATATCTGCCTATCTGGCTGTACAGTCAGTTTGTGCTATATCTAGCTGTACAGGCTTAGTATCTGCCTATCTGGCTGTACAGTCAGTTTGTGCTATATCTAGCTGTACAGGCTTAGTATCTGCCTATCTGGCTGTACAGTCAGTTTGTGCTATATCTAGCTGTACAGGCTTAGTATCTGCCTATCTGGCTGTACAGTCAGTTTGTGCTATATCTAGCTGTACAGGCTTAGTATCTGCCTATCTGGCTGTACAGTCAGTTTGTGCTATATCTAGCTGTACAGGCTTAGTATCTGCCTATCTGGCTGTACAG
>HN7TS9H03F8SAW length=84 xy=2443_1206 region=3 run=R_2012_05_17_17_06_35_
GTGCTATATCTAGCTGCACAGGCTTATATCTGCCTATCTGGCGTGTACAGTCAGTTTGTGCTATATCTAGCTGCACAGGCTTAG
>HN7TS9H03F6U5D length=37 xy=2421_1695 region=3 run=R_2012_05_17_17_06_35_
GGCTGGCTAGCTAGATGGCTGGCTGGCTAGCTAGAGT
>HN7TS9H03GRWRY length=96 xy=2661_0540 region=3 run=R_2012_05_17_17_06_35_
CTAGCTGTACAGGCTTATATCTGCCTATCTGGCTGTACAGTCAGTTTGTGCTATATCTAGCTGTACAGGCGTTACTATCTAGGCCTACTACTGGGG
>HN7TS9H03F9OFI length=49 xy=2453_1884 region=3 run=R_2012_05_17_17_06_35_
CACAAACTGACTGTACAGCCAGATAGGCAGATATAAGCCTGTAGCAGCT
>HN7TS9H03GD1ER length=87 xy=2503_0529 region=3 run=R_2012_05_17_17_06_35_
CACATATGTGCTGTGTAGTGCTTTCCTTGACGGTCTGTATCTCCAACGTCAAAAGTAAGTGCATATCAGTGTAGGTTTATCGCCTTG
>HN7TS9H03HCMF2 length=89 xy=2897_0272 region=3 run=R_2012_05_17_17_06_35_
AGCTAGATGGCTGGCTGGCTGGCTGGCTGCCTGGCTAGCTAGACGGCTGGCTGGATGGCTAGCTGATGGCTGGCTGGCTGGCTAGGCTA
>HN7TS9H03F4GPA length=52 xy=2394_0252 region=3 run=R_2012_05_17_17_06_35_
GTCTTCTGTTGTGTACACACGCAGTGCCGGATTTACTGAATGGCTCCACTAG
>HN7TS9H03GI6JB length=40 xy=2561_2885 region=3 run=R_2012_05_17_17_06_35_
GTGCTATATCTAGCTGCACAGGCTTATATCTGCCTACTCT
>HN7TS9H03FRNFS length=76 xy=2248_0470 region=3 run=R_2012_05_17_17_06_35_
AGATAGGCAGATATAAGCCTGTGCAGCTAGATATAGCACAAACTGACTGTACAGCCAGATAGGCAGATAGTAAGCC
>HN7TS9H03HFYR3 length=115 xy=2935_0577 region=3 run=R_2012_05_17_17_06_35_
ATGTGGGCTATGCCGCAGGCGTTCTGCTCACACTATTCGCTTGCTACCAGCTCGAGAGCGGATGCTCGGTTTGGCCAAGCAGTTCTGCAGAACGTGTTTGGTTGAGCTGGTCCGT
>HN7TS9H03GIPHT length=84 xy=2556_1279 region=3 run=R_2012_05_17_17_06_35_
CAGCCAGCCAGCCATCTAGCTCACCAGCCAGCTATCTAGCTCGCCAGTCAGCCAGCCATCTAGCTCGCCAGCCAGCCGTCTAGC
>HN7TS9H03FW0BP length=39 xy=2309_0595 region=3 run=R_2012_05_17_17_06_35_
GCTGGTAGCTAGACAGTTGGCTGGCTGGCTAGCTAGCAG
>HN7TS9H03F6R0X length=179 xy=2420_1743 region=3 run=R_2012_05_17_17_06_35_
GCATGATACGAGTCCTACATGTGGCCGACTGCTGCTCATCATACCTCGCTGGCGATGATACGTAGGTCTGTACGATGTCGCCAAGTGCTCACGGGTCTAAGTCATACCTGCTGGCATGATACGAGTCATACATGTCGCATGCTGACTCATCATCCTGCTGGCATGATACGAGTCATACG
>HN7TS9H03GN7Q5 length=169 xy=2619_0175 region=3 run=R_2012_05_17_17_06_35_
TGGCTGGCGAGCTAGACGGCTGGCTGGCTGGCTAGCTAGATGGCTGGCTGGCTGGCTGGCTGGCTAGCTAGATGGCTGGCTGGCTGGCTAGCTAGACAGGCTGGCTGGCTGGGTAGCGTAGCGGCTGGCTAGGCTGGCTAACGTGAGTGACTGGCTGGCTGGCTAGCTA
>HN7TS9H03GLBGC length=93 xy=2586_0170 region=3 run=R_2012_05_17_17_06_35_
AACATAGGACATATTAGTACAGGGTCTGTGTGTTTATGGTACTCTTTACCTGTCTCAATCATCTGAAGGTAAAGGTCAGAACTTGTATAGCGC
>HN7TS9H03G08NU length=60 xy=2767_1672 region=3 run=R_2012_05_17_17_06_35_
TGGTTAGTGACTGGTGATGCATCGTAGGATAGAGTGGTTTGGACGAACGGCGAGAGAGAT
>HN7TS9H03GBBXM length=76 xy=2472_1176 region=3 run=R_2012_05_17_17_06_35_
CGCCAGCCAGCTGGCTAGCTTGCCAGCCAGCCAGCTAGCTAGCCAGCCAGCCGCTAGCGTAGCGACCGACGCACTC
>HN7TS9H03GMFIG length=29 xy=2598_2934 region=3 run=R_2012_05_17_17_06_35_
AGTCAGTTTGTGCTATATCTAGCTGTACA
>HN7TS9H03GNFCZ length=77 xy=2610_0241 region=3 run=R_2012_05_17_17_06_35_
CCTATCTGGCTGTAGAGTCAGTTTGTGCTATATCTAGCTGCACAGGCTTATATCTGCCTATCTGGCTGTACAGTCAG
>HN7TS9H03F2X0K length=375 xy=2376_3106 region=3 run=R_2012_05_17_17_06_35_
TGTTGTGTGTNTGTGTGTGTGTGTGTGTGTGTGTGTGTGTGTGTGTGTGTGTGTGTGTGTGTGTGTGTGTGTGTGTGTGTGTGTGTGTGTGTGTGTGTGTGTGTGTGTGTGTGTGTGTGTGTGTGTGTGTGTGTGTGTGTGTGTGTGTGTGTGTGTGTGTGTGTGTGTGTGTGTGTGTGTGTGTGTGTGTGTGTGTGTGTGTGTGTGTGTGTGTGTGTGTGTGTGTGTGTGTGTGTGTGTGTGTGTGTGTGTGTGTGTGTGTGTGTGTGTGTGTGTGTGTGTGTGTGTGTGTGTGTGTGTGTGTGTGTGTGTGTGTGTGTGTGTGTGTGTGTGTGTGTGTGTGTGTGTGTGTGTGTGTGTGTGTGTGTGTGTGTG
>HN7TS9H03FPWS5 length=42 xy=2228_1223 region=3 run=R_2012_05_17_17_06_35_
TTCGAACTTTGCTCTTTTCAGTGTGCTCTGTGGCGGCGAGGC
>HN7TS9H03G28PS length=99 xy=2790_0846 region=3 run=R_2012_05_17_17_06_35_
CGCCAGCTAGCCAGCCATCTAGCTCGCCAGCCAGCCAGCTGTCTAGCTAGACGGCTGGCTGGCGAGCTAGATGGCTGGCTAGCTGGCGATACGTGGCGT
>HN7TS9H03GWG3S length=113 xy=2713_0518 region=3 run=R_2012_05_17_17_06_35_
ATATAGCACAAACTGACTGTACAGCCAGATAGGCAGATATAAGCCTGTGCAGCTAGATATAGCAACAACTGACTGTACAGCCAGATAGGCAGATAGTAAGCCGTGTAGCAGCT
>HN7TS9H03FW5L6 length=29 xy=2310_3356 region=3 run=R_2012_05_17_17_06_35_
ACAGTCAGTTGTGCTATATCTAGCTGCAC
>HN7TS9H03F1MRH length=128 xy=2361_3307 region=3 run=R_2012_05_17_17_06_35_
GTACTACNCNCNCTCTCNCTCTCTCTCTCTCTCTCTCTCTCTCTCTCTCTCTCTCTCTCTCTCTCTCTCTCTCTCTCTCTCTCTCTCTCTCTCTCTCTCTCTCTCTCTCTCTCTCTCTCTCTCTCTCT
>HN7TS9H03FYR8Z length=31 xy=2329_1521 region=3 run=R_2012_05_17_17_06_35_
ATCTAGCTAGCCAGCCATCCAGCCACTCTAG
>HN7TS9H03GH1PQ length=37 xy=2548_3228 region=3 run=R_2012_05_17_17_06_35_
CTATATCTAGCTGCACAGGCTTATATCTGCCTACTCT
>HN7TS9H03FY18H length=35 xy=2332_2175 region=3 run=R_2012_05_17_17_06_35_
GCTGTGTTTCTGCATATGAATGACGGTGGCGATGC
>HN7TS9H03FK6MB length=121 xy=2174_1841 region=3 run=R_2012_05_17_17_06_35_
GGTGGTAATAAAGAGTAATTGTTATATTTATAACAATAATAATAATAATAATAATAATAATATTGATGGCGCTTTAGGAGTGGCGCTTTAGCGATGGCAGGCGTGGAAGGTGGACGAGTGT
>HN7TS9H03GLKWL length=81 xy=2589_0131 region=3 run=R_2012_05_17_17_06_35_
AGATATAGCACAAACTGACTGTACAGCCAGATAGGCAGATATAAGCCTGTGCAGCTAGATATAGCACAAACTGACTGTACA
>HN7TS9H03GE242 length=55 xy=2515_0276 region=3 run=R_2012_05_17_17_06_35_
AGATATAGCACAAACTGACTGTACAGCCAGATAGGCAGATATAAGCCTGTAGCAG
>HN7TS9H03G5JJU length=80 xy=2816_1704 region=3 run=R_2012_05_17_17_06_35_
CTAGATATAGCACAAACTGACTGTACAGCCAGATAGGCAGATATAAGACCTGTGCGAGCTAGATATAAGCTACGAACGTG
>HN7TS9H03GK5Y3 length=34 xy=2584_1261 region=3 run=R_2012_05_17_17_06_35_
AGGCTTATTCAGACAGAGAGTGCAAGGCAAGCCA
>HN7TS9H03F330I length=86 xy=2390_0192 region=3 run=R_2012_05_17_17_06_35_
GCTTATATATGCCTATCTGGCTGTACAGTCAGTTTGTGCCATATCTAGCTGTACAAGGCTTATAATCTGCCTAGTCGTGGCTGTAC
>HN7TS9H03G6LIF length=163 xy=2828_1749 region=3 run=R_2012_05_17_17_06_35_
AGGCAGATATAAGCCTGTGCAGCTAGATATAGCACAAACTAGCTCTACAGCCACGATAGGCAGATATAAGCCGTGTGCAGCTAGATATAGCACAAACGTAGACTGTACAGCCAGATAGGCAGATATAAGCCTGTGCAGCTAGATATAGCACAAACGTGACTGT
>HN7TS9H03G0L57 length=60 xy=2760_1197 region=3 run=R_2012_05_17_17_06_35_
GCAGATATAAGCCTGTGCAGCTAGATATAGCACAAACTAGACTGTACAGCCAGATAGGCA
>HN7TS9H03GROHN length=75 xy=2658_2089 region=3 run=R_2012_05_17_17_06_35_
AGATATAGCACAAACTGACTGTACAGCCAGATAGGCAGATATAAGCCCTGTACAGCTAGATATAGCACAAACTAG
>HN7TS9H03F6UHT length=40 xy=2421_0847 region=3 run=R_2012_05_17_17_06_35_
AGCTAGATATAGCACAAACTGACTGTACAGCCAGATAGGC
>HN7TS9H03FWNEY length=139 xy=2305_0248 region=3 run=R_2012_05_17_17_06_35_
TTGACATGACTGTTTTGTATAATCTTTGTTTGTGTTTGTTTATTATTCTAGGTGCATAAAGTAATGTCAATGCGGCACTACACTCTGATTATAGCTTTTCTGATTGGCATCCAGGCTGCACTAAAGACAGAGCACCATG
>HN7TS9H03GMXA7 length=50 xy=2604_1425 region=3 run=R_2012_05_17_17_06_35_
GCCAGATAGGCAGATATAAGCCTGTACAGCTAGATATAGCACAAACTGAC
>HN7TS9H03G42PB length=91 xy=2811_0349 region=3 run=R_2012_05_17_17_06_35_
TCTGCCTATCTGGCTGTACAGTCAGTTTGTGCTATATCTAGCTGCACAGGCTTATATCGTGCCTATCTGGCTGTACAGTCAGTTTGTGCTA
>HN7TS9H03GSF6W length=42 xy=2667_1126 region=3 run=R_2012_05_17_17_06_35_
GATCGCTTGCTGGTGAGCAAGCTGGCTGGCTGGCTGGCTAAG
>HN7TS9H03FYXN0 length=137 xy=2331_0350 region=3 run=R_2012_05_17_17_06_35_
TAATGATGATTAATCTCACCTCACGTTAGCTGGGAATTTCCTGGTTTTGCTCGCGTTAATTTACTGTATCAAACAGTTCATCACATTATCTTAACCTTAAAACCAAAGGTTTTTCTCCTTGGAATTTCCTTGCTTTT
>HN7TS9H03FMHK2 length=43 xy=2189_1268 region=3 run=R_2012_05_17_17_06_35_
GCTAGCTAGATGGCTGGCAGGCTGGCTAGATAGACGAGCGTGG
>HN7TS9H03F6F99 length=34 xy=2416_2911 region=3 run=R_2012_05_17_17_06_35_
ATTGCTATATGTTTTCTTACACTGTAAAGTGCTA
>HN7TS9H03GRQMG length=30 xy=2659_0758 region=3 run=R_2012_05_17_17_06_35_
GCTATATCTAGCTGTACAGGCTTATATCTG
>HN7TS9H03HB7ME length=29 xy=2892_1540 region=3 run=R_2012_05_17_17_06_35_
CTATATCTAGCTGCACAGGCTTATATCTG
>HN7TS9H03GQSII length=51 xy=2648_1608 region=3 run=R_2012_05_17_17_06_35_
ATATCTAGCTGTACAGGCTTATATCTGCCTATCTGGCTGTAGAGTCAGTTT
>HN7TS9H03F2TER length=37 xy=2375_1233 region=3 run=R_2012_05_17_17_06_35_
GTAGATTTACTATTCTATCCTTCAGTCTGTGCAAGTT
>HN7TS9H03GE09B length=60 xy=2514_1933 region=3 run=R_2012_05_17_17_06_35_
GCTGGCTGGCGAGCTAGACAGCTGGCTGGTGAGCTAGACGGCTCGCTGGCTGGCGAGCTA
>HN7TS9H03FXQ7G length=31 xy=2317_2666 region=3 run=R_2012_05_17_17_06_35_
AGATTTACTATTCTATCCTCCACGTATGTGC
>HN7TS9H03G2J4F length=34 xy=2782_1741 region=3 run=R_2012_05_17_17_06_35_
ATAAGCCTGTGCAGCTAGATATAGCACAAACTAG
>HN7TS9H03GOTYE length=53 xy=2626_0276 region=3 run=R_2012_05_17_17_06_35_
AGGCTTATATCTGCCTATCTGGCTGTAGAGTCAGTTTGTGCTATATCTAGCTT
>HN7TS9H03GS9CO length=44 xy=2676_2054 region=3 run=R_2012_05_17_17_06_35_
ATAGGCAGATATAAGCCTGTGCAGCTAGATATAGCACAAACTAG
>HN7TS9H03GCPTC length=82 xy=2488_0286 region=3 run=R_2012_05_17_17_06_35_
AGCCAAATGAAGAACACACCAGAAGTCAATCCGGTACAAGCTACATTAACACATAAATGTGTGCATCATAAATTAAGACTGT
>HN7TS9H03GN9EO length=86 xy=2619_2318 region=3 run=R_2012_05_17_17_06_35_
CTAGCTAGATGGCTCACTGGCTGGCAAGCTAGATGGCTGTCTAGCTAGACGCTGGCGTGGCGTAGCTAGATGGCTGGCTGGCGTAG
>HN7TS9H03GCU7L length=75 xy=2489_3183 region=3 run=R_2012_05_17_17_06_35_
GGCTGGCTGGCTAGCTAGCTGGATGGCGTGGCGAGCTAGCCGGCTGGAGTGTTGAGCTAGCTGGCTGGCTGGCAA
>HN7TS9H03GNGIH length=62 xy=2610_1735 region=3 run=R_2012_05_17_17_06_35_
ATAAGTGCATTCATTGAGTATCTTGCAAACTATAAGTGCATTCATTGAGCATCGTTCCAAGC
>HN7TS9H03GCAMA length=87 xy=2483_1072 region=3 run=R_2012_05_17_17_06_35_
TACAGTCAGTTTGTGCTATATCTAGCTGCACAGGCTTATATCTGCCTATCTGGCTGTACAGTCAGTTTGTGCTATATCTAGCTGCAC
>HN7TS9H03G31Q3 length=88 xy=2799_1613 region=3 run=R_2012_05_17_17_06_35_
CTCTCTCTCTCTCTCTCTCTCTCTCTCTCTCTCTCTCTCTCTCTCTCTCTCTCTCTCTCTCTCTCTCTCTCTCTCTCTCTCTCTCTCT
>HN7TS9H03F5EJ1 length=40 xy=2404_3167 region=3 run=R_2012_05_17_17_06_35_
AGCTGTAGAGTCAGTTTGTGCTATATCTAGCTGTACAGGC
>HN7TS9H03F8H47 length=217 xy=2440_0329 region=3 run=R_2012_05_17_17_06_35_
ACTAGATGACTCGCTGGCTGGCTGGCGAGCTAGATGGCTGGCTGGCTGGCAAGCTAGATGGCTGGCTGGAGAGCTAGACAGCTGGCTGGCTGGTGAGCTAGATGGCTGGCAAGCTAGATGGCTGACTAGCTAGCCAGCCAGCCGTCTAGCTAGCCAGGCAGCCGTCTAGCTAGATAACCAGCCGTCTAGCTAGTCAGCCGTCTAGCTCGCCATACGT
>HN7TS9H03GJSYI length=216 xy=2568_3272 region=3 run=R_2012_05_17_17_06_35_
TCGTTCTCTCGTTCTCTCTCTCGCTCTCTCNCTCTCTCTCTCTCTCTCTCTCTCTCTCTCTCTCTCTCTCTCTCTCTCTCTCTCTCTCTCTCTCTCTCTCTCTCTCTCTCTCTCTCTCTCTCTCTCTCTCTCTCTCTCTCTCTCTCTCTCTCTCTCTCTCTCTCTCTCTCTCTCTCTCTCTCTCTCTCTCTCTCTCTCTCTCTCTCTCTCTCTCTC
>HN7TS9H03GPRG9 length=83 xy=2636_2763 region=3 run=R_2012_05_17_17_06_35_
GTGCTATATCTAGCTGTACAGGCTTATATCTGCCTACTCTGGCGTGTAGAGTCAGTTTGTTGCTATATCTAGCTGTACAGGCG
>HN7TS9H03FLGOY length=80 xy=2177_2608 region=3 run=R_2012_05_17_17_06_35_
CATTACGTAAATTTGAGGCACAGATGCATAACTTGCATTGGAGGCGCAGATGCACTACTTGAATTGGAGGCACAGATGCA
>HN7TS9H03HENO9 length=180 xy=2920_1003 region=3 run=R_2012_05_17_17_06_35_
TCTAGCTTTACAGGCTTATATCTGCCTATCTGGCTGTAGAGTCAGTTTGTGCTATATCTAGCTTTGCAGGCTTATATCGTGCCTATCTGGCTGTAGAGTCAGTTTGTGCTATATCTAGCTGTACAGGCTTATATCGTGCCTATCTGGCTGTACAGTCAGTTTGTGCTATAGTCTAGCTGT
>HN7TS9H03G6CE4 length=35 xy=2825_2254 region=3 run=R_2012_05_17_17_06_35_
GCTAGCTAGATGGCTGGCTAGCTAGATGGCTGGCG
>HN7TS9H03F4HHH length=42 xy=2394_1267 region=3 run=R_2012_05_17_17_06_35_
CAGTTTGTGCTATATCTAGCTGCACAGGCTTATATCTGCCTA
>HN7TS9H03F8Y6E length=81 xy=2445_1924 region=3 run=R_2012_05_17_17_06_35_
AGATATAGCACAAACTGACTGTACAGCCAGATAGGCAGATATAAGCCTGTGCAGCTAGATATAGCACAAACTGACTGTACA
>HN7TS9H03FY037 length=48 xy=2332_0725 region=3 run=R_2012_05_17_17_06_35_
CTAGATGGCTGCCTGGCTTGCTAGACGGCTGGCTGGCTAGCTAGACGG
>HN7TS9H03F01J3 length=64 xy=2355_0401 region=3 run=R_2012_05_17_17_06_35_
AGACGAGTACTTGGGCAACCATAACACTGATATAACATATAGAACTGTCCACACGAACCACTAG
>HN7TS9H03FG7KA length=45 xy=2129_0760 region=3 run=R_2012_05_17_17_06_35_
AGCTAGATATAGCACAAACTGACTGTACAGCCAGATAGGCAGATA
>HN7TS9H03F7WDZ length=165 xy=2433_0805 region=3 run=R_2012_05_17_17_06_35_
GCCAGCCAGCCGTCTAGCTTGCCAGCCAGCCGTCTAGCTCACCAGCCAGCTGCTAGCTCGCCAGCCAGCCGCTAGCTGCCAGCCAGCCAGCTAGCTAGCCAGCCAGCCGTCTAGCTAGCCACCGAGCCATCTAGCTGCCAGCCAGCCAGCTAGCTAGCCAGCCAG
>HN7TS9H03GY3WU length=198 xy=2743_0508 region=3 run=R_2012_05_17_17_06_35_
ATTGGAAAGGTTCTGAGGCAATCACCTGATATTGTAAAATGTAAGTGTTTGTGTGTCTGTGTGCGCGCGTGTGTGTTTGTGAGTGTGTGTCTGGGTGTGTGGGTAGGTGTGTGTTTGTGTGTGTGTGCGTGTGTGTGGGTGTGTGTGTGTGTTGTGTGTGTGTGAGTGTGTGTGTGGTGGATGGGTGGTGTTGTGTGT
>HN7TS9H03F420E length=49 xy=2401_0492 region=3 run=R_2012_05_17_17_06_35_
AGATTTACTATTCCATCCTCCAGTCTGAACAAGTCTGGGAAAGGCATTT
>HN7TS9H03GDU9A length=203 xy=2501_0748 region=3 run=R_2012_05_17_17_06_35_
GTGTAACCAATCTCATACCTCAATGGCCTAACTTGTGTGTAGCCAATCTCATACCTCAATGACCTAACTTGTGTGTAACCAATCTCGCACCTCAATGGCCTAACTTGTGTGTAACCAATCTCATACCTCAATGGCCTAAACTTGTGTGTAACCAATCTCATACCTTAATGGCCTAAACTTGTGTGTAACCAATCTCGCACCTC
>HN7TS9H03FXYVU length=97 xy=2320_0328 region=3 run=R_2012_05_17_17_06_35_
CAGCCAACCGTCTAGCTTGCCAGCCAGCCGTCTACCTCACCAGCCAGCCATCTAGCTTGCCAGCCAGCCGTACGAGCCAGTCCAGACTAGCCGGTGA
>HN7TS9H03FRXLA length=64 xy=2251_1340 region=3 run=R_2012_05_17_17_06_35_
ACAGTCAGTTTGTGCTATATCTAGCTGCACAGGCTTATATCTGCCTATCTGGCTGTACAGTCAG
>HN7TS9H03FZ9IU length=46 xy=2346_0932 region=3 run=R_2012_05_17_17_06_35_
CTTGACCTGGCGAACTGTCTCGGCCTGTTCGAGCGCCACTCCACGT
>HN7TS9H03HHUB4 length=78 xy=2956_2114 region=3 run=R_2012_05_17_17_06_35_
CTAGCTCACCAGCCAGCCGTCTAGCTCGCCAGCCAGCCGCTAGCTCGCCAGCCAGCCAGCTAGCTAGCCAGCCAGCCA
>HN7TS9H03F28JI length=48 xy=2380_0364 region=3 run=R_2012_05_17_17_06_35_
CCAGCCAGCCAGCCAGCCAGTCATGTAGCTAGCCAGCCAGCCAGCCAT
>HN7TS9H03GYUGO length=29 xy=2740_0550 region=3 run=R_2012_05_17_17_06_35_
ATAGAATGTTGTACCAGTGGTGGTGCAAT
>HN7TS9H03GZDVQ length=82 xy=2746_1140 region=3 run=R_2012_05_17_17_06_35_
GAAAGTCAGTTACTCAGTCATACAACCACTCATAAACACACATTCTTACATACATGCACTAATGCACAAACACATATACACA
>HN7TS9H03F0IVQ length=128 xy=2349_0772 region=3 run=R_2012_05_17_17_06_35_
GTGCTATATCTAGCTGCACAGGCTTATATCTGCCTATCTGGCTGTAGAGCCAGTTTGTGCTATATCTAGCTGTACAGGCTTATATCTGCCTATCTGGCTGTAGAGTCAGTTTGTGCTATATCTAGCTG
>HN7TS9H03FMU09 length=36 xy=2193_2315 region=3 run=R_2012_05_17_17_06_35_
GCTAGACAGCTGGCTGGCTGGCTAGCATACGTGCGT
>HN7TS9H03F8SHL length=84 xy=2443_1447 region=3 run=R_2012_05_17_17_06_35_
TATCCTTTACTTTCCTACATGGCACTAACAACGACTTTTCGTACTGAGCATGCACTCCTCTTCACTATCTATCCTTTACTTTCC
>HN7TS9H03FXKQI length=41 xy=2315_2472 region=3 run=R_2012_05_17_17_06_35_
TAGATGGCTGGCTGGCTGGCTGGCTAGACGGCTGGCTGGCG
>HN7TS9H03FVX41 length=386 xy=2297_0259 region=3 run=R_2012_05_17_17_06_35_
GGATGCTTCCAGGAAGATCATCCTTTTGTACTTGGTACCGTCTCCTTCATCATAAGTGTTGACTTATTGTAAGTGTTGACTGGAATGGAATTTCATCATTCAGGCTGCACATACTGACAAAAGTGCATGCAGACCTAAGTGTTTGTCTGGTATATTGTCGACTGCTAGCTCTGTAAATACTTTTGTTATTGTCTGTTGCCTTTTCTTTGTACCGCTTATATTTTTACTATGTTCAACGCTTAGGCGTAAATGCTACACAAATTGAACAAAATAATAAAAATAAATAAATGTAGTTGTAATAAACGTATTTAACCAAACATATTGAGAAAAATTCAAAGTCAACAGAATAAAGTTGATAAAGACACTGGATGCAGGTTCAACACTGC
>HN7TS9H03HAOX4 length=86 xy=2875_0314 region=3 run=R_2012_05_17_17_06_35_
CACTGTATTCTGTTAAGGACACAGTGCTCCAGTCTTTGCCAGGCATAAACAGCTAAAACTGACTCTTGCAACTCAAAACTCTTGTT
>HN7TS9H03GNCGV length=113 xy=2609_0589 region=3 run=R_2012_05_17_17_06_35_
TTGCCAGCCAGCCATCAAGCTCGCCAGCCAGCCGTCTACGCGTCGCCACGCCGACGCCACTCTAGCGTCTCCGAGCCTAGCCGTCTAGCGTCGCCAGGCCAGCAGCTAGCTCA
>HN7TS9H03FYB0O length=36 xy=2324_0966 region=3 run=R_2012_05_17_17_06_35_
GCTAGATATAGCACAAACTGACTGTACAGCCAGATA
>HN7TS9H03HBNU5 length=59 xy=2886_0511 region=3 run=R_2012_05_17_17_06_35_
CTAGATAGCCAGTCAGCCAGCCAGCCAGCCATCTAGCTAGCCAGCCAGCCATCTAGCGT
>HN7TS9H03FN5B4 length=31 xy=2208_0882 region=3 run=R_2012_05_17_17_06_35_
TTGTCTAGCTAGCCAGCCAGCCAGCCAGCCA
>HN7TS9H03GAIXU length=62 xy=2463_0464 region=3 run=R_2012_05_17_17_06_35_
GTACAGACCAGATAGGTCAGATTATAAGCCTGTGCAGCTTAGATTATAGCACGAACTGACTT
>HN7TS9H03HCOKV length=299 xy=2897_3037 region=3 run=R_2012_05_17_17_06_35_
AGAGNGNGAGAAGAGAGAGAGAGAGAGAGAGAGAGAGAGAGAGAGAGAGAGAGAGAGAGAGAGAGAGAGAGAGAGAGAGAGAGAGAGAGAGAGAGAGAGAGAGAGAGAGAGAGAGAGAGAGAGAGAGAGAGAGAGAGAGAGAGAGAGAGAGAGAGAGAGAGAGAGAGAGAGAGAGAGAGAGAGAGAGAGAGAGAGAGAGAGAGAGAGAGAGAGAGAGAGAGAGAGAGAGAGAGAGAGAGAGAGAGAGAGAGAGAGAGAGAGAGAGAGAGAGAGAGAGAGAGAGAGAGAGAGAGAGAGAG
>HN7TS9H03FTQ5T length=61 xy=2272_0303 region=3 run=R_2012_05_17_17_06_35_
CTTTGGTCTACTTGTGCTACGTTTGGGCTACGTTTGGGCTACATTTGGGCTACCTTTGGGC
>HN7TS9H03G1AV0 length=81 xy=2768_0462 region=3 run=R_2012_05_17_17_06_35_
CCATCTAGCTCGCCAGCAAGCCGTCTAGCTTGCCAGCCAGCCGTCTAACTTGCCAGCCAGCCATCTAGCTCGCCAGGCCAG
>HN7TS9H03GWRUT length=111 xy=2716_2163 region=3 run=R_2012_05_17_17_06_35_
TCATCAGCCAGCCAGCCGTATAGCTCTCCAGTAAGCCAGCTGTCTAGCTCACCAGCCAGCCGTCAGCTCGCCAGCCAGCCATCGTAGCTCGCAGCCAGCCAGCGAGCCATC
>HN7TS9H03F920T length=79 xy=2458_0315 region=3 run=R_2012_05_17_17_06_35_
CAGGCTGGCTAGCTAGACGGCTGGCTGGCTAGCTAGCCAGCCAGCCAGCCGTCTAGCTAGCCAGCCTGATACGTGGCGT
>HN7TS9H03F0M5Q length=33 xy=2350_2220 region=3 run=R_2012_05_17_17_06_35_
ATCTGGCTGTACAGTCAGTTTGTGTATATCTAG
>HN7TS9H03F9G98 length=77 xy=2451_0814 region=3 run=R_2012_05_17_17_06_35_
ATCTAGCTTGCCAGCCAGTGAGCCATCTAGCTAGTCAGCCATCTAGCTAGCCAGCCAGCCAGCCAGCCATCTAGCTC
>HN7TS9H03GCAAI length=79 xy=2483_0648 region=3 run=R_2012_05_17_17_06_35_
AGTTTGTGCTATATCTAGCTGCACAGGCTTATATCTGCCTATCTAGGCTGTAACAGTCGAGTTTGTGCTATATCTAGCT
>HN7TS9H03GF12X length=119 xy=2526_0503 region=3 run=R_2012_05_17_17_06_35_
CTGTACAGCTAGATATAGCACAAACTGACTCTACAGCCAGATAGGCAGATATAAGCCTGTACAGCTAGATATAGCGACAAACTGACGTCTACGAGCCAGATAGGCAGATATAAGCCTGG
>HN7TS9H03GXBQP length=54 xy=2722_3359 region=3 run=R_2012_05_17_17_06_35_
CTGGCTAGCTAGATGGCTGGCTGGCTAGCTAGACAGCTGGCTGGCTAGGCTAGA
>HN7TS9H03GCS75 length=37 xy=2489_0611 region=3 run=R_2012_05_17_17_06_35_
CTAGATGGCTGGCTGGTGAGTTAGACGGCTGGCTGGC
>HN7TS9H03F72EL length=50 xy=2435_0411 region=3 run=R_2012_05_17_17_06_35_
TGTACAGGCTTATATCTGCCTATCTGGCTGTACAGTCAGTTTGTGCTATA
>HN7TS9H03FKY8G length=122 xy=2172_0462 region=3 run=R_2012_05_17_17_06_35_
GGTTTCAGTATGTTTTCTGCATTATACACTGTTAGGGTATTACGTATGTATAAGATTATGGAGTGATTGGTGTTCAATTTCATTTATTTAATATGTAACTGAAGTGTTCCCTCGTGTGTACA
>HN7TS9H03GMDEA length=36 xy=2598_0192 region=3 run=R_2012_05_17_17_06_35_
GTAGCAGGTGGCCTGTAGTGGCCACATGCCCTCGAT
>HN7TS9H03GX8VK length=66 xy=2733_1246 region=3 run=R_2012_05_17_17_06_35_
GCACAAACTGACTGTACAGCCAGATAGGCAGATATAAGCCTGTGCAGCTAGATATAGCACAAACTG
>HN7TS9H03G0FW4 length=63 xy=2758_1286 region=3 run=R_2012_05_17_17_06_35_
CTGGCCAGTAGGCTAGCTAGACAGCCAGCCAGCTAGCCAGCCAGCTAGCTGTCTAGCTAGCAG
>HN7TS9H03GQE01 length=57 xy=2644_0515 region=3 run=R_2012_05_17_17_06_35_
GCCAGCCAGCCGGCTGGCTAGCTGGCTAGCCAGCCGGCTGGCTGGCATACGTGGCGT
>HN7TS9H03F6CAU length=56 xy=2415_1844 region=3 run=R_2012_05_17_17_06_35_
ACTGACTGTACAGCCAGATAGGCGAGATATAAGCCTGTACAGCTAGATATAGCGAC
>HN7TS9H03GZWZ9 length=78 xy=2752_1351 region=3 run=R_2012_05_17_17_06_35_
GCCTGTACAGCTAGATATAGCACAAACTAGACTGTACAGCCAGATAGGCAGATATAAGCCTGTACAGCTAGATATAGC
>HN7TS9H03FUZF2 length=71 xy=2286_0352 region=3 run=R_2012_05_17_17_06_35_
AGCTGAAGGAAAGGTATCTATTGCAAAAGGCAGCAAGATGCGGCTCTGCAATAGTGTTCTCACCNCCTAGA
>HN7TS9H03GNU80 length=107 xy=2615_0354 region=3 run=R_2012_05_17_17_06_35_
CTGTGCAGGCTCGTGCAGGACTACAAACACGGCCATATTTGTAGTTTTGCGGAGAGAATGCATTTGCGGCACTGCGCTGCCAAACACAGCACATATCTCGACTTAGA
>HN7TS9H03GSDE0 length=34 xy=2666_1626 region=3 run=R_2012_05_17_17_06_35_
ACAATGGTGACATTGAGATTTTGGTCCACAGGAG
>HN7TS9H03FL063 length=55 xy=2184_0509 region=3 run=R_2012_05_17_17_06_35_
TGGGTGGAGCGGAGATTCAGTGTGACTAGCCTGGACCACTGGCCTGTGCCATTGC
>HN7TS9H03G6HTB length=80 xy=2827_1053 region=3 run=R_2012_05_17_17_06_35_
ATATAAGCCTGTACAGCTAGATATAGCACAAACTGACTCTACAGCCAGATAGGCAGATATAAGCCTGTAAGCAGATATAG
>HN7TS9H03HEJ13 length=79 xy=2919_0377 region=3 run=R_2012_05_17_17_06_35_
CATAGTGCAGTGAGGTCCTGAGTGGCTGTAGTGCAGTGGGTCCTGAGTGGCCGATAGTACAGTGAGGTCCTGAGTGGCT
>HN7TS9H03GIR3N length=112 xy=2557_0561 region=3 run=R_2012_05_17_17_06_35_
AGATATAGCACAAACTGACTCTACAGCCAGATAGGCAGATATAAGCCTGTACAGCTAGATATAGCACGAAACTAGGCTCTACAGCCAGATAGGCAGATATAAGCCTGTCGAC
>HN7TS9H03G9XF0 length=40 xy=2866_1534 region=3 run=R_2012_05_17_17_06_35_
ATAAATGTGTGTATCTTCTGCATAGTTGGTATATGATACG
>HN7TS9H03F6HZT length=69 xy=2417_1031 region=3 run=R_2012_05_17_17_06_35_
ATAAATTTCTGGTGCTCCTGTAGCTTTACCAGATCCTTTCTAGACCGTGATTCATGCCAAGCTCTCTAC
>HN7TS9H03GSJMY length=169 xy=2668_1496 region=3 run=R_2012_05_17_17_06_35_
ATATCTAGCTGCACAGGCTTATATCTGCCTATCTGGCTGTACAGTCAGTTTGTGCTATATCTAGCTGCACGAGGTCTTATATCTGCCTATCTGGCTGTACAGTCAGTTTGTGCTATATCTAGCTGCACGAGGTCTTATATCTGCCTATCTGGCTGTACAGTCAGTTTGN
>HN7TS9H03FW8IQ length=33 xy=2311_3024 region=3 run=R_2012_05_17_17_06_35_
ACAGTCAGTTTGTGCTATATCTAGCTGTACAGG
>HN7TS9H03GYRGF length=78 xy=2739_0749 region=3 run=R_2012_05_17_17_06_35_
GTGCAGCTAGATATAGCACAACTGACTGTACAGCCAGATAGGCAGATATAAGCCTGTGCAGCTAGATATAGCACAACT
>HN7TS9H03GWF2D length=115 xy=2712_3267 region=3 run=R_2012_05_17_17_06_35_
GATGGCTGGTTGCGAGCTAGACGACTGGCTGGTGAGCTAGATGGCTTGCTGTCTGGCTGGCTAGGTAGACGGCTGACTAGCTAGATGGCTCACTGGCTGGCTAGCTAGTCGATGG
>HN7TS9H03F3YZQ length=232 xy=2388_1876 region=3 run=R_2012_05_17_17_06_35_
TCTAGATGCACAGGCTTATATCTGCCTATCTGGCTGTACAGTCAGTTTGTGCTATATCTAGCTGCACAGGCTTATATCGTGCCTATCTGGCTGTACAGTCAGTTTGTGCTATATCTAGCTGCACAGGCTTATATCGTGCCTATCTGGCTGTACAGTCAGTTTGTGCTATATCTAGGCTGCACAGGGCTTATATCGTGCCTATCTGGCTGTACAGTCAGTTTTGTGCTATATC
>HN7TS9H03GMUIP length=51 xy=2603_1903 region=3 run=R_2012_05_17_17_06_35_
AGCTAGACAGTTGGCTGGCTGGCTAGCTAGACAGCTGGCTGGCTGGCTAGC
>HN7TS9H03F0ZYX length=58 xy=2354_2439 region=3 run=R_2012_05_17_17_06_35_
CAGTCAGTTTGTGCTATATCTAGCTGCACAGGCTTATATCTGCCTATCTGGCGTGTAC
>HN7TS9H03HCNGV length=40 xy=2897_1597 region=3 run=R_2012_05_17_17_06_35_
CTGGCTGGCTGGCTAGCCAGCTGGCTGGCTGGCTAGCTAG
>HN7TS9H03G19V5 length=178 xy=2779_0771 region=3 run=R_2012_05_17_17_06_35_
GTCACTTCAGTCCTGAGTTTCTGCGTCATCTTTCTGATTCAGGGCTGAAACACCACTACCATTCTTGGTTATGTGGCTGCCATCTCCATCTTTACTCGCTTTCCGGACAAGCGTTCTCTTTTCAAATTGGGTTGATTAAACAATTCTTGAGAGGAGTTGTAAATATGTTTCCTCCACG
>HN7TS9H03F3DLA length=52 xy=2381_2812 region=3 run=R_2012_05_17_17_06_35_
TGGCTCTACAGCCAGATAGGCGAGATATAAGACCTCGTACAGCTAGATATAG
>HN7TS9H03FWPI8 length=33 xy=2305_2994 region=3 run=R_2012_05_17_17_06_35_
ATATCTAGCTGCACAGGCTTATATCTGCCTACT
>HN7TS9H03G6TWG length=119 xy=2831_0334 region=3 run=R_2012_05_17_17_06_35_
TGGTAATGTAATTGCGTACCATAGCTGGTATCCGTGTTTCGAAATAGCTCATTATTGAATTATTGTATTAGTGTAGCATAGTATTCTACAATATTGAATTATTGTATTAGTGTAACATA
>HN7TS9H03F8R1T length=57 xy=2443_0879 region=3 run=R_2012_05_17_17_06_35_
CAGGCTTATATCTGCCTATCTGGCTGTAGAGTCAGTTTGTGCTATATCTAGCTGTCA
>HN7TS9H03GCJY9 length=84 xy=2486_0915 region=3 run=R_2012_05_17_17_06_35_
TGCTATATCTAGCTGCACAGGCTTATATCTGCCTATCTGGCTGTACAGTCAGTTTGTGCTATATCTAGCTGCACAGGCTTATAT
>HN7TS9H03G5IQ1 length=96 xy=2816_0667 region=3 run=R_2012_05_17_17_06_35_
ACTCTACAGCCAGATAGGCAGATATAAGCCTGTACAGCTAGATATAGCACAAACTGCTCTACAGCCAGATAGGCAGATATAAGCCTGTACGAGCTA
>HN7TS9H03GJOIO length=44 xy=2567_1614 region=3 run=R_2012_05_17_17_06_35_
CTAGATATAGCACAAACTGACTGTACAGCCAGATAGGCAGATAT
>HN7TS9H03GCTG4 length=31 xy=2489_0934 region=3 run=R_2012_05_17_17_06_35_
GCTTATATCTGCCTATCTGGCTGTACAGTCA
>HN7TS9H03F4W6B length=109 xy=2399_1121 region=3 run=R_2012_05_17_17_06_35_
AACTGACTGTACAGCCAGATAGGCAGATATTAGCCTGTACAGCTAGATATAGCACAAACTGACTCTACAGCCAGATAGGCGAGATATAAGCCTGTACAGCTAGATATAG
>HN7TS9H03FO4DS length=106 xy=2219_1246 region=3 run=R_2012_05_17_17_06_35_
GCAGGCAGGCTAGTCCAGCCAGCCGGCTAGCCAGCCAGCCAGCCGTCTAGCTAGCCAGCCAGCCAGCTAGTCTAGACTAGCCTAGCCATCGTAGCTAGCCAGCCAG
>HN7TS9H03GUSS8 length=62 xy=2694_0202 region=3 run=R_2012_05_17_17_06_35_
CAGATATAAGCCTGTACAGCTAGATATAGCACAAACTGACTGTACAGCCAGATAGGCAGATA
>HN7TS9H03GSDP0 length=70 xy=2666_2022 region=3 run=R_2012_05_17_17_06_35_
AGCTAGACGGCTGACTAGCTAGACGGCTGGCTGGCTAGCTAGACAGCTGCCTGGCTAGCTAGACGCTGGC
>HN7TS9H03GM1A4 length=61 xy=2605_2510 region=3 run=R_2012_05_17_17_06_35_
GCTGGAATGAGAGGTAGGTGGAGGCAGTTGAGATGACACATGCATGTTTAACAATTGTGAG
>HN7TS9H03GZK22 length=41 xy=2748_2284 region=3 run=R_2012_05_17_17_06_35_
ATCTGGCTGTAGAGTCAGTTTGTGCTATATCTAGCTGTACA
>HN7TS9H03FUTAI length=105 xy=2284_0568 region=3 run=R_2012_05_17_17_06_35_
ACCATCTAGCTACCAGCCAGCCAGCCATCTAGCTAGCCAGCCAGCCAGTCATCTAGTAGCCAGCCAGCCAGCCGTCTAGCTACCAGCCAGCCAGCTGCTAGCTAG
>HN7TS9H03HGBQN length=56 xy=2939_0989 region=3 run=R_2012_05_17_17_06_35_
GCCTGTACAGCTAGATATAGCACAAACTGACTCTACAGCCAGATAGGCAGATATAA
>HN7TS9H03HEXTP length=54 xy=2923_1835 region=3 run=R_2012_05_17_17_06_35_
AGCTAGACGGCTGGCTGGCTGGCTAACTAGAAGGCTGGCTGGCTTGGTACGCTA
>HN7TS9H03GCJPU length=63 xy=2486_0576 region=3 run=R_2012_05_17_17_06_35_
GGCTGACTAGCTCGATGGCTCACTGGCTGGCAAGCTAGATGGCTGGCTAGCTAGACGCTGGCT
>HN7TS9H03F4EYS length=35 xy=2393_2098 region=3 run=R_2012_05_17_17_06_35_
GGCTGGTTAGATAGCTGGCTGGCTGGCTAGCAGCG
>HN7TS9H03FTWJ3 length=75 xy=2273_3201 region=3 run=R_2012_05_17_17_06_35_
GCGATATGAATAAGGTGACGTATATGCTAATGCATTTGGTAAGGAGGCGAACGTATTAAACTAGGTTACGTACGA
>HN7TS9H03HFDUD length=55 xy=2928_2115 region=3 run=R_2012_05_17_17_06_35_
GGTCACACTGTAGCTGAACATGCTCCTGCGGACACTATTGCCATACCTACCATAT
>HN7TS9H03HAPAZ length=29 xy=2875_0777 region=3 run=R_2012_05_17_17_06_35_
TTATGTAGCAGCAGTGCCTGGCACCAGGA
>HN7TS9H03GWQIM length=48 xy=2716_0428 region=3 run=R_2012_05_17_17_06_35_
TTGCTCGCCCAGCCAGCCAGCTGTCTACCTCTCCAGCCCAGCCCAGCC
>HN7TS9H03GRG5D length=42 xy=2656_0767 region=3 run=R_2012_05_17_17_06_35_
ACACGTGCACATATACACACACACACACCACTAGAACATCAG
>HN7TS9H03GMVA9 length=63 xy=2603_2931 region=3 run=R_2012_05_17_17_06_35_
GTACAGGCTTATATCTGCCTATCTGGCGTGTAGAGTCAGTTTGTTGCTATATCTAGCTGTACA
>HN7TS9H03HD4HG length=55 xy=2914_0674 region=3 run=R_2012_05_17_17_06_35_
ATAGGCAGATATAAGCCTGTACAGCTAGATATAGCACAAACTGACTGTACAGCCA
>HN7TS9H03GO3GX length=41 xy=2629_0319 region=3 run=R_2012_05_17_17_06_35_
CGGGCGGCATCTGCTCCTTCCTCCAGCGCTGCCTTATCCCA
>HN7TS9H03FWTU6 length=77 xy=2307_0416 region=3 run=R_2012_05_17_17_06_35_
GTTTGTGCTATATCTAGCTGCACAGGCTTATATCTGCCTATCTGGCTGTACAGTCAGTTTGTGCTATATCTAGCGTG
>HN7TS9H03FXZ32 length=182 xy=2320_1920 region=3 run=R_2012_05_17_17_06_35_
TGCTATATCTAGCTGTACAGGCTTATATCTGCCTATCTGGCTGTACAGTCAGTTTGTGCTATATCTAGCTGTACAGGCTTATATCTGCCTATCTGGCTGTACAGTCAGTTTGTGCTATAGTCTAGCTGTACAGGCTTATATCTGCCTATCTGGGCTGTACAGTCAGTTTGTGCTATAGTCTA
>HN7TS9H03GE9MC length=29 xy=2517_0482 region=3 run=R_2012_05_17_17_06_35_
GCTAGCCAGCCAGCCAGCCATCTAGCTAG
>HN7TS9H03FNS19 length=89 xy=2204_1359 region=3 run=R_2012_05_17_17_06_35_
CTGGCGAGCTAGATGGCTCGCTGGCTGGCTGGCAAGCTAGACGGCTGGCTGGCGAGCTGGACGGCTGGCTGGTGAGCTAGACGAGCTGG
>HN7TS9H03F26M2 length=52 xy=2379_1996 region=3 run=R_2012_05_17_17_06_35_
GGCTGGCTAGCTAGACAGCTGGCTGTCTAGCTAGCTAGACAGCTGGCTGGCT
>HN7TS9H03GU96D length=46 xy=2699_2227 region=3 run=R_2012_05_17_17_06_35_
ATCTAGCTGTACAGGCTTATATCTGCCTATCTGGCTGTAGAGTCAG
>HN7TS9H03GV7FP length=108 xy=2710_0275 region=3 run=R_2012_05_17_17_06_35_
AGCTCACCAGCCAGCCAGCTAGCTCGCCAGCCAGCCGGCTAGCTCACCATCCAGCCAGCTAGCTAGCCAGCCAGCTGACTAGCTAGCACCAGCACTCTAGCTAGCCAG
>HN7TS9H03HE3RW length=71 xy=2925_1354 region=3 run=R_2012_05_17_17_06_35_
GCCAGCCAGCCATCTAGCTCACCAGCCAGCCGTCTAGCTCACCAGCCAGCCGTCTAGCTCGCCAGCCAGCC
>HN7TS9H03G0FF9 length=35 xy=2758_0679 region=3 run=R_2012_05_17_17_06_35_
CTTCTAGCTAGCCAGCCAGCCAGCTGTCTAGCTAG
>HN7TS9H03G7S3W length=52 xy=2842_0906 region=3 run=R_2012_05_17_17_06_35_
GACTCTACAGCCAGATAGGCAGATATAAGCCTGTGCAGCTAGATATAGCAAC
>HN7TS9H03G6XAO length=37 xy=2832_0638 region=3 run=R_2012_05_17_17_06_35_
CTATCTGGCTGTACAGTCAGTTTGTGCTATATCTAGC
>HN7TS9H03F2W4S length=52 xy=2376_1962 region=3 run=R_2012_05_17_17_06_35_
AGATAGGCAGATATAAGCCTGTGCAGCTAGATATAGCACAAACTAACTGTAC
>HN7TS9H03FHJ37 length=62 xy=2133_0645 region=3 run=R_2012_05_17_17_06_35_
ATGGATGGATGTGTGAGTGGATGCATGGATGGATGTGTGAGTGGATGCATGGATGGATGTGT
>HN7TS9H03GPMA7 length=61 xy=2635_0161 region=3 run=R_2012_05_17_17_06_35_
AGCCAGTGAGTCATCTAGCTCGCCAGCCAGCCGTCTAGCTTGCCAGCCAGCCGTCTAGCTC
>HN7TS9H03GHSBB length=57 xy=2545_3333 region=3 run=R_2012_05_17_17_06_35_
TTGACGGCTGGCTGGCAAGATATATGGCTGGCTGGCTAGCTAGATGGCTGGCGTAGC
>HN7TS9H03GZZTF length=39 xy=2753_0897 region=3 run=R_2012_05_17_17_06_35_
GGGTAGATTTAATATTCTATCCTCCAGTCTGTGCAAGTT
>HN7TS9H03GND9O length=31 xy=2609_2922 region=3 run=R_2012_05_17_17_06_35_
CGAGCTGTACAGGCTTATATCTGCCTACTCT
>HN7TS9H03GBLM8 length=52 xy=2475_1474 region=3 run=R_2012_05_17_17_06_35_
TGGCTGGCTGCCGAGGTAGACAGCTGGCTAGCTAGACGGCTGGCTAGCTAGA
>HN7TS9H03GO36K length=86 xy=2629_1242 region=3 run=R_2012_05_17_17_06_35_
GCTATATCTAGCTGCACAGGCTTATATCTGCCTATCTGGCTGTAGAGTCAGTTTGTGCTATATCTAGCTGCACGAGGCTTATATCT
>HN7TS9H03FKIEX length=43 xy=2166_3239 region=3 run=R_2012_05_17_17_06_35_
CTATCTGGCTGTACAGTCAGTTGTTGCTATATCTAGCTGCACA
>HN7TS9H03HAY7L length=30 xy=2878_1327 region=3 run=R_2012_05_17_17_06_35_
CATCTAGCTCGCCAGCCAGCCACGTGAGTC
>HN7TS9H03FY673 length=73 xy=2334_0449 region=3 run=R_2012_05_17_17_06_35_
ACGTTCATGTCTCTAATGTGATTGGTTCTGCGTGACCACATTGGGTTTCTACATTGCTGGGGCCAATCCAACC
>HN7TS9H03GI0JJ length=90 xy=2559_3309 region=3 run=R_2012_05_17_17_06_35_
CTTCAGCTTGGCAAGGAAACAGAGCCAGTGTCACAAGTTAGTATCAGTCAGAGGCTTGAGAGTGCAGGAACAGAGCCAGTGTCACAAGTA
>HN7TS9H03HGSIR length=55 xy=2944_2257 region=3 run=R_2012_05_17_17_06_35_
GCCAGCCATCTAGCTCGCCACGCCACGCCACTCTACCTTTCCAGCCAGCCGTCTA
>HN7TS9H03F8H8U length=42 xy=2440_0460 region=3 run=R_2012_05_17_17_06_35_
TGCCTCACCTACCTAGGAGGTAGGTGAGGCAATACGTGGCGT
>HN7TS9H03GO917 length=59 xy=2631_0669 region=3 run=R_2012_05_17_17_06_35_
CATGTCAAATCACTCTACCTTTTCAAACTCAGCACCAAGCCACAATTTTTATCCTTTTA
>HN7TS9H03FLGOF length=89 xy=2177_2589 region=3 run=R_2012_05_17_17_06_35_
ACATAACAGAAAGTGCACAGAAACAAAATCTCATCAGTGCTCTGAATGTCAGAAATGCTTTAGTCGGAAATCAGTTCTGACTACATGAG
>HN7TS9H03GU9YU length=74 xy=2699_1956 region=3 run=R_2012_05_17_17_06_35_
AGATGGCTGGCTGGCTAGCTAGCCAGCCAGCCAGCCAGCGTCTAGCTAGCCAGCCAGCCATCTATACGTGGCGT
>HN7TS9H03G6G5I length=41 xy=2827_0196 region=3 run=R_2012_05_17_17_06_35_
CTGGCTGGCTGGCTAGCCAGCTGGCTGGCTGGCTAGCTAGC
>HN7TS9H03G0UV9 length=51 xy=2763_0215 region=3 run=R_2012_05_17_17_06_35_
ATATCTGCCTATACTGGCTGTACAGTCAGTTTGTGCTATATCTAGCTCGAC
>HN7TS9H03G5P7V length=181 xy=2818_2153 region=3 run=R_2012_05_17_17_06_35_
TGCTATATCTAGCTGTACAGGCTTATATCTGCCTATCTGGCTGTACAGTCAGTTTGTGCTATATCTAGCTGTACAGGCGTTATATCTGCCTATCTGGCTGTACAGTCAGTTGTGCTATAGTCTAGCTGTACAGGCTTATATCTGCCTATCTGGCTGTACAGTCAGTTTGTGCTATAGTCTA
>HN7TS9H03GKAZ7 length=129 xy=2574_2085 region=3 run=R_2012_05_17_17_06_35_
TGCTATATCTAGCTGCACAGGCTTATATCTGCCTATCTGGCTGTACAGTCAGTTTGTGCTATATCTAGCTGCACGTAGGCTTATATCGTGCCTATCTGGCTGTACAGTTCAGTTTGTGCTATATCTAGC
>HN7TS9H03F7TYF length=82 xy=2432_1749 region=3 run=R_2012_05_17_17_06_35_
GTTGGTGTCCATGGCAGACAAGTGCAGTTTATGAACTTTAACATGATCAGCATCGAATTTCAATTGGACTGATACGTGGCGT
>HN7TS9H03GYTHP length=72 xy=2739_3387 region=3 run=R_2012_05_17_17_06_35_
CTGCATCTCTGCAGTGCATTTAAAGCATGCACTTGCATCTCTGCAGTGCATTTAAAGCATGCACCTGCATCT
>HN7TS9H03GWHHQ length=70 xy=2713_1020 region=3 run=R_2012_05_17_17_06_35_
AATCACATTTGTTGGGAGCGAATCTGGGAAACTGCAGGCCAATGTTATTTTTAGTCTCTGTGGGCCCAAA
>HN7TS9H03HAF3D length=215 xy=2872_1127 region=3 run=R_2012_05_17_17_06_35_
TATAGCACAAACTGACAGTACAGCCAGATAGGCAGATATAAGCCTGTACAGCTAGATATAGCACAAACTAGACTGTACAGCCAGATAGGCAGATATAAGCCTGTGCAGCTAGATATAGCACAAACTGACTGTACAGCCAGATAGGCAGATATAAGCCTGTGCAGCTAGATATAGCACAAACTGACTGTACAGCCAGATAGGCAGATACGTGGCGT
>HN7TS9H03GIX2T length=65 xy=2559_0115 region=3 run=R_2012_05_17_17_06_35_
ATTGTAAATGCTATAAAATGTACTCACGGTTACAGGCAGCACACATACAGATTGAGAAATATCAC
>HN7TS9H03GRUTN length=71 xy=2660_2105 region=3 run=R_2012_05_17_17_06_35_
ACAGGCTTATATCTGCCTATCTGGCTGTAGAGCCAGTTTGTGCTATATCTAGCTGCACAGGCTTATATCTG
>HN7TS9H03F35PR length=33 xy=2390_2397 region=3 run=R_2012_05_17_17_06_35_
CACAAACTGGCTCTACAGCCAGATAGGCAGATA
>HN7TS9H03F2AXC length=123 xy=2369_1854 region=3 run=R_2012_05_17_17_06_35_
ATAAGATGTGTGTGCGTTATCTGCAGCACACTGGAAGAATTCTTATTGAACAGTTGCATCACGTGTTAGCGCTTTTAAATGTAACAATGCAATGTGCCAATGCAATGAAACTCATGTGAGCCA
>HN7TS9H03FO978 length=77 xy=2221_0630 region=3 run=R_2012_05_17_17_06_35_
CTAGCTAGCCAGCCAACCAGCTGTCTAGCTAGCCAGCAAGCCCGCTGTCTAGCTAGCCAGCCAGCCAGCCGTCTAGC
>HN7TS9H03G16IN length=54 xy=2778_0493 region=3 run=R_2012_05_17_17_06_35_
ACTGACTGTACAGCCAGATAGGCAGATATAAGCCTGTGCAGCTAGATATAGCAC
>HN7TS9H03F88Z4 length=93 xy=2448_2370 region=3 run=R_2012_05_17_17_06_35_
GCTGGCTAGCTAGATGGCTGGCTGGCTAGCTCGCACGCCAGCCACGCTAGCTAGCCAGCCACGCCGACTCTAGCTAGCCAGCATACGTGGCGT
>HN7TS9H03FP9F5 length=109 xy=2232_1219 region=3 run=R_2012_05_17_17_06_35_
TAAAATATAGCTGGCAGCAAAACAATATAAGCATGTAAGGAAAATACAGGCTGCAAAAACAACAGGAAAGATTTAGGTCAGCTAAACAGCAGGCACAAGGCACACAGGG
>HN7TS9H03HC9XA length=51 xy=2904_2028 region=3 run=R_2012_05_17_17_06_35_
AGTGTGCTCTCGGAACAGTGCAACAAACAATTGAATAACATAAGGGATGGT
>HN7TS9H03HG3YW length=67 xy=2948_0710 region=3 run=R_2012_05_17_17_06_35_
CGCTTCTGTCCATCTAGGATGTCTGCCTGTCTCACTTCCATCCATCTAGGATATCTGCCTGTCTCGC
>HN7TS9H03GQPF2 length=67 xy=2647_1728 region=3 run=R_2012_05_17_17_06_35_
TATAGCACAAACTGACTGTACAGCCAGATAGGCAGATATAAGCCTGTGCAGCTAGATATAGCACAAC
>HN7TS9H03G1CLW length=75 xy=2768_2690 region=3 run=R_2012_05_17_17_06_35_
ATATAGCACAAACTGACTGTACAGCCAGATAGGCGAGATATAAGACCTCGTGCAGCTAGATATAGCACAAACTAG
>HN7TS9H03F16RR length=42 xy=2368_0565 region=3 run=R_2012_05_17_17_06_35_
AGCTATCTAGCCAGCCAGCCATCTAGCTAGCCAGCCAGCCAG
>HN7TS9H03HHHRH length=172 xy=2952_2203 region=3 run=R_2012_05_17_17_06_35_
GAGGCATATCACGGAGGTATATCACGGAGGCATATCACAGAGGCATATCACAGAGGCATATCACAAGGCATATCACGGAGGCATATCACGAGGCATATCATGGAGGCATATCACGAGACATCACAGAGGCATATCACAGAGGCATATCACAGAGGCATATCACGGAGGCATA
>HN7TS9H03GZDQJ length=40 xy=2746_0953 region=3 run=R_2012_05_17_17_06_35_
GTTGGTGTGCTTCATATAGTAGTCGGACCACTGCTTGCTG
>HN7TS9H03F8VHT length=67 xy=2444_1247 region=3 run=R_2012_05_17_17_06_35_
ATGGCTGACTGGCTGGCTGGCTAGCTAGATGGCTGACTAGCTAGATGGCTCACTGGCTGGCTAGCTA
>HN7TS9H03FLBR0 length=49 xy=2176_0334 region=3 run=R_2012_05_17_17_06_35_
CAGCTAGATATAGCACAACTGACTGTACAGCCAGATAGGCAGATATAAG
>HN7TS9H03GCAO2 length=78 xy=2483_1172 region=3 run=R_2012_05_17_17_06_35_
AGCACAAACTGACTGTACAGCCAGATAGGCAGATATAAGCCTGTAGAGCTAGATATAGCACAAACTGACTGTACAGCC
>HN7TS9H03GQ7N7 length=85 xy=2653_0773 region=3 run=R_2012_05_17_17_06_35_
GTGCAGTCAGTTTGTGCTATATCTAGCTGTACAGGCTTATATCTGCCTATCTGGCTGTGAGTCAGTTTGTGCTATATCTAGCTGT
>HN7TS9H03GU5EV length=40 xy=2698_0149 region=3 run=R_2012_05_17_17_06_35_
GTTGCGTTGCACACATGCAACAAATCTGGCACTCCAACCA
>HN7TS9H03FX6Y9 length=106 xy=2322_2627 region=3 run=R_2012_05_17_17_06_35_
CTATCTGGCTGTACAGTCAGTTGTGCTATATCTAGCTGCACGAGGCGTTAGTATCTGCCTAGTCTGGCTGGTACAGGTCAGTTGTGCTATATCTAGCTGCACGAGG
>HN7TS9H03FZMYH length=41 xy=2339_0359 region=3 run=R_2012_05_17_17_06_35_
CAGCCAGCCATCTAGCTAGCCAGCCAGCCAGCCTAGTCCTA
>HN7TS9H03FM9YO length=145 xy=2198_1182 region=3 run=R_2012_05_17_17_06_35_
GCTAGATATAGCACAAACTGACTGTACAGCCAGATAGGCAGATATAAGCCTGTACAGCTAGATATAGCACAACGTGACGTGTACGAGCCACAAGTAGGCAACAGGTATAAGGCCTGTACAGCTAGATATAGCACAACGTGACTGT
>HN7TS9H03HAVUU length=49 xy=2877_1076 region=3 run=R_2012_05_17_17_06_35_
ATTCTGACATCTGTGCATGGCCTGCTGTTGCAGGTTAGAATCCGCGNGA
>HN7TS9H03HE7MN length=78 xy=2926_2253 region=3 run=R_2012_05_17_17_06_35_
GCTGGCTGTCTAGCTAGATGGCTGGCTAGCTAGACGGCTGTCTGACTGGCTAGCTAGATGGCTGGCTGGCTCGCTAGC
>HN7TS9H03GLFQC length=79 xy=2587_1618 region=3 run=R_2012_05_17_17_06_35_
ATAGCACAAACTGACTGTACAGCCAGATAGGCAGGATATAAGCCTGTGCAGCTAGATATAGCACAAACTGACTGTACAG
>HN7TS9H03G262V length=70 xy=2789_2821 region=3 run=R_2012_05_17_17_06_35_
GTTGCTATATCTAGCTGCACAGGTCTTAGTATCTGCCTATCTGGTCTGTACAGTCTAGTTTTAGTAGCTA
>HN7TS9H03GEZ93 length=69 xy=2514_0665 region=3 run=R_2012_05_17_17_06_35_
ACTGACTGTACAGCCAGATAGGCAGATATAAGCCTGTACAGCTAGATATAGCACAACTGACTGTAACAG
>HN7TS9H03GXCY1 length=41 xy=2723_0859 region=3 run=R_2012_05_17_17_06_35_
CTAGCCAGCCAGCCGTCTATCTAGCCAGGCAGCCGTCTAGC
>HN7TS9H03FW4L3 length=104 xy=2310_2057 region=3 run=R_2012_05_17_17_06_35_
TGGTGAGCTAGACGGCTGGCTGGTGAGATAGACGGCTGGCTGGTGAGCTAAATGGCTGGCTGGTAAGGTAGACGGCTGGCTGGCAAGCTAGACGCTGGCTGGCG
>HN7TS9H03G4APQ length=53 xy=2802_0940 region=3 run=R_2012_05_17_17_06_35_
AGGCTTATATCTGCCTATCTGGCTGTACAGTCAGTTTGTGCTATATCTAGCTG
>HN7TS9H03FHJW1 length=66 xy=2133_0387 region=3 run=R_2012_05_17_17_06_35_
AGCTAGATGGCTGACTAGCTAGATGGCTCACTGGCTGGCTAGCTAGATGGCTGGCTAGCTAGATGG
>HN7TS9H03HD6BA length=69 xy=2914_3044 region=3 run=R_2012_05_17_17_06_35_
AGACAGCTGGCTGGCAAGCTAGACGGTTGGCTGGCTGGTTAGTCGTAACAGGCTGGCTGGCTAGCTAGG
>HN7TS9H03G9EMU length=127 xy=2860_1732 region=3 run=R_2012_05_17_17_06_35_
GCCAGATAGGCAGATATAAGCCTGTAAAGCTAGATATAGCACAAACTAGACTGTACAGCCAGAGTAGGCAGATATAAGCCTGTAACGCTAGATATAGCACAACTAGACTCTACAGCCACGATAGGCA
>HN7TS9H03GW1FP length=68 xy=2719_2291 region=3 run=R_2012_05_17_17_06_35_
CAAGTCGCAGAGCTTTTGGCACAAGTACCATCAGCCAGTCTCAGATAAACCTGAATGCTTTTTGGGTC
>HN7TS9H03F97NK length=52 xy=2459_2222 region=3 run=R_2012_05_17_17_06_35_
GTACAGTCAGTTTGTGCTATATCTAGCTGTACAGGCTTATATCTGCCTATCT
>HN7TS9H03GMP25 length=35 xy=2602_0255 region=3 run=R_2012_05_17_17_06_35_
CACACCTATCAGGGACGCTTTCACCAGAGCGCATA
>HN7TS9H03G72WD length=66 xy=2845_1307 region=3 run=R_2012_05_17_17_06_35_
GGCCAGAAGCCAGTGTTTGTCTCAAGGCTTTTAAGTCAAACACTGGCTTCTGGCCATACGTGGCGT
>HN7TS9H03F6QBP length=209 xy=2419_3635 region=3 run=R_2012_05_17_17_06_35_
CACACAGACAGACACACAGACAGACACACAGACAGACACACAGACAGACACACAGACAGACACACAGACAGACACACAGACAGACACACAGACAGACACACAGACAGACACACAGACAGACACACACAGACACACACAGACACACACAGACAGACACAGACAGACAGACACAGACAGACACACAGACAGACACACAGACGACACACAGA
>HN7TS9H03GUOU5 length=147 xy=2692_3279 region=3 run=R_2012_05_17_17_06_35_
ATGCAACACACACACACACACACACACACACACACACACACACACACACACACACACACACACACACACACACACACACACACACACACACACACACACACACACACACACACACACACACACACACACACACACACACACACACAC
>HN7TS9H03HGL07 length=33 xy=2942_2041 region=3 run=R_2012_05_17_17_06_35_
GGCTTGTTAGCTAGATGCTTGGCTGGCTGGCTA
>HN7TS9H03GWW3T length=51 xy=2718_0775 region=3 run=R_2012_05_17_17_06_35_
CTGGCTGCATCCATTTTGTGGTGTGACCGATTGTTTACACAATCCATATGG
>HN7TS9H03HGME1 length=80 xy=2942_2539 region=3 run=R_2012_05_17_17_06_35_
TGCACAGGCTTATATCTGCCTATCTGGCGTGTACAGTCAGTTTGTTGCTATATCTAGCTGCACAGGCTTATATCTGCCTA
>HN7TS9H03GPMGW length=82 xy=2635_0366 region=3 run=R_2012_05_17_17_06_35_
TTAGCTCACCAGCCAGTCGTCTAGCTCGCCAACCAGCCGTCTAGCTTGCCAGCCAGCGAGCCGTCTAGCTTGCCAGCCATCC
>HN7TS9H03F43OL length=58 xy=2401_1363 region=3 run=R_2012_05_17_17_06_35_
AGTCAGTTTGTGCTATATCTAGCTGCACAGGCTTATATCTGCCTATCTGGCTGTACGA
>HN7TS9H03G6KM7 length=53 xy=2828_0625 region=3 run=R_2012_05_17_17_06_35_
ATGTTGGGTTCTGTGCCAGTGTTGATGATGGGTTCTGTGTGAGTGTTCAAGTG
>HN7TS9H03HDBWH length=65 xy=2905_0495 region=3 run=R_2012_05_17_17_06_35_
AGTCAGTCTCAGGCTGGCGCATGGGAGGACGCGACCGCTCTGTCAACAGGAGATGGGGTGGGTCG
>HN7TS9H03HDLZP length=79 xy=2908_1283 region=3 run=R_2012_05_17_17_06_35_
GTATCAGTATGCAAAACACTGCGGTTCAATATTATACAACAGTATTGTTGCACTGTATCAAAAAGTCCATTGCCAAACC
>HN7TS9H03FMUSS length=110 xy=2193_2010 region=3 run=R_2012_05_17_17_06_35_
GTAATGAATAATGTATGGATGAATACCAGCGATGGTAATGTATAATGTATGGATGAATACCAGCGATGGTAATGTATAATGTAGTGGATGAATACCAGCGATGGTAATAG
>HN7TS9H03GZP7I length=51 xy=2750_0732 region=3 run=R_2012_05_17_17_06_35_
GTTTGACACAGTAGACCACAAGACACTGCTCACGAGAATGGGAAGGTAAGG
>HN7TS9H03G5M9G length=129 xy=2817_2418 region=3 run=R_2012_05_17_17_06_35_
GGTTGGCTGGTGAGTTAGACGGCTGGCTGGAAGCTAGACGGCTGGCTGGTGAGCTAGATGACTCGACTGGCTGGCTGGCGAGCTAGGACGCTGGCTGGCTGGCGAGCTAGGATGGCTGGCTGGCTGGCT
>HN7TS9H03G9WLM length=42 xy=2866_0440 region=3 run=R_2012_05_17_17_06_35_
CGGTGAGGTGCTGTGAAGTGGCACCTCACCGATACGTGGCGT
>HN7TS9H03FMCGI length=51 xy=2187_2816 region=3 run=R_2012_05_17_17_06_35_
GTAGCTAGACAGTTGGCTGGCTGGCTAGCTAGACAGCTGGCTGGCTGGCTA
>HN7TS9H03HG7JF length=42 xy=2949_1241 region=3 run=R_2012_05_17_17_06_35_
GCATGTAAATACATGCTTCGCTGCTGTTGGCTCAGCCAATGC
>HN7TS9H03FS875 length=143 xy=2266_1635 region=3 run=R_2012_05_17_17_06_35_
GCGTTTATAGATGTGAGAAAGGCTGATAATGTGGTGCAGCTGGCTGAGTCAACATAATAGTACATTACGTTACGATTGCATTGGTAATGGGAGCGACAATACAGTAGTACCTTACATTACATTGCATATCAGTGCTGGCTCTG
>HN7TS9H03FG43P length=199 xy=2128_1667 region=3 run=R_2012_05_17_17_06_35_
ACAGCCAGATAGGCAGATATAAGCCTGTACAGCTAGATATAGCACAAACTGACTGTACAGCCAGATAGGCAGATATAAGCCTGTACAGCTAGATATAGCACAAACTGACTGTACGAGCCAGATAGGCAGATATAAGCCTGTACAGCTAGATATAGCACAACTGAACTGTACAGCCAGATAGGCAGATATAAGCCTGTAC
>HN7TS9H03F6K6R length=142 xy=2418_1073 region=3 run=R_2012_05_17_17_06_35_
CTGGGAAGCGAAGGCCAGACACTGCGGGTCGTTACTTTCCTCGGGAACAATCTGATATCAAACAATAGACTGCTGTATTGGGCCACCTCACGAACGAGCGTTCCACGTGCACAGGCACAACGCAGGTGGGGCGACGGATACC
>HN7TS9H03GF3RD length=92 xy=2526_2679 region=3 run=R_2012_05_17_17_06_35_
GTACAGTCAGTTTGTGCTATATCTAGCTGCACAGGCTTATATCTGCCTATCTGGCTGTACAGTCAGTTTGTGCTATATCTAGCTTGACACGA
>HN7TS9H03FR4G0 length=53 xy=2253_2066 region=3 run=R_2012_05_17_17_06_35_
ACTGACTGTACAGCCAGATAGGCGAGATATAAGCCTGTACAGCTAGATATAGC
>HN7TS9H03HATBM length=47 xy=2876_1888 region=3 run=R_2012_05_17_17_06_35_
CTGTACAGCTAGATATAGCACAAACTGACTGTACAGCCAGATAGGCA
>HN7TS9H03FUBVD length=110 xy=2278_2567 region=3 run=R_2012_05_17_17_06_35_
AAAGAATCACATGGATTTTCAGTGCGCTTTTATCTCTCTGGTGGTAAACCATGTATATATGTTTGGAAGTTGGAATTAAATGAAGAACTCCTGAATCCAATACGTGGCGT
>HN7TS9H03G2SHH length=70 xy=2785_0291 region=3 run=R_2012_05_17_17_06_35_
ATATCTAGCTGTACAGGCTTATATCTGCCTATCTGGCTGTAGAGTCAGTTTGTGCTATATCTAGCTGTAC
>HN7TS9H03GFAD3 length=97 xy=2517_1481 region=3 run=R_2012_05_17_17_06_35_
GATATAGCACAAACTGACTGTACAGCCAGATAGGCAGATATAAGCCTGTGCAGCGTAGATATAGCAACAACTGACTGTACAGCCAGATAGGCAGATA
>HN7TS9H03FH910 length=38 xy=2141_1494 region=3 run=R_2012_05_17_17_06_35_
GTGCTATATCTAGCTGCACAGGCTTATATCTGCCTATC
>HN7TS9H03FQU83 length=88 xy=2239_0805 region=3 run=R_2012_05_17_17_06_35_
GATGCTCCACTCCAGCATATCTTAGATTTCCTATTCTCGAGGAAGGACCTGATCCAATCACACGCTTGTGGTGAACAGTTTCCCTCTG
>HN7TS9H03FRKXD length=45 xy=2247_1311 region=3 run=R_2012_05_17_17_06_35_
AGATATAGCACAAACTGACTGTACAGCCAGATAGGCAGATATAAG
>HN7TS9H03GDTWD length=66 xy=2500_3083 region=3 run=R_2012_05_17_17_06_35_
ACAGTCAGTTTGTGCTATATCTAGCTGCACAGGCTTATATCTGCCTATCTGGCGTGTACGACGTCT
>HN7TS9H03F6RBB length=52 xy=2420_0821 region=3 run=R_2012_05_17_17_06_35_
AGACGGCTGGCTGGCTGGCGAGCAAGACAGCTGGATGGCGAGCTAGACGGCT
>HN7TS9H03F9OUT length=202 xy=2453_2435 region=3 run=R_2012_05_17_17_06_35_
GTGCTATATCTAGCTGCACAGGCTTATATCTGCCTATCTGGCGTGTACGAGTCAGTTTGTGCTATATCGTAGCTGCACAGGCTTATATCTGCCTATCTGGCTGTACAGTCAGTTTGTGCTATATCGTAGCTGCACAGGCTTATATCTGCCTATCTGGCTGTCAGTCAGTTTGTGCTATATCGTAGCTGCACTAGGCTTATAT
>HN7TS9H03F229V length=324 xy=2378_1729 region=3 run=R_2012_05_17_17_06_35_
TGTGCTATATCTAGCTGTACAGGCTTATATCTGCCTATCTGGCTGTACAGTCAGTTTGTGCTATATCTAGCTGTACAGGCTTATATCTGCCTATCTGGCTGTAGAGTCAGTTTGTGCTATATCTAGCTGTACAGGCTTATATCTGCCTATCTGGCTGTAGAGTCAGTTTGTGCTATATCTAGCTGTACAGGCTTATATCTGCCTATCTGGCTGTAGAGTCAGTTTGTGCTATATCTAGCTGTCAAGGCTTATATCGTGCCTATCTGGCTGTAGAGTCAGTTTTGTGCTATAGTCTAGCTGTACAGGCTTATATCGTGCCTATCT
>HN7TS9H03FP2F3 length=40 xy=2230_0337 region=3 run=R_2012_05_17_17_06_35_
TGGCTGGCGAGCTAGACAGCTGGCTGGCTGGCGAGCTAGA
>HN7TS9H03FX3S5 length=206 xy=2321_2615 region=3 run=R_2012_05_17_17_06_35_
GAGGAGGAGGAGGAGGAGGAGGAGGAGGAGGAGGAGGAGGAGGAGGAGGAGGAGGAGGAGGAGGAGGAGGAGGAGGAGGAGGAGGAGGAGGAGGAGGAGGAGGAGGAGGAGGAGGAGGAGGAGGAGGAGGAGGAGGAGGAGGAGGAGGAGGAGGAGGAGGAGGAGGAGGAGGAGGAGGAGGAGGAGGAGGAGGAGGAGGAGGAGGA
>HN7TS9H03GSFF0 length=77 xy=2667_0158 region=3 run=R_2012_05_17_17_06_35_
AGATATAAGCCTGTACAGCTAGATATAGCACAAACTGACTGTACAGCCAGATAGGCAGATATAAGCCTGTACAGCTA
>HN7TS9H03FZRNB length=70 xy=2340_2341 region=3 run=R_2012_05_17_17_06_35_
TGCTATATCTAGCTGCACAGGCTTATATCTGCCTATCTGGCTGTAGAGTCAGTTTGTGCTATATCTAGCT
>HN7TS9H03FSL8H length=30 xy=2259_0511 region=3 run=R_2012_05_17_17_06_35_
CTGGCTGCCTGGCTAGCTAGATAGCTGTCT
>HN7TS9H03G6H3T length=37 xy=2827_1431 region=3 run=R_2012_05_17_17_06_35_
GGAGTTATCTTAGTGGTGTCTGCAGTGTGGAGCCNCG
>HN7TS9H03GHETY length=32 xy=2541_2244 region=3 run=R_2012_05_17_17_06_35_
GGCTAGCTAGATGGCTGGCTAGCTAGATGGCT
>HN7TS9H03GON84 length=42 xy=2624_1078 region=3 run=R_2012_05_17_17_06_35_
GTACAGACCAGATAGGTCAGATTATAAGCCTCGTGCAGCTTA
>HN7TS9H03G817V length=171 xy=2856_2025 region=3 run=R_2012_05_17_17_06_35_
AGTCAGTTTGTGCTATATCTAGCTGCACAGGCTTATATCTGCCTATCTGGCTGTACAGTCAGTTTGTGCTATATCTAGCTGCGACAGGCTTATATCTGCCTATCTGGCTGGTACAGTCAGTTTGTGCTATATCTAGCTGCGCAGGCTTATATCTGCCTAGCTGGCTGGTAC
>HN7TS9H03G93LN length=86 xy=2868_1321 region=3 run=R_2012_05_17_17_06_35_
ACGGCTGGCGGGCAGGTTAGCTAGATGGCTGGCTAGCTAACCAGCCAGCCAGCCATCTAGCTAACCTGCCCGCCAGCCGTATACGT
>HN7TS9H03GGY2F length=77 xy=2536_2293 region=3 run=R_2012_05_17_17_06_35_
GTCTAGCTAGCCAGCCAGCCAGCCAGCCATCTAGCTAGCCAGTCAGCCAGCCATCTAGCTAGCCAGCCATCTAGACT
>HN7TS9H03GLEU1 length=102 xy=2587_0491 region=3 run=R_2012_05_17_17_06_35_
AGAAGGGTGAGCCATGGAGTAACAGGGAGCATACAAGCAGAGCTTCAGAGACGGGTGAGCCGATGGAGTAACAGAGAGCATGCAAGCAGAGCTTCAGAGAGT
>HN7TS9H03GUZ87 length=53 xy=2696_1657 region=3 run=R_2012_05_17_17_06_35_
ATATAGCACAAACTGACTCTACAGCCAGATAGGCAGATATAAGCCTGTACAGC
>HN7TS9H03FTHMK length=67 xy=2269_0234 region=3 run=R_2012_05_17_17_06_35_
CTGTACAGGCAGATATAAGCCTGTGCAGCTAGATATAGCAACAACTGACTGTACAGCCAGATAGGCA
>HN7TS9H03FYFRW length=50 xy=2325_1738 region=3 run=R_2012_05_17_17_06_35_
GGTGAGCTAGACGGCTGGCTGGTGAGCTAGATGGCTGGCTGGTAACTGAC
>HN7TS9H03FWUL3 length=51 xy=2307_1385 region=3 run=R_2012_05_17_17_06_35_
CTAGATGGCTGGTGAGCTAGATGGCTGACTAGCTAGATGGCTGGCTGGCTA
>HN7TS9H03GT1VC length=47 xy=2685_2150 region=3 run=R_2012_05_17_17_06_35_
GGAATGATGTTTAGGTGGCTCTGGTATAGTGTTCTGTAATAGGAGTA
>HN7TS9H03G1EKL length=45 xy=2769_1139 region=3 run=R_2012_05_17_17_06_35_
ATGCAGGCAACCACGCAAACTACCTTCTCCTACGTACTCCTACAC
>HN7TS9H03GWQNU length=188 xy=2716_0616 region=3 run=R_2012_05_17_17_06_35_
TGCTATATCTAGCTGCACAGGCTTATATCTGCCTATCTGGCTGTACAGTCAGTTTGTGCTATATCTAGCTGCACAGGCTTATATCTGCCTATCTGGCTGTACAGTCAGTTTGTGCTATATCTAGCTGCACAGGCTTATATCTGGCCTATCTGGCTGTACAGTCAGTTTGTGCTATATCTAGCTGCACA
>HN7TS9H03F1VVC length=155 xy=2364_2822 region=3 run=R_2012_05_17_17_06_35_
ATCTGGCTGTAGAGTCAGTTTGTGCTATATCTAGCTGTACAGGCTTATATCTGCCTATCTGGCGTGTAGAGTCGAGTTTGTGCTATATCTAGCTGTACAGCTTATATCTGCCTATCTGCGTGTAGAGTCGAGTTTGTGCTATATCTAGCTGTACA
>HN7TS9H03HC6XT length=54 xy=2903_2255 region=3 run=R_2012_05_17_17_06_35_
GACTGACTAAAGGAGCAATAGCGGCTGACTGTAAAGGAGCAATAGCGACTGGCT
>HN7TS9H03F8V1J length=55 xy=2444_1957 region=3 run=R_2012_05_17_17_06_35_
AAATTCATGTTTGACAAATCGACACTACAAGCCATTATGTTTTGTTTGCCTCGGT
>HN7TS9H03F0SET length=144 xy=2352_0835 region=3 run=R_2012_05_17_17_06_35_
TCCACTTGCAGAACTTGTAATCACCACTTGCAGAGCTTGCAGTCTCCACTTTCAGAGCTTGCAGTCTCCACTTGTCAGAGCCTGCAGTCTCACTTGCAGAGCTGCAGTCTCACTTAGCGATGCTGCAGTCTCACGTTGCAGAGC
>HN7TS9H03GFP04 length=150 xy=2522_1270 region=3 run=R_2012_05_17_17_06_35_
TGGCGCTATAAGCAATTAATATCACGGATGTAATCAGAGCGTCCACAGACTCATATTTCTTAATTGAATATACCAACTATGGTAATAACAGGCGTATACCAACTATGGTAGTGCCTGCGCCAGATTAGTAGCCATACAGCGCTATACAAG
>HN7TS9H03FV7LF length=87 xy=2300_0225 region=3 run=R_2012_05_17_17_06_35_
TAGCTCACAGGCCAGCCAGCCAGCAGTCTAGCTCACCAGCCAGCCAGCAAGCCATCTAGCTTGCCAGCCAGCCAGCTGTCTAGCTCA
>HN7TS9H03GMBDQ length=116 xy=2597_1676 region=3 run=R_2012_05_17_17_06_35_
CAGCTGGCTGGCTGGCTCGCCGACTGGCTGGCGTGGCGTCGACAGCTGGCTGGCAAGAGTAGATGGCTGGCTGGTGAGTTAGATGGCTGGCTAGCTAGATGGCTGGCTGGCTGGCT
>HN7TS9H03GJLM8 length=85 xy=2566_1986 region=3 run=R_2012_05_17_17_06_35_
TGGCTAGCTAGACAGCTGGCTGTCTGGCTATCTAGAAGGCTGGCAAGCTGGCTAGCTAGACGGCTTGCTGGCTGGATAACTAGAA
>HN7TS9H03GUQQ0 length=41 xy=2693_1626 region=3 run=R_2012_05_17_17_06_35_
ACAAACTGACTGTACAGCCAGATAGGCAGATATAAGCCCGT
>HN7TS9H03GYU7L length=67 xy=2740_1519 region=3 run=R_2012_05_17_17_06_35_
GGCAAGGTAGACGGCTGGCTGGCAAGATAGACGGCTGGCTGGCGAGCTAGACGGCTGGCTGGCTGGT
>HN7TS9H03GO9Y0 length=36 xy=2631_0554 region=3 run=R_2012_05_17_17_06_35_
GCTGTAGAGTCAGTTTGTGCTATATCTAGCTGTACA
>HN7TS9H03GQ4XL length=101 xy=2652_1319 region=3 run=R_2012_05_17_17_06_35_
ATATAGCACAAACTGACTGTACAGCCAGATAGGCAGATATAAGCCTGTAGAGCTAGATATAGCACAAACTAGACTGTACAGCCGAGATAGGCAGATATAAG
>HN7TS9H03HA2UX length=61 xy=2879_1959 region=3 run=R_2012_05_17_17_06_35_
GTACAGGCTTATATCTGCCTATCTGGCTGTACAGTCAGTTTGTGCTATATCTAGCTGTACA
>HN7TS9H03FIFJL length=46 xy=2143_0415 region=3 run=R_2012_05_17_17_06_35_
CAAAATAGATGGCTGGCTGGCGAGGTAGACGGCTGGCTAGCTAGAC
>HN7TS9H03FOVIZ length=178 xy=2216_2057 region=3 run=R_2012_05_17_17_06_35_
TCCTAGGTATCTAGTACTATAGAAGCTAGGCTGGGAGTTATACATGGGAGGATTTTACTATAAGATTTACTTGTATTTTCTAGAACCTCTGAGACTCTGAAGAGGACCTTGAGAACTTGAAAACTGAAGACACTCCTATCCTGATTCCTCTCTGGTGGCACTGGCCTACTGGGACAGA
>HN7TS9H03GJPC9 length=99 xy=2567_2715 region=3 run=R_2012_05_17_17_06_35_
ACAGCCAGATAGGCAGATATAAGCCTGTACAGCTAGATATAGCACAAACTGACTGTACAGCCAGATAGGCAGATATAAGCCTGTAAGCTGATATAGCAC
>HN7TS9H03GRW9V length=90 xy=2661_1185 region=3 run=R_2012_05_17_17_06_35_
CTAGAGAAGAGGCACGCGAGAGCAAAAGCACAGAGCAGGCAGGGAACGCGCGGTAGCGAGGCGAACCGAGCAGCTGTGTGAACGCCACGT
>HN7TS9H03HCNLR length=119 xy=2897_1773 region=3 run=R_2012_05_17_17_06_35_
ACAGATTTCAAGAACAGTCACTGCTGGTGGTGAATTTGCTCGGTGCTTGCCTTTGCCACACAACTACAAGAAGAGTACAAGCTGGACTTTTATCATATGCTGCTGTGCCGCTGATCTGA
>HN7TS9H03GI2K9 length=76 xy=2560_1867 region=3 run=R_2012_05_17_17_06_35_
GGCAGATATAAGCCTGTACAGCTAGATATAGCACAAACTGACTGTACAGCCAGATAGGCAGATATAAGCCTGTACA
>HN7TS9H03HB9W7 length=50 xy=2893_0425 region=3 run=R_2012_05_17_17_06_35_
GTAAAGCTAGATATAGCACAAACTGACTCTACAGCCAGATAGGCAGATAT
>HN7TS9H03GYZHB length=125 xy=2741_2957 region=3 run=R_2012_05_17_17_06_35_
ACGAACACGCTCACAAGCTCAGGAACTGTAACACAAACGAACGCAAGCAGAGACTTACACAGACAAGGAGGCAGGCACTAAAGACAACTCACGTACACGCACTCACACAAGGCACACAGGGAGTA
>HN7TS9H03F8JEU length=111 xy=2440_1972 region=3 run=R_2012_05_17_17_06_35_
CATTCCTGATCTTACCGTGTTGGAGAGAGGAGTCCAAGGAGATAGCGCAGTGTGCTGTTCTCCTGTGTTGCTGTACCACGTCAGTACAGCCGAGGCCTAGTGGTGAGCCGG
>HN7TS9H03FUMQT length=60 xy=2282_0275 region=3 run=R_2012_05_17_17_06_35_
GGCTGTACAGTCAGTTTGTGCTATATCTAGCTGCACAGGCTTATATCTGCCTAGTCTGGC
>HN7TS9H03F026S length=48 xy=2355_2514 region=3 run=R_2012_05_17_17_06_35_
GCTAGATATAGCACAAACTGACTGTACAGCCAGATAGGCAGATATAAG
>HN7TS9H03FRLM4 length=118 xy=2247_2238 region=3 run=R_2012_05_17_17_06_35_
ATCTGGCTGTACAGCCAGTTTGTGCTATATCTAGCTGTACAGGCTTATATCTGCCTATCTGGCTGTACAGTCAGTTTGTGCTATATCGTAGCTGTACAGGCTTATATCTGCCTACTGT
>HN7TS9H03FK0M4 length=69 xy=2172_2286 region=3 run=R_2012_05_17_17_06_35_
ATATCTAGCTGCACTAGGCTTATATCTGCCTATCTGGCTGTACAGTCAGTTTGTGCTATATCTAGCTGC
>HN7TS9H03FN76F length=130 xy=2209_0469 region=3 run=R_2012_05_17_17_06_35_
AGTGCCTTGGAGCAGGTCATTACGGTGGTGCGAGGTCGAGTGCCTTGGTGACGAGGTCAGTGGCCTTGGTGCAGGTCAGTGCCGTTGGTGAGTCGAGTGCCTTGGTGCAGGTCAGTGCGTGAGCAGGTCA
>HN7TS9H03HAYDK length=87 xy=2878_0246 region=3 run=R_2012_05_17_17_06_35_
AGATATAAGCCTGTGCAGCTAGATATAGCACAAACTGACTGTACAGCCAGATAGGCAGATATAAGCCTGTACAGCTAGTACTAGTAG
>HN7TS9H03HGK3O length=225 xy=2942_0834 region=3 run=R_2012_05_17_17_06_35_
CAGCTAGATATAGCACAAACTGACTGTACAGCCAGATAGGCAGATATAAGCCTGTGCAGCTAGATATAGCACGAAACTGACTGTACAGCCAGATAGGCAGATATAAGCCTGTGCAGCTAGATATAGCACAAACTGACTGTACAGCCAGATAGGCAGATATAAGCCTGTGCAGCTAGATANAGCACAAACTGACTGTACAGCCAGATAGGCAGATATAAGCCTGTG
>HN7TS9H03GACRQ length=94 xy=2461_0660 region=3 run=R_2012_05_17_17_06_35_
CTTCAGCTTGGCAAGGAAACAGAGCCAGTGTCACAAGTTGTATCAGTCAGAGGTCTTGAGAGTGCAGGAAACAGAGCCAGTGTCACAAGTATTA
>HN7TS9H03GDU6Z length=74 xy=2501_0665 region=3 run=R_2012_05_17_17_06_35_
GTTTGTGCTATATCTAGCTGCACAGGCTTATATCTGCCTATCTGGCTGTACAGTCAGTTTGTGCTATATCTAGC
>HN7TS9H03GTEDI length=71 xy=2678_0372 region=3 run=R_2012_05_17_17_06_35_
TATATCTAGCTGCAACAGGCTTATATCGTGCCTATCTGGCTGTACAGTCAGTTTGTGCTATATCTAGCTGC
>HN7TS9H03GYCC9 length=37 xy=2734_1675 region=3 run=R_2012_05_17_17_06_35_
ATCTAGCTGTACAGGCTTATATCTGCCTTCTGGTGTA
>HN7TS9H03F1MHZ length=430 xy=2361_2965 region=3 run=R_2012_05_17_17_06_35_
CTCNCTCNCTCTCTCTCTCTCTCTCTCTCTCTCTCTCTCTCTCTCTCTCTCTCTCTCTCTCTCTCTCTCTCTCTCTCTCTCTCTCTCTCTCTCTCTCTCTCTCTCTCTCTCTCTCTCTCTCTCTCTCTCTCTCTCTCTCTCTCTCTCTCTCTCTCTCTCTCTCTCTCTCTCTCTCTCTCTCTCTCTCTCTCTCTCTCTCTCTCTCTCTCTCTCTCTCTCTCTCTCTCTCTCTCTCTCTCTCTCTCTCTCTCTCTCTCTCTCTCTCTCTCTCTCTCTCTCTCTCTCTCTCTCTCTCTCTCTCTCTCTCTCTCTCTCTCTCTCTCTCTCTCTCTCTCTCTCTCTCTCTCTCTCTCTCTCTCTCTCTCTCTCTCTCTCTCTCTCTCTCTCTCTCTCTCTCTCTCTCTCTCTCTCTCTCTCTCTCTCTCTCTCT
>HN7TS9H03GD4LT length=36 xy=2504_0575 region=3 run=R_2012_05_17_17_06_35_
ATATGAGGTCAGAACATGGCGTGAGATATGAGGTCA
>HN7TS9H03GTYGB length=109 xy=2684_1817 region=3 run=R_2012_05_17_17_06_35_
GCTAGATGGCTGGCTGGCTAGCTAGACAGCTAGCTGGCTAGCTAGACGCTGGTGCTAGGCTAGGATGGCTGGCTGGCGTAGCGTAGCTGGACTGGCTGGCGAGTCGTAG
>HN7TS9H03F4R9U length=408 xy=2397_2960 region=3 run=R_2012_05_17_17_06_35_
GTGTGTGTNTNTGTGTGTGTGTGTGTGTGTGTGTGTGTGTGTGTGTGTGTGTGTGTGTGTGTGTGTGTGTGTGTGTGTGTGTGTGTGTGTGTGTGTGTGTGTGTGTGTGTGTGTGTGTGTGTGTGTGTGTGTGTGTGTGTGTGTGTGTGTGTGTGTGTGTGTGTGTGTGTGTGTGTGTGTGTGTGTGTGTGTGTGTGTGTGTGTGTGTGTGTGTGTGTGTGTGTGTGTGTGTGTGTGTGTGTGTGTGTGTGTGTGTGTGTGTGTGTGTGTGTGTGTGTGTGTGTGTGTGTGTGTGTGTGTGTGTGTGTGTGTGTGTGTGTGTGTGTGTGTGTGTGTGTGTGTGTGTGTGTGTGTGTGTGTGTGTGTGTGTGTGTGTGTGTGTGTGTGTGTGTGTGTGTGTGTGTGTGT
>HN7TS9H03GO2OD length=37 xy=2628_3387 region=3 run=R_2012_05_17_17_06_35_
GGCTGTACAGTCAGTTTGTGCTATATCTAGCTGCACA
>HN7TS9H03GRTIW length=38 xy=2660_0422 region=3 run=R_2012_05_17_17_06_35_
CTATATCTAGCTGCACAGGCTTATATCTGCCTATCTGG
>HN7TS9H03GAK2Q length=168 xy=2463_3232 region=3 run=R_2012_05_17_17_06_35_
GACTTGCTGGCTGGCTGGTGAGCTAGACGGCTGGCTGGCTGGCAAGCTAGACGGCTGGCTGGCGAGCTAGACAGCTGGCTGGCTGGCAAGCTAGATGGCTGGCTGGCTGACGAGCTAGACGGCTGACTGGCTGGTAAGCTAGATGGCTGGCTGGCTGGTGAGCTAGAC
>HN7TS9H03F7535 length=92 xy=2436_1123 region=3 run=R_2012_05_17_17_06_35_
AGATATAAGCCTGTGCAGCTAGATATAGCACAAACTGACTGTACAGCCAGATAGGCAGATATAAGCCTGTACAGCTAGATATAGCACAAACT
>HN7TS9H03GALY2 length=107 xy=2464_0300 region=3 run=R_2012_05_17_17_06_35_
ACAGCCAGATAGGCAGATATAAGCCTGTGCAGCTAGATATAGCAACAACTGACTGTACAGCCAGATAGGCAGATAGTAACCGCGTTGCAGCTAGATATAGCACAAAC
>HN7TS9H03F0V48 length=213 xy=2353_1578 region=3 run=R_2012_05_17_17_06_35_
GTACAGTCAGTTTGTGCTATATCTAGCTGCACAGGCTTATATCTGCCTATCTGGCTGTACAGTCAGTTTGTTGCTATATCTAGCTGCACAGGCTTATATCGTGCCTATCTGGCTGTACAGTCAGTTTGTGCTATATCTAGCTGCACAGGCTTATANCGTGCCTATCTGGCTGTACAGTCAGTTTGTGCTATATCGTAGCTGCACAGGCTTATA
>HN7TS9H03F35EK length=178 xy=2390_1994 region=3 run=R_2012_05_17_17_06_35_
TATGAGGCTCGCCGTCATCCATAAGTGGCAACAAAGAAGCTGGGTTCGAGGATAGCGCAGCGAGTTAGGATGATCTTAGGAGCAGACAACAGTAATAGTTCATATTTTTAGTCTTGACTGCAACAATGGCTCTAATTTACCTTTTAACAACAGTGCTGACACTGCGTGTGGTACCGCC
>HN7TS9H03GDJW8 length=63 xy=2497_2442 region=3 run=R_2012_05_17_17_06_35_
AACAGACATTGCAGTAACAAACATAAAGACAGATGCTGAGCTAAAACATTAACTAAGAAGTGG
>HN7TS9H03F82GI length=76 xy=2446_2080 region=3 run=R_2012_05_17_17_06_35_
GATTTGACTTCCAGAGCCGATATCTCCTCAACTAGTTTGGTCGCATTGGAATTGGAGAGAGACAGCACTTCATCTG
>HN7TS9H03FWD7U length=145 xy=2302_0616 region=3 run=R_2012_05_17_17_06_35_
TAACAGGTAAGGAGATGATCAGCATGAATTATGAAAGAGGAGAGGTTAAGAACTAACAGGTAAGGAGATGATCAGCATGAATTATGAAAGAGGAGAGGTTAAGAACTACAGGTAAGGAGATGATCAGCATGAATTATGAAAGAGG
>HN7TS9H03GRGYZ length=88 xy=2656_0537 region=3 run=R_2012_05_17_17_06_35_
GCTTATATCTGCCTATCTGGCTGTACAGTCACTTTGTGCTATATCTAGCTGCACAGGCTTATATTCGCTACTCTGGCGTGTACGAGTC
>HN7TS9H03F7THL length=85 xy=2432_1143 region=3 run=R_2012_05_17_17_06_35_
AGATATAAGCCTGTACAGCTAGATATAGCACAAACTAGACTGTACAGCCAGATAGGCAGATATAAGCCTGTAGCGAGCGTAGATA
>HN7TS9H03FT93E length=45 xy=2278_0264 region=3 run=R_2012_05_17_17_06_35_
GCCTGCCAGCCTTCTAGATAGCCAGCCAGCCAGCTGTCTAGCTAG
>HN7TS9H03GTR78 length=34 xy=2682_1942 region=3 run=R_2012_05_17_17_06_35_
CACAAACTGACTGTACAGCCAGATAGGCAGATAT
>HN7TS9H03GRI6C length=48 xy=2656_3394 region=3 run=R_2012_05_17_17_06_35_
CCACGATAGGCGAGATATAAGACCTCGTGCAGCTAGATATAGCACAAA
>HN7TS9H03GZNL2 length=60 xy=2749_1464 region=3 run=R_2012_05_17_17_06_35_
TGTTTACCAGTGTACCTGTGTTCTTGTATGCCTGTGTGCATGTGTACCTGTGTACCTGTG
>HN7TS9H03GEKQE length=67 xy=2509_0996 region=3 run=R_2012_05_17_17_06_35_
AGTCAGTTTGTGCTATATCTAGCTGCACAGGCTTATATCTGCCTATCTGGCTGTACAGTCAGTTGTG
>HN7TS9H03HEBFK length=71 xy=2916_1486 region=3 run=R_2012_05_17_17_06_35_
CAAACTGACTGTACAGCCAGATAGGCAGATATAAGCCTGTGCAGCTAGATATAGCACAAACTGACTGTACA
>HN7TS9H03G85RB length=145 xy=2857_2517 region=3 run=R_2012_05_17_17_06_35_
CTATATCTAGCTGCACAGGCTTATATCTGCCTATCTGGCTGTACAGTCAGTTTGTGCTATATCTAGCTGCACAGGCTTATATCTGCCTATCTGGCTGTACAGTCAGTTTGTGCTATATCTAGCTGCACAGGCTTATATCTGCCTA
>HN7TS9H03FP58K length=36 xy=2231_1154 region=3 run=R_2012_05_17_17_06_35_
GCTGTCTAGCTAGCCAGCCAGCCAGCCGTCTAGCTA
>HN7TS9H03G29KE length=57 xy=2790_1948 region=3 run=R_2012_05_17_17_06_35_
ATGTAAATGTTGCAGAGCAGAGGAGAAAGCGATGAAGCTTGTGGCACTCCACAGGTC
>HN7TS9H03G8UT9 length=94 xy=2854_0655 region=3 run=R_2012_05_17_17_06_35_
CCTGGCTTTTGTGCTCTGTAAATGTTAAAAACAGCAATGTGATAGCACCTAACAGAGATGGAACACGGTAATCGTCTTGAACAGTCAGTCCGGT
>HN7TS9H03GITB2 length=143 xy=2557_2160 region=3 run=R_2012_05_17_17_06_35_
AGTTTGTGCTATATCTAGCTGCACAGGCTTATATCTGCCTATCTGGCTGTAGAGTCAGTTTGTGCTATATCTAGCTGCACGAGTCTTATATCTGCCTATCTGGCTAGGTACAGTCCAGGTTTGTGCTATATCTAGCTGCACTA
>HN7TS9H03G3LNA length=60 xy=2794_1220 region=3 run=R_2012_05_17_17_06_35_
CACAAACTGACTGTACAGCCAGATAGGCAGATATAAGCCTGTGCAGCTAGATATAGCACG
>HN7TS9H03GA17G length=44 xy=2469_0858 region=3 run=R_2012_05_17_17_06_35_
ATCTGGCTGTACAGTCAGTTTGTGCTATATCTAGCTGTACAGGC
>HN7TS9H03F4POI length=30 xy=2396_3696 region=3 run=R_2012_05_17_17_06_35_
TCTAGCTGCACAGGCTTATATCTGCCTACT
>HN7TS9H03HAP2C length=117 xy=2875_1762 region=3 run=R_2012_05_17_17_06_35_
TATCTAGCTGCACAGGCTTATATCTGCCTATCTGGCTGTACAGTCAGTTTGTGCTATATCTAGCTGACGACAGGTCTTAGTATCGTGCCTATCTGGCTGTACAGTCAGTTTGTGCTA
>HN7TS9H03GX5RI length=60 xy=2732_1308 region=3 run=R_2012_05_17_17_06_35_
GGCTGGCTAGCTAGATGGCTGACTAGCTAGATGGCTCACTGGCTGGCAAGCTAGATGGCT
>HN7TS9H03GGN0U length=106 xy=2533_0268 region=3 run=R_2012_05_17_17_06_35_
ACAGGGATTGTTGTAAGTAGTCAGTCACATGACAAATGGCTACAGCCAGGGAATAAATCAAGCACAGAAAAGCAGTATTATTACATGACTTGAACATGTAAAACAA
>HN7TS9H03GYP9N length=50 xy=2738_3305 region=3 run=R_2012_05_17_17_06_35_
TATATCTAGCTGCACAGGCTTATATCTGCCTATCTGGCGTGTACAGTCAG
>HN7TS9H03F8CDO length=68 xy=2438_1050 region=3 run=R_2012_05_17_17_06_35_
AGACATAGGAGCATGGTGAACGTATTCACTCACAAACGTACTTTGCATGTGTGTGATAAAATGTAGCA
>HN7TS9H03HCXM3 length=43 xy=2900_2493 region=3 run=R_2012_05_17_17_06_35_
GACTACGCTTGCTGCCTGGCGAGTCTAGACGGCTGGCTGGCAA
>HN7TS9H03F19ML length=54 xy=2369_0171 region=3 run=R_2012_05_17_17_06_35_
AGCCAGCCAGCCAGCCATCTAGCTAGCCAGCCAGCTGTCTAGCTAGCCAGCCAG
>HN7TS9H03GSFZT length=72 xy=2667_0871 region=3 run=R_2012_05_17_17_06_35_
ATGTAATATTGGAATGGAATATGGAAATGGTTTATGGGAATGGAATATGGGAATGGGATGTGGGAATGGGAA
>HN7TS9H03FQYPI length=70 xy=2240_1188 region=3 run=R_2012_05_17_17_06_35_
TTGCTCGCCAGCCAGCCAGCTGTCTACCTCTCCAGCCACGCCACGCCATCTACGCTCGCCAGCCAGCCGT
>HN7TS9H03F0IQG length=63 xy=2349_0582 region=3 run=R_2012_05_17_17_06_35_
GTGCAAGTTGGGTAAAGTGCTGGATGTCGGTGCGATGAATGAGTGGAGTGTGTAGATTTACTA
>HN7TS9H03FSZ7W length=51 xy=2263_2250 region=3 run=R_2012_05_17_17_06_35_
GGCTGGCTGGCTTGTTTAGCTAGATGGCTGGCTGGCTGGCTAGCTAGCCGC
>HN7TS9H03GHQJ0 length=52 xy=2545_1054 region=3 run=R_2012_05_17_17_06_35_
GTTTAGACTGCCTCTAATATCCAGTAGTGGAGCCTCCNCCACGAGAGAGACC
>HN7TS9H03G928Z length=147 xy=2868_0865 region=3 run=R_2012_05_17_17_06_35_
TTGTTTCTCCTAGCTTGCAAAATGTATACATTTATCCTCCTCGGTGCATGGCACAATCCTATTACTCAATAATATTTGAAACTGGTGTTTTATTAATATTTATTTGAAATGAAACCATCATTCATTCGTAATAATGCNTAAAAAAAT
>HN7TS9H03GG5YR length=100 xy=2538_3041 region=3 run=R_2012_05_17_17_06_35_
ATTCGTTACAAGTTTTCAGAATTACTGTATACTATATTATTCGTATACTGTATACTGTATTATTCGTGAATAGCCATTTGAATGCAGGTCGGCAGCACGG
>HN7TS9H03G0PRR length=115 xy=2761_1765 region=3 run=R_2012_05_17_17_06_35_
TTCACCATGCAAGGCACTCAGTTAAGAATAATATTGTTGCCTTATTTACCATGCAAGGCACTCAGTTAAAAATAAGGTTGATGCCTTATTAGCCGTGCAAGGCACACAGGGGATA
>HN7TS9H03G3ZQ8 length=45 xy=2798_3122 region=3 run=R_2012_05_17_17_06_35_
AGCTAGATCGCTGGCTAGCTAGATGGCTGGCTGGCTAGCTAGAGT
>HN7TS9H03FR26U length=41 xy=2253_0404 region=3 run=R_2012_05_17_17_06_35_
AGCTTGCCAGCCAGCCATCTAGCTCGCCAGCCAGCATTCTA
>HN7TS9H03FP9NB length=75 xy=2232_1477 region=3 run=R_2012_05_17_17_06_35_
TATCTGGCTGTACAGTCAGTTTGTGCTATATCTAGCTGCACAGGCTTATATCTGCCTATCTGGCTGTACGAGTCG
>HN7TS9H03FQRQC length=76 xy=2238_0338 region=3 run=R_2012_05_17_17_06_35_
AGTCAATGAACTGTGCTCATAGCTGTTGGAGTCCTAAACTCGGCTCCACTACTCTACTCCTACGTAACGTACGTGG
>HN7TS9H03HGREQ length=34 xy=2944_0816 region=3 run=R_2012_05_17_17_06_35_
ATTGTAGAGTCAAGTTCATGCATGGCTCCTCCTA
>HN7TS9H03FY321 length=86 xy=2333_0475 region=3 run=R_2012_05_17_17_06_35_
AGCGGTTTTGGTTTGCACAGTCAGCAGTTTTGGTTTGCACAGTCATTGTATTTGGTTTGCACAGTCAGTGGTTTTGGTGTTACACA
>HN7TS9H03FO0WY length=36 xy=2218_0848 region=3 run=R_2012_05_17_17_06_35_
GCCATCTAGCTTGCCAGCCAGCCGTCTAGCTTGCCA
>HN7TS9H03F1QQ9 length=251 xy=2363_0291 region=3 run=R_2012_05_17_17_06_35_
GTGCTATATCTAGCTGCACAGGCTTATATCTGCCTATCTGGCTGTACAGTCAGTTTGTGCTATATCTAGGCTGCACAGGCTTATATCTGCCTATCTGGCTGTACAGTCAGTTTGTGCTATATCTAGGCTGCACAGGCTTATATCTGCCTATCTGGCTGTACAGTCAGTTTGTGCTATATCTAGGCTGCACAGGCTTATATCTGCCTATCTGGCTGTACAGTCAGTTTGTGCTATATCTAGGCTGCACAGGC
>HN7TS9H03GUAXE length=178 xy=2688_1600 region=3 run=R_2012_05_17_17_06_35_
CAAGAAAACAGACAATTTAAATCAATTGAAAATAGGAGTTCTAACAACTGTAGATCACCAGTATTGTATCTTTTACAGATTCAAAATTCTGTTTTAAAATAACACCAGGCTGGGAAAACCATAAATTTTATAAGTAAATACTTTTTCTTACCACTAGAAGGCAGTGCAGCCCACCAGC
>HN7TS9H03F2JIT length=61 xy=2372_0707 region=3 run=R_2012_05_17_17_06_35_
ATCTAGCTAGCCAGCCAGCCAGCCAGCCAGCCATCAAGCTAGCCAGCCAGCCATCTAGCTA
>HN7TS9H03FL2KG length=52 xy=2184_2286 region=3 run=R_2012_05_17_17_06_35_
CTGCACGTGCAGTTGTGTAATCGCAACATATTTTCATTATACAGGTGTGAGT
>HN7TS9H03F8I40 length=85 xy=2440_1618 region=3 run=R_2012_05_17_17_06_35_
ATCTGCCTATCTGGCTGTACAGTCAGTTTGTGCTATATCTAGCTGCGACAGGTCTTATATCTGCCTAGTCTGGCTGTACAGTCAG
>HN7TS9H03G3F18 length=142 xy=2792_2174 region=3 run=R_2012_05_17_17_06_35_
TGGTATGGTAAGAATGTGTGATGGTATAGTAAGAATGGTGATGTATGTAAGAATGGTGATGTATAGTAAGAATGGTGATGTATAGTAAGAATGGTGATGTATAGTAAGAATGGTGATGTATAGTAAGAATGGTGATGTATAG
>HN7TS9H03GN1O9 length=54 xy=2617_0523 region=3 run=R_2012_05_17_17_06_35_
CAAGGCCTGGCAGCGCCGAATTCCAATTCTTCTTTGAGGTAATGTTGATTTCCC
>HN7TS9H03HAXAC length=47 xy=2877_2930 region=3 run=R_2012_05_17_17_06_35_
GGCTGGCTGGCTTGTTTAGCTAGATGGCTGGCTGGCTGGCTAGCTAG
>HN7TS9H03FURA8 length=53 xy=2283_2098 region=3 run=R_2012_05_17_17_06_35_
GCCAGTCAGCCATCTAGCTCGCCAGCCAGCCATCTAGCTTGCCAGCCAGCCGT
>HN7TS9H03FWYZN length=80 xy=2308_2961 region=3 run=R_2012_05_17_17_06_35_
GTACAGGCTTATATCTGCCTATCTGGCGTGTACGTGTCAGTTTGTGCTAGTATCTAGCTGTACAGGCTTATATCTGCCTA
>HN7TS9H03G46RO length=93 xy=2812_1522 region=3 run=R_2012_05_17_17_06_35_
ATAGCACAAACTGACTGTACAGCCAGATAGGCAGATATAAGCCTGTACAGCTAGATATAGCGACAAACGTGACTGTACAGCCAGATAGGCAGA
>HN7TS9H03FXZEF length=79 xy=2320_0997 region=3 run=R_2012_05_17_17_06_35_
GCCTATCTGGCTGTACAGTCAGTTTGTGCTATATCTAGCTGCACAGGCTTATAGTCTGCCTATCTGGCTGTACAGTCAG
>HN7TS9H03FQE7U length=32 xy=2234_0504 region=3 run=R_2012_05_17_17_06_35_
CTGCAGCCTGCTAATATCTTCCCGGTGGNGGT
>HN7TS9H03G03BB length=71 xy=2765_2933 region=3 run=R_2012_05_17_17_06_35_
GTGGAGGCAGTTGAGATGACACATGCATGTTTAACAATTGTGAGTTATAAAGGTACAGTTTATGGTGCCTC
>HN7TS9H03GD948 length=36 xy=2505_3658 region=3 run=R_2012_05_17_17_06_35_
CTATGCACAACAGCTCATGTTCAGAGCCTCATAATT
>HN7TS9H03G5U16 length=89 xy=2820_0236 region=3 run=R_2012_05_17_17_06_35_
AACTGGCTCTACAGCCAGATAGGCAGATATAAGCCTGTACAGCTAGAGTATAGCACAAACTAGACTGTACAGGCCAGATAGGCAGATAT
>HN7TS9H03GMAQ9 length=53 xy=2597_0867 region=3 run=R_2012_05_17_17_06_35_
TTATATCTGCCTATCTGGCTGTACAGTCAGTTTGTGCTATATCTAGCTGCGAC
>HN7TS9H03G8YYY length=35 xy=2855_1912 region=3 run=R_2012_05_17_17_06_35_
TGGCGACATTGCTCATGCCAGCGACTCTGGCCNCT
>HN7TS9H03HDOUV length=57 xy=2909_0901 region=3 run=R_2012_05_17_17_06_35_
GGTTGGCTGGCTAGCTAGACGGCTGGCTGGCTGGCTAGCTAGATGGCTGGCTGGCTA
>HN7TS9H03GR0J0 length=171 xy=2662_1342 region=3 run=R_2012_05_17_17_06_35_
CCTCTTAGGAAAGGTGGAAAATGTATTAGATTGCTGTTGAAATGTAATAGCGCACATTACAAGGAAATGTCCAGCTAAAGACCAAGTAAATGAGAAAATGTAAAAAACTCGAAAATGCATTTGCACACACATGAAATTGATACACGATGATATAGGTGTCGCAGGTCTCAC
>HN7TS9H03HDOGE length=43 xy=2909_0380 region=3 run=R_2012_05_17_17_06_35_
ATATCTGCCTATCTGGCTGTACAGTCAGTTTGTGCTATATCTA
>HN7TS9H03GH2QL length=102 xy=2549_0459 region=3 run=R_2012_05_17_17_06_35_
AGGCTTATATCTGCCTATCTGGCTGTACAGTCAGTTTGTGCTATATCTAGCTGCACAGGCTTATATCGTGCCTATCTGGCTGTACAGTCAGTTTGTGCTATA
>HN7TS9H03F2P6N length=228 xy=2374_1149 region=3 run=R_2012_05_17_17_06_35_
TTATTAAGCAATTAAATCAAAGGTTTACTGTTCAAAGGCGAACAAAACATGTAAATAAAGAGAAACGTGATACAAGCACACTCATTTAGGTGGAATAGCAACTGGATCTGACTTAATTCATAGTAAGGGATGGAGTAGTTCATATTACACAGGGCCTTAGAAATGGCTCCTTTATGTCACGGCTTATTTGGCTTGTTTCGTCTGGTGTGCAAGGCACACAGGGGAGTA
>HN7TS9H03GVOXZ length=51 xy=2704_0885 region=3 run=R_2012_05_17_17_06_35_
GGCAAGGTAGACGGCTGGCTGGCAAGATAGACGGCTGGCTGGCGAGCTAGA
>HN7TS9H03HBUN8 length=74 xy=2888_1142 region=3 run=R_2012_05_17_17_06_35_
CTGGCTGTACAGTCAGTTTGTGCTATATCTAGCTGTACAGGCTTATATCGTGCCGTAGTCTGGCTGTAACGAGT
>HN7TS9H03FLC13 length=64 xy=2176_1993 region=3 run=R_2012_05_17_17_06_35_
AGAGATAGCTCTGCTGTGTAACAAGAAGTAGCAAGAACTGATAATACTGAAAACAACTGTCATA
>HN7TS9H03FNSOQ length=38 xy=2204_0872 region=3 run=R_2012_05_17_17_06_35_
AACTGACTGTACAGCCAGATAGGCAGATATAAAGCCCT
>HN7TS9H03F8DGB length=83 xy=2438_2441 region=3 run=R_2012_05_17_17_06_35_
GCAAAATAGATGGCTGGCTGGCGAGGTAGACGGCTGGTTAGCTAGACGGCTGGATAGCTAGATGGCTGGCTGGCTAGCTAGAT
>HN7TS9H03HB0JV length=64 xy=2890_0569 region=3 run=R_2012_05_17_17_06_35_
CCTGTAAGCTAGATATAGCACAAACTGACTCTACAGCCAGATAGGCAGATATAAGCCTGTAAGC
>HN7TS9H03G8L7Y length=117 xy=2851_1772 region=3 run=R_2012_05_17_17_06_35_
GCACAGGCTTATATCTGCCTATCTGGCTGTACAGTCAGTTTGTGCTATATCTAGCTGCACAGGCTTATATCTGCCTAGTCTGGCTGTACAGTCAGTTTGTGCTATATCTAGCTGCAC
>HN7TS9H03FOKWC length=35 xy=2213_0570 region=3 run=R_2012_05_17_17_06_35_
CTGGCTAGCTAGATGGCTGGCTGGCTGGCTAGCTA
>HN7TS9H03G20I1 length=48 xy=2787_2523 region=3 run=R_2012_05_17_17_06_35_
ATATCTAGCTGCACAGGCTTATATCTGCCTATCTGGCTGTACTGTCAG
>HN7TS9H03GEBE4 length=286 xy=2506_1214 region=3 run=R_2012_05_17_17_06_35_
AGGCAGATATAAGCCTGTGCAGCTAGATATAGCACAAACTGCTGTACAGCCAGATAGGCAGATATAAGCCTGTGCAGCTAGATATAGCACAAACGTGACTGTACAGCCAGATAGGCAGATATAAGCCTGTGCAGCTAGATATAGCACAAACGTGACTGTACAGCCAGATAGGCAGATATAAGCCTGTGCAGCTAGATATAGCACAAACGTGACTGTACAGCCAGATAGGCAGATATAAGCCTGTGCAGCTGATATAGCACAAACGTGACTGTACAGCCAGATAGGC
>HN7TS9H03G1VHT length=53 xy=2774_2591 region=3 run=R_2012_05_17_17_06_35_
CTAGCTCACCAGCCATCCAGCCGTCTAGCTTGCCAGCCAGCCAGTGAGTCATC
>HN7TS9H03GG1ZD length=42 xy=2537_1975 region=3 run=R_2012_05_17_17_06_35_
CTAGTGTGATGGCACTAGGTGTTCAAGTAGTGAGGTCGCCGA
>HN7TS9H03GTPIE length=57 xy=2681_2516 region=3 run=R_2012_05_17_17_06_35_
ATCTGGCTGTACAGTCAGTTTGTGTATATCTAGCTGCACAGGCGTTATATCTGCCTA
>HN7TS9H03GXNSF length=89 xy=2726_2589 region=3 run=R_2012_05_17_17_06_35_
ATTTCCATCAACATGCAACAAGTTTCATCGCAAATGCAGAGGAACACGGAGGCAGATCACTTATATTCTCCAAATCCTTCTGTGACTCC
>HN7TS9H03G51E7 length=44 xy=2822_0289 region=3 run=R_2012_05_17_17_06_35_
GACGAGAGCACTTTTGGCCGCACTTCGGGCTGCACTGCCGCTGT
>HN7TS9H03FH9T6 length=206 xy=2141_1212 region=3 run=R_2012_05_17_17_06_35_
ATATCTGCCTATCTGACTGTACAGTCAGTTTGTGCTATATCTAGCTGCACAGGCTTATATCTGCCTATCTGGCGTGTACAGTCAGTTGTGCTAGTATCTAGCTGCACAGGCTTATATCTGCCTATCTGGCTGTACAGTCAGTTTGTGCTATATCTAGCTGCACAGGCTTATATCTGCCTATCGTGGCTGTACAGTCAGTTTGTGCT
>HN7TS9H03FH52S length=57 xy=2140_0434 region=3 run=R_2012_05_17_17_06_35_
GTACAGCTAGATATAGCACAACTGACTGTACAGCCAGATAGGCAGATATAAGCCTGT
>HN7TS9H03F78LS length=59 xy=2437_0254 region=3 run=R_2012_05_17_17_06_35_
TTTAGCCAGGCAGCCAGCCATCTACTAGCCAGCCAGCCAGCCAGCCATCAAGCTAGGCA
>HN7TS9H03HGFFJ length=31 xy=2940_1677 region=3 run=R_2012_05_17_17_06_35_
AGATATAAGCCTGTACAGCTAGATATAGCAC
>HN7TS9H03GT7DA length=128 xy=2687_1084 region=3 run=R_2012_05_17_17_06_35_
AATGGATGTGGAAGAGCCAGGTCACTGACTTACAATACAGAGCAATGGATGAGGAAGAGCCAGGTCACAACATTACAATACAGAGCAATGGATGTGGGAGAGCCAGGTCACTGTCTTACAATACAAAC
>HN7TS9H03HF8HV length=54 xy=2938_0881 region=3 run=R_2012_05_17_17_06_35_
CTAGCTAGCCAGCCAGCCATCTAGCTAGCCAGCCATCAGCTAGCCAGGCCAGTC
>HN7TS9H03HA5DT length=39 xy=2880_1135 region=3 run=R_2012_05_17_17_06_35_
AGCCATCTAGCCAGCCAACCAGCCAGACAGCCAGCCATC
>HN7TS9H03F795W length=102 xy=2437_2274 region=3 run=R_2012_05_17_17_06_35_
AGCCATCTAGCTAGCCAGCCAGCCATCTAGCTAGCCAGCGATCTAGCTAGCCAGCCAGTAAGCCGTCTAGCCAGCCAGCCATCTAGCTAGCCAGCCAGCCAT
>HN7TS9H03GCGU2 length=67 xy=2485_0972 region=3 run=R_2012_05_17_17_06_35_
GTCCTAAAAGGATTGTCCTTTACATCCTGACTAGTAAAGTGCAAAAGGGCACTTCCTTAAATGGACT
>HN7TS9H03F55NE length=46 xy=2413_1416 region=3 run=R_2012_05_17_17_06_35_
CTAGACAGCTGGCTGGCTGGCTAGCTAGACGGCTGGCTGGCTGGTG
>HN7TS9H03GCUCL length=178 xy=2489_2067 region=3 run=R_2012_05_17_17_06_35_
CTATATCTAGCTGTACAGGCTTATATCTGCCTATCTGGCTGTAGAGTCAGTTTGTGCTATATCTAGCTGTACAGGCTTATATCTGCCTATCTGGCTGTAGAGTCAGTTTGTGCTATATCTAGCTGTACAGGCTATATCTGCCTATCTGGCTGTACAGTCAGTTTGTGCTATATCTAGC
>HN7TS9H03F1YLV length=30 xy=2365_2273 region=3 run=R_2012_05_17_17_06_35_
AAAGTGCTGGATGCTGGTGCGATGAATGAC
>HN7TS9H03GCLTG length=204 xy=2486_3298 region=3 run=R_2012_05_17_17_06_35_
AGAGTCAGTTTGTGCTATATCTAGCTGTACAGGCTTATATCTGCCTATCTGGCGTGTACAGTCAGTTTGTGCTATATCTAGCTGTACAGGCGTTATATCTTCCTACTCTGCGTGGTACAGTCAGTTGTTGCATATCTAGCTGTACAGGCGTTATATCTGCCTATCTGGCTGGTACAGTCAGTTTGTGCTATATCTAGCTGTACA
>HN7TS9H03G4X1Z length=37 xy=2809_2517 region=3 run=R_2012_05_17_17_06_35_
ACTATTATCAGGTGGCAGTCATCTCGGTGGCTCATCC
>HN7TS9H03FYTOD length=29 xy=2329_3371 region=3 run=R_2012_05_17_17_06_35_
CTGCACAGGCTTATATCTGCCTATCTGGC
>HN7TS9H03F636M length=51 xy=2424_1116 region=3 run=R_2012_05_17_17_06_35_
CCGTCTAGCTTGCCAGCCAGCCGTCTAGCTCGCCAGCCAGCCGACTAGCCT
>HN7TS9H03GK6KI length=181 xy=2584_2032 region=3 run=R_2012_05_17_17_06_35_
TCCTAGGTATCTAGTACTATAGAAGCTAGGCTGGGAGTTATACATGGGAGGATTTTACTATAAGATTTACTTGTATTTTCTAGAACCTCTGAGACTCTGAAGAGGACCTTGAGAACTTGAAAACTGAAGACACTCCTATCCTGATTCCTCTCTGGTGGCACTGGCCTACTGGGACAGAGTT
>HN7TS9H03G75PU length=32 xy=2846_0864 region=3 run=R_2012_05_17_17_06_35_
GGCAGCAGCAGTCACTAGGTGTCTCGGGNGGT
>HN7TS9H03GSUCT length=52 xy=2671_3099 region=3 run=R_2012_05_17_17_06_35_
GTACAGTCAGTTGTAGCTATATCTAGCTGCACAGGCTTATATCTGCCTATCT
>HN7TS9H03FJSJ9 length=55 xy=2158_2503 region=3 run=R_2012_05_17_17_06_35_
ACAGGCTTATATCTGCCTATCTGGCTGTACAGTCAGTTTGTGCTATATCTAGCTG
>HN7TS9H03FUQHK length=41 xy=2283_1030 region=3 run=R_2012_05_17_17_06_35_
GCACGGAGCTCCGAATTCGGAGCTCCGTGCATACGTGGCGT
>HN7TS9H03GQSEQ length=38 xy=2648_1472 region=3 run=R_2012_05_17_17_06_35_
ACTATGTTCCTTGAGATGGATTAGGGCACACCNCCAGA
>HN7TS9H03HA6NV length=55 xy=2880_2793 region=3 run=R_2012_05_17_17_06_35_
GCTAGATAGATCGCTGGCTAGCTAAATGGCTGGCTGGCTAGCTAGATGGCTGGCT
>HN7TS9H03FP62Z length=87 xy=2231_2249 region=3 run=R_2012_05_17_17_06_35_
AAAGGCAGCATTAGTGTCATGAAAGAATGAATAAAATATTTATTTGGTGCACTAATTACAACAAGGCTTCAAGGCACACAGGGAGTA
>HN7TS9H03G66Z3 length=53 xy=2835_0929 region=3 run=R_2012_05_17_17_06_35_
AGATGGCTGACTGGCTGGCATGCTAGACGGCTGGCTGGCTGGCTGGCGAGCTA
>HN7TS9H03GNKII length=117 xy=2611_2824 region=3 run=R_2012_05_17_17_06_35_
CTGTACAGTCAGTTTGTGCTATATCTAGCTGTACAGGCTTATATCTGCCTATCTAGCTGTAGAGTCAGTTTGTGCTATATCTAGCTGTACAGGCTTATATCTGCCTGTCTGGCTGTA
>HN7TS9H03F9TIX length=108 xy=2455_0295 region=3 run=R_2012_05_17_17_06_35_
CTAGCCAGACAGCCAGCCAGCCGTATAGCAATCCAGACAGCCAGCCAGTCATTTAGCTAGCCAGACAACCATCCAGCTAGGCAGCCATCCAGCTAGGCAGCCAGCCAG
>HN7TS9H03F0TPY length=190 xy=2352_2532 region=3 run=R_2012_05_17_17_06_35_
AGAGTCAGTTTGTGCTATATCTAGCTGTACAGGCTTATATCTGCCTATCTGGCTGTAGAGTCAGTTTGTGCTATATCTAGCTGTACAGGCTTATATCTGCCTATCTGGCTGTACGTGTCAGTTTGTGCTATATCGTAGCTGACAGGCTTATATCTGCCTATCTGGCTGTAGAGTCAGTTTGTGCTATATC
>HN7TS9H03G4ASG length=42 xy=2802_1038 region=3 run=R_2012_05_17_17_06_35_
AGCTAGCCAGTGATCTAGCTAGCCAGCCAGCCAGCCAGTCTA
>HN7TS9H03GG7TI length=64 xy=2539_1348 region=3 run=R_2012_05_17_17_06_35_
AATCACATATGTTGGCAGCGAATCTGGAACTGCTGGCCATTGTTATTTTGGTCTCTGTGGACGA
>HN7TS9H03GN5HV length=33 xy=2618_1345 region=3 run=R_2012_05_17_17_06_35_
GAATACTGACATGCTACTCTTGGCAATCGGGCG
>HN7TS9H03F3ERB length=29 xy=2382_0229 region=3 run=R_2012_05_17_17_06_35_
GCAGCGTCAGAGCCAGACCTGGGCTTCTA
>HN7TS9H03GKDZK length=55 xy=2575_1854 region=3 run=R_2012_05_17_17_06_35_
AGCCAGCCATCTAGCTAGCCAGCCAGTGAGCCATCTAGCTAGTCAGCCGACTCTA
>HN7TS9H03GR6KN length=50 xy=2664_0949 region=3 run=R_2012_05_17_17_06_35_
GTAAGCTAGATGGCTGGCTGGCAAGCTAGATGGCTGGCTGGTGAGCTAGA
>HN7TS9H03G5SA4 length=67 xy=2819_0766 region=3 run=R_2012_05_17_17_06_35_
GTGTGAATGTTTTGTGAATCATGGCCGACAGGGCCTGCTTCACAAAACATTCACACATACGTGGCGT
>HN7TS9H03GI10H length=44 xy=2560_1119 region=3 run=R_2012_05_17_17_06_35_
ATCGAAATAACCGCGCGTAAACGCGGTGCCACTTTATAAAAATA
>HN7TS9H03GR0TM length=63 xy=2662_1688 region=3 run=R_2012_05_17_17_06_35_
GTGGAAGAGTTAATGCGAACTACTGGCAACTGTCTTATCAAGCATGATGTGCAAGACCAGATC
>HN7TS9H03GWHDM length=73 xy=2713_0872 region=3 run=R_2012_05_17_17_06_35_
TTGTCTATTCTTCCTTGGTGACATCATCAGTCATTTAAAAGAATGTAAGAACAAAGGAGTGAGTGCATTACCA
>HN7TS9H03HGSTH length=38 xy=2944_2643 region=3 run=R_2012_05_17_17_06_35_
ATAGCACAAACTGACTGTACAGCCAGATAGGCAGATAT
>HN7TS9H03GYRL4 length=82 xy=2739_0954 region=3 run=R_2012_05_17_17_06_35_
ATAAACTGTATAAAATGGTCCTTCACTTTCTCTATAATTAGAAATAATGGAGGCCAATGCTAACATTTTAAGGGCGTTGTTA
>HN7TS9H03FNSJE length=43 xy=2204_0680 region=3 run=R_2012_05_17_17_06_35_
TAGGCACAGTGAATGCTCTGCATACTGTAGCCTTGAGCGACAA
>HN7TS9H03G6QUQ length=58 xy=2830_0480 region=3 run=R_2012_05_17_17_06_35_
AAACGTTTTGGGCAATTAGTGCACTGCGCTCGCAGGCCAAAACGAGGGACAAAACTTA
>HN7TS9H03FZZ0J length=60 xy=2343_0897 region=3 run=R_2012_05_17_17_06_35_
GCTAGATGGCTCACTGGTTGGCAAGCTAGATGGCTGGCTAGCTAGACGGCTGGCTGGCTA
>HN7TS9H03G7YWY length=78 xy=2844_0240 region=3 run=R_2012_05_17_17_06_35_
CTAGCTAGCCAGCCAACCAGCTGTCTAGCTAGCCAGCAAGCCCGCTGTCTAGCTAGCCAGCCAGCCAGCCGTCTAGCT
>HN7TS9H03G6XPB length=37 xy=2832_1165 region=3 run=R_2012_05_17_17_06_35_
GAAGCATATGGTGAGAGTAGGTGTGGTGGAGAGGTGT
>HN7TS9H03FXHS9 length=47 xy=2314_2779 region=3 run=R_2012_05_17_17_06_35_
ACGGCAACGAGTACGGAAACGAGCAGCAACGGAACACGCAGCGAGGC
>HN7TS9H03GGSNW length=34 xy=2534_2186 region=3 run=R_2012_05_17_17_06_35_
ATAGGCAGATATAAGCCTGTGCAGCTAGATATAG
>HN7TS9H03FVX73 length=100 xy=2297_0369 region=3 run=R_2012_05_17_17_06_35_
ATTTATGCCTTATCTAGCTCAGGCTTTCTAACCCATGCAGCTTGTGCGCAGGGTCCACTGGCAACAGTATTTTGAGTGTATTCCAATCAACTGTGCTGCA
>HN7TS9H03G1246 length=113 xy=2777_0216 region=3 run=R_2012_05_17_17_06_35_
GATATAGCACAAACTGACTGTACAGCCAGATAGGCAGATATAAGCCTGTACAGCTAGATATAGCACAAACTGACTGTACGAGCCAGATAGGCAGATATAAGCCTGTACAGCTA
>HN7TS9H03F31K1 length=50 xy=2389_1139 region=3 run=R_2012_05_17_17_06_35_
GTTAGCTAGACGGCTGGCGGCAGGTTAGCTAGATGGCTGGCTGGCAGGTT
>HN7TS9H03FRU8Q length=48 xy=2250_2392 region=3 run=R_2012_05_17_17_06_35_
GCTCAAATGTCGAAAACCATTTAACTATATGTGTCTATGTTTACTAAT
>HN7TS9H03G2117 length=88 xy=2788_0413 region=3 run=R_2012_05_17_17_06_35_
CTGCCTATCTGGCTGTACAGTCAGTTTGTGCTATATCTAGCTGCACAGGCTTATAGTCTGCCTATCTGGCTGTACAGTCAGTTTGTGC
>HN7TS9H03FOOXR length=30 xy=2214_1709 region=3 run=R_2012_05_17_17_06_35_
GGAGGACAGAAAGGCAAAACAACTAGGACA
>HN7TS9H03GZEBN length=39 xy=2746_1713 region=3 run=R_2012_05_17_17_06_35_
TGGCTCGCCGGCTGGCTGGCTGGCTCGACAGCTGGCTGG
>HN7TS9H03F407E length=111 xy=2400_2248 region=3 run=R_2012_05_17_17_06_35_
GCCATTTAGCTAGCCAGCCAGCCAGCCATCTAGCTACCAGCCAGCCAGCTGTCTAGCGAGCCAGCCAGCCAGCCATCTAGCTAGCCAGCCAGCCAGCCATCTAGCTAGCCA
>HN7TS9H03GAEBO length=31 xy=2461_2674 region=3 run=R_2012_05_17_17_06_35_
GACGGCTGGCTGGCGAGCTAGACAGCTGGCT
>HN7TS9H03GOW0X length=33 xy=2627_0159 region=3 run=R_2012_05_17_17_06_35_
GCTAGCTAGACGGCTGGCTGGCTAGCTAGACGC
>HN7TS9H03FYRDG length=64 xy=2329_0386 region=3 run=R_2012_05_17_17_06_35_
CTGTGCAGCTAGATATAGCACAAACTGACTGTACAGCCAGATAGGCAGATATAAGCCTGTAGCG
>HN7TS9H03F85K8 length=163 xy=2447_2042 region=3 run=R_2012_05_17_17_06_35_
CAATAGTTTGCAACTTTGTTTGTACACTGACAGCGCTACCTAAACATATTTGACAAGGAACAAATATCTGATAACTGTTGCTTACACAGAATACAAGGCAGTGACAAGTAACAAATACTAAGTGACTGTTGCTTTACACAGAACACAAGGCACACAGGGGATA
>HN7TS9H03HFWEU length=334 xy=2934_1604 region=3 run=R_2012_05_17_17_06_35_
TGACTGGCTATGTGGGTGGGTACTGGCTGCTTGAATGGCAAATGGGTTGTATCCGGCTGCGTACTTGTGTGGCTCACTGGGTGATGGGTGATTGGGTCAATGGATGGGTGAGTGGATGGATGAGTGGATGACTTATTGGGTTAGTGTGTGATCACTAAAAGAGTAAGTAAATCTTCCTCAGTGAAAAGAACAAAAGCAGACTCAGACTCATCTCCAGAGAGTGATAAATATCTACTAAGTGATAGTAACAAATTAGACAGAATAATGGGCAAGCTGGATGCGATGGGAGGGNGTAGGGATGGATGGATGGATGGATGGATGGATGGGAGGGTGA
>HN7TS9H03G76JU length=55 xy=2846_1944 region=3 run=R_2012_05_17_17_06_35_
ACATTTGACCAACAGTCACTGGTTAATTTGCTCGGACCTTGCCACAAAGTACACG
>HN7TS9H03FWTAU length=39 xy=2306_3780 region=3 run=R_2012_05_17_17_06_35_
ATATAGCACAAACTGACTGTACAGCCACGATAGGCGAGA
>HN7TS9H03FYK42 length=50 xy=2327_0500 region=3 run=R_2012_05_17_17_06_35_
TGACTGTACAGCCAGATAGGCAGATATAAGCCTGTGCAGCTAGATATAGC
>HN7TS9H03GLPLT length=223 xy=2590_2127 region=3 run=R_2012_05_17_17_06_35_
GTTTATCTTGTGAGGTTTATGATGTGACTTCTGAGATTGATCTTCTTTTAAATGTAAATATGAATGTCTCATTGATGCAAGGTTTTTAGATTGTCCTTTTTTCGCTTCTTAGTTGTAAATATGAGTGTCTTATTGTGTTTGGATGTTTTGACAACTTTATTTACTTTGTGTAGTTAAGTTTATATACACTGGATATTATTGCAGATACTGAGATACGTGGCGT
>HN7TS9H03GKTI6 length=111 xy=2580_1520 region=3 run=R_2012_05_17_17_06_35_
AAGGAATACATTTGCCACTCACCTAACTGCACATGCAGTGCATAGAATATAACACATTTGTGCACAGTGTAACACAGGCATGTGGTTCAGTCCCTCTGACAGCCAACTAAC
>HN7TS9H03F8QSI length=61 xy=2442_3344 region=3 run=R_2012_05_17_17_06_35_
GTACAGGCTTATATCTGCCTATCTGGCTGTAGAGTCAGTTTGTGCTATATCTAGCTGTACA
>HN7TS9H03HHULC length=48 xy=2956_2446 region=3 run=R_2012_05_17_17_06_35_
AGTGCAGTCAGGGGACGCATAGGCCAGAGTTAATATTATCCATTCCAC
>HN7TS9H03F4M7Z length=92 xy=2396_0509 region=3 run=R_2012_05_17_17_06_35_
TTTGTTGGGTTTAATTAAATTTAAGGCTATATTTTGAAAGTACTTTGATGTAAAAGTTTCCAGTGGTTCAAACTAGCTCGAAAGGTTCGCAC
>HN7TS9H03GI1GD length=58 xy=2560_0395 region=3 run=R_2012_05_17_17_06_35_
GGCTTATATCTGCCTATCTGGCTGTACAGTCAGTTTGTGCTATATCTAGCTGCAGCGT
>HN7TS9H03GLEUU length=93 xy=2587_0484 region=3 run=R_2012_05_17_17_06_35_
GAACTCTTGAAATTCCTGTGCTATAGGATCAGAGTCATCATTAACATGAATATTAGAATCTGCTAGTACTAGATATTTACAAAAGGATAGTAG
>HN7TS9H03GV5SJ length=29 xy=2709_2241 region=3 run=R_2012_05_17_17_06_35_
CTGGCTAGCTAGACAGCTGGCTGGCTGGT
>HN7TS9H03HE3DS length=113 xy=2925_0846 region=3 run=R_2012_05_17_17_06_35_
GGCTTATATCTGCCTATCTGGCTGTACAGTCAGTTTGTGCTATATCTAGCTGCAGAGGCTTATATCTAGCCTATCTGGGCTTAGGTACAGTCTAGTTTGTGCTATATCTAGCT
>HN7TS9H03HF8AL length=58 xy=2938_0619 region=3 run=R_2012_05_17_17_06_35_
GTACAGCTAGATATAGCACAAACTGACTCTACAGCCAGATAGGCAGATATAAGCCTGT
>HN7TS9H03G9WGM length=46 xy=2866_0260 region=3 run=R_2012_05_17_17_06_35_
GGTTCTAACAGGTACCTGCTCCGGGTGTCCCTCTGTTCTCATGTCG
>HN7TS9H03F8EXP length=54 xy=2439_0267 region=3 run=R_2012_05_17_17_06_35_
AGGCTTATATCTGCCTATCTGGCTGTACAGTCAGTTTGTGCTATATCTAGCTGC
>HN7TS9H03GKKAD length=40 xy=2577_1827 region=3 run=R_2012_05_17_17_06_35_
ACTTGCTTTATGTGCTACAGGGACCTGGGCTAGAGCCTGA
>HN7TS9H03FVZCL length=61 xy=2297_1827 region=3 run=R_2012_05_17_17_06_35_
AACTGACTGTACAGCCAGATAGGCAGATATAAGCCTGTGCAGCTAGATATAGCGACAACGT
>HN7TS9H03G18CJ length=60 xy=2778_2865 region=3 run=R_2012_05_17_17_06_35_
AGGCTTATATCTGCCTATCTGGCTGTACAGTCAGTTTGTGCTATATCTAGCTGTACAGGC
>HN7TS9H03G37OM length=120 xy=2801_1108 region=3 run=R_2012_05_17_17_06_35_
ATTTTGTAATGAAATGGGATTGTGTCTGGAGACATGCCTCGCACCTAGCAGAGTGAGAAGGTAGTTACTGTGAACTCTAGGCTCATTCCAAAATACAGCACTAGGAAGCATAGTACCCTT
>HN7TS9H03G0EAN length=45 xy=2757_3277 region=3 run=R_2012_05_17_17_06_35_
CTATCTGGCTGTACAGTCAGTTTGTGCTATATCTAGCTGACAGCG
>HN7TS9H03GGE6Q length=312 xy=2530_1104 region=3 run=R_2012_05_17_17_06_35_
ATATCTGCCTATCTGGCTGTACAGTCAGTTTGTGCTATATCTAGCTGCACAGGCTTATATCTGCCTATCTGGCTGTACAGTCAGTTTGTGCTATATCTAGCTGCGACAGGCTTATATCTGCCTATCTGGCTGTACAGTCAGTTTGTGCTATATCTAGCTGCGACAGGCTTATATCTGCCTATCTGGCTGTACAGTCAGTTTGTGCTATATCTAGCTGCGACAGGCTTATATCTGCCTATCTGGCTGTACAGTCAGTTTGTGCTATATCTAGCTGCGACAGGCTTATATCTGCCTATCTGGCTGTACAGTCAG
>HN7TS9H03GICZJ length=192 xy=2552_1453 region=3 run=R_2012_05_17_17_06_35_
CTGTACAGTCAGTTTGTGCTATATCTAGCTGCACAGGCTTATATCTGCCTATCTGGCTGTACAGTCAGTTTGTGCTATATCTAGCTGCACGAGGTCTTATATCTGCCTATCTGGCTGTACAGTCAGTTTGTGCTATATCAGCTGCAGAGGTCTTATATCTGCCTATCTGGCTGTACAGTCAGTTTGTGCTAT
>HN7TS9H03F6E3Z length=88 xy=2416_1389 region=3 run=R_2012_05_17_17_06_35_
ATGTTTTAAACAGGTCTAATTTAGCAGATCATGATAAAGTGGTGTTATACTCTAACATTCTGCATAAATACTTGAATCATACTAGACA
>HN7TS9H03GC1W7 length=34 xy=2491_3689 region=3 run=R_2012_05_17_17_06_35_
ATGTCTGGCTGGCTAGCTAGATGGCTGGCTGGCT
>HN7TS9H03G6XBP length=205 xy=2832_0675 region=3 run=R_2012_05_17_17_06_35_
AGTCAGTTTGTGCTATATCTAGCTGCACAGGCTTATATCTGCCTATCTGGCTGTACAGTCAGTTTGTGCTATATCTAGCTGCACAGGTCTTATATCGTGCCTATCTGGCTGTACAGGTCAGTTTGTGCTATATCTAGCTGCACAGGTCTTATGTCTGCCTATCTGGCTGTACAGGTTCAGTTTGTGCTATATCTAGCTGCACAGG
>HN7TS9H03GEDZF length=52 xy=2507_0441 region=3 run=R_2012_05_17_17_06_35_
AGCCATCTAGCAAGCCAGCCAGCCAGCTATCTAGCTAGCCAGCCATCCAGCC
>HN7TS9H03F3H9L length=63 xy=2383_0679 region=3 run=R_2012_05_17_17_06_35_
ATATCTGCCTATCTGGCTGTACAGTCAGTTTGTGCTATATCTAGCTGCACAGGCTTATATCTG
>HN7TS9H03GOPXJ length=39 xy=2624_3253 region=3 run=R_2012_05_17_17_06_35_
GGCTGGCAAGCTAGATGGCTGGCTGGCTGGCGAGCTAGA
>HN7TS9H03GR56L length=45 xy=2664_0443 region=3 run=R_2012_05_17_17_06_35_
AGTGAAGGCATGTCCATGTAGGTTTGTTGGCTGGAAAAATGCTAG
>HN7TS9H03GP63X length=134 xy=2641_2539 region=3 run=R_2012_05_17_17_06_35_
GTACAGGCTTATATCTGCCTATCTGGCTGTACAGTCAGTTTGTGCTATATCTAGCTGTACGAGGCTTATATACGTGCCTATCGTGGCGTGTACAGTCAGTTTGTGCTATATCTAGCTGTACAGGCTTATATCTG
>HN7TS9H03FYU4L length=118 xy=2330_1155 region=3 run=R_2012_05_17_17_06_35_
GTACAGCCAGATAGGCAGATATAAGCCTGTGCAGCTAGATATAGCACAAACTGACTGTACAGCCAGATAGGCAGATATAAGGCCTGTGCAGCTAGATATAGCACAAACTGACTGTACA
>HN7TS9H03F6NRA length=57 xy=2419_0308 region=3 run=R_2012_05_17_17_06_35_
CTCCATGCAGGTGTCTCCCAACGGGCGATGGCAGCGCTTTACTTCCATGCAGTGTCT
>HN7TS9H03FYZIR length=59 xy=2331_2753 region=3 run=R_2012_05_17_17_06_35_
AGCTGTACAGGCTTATATCTGCCTATCTGGCTGTACAGTCAGTTTGTGCTATATCTAGC
>HN7TS9H03GFS8R length=52 xy=2523_1337 region=3 run=R_2012_05_17_17_06_35_
ATATCTAGCTGCACAGGCTTATATCTGCCTATCTGGCTGTACAGTCAGTTTG
>HN7TS9H03F91UV length=42 xy=2457_2901 region=3 run=R_2012_05_17_17_06_35_
AGATTATGCGTTCTGCTACTGGAAGCCAGTGTAAGGATCGCC
>HN7TS9H03FUXQN length=90 xy=2285_2237 region=3 run=R_2012_05_17_17_06_35_
ATCTAGCTGTACAGGCTTATATCTGCCTATCTGGCTGTACAGTCAGTTTGTGCTATATCTAGCTGTACAGGCTTATATCTGCCTATCTGG
>HN7TS9H03F1TZ1 length=52 xy=2364_0399 region=3 run=R_2012_05_17_17_06_35_
ATCTGCCTATCTGGCTGTACAGTCAGTTTGTGCTATATCTAGCTGCACGAGT
>HN7TS9H03FG78W length=40 xy=2129_1646 region=3 run=R_2012_05_17_17_06_35_
GTTGATTCATGGAGCAGCCTCCAGCACATGTTGTATTCAT
>HN7TS9H03FKY6D length=68 xy=2172_0387 region=3 run=R_2012_05_17_17_06_35_
AGTCGTCTAGCTCGCCAACCAGCCGTCTAGCTTGCCAGCCAGCCAGCCATCTAGCTTGCCAGCCATCC
>HN7TS9H03GUDYW length=73 xy=2689_1446 region=3 run=R_2012_05_17_17_06_35_
AGCCTGTGACAGCTAGATATAGCACAAACTGACTGTACAGCCAGATAGGCAGATATAAGCCTGTGCAGCTAGA
>HN7TS9H03GFAXX length=125 xy=2517_2195 region=3 run=R_2012_05_17_17_06_35_
TTCACTATCCTCATCTTTACCAACAAAATTAATCAAAAGTTAACATACTCATCTAATACAACTGTACTATGTTAATTGTAGATTGGGCTGAGTTAGCGTCCATCTTGTGGGTTGTCCCTGCACTT
>HN7TS9H03GDGAB length=35 xy=2496_1825 region=3 run=R_2012_05_17_17_06_35_
TGATGTCTCTTTCTGCCATGATGTCACTACCNCTC
>HN7TS9H03FPZGE length=99 xy=2229_0556 region=3 run=R_2012_05_17_17_06_35_
AGAGTCAGTTTGTGCTATATCTAGCTGTACAGGCTTATATCTGCCTATCTGGCTGTACAGTCAGTTTGTGCTATATCTAGCTGTACAGGCTTATATCTT
>HN7TS9H03FWUNC length=48 xy=2307_1430 region=3 run=R_2012_05_17_17_06_35_
ACCAGCCAGCCAGCTGGCTAGCTAGCCAGCCAGCCAGCCAGCTAGCCA
>HN7TS9H03GRJE4 length=58 xy=2656_3710 region=3 run=R_2012_05_17_17_06_35_
CTGTGCAGCTAGATATGGCACAAACTGACTGTACAGCCAGATAGGCAGATATAAGCCT
>HN7TS9H03HAAFF length=89 xy=2870_1977 region=3 run=R_2012_05_17_17_06_35_
GAGCTATATGGCTGGCTGGCTGGTGAGCTAGATGGCTGGCTGGCTGGTGAGCTAGACAGCTGGCTGGTGAGCTAGATGGCTGGCTGGCT
>HN7TS9H03G7PPB length=34 xy=2841_0589 region=3 run=R_2012_05_17_17_06_35_
CTGGCTGTACAGTCAGTTTGTGCTATATCTAGCT
>HN7TS9H03GNRCL length=185 xy=2613_3491 region=3 run=R_2012_05_17_17_06_35_
CNCACANANACACACACACACANANACACACACACACACACACACACACACACACACACACACACACACACACACACACACACACACACACACACACACACACACACACACACACACACACACACACACACACACACACACACACACACACACACACACACACACACACACACACACACACACAC
>HN7TS9H03G9NJE length=45 xy=2863_0984 region=3 run=R_2012_05_17_17_06_35_
ATACCATGTCGTGTGGGTGGCAATGCGATGCATTTCATACCCACG
>HN7TS9H03G8X2A length=81 xy=2855_0736 region=3 run=R_2012_05_17_17_06_35_
ACAGTCAGTTTGTGCTATATCTAGCTTTACAGGCTTATATCTGCCTATCTGGCTGTAGAGTCAGTTTGTGCTATATCTAGC
>HN7TS9H03G0I0Q length=132 xy=2759_1208 region=3 run=R_2012_05_17_17_06_35_
CCACCACTCCACGTAATTCACCTGCCGCAGGTAAAAGACCTTGATGCAGCGGCATACGCGGAGCGGCTCATAGCGGAGGGCGACAGCTGAGGACGCTGTCTGCGGCTAATACCTGTACTCACTTCACGGCAG
>HN7TS9H03F1TVJ length=53 xy=2364_0237 region=3 run=R_2012_05_17_17_06_35_
AGGCATGCACCACCTCCATTGAAGAGTGCAAACAGGTGTACAAGAAGTGCAGG
>HN7TS9H03FMXOV length=60 xy=2194_1661 region=3 run=R_2012_05_17_17_06_35_
GGCTGGCTAGCTAGATGGCTGACTAGCTAGATGGCTCACTGGCTGGCAAGCTAGATGGCT
>HN7TS9H03G7P4Q length=142 xy=2841_1144 region=3 run=R_2012_05_17_17_06_35_
TAGAGTCAGTTTGTGCTATATCTAGCTGTACAGGCTTATATCTGCCTATCTGGCTGTAGAGTCAGTTTGTGCTATATCTAGCTGTACAGGCTTATATACTGCCTATCGTGGCGTGTAGAGTCAGTTTGTGCTATATCTAGCT
>HN7TS9H03FP9Y9 length=59 xy=2232_1907 region=3 run=R_2012_05_17_17_06_35_
ATAGTGATTCCGGTGTATGATAATACTACCACTGCTGACTCGCTCTTCCGATAGAGATT
>HN7TS9H03GYXWW length=134 xy=2741_0926 region=3 run=R_2012_05_17_17_06_35_
CTGGCGAGATAGATGGCTGGCTGGCTGGTGAGCTAGATGGCTGGCTGACTGGCGAGCTAGACAGCTGGCTGGTGAGCTAGATGGCTGGCTGTCTGGTGAGCTAGATGGCTGGCTGGCTGGCAGCTAGCAGCTGG
>HN7TS9H03GCHIM length=39 xy=2485_1820 region=3 run=R_2012_05_17_17_06_35_
GATTTACTATTCTATCCTCCAGTATGTGCAAGTTGGGAA
>HN7TS9H03G0TVT length=63 xy=2762_2999 region=3 run=R_2012_05_17_17_06_35_
CTGGCAAGCTAGATGGCTGGCTGGCTGGCGAGCTAGACGGCTGGCTGGCTGGCGAGCTAGACA
>HN7TS9H03GD7IR length=53 xy=2505_0257 region=3 run=R_2012_05_17_17_06_35_
GCAGGCAGGCTAGTCCAGCCAGCCGGCTAGCCAGCCAGCCAGCCGTCTAGCTA
>HN7TS9H03GJELM length=219 xy=2564_1048 region=3 run=R_2012_05_17_17_06_35_
GTACACTCCATAAAGTGGGTCCAAAATATTTACAGGACCGTTTTAACTTGGAACAGTGATGCAACATCACCTGATATCGTCTTCTGTCCAGAGTGCAGGTCCCAGCTATCAAAAGAACAGACTTTGGGTAGGGCAGGGCGTTTGTTCACACATCGGTCCGTCGCTGGTGGGAATGGACTGCCAGTGCAGATCAGGCAATTGACCTCCTTCCACGGTTTC
>HN7TS9H03HDB2S length=80 xy=2905_0722 region=3 run=R_2012_05_17_17_06_35_
AGAGACGAGTGAGTTTGAAGATGGTGTACAGTTTGACACGGTGATGTTCCATGATGGGAGTGCAGAATTGTTATGAGACG
>HN7TS9H03G00HS length=38 xy=2764_3374 region=3 run=R_2012_05_17_17_06_35_
GTGGTGTGACTGAACAATCTCTATGGCGGAGGCGTACA
>HN7TS9H03HALT9 length=159 xy=2874_0383 region=3 run=R_2012_05_17_17_06_35_
AGATATAGCACAAACTGACTCTACAGCCAGATAGGCAGATATAAGCCTGTGCAGCTAGATATAGCACAACTGACTGTACAGCCAGATAGGCAGATATAAGCCTGTGCAGCTAGATANAGCACAACGTGACTGACAGCAGATAGGCAGATATAAGCCTGT
>HN7TS9H03FS2HT length=350 xy=2264_1103 region=3 run=R_2012_05_17_17_06_35_
CCAACAAATATCAAAGAGCTCGTGGTAATAACTGATTCTACTTATGTCAGAAATGGTTTCGTGGAATACTTACCGGAGTGGAAAATAATGGCACGATGTGTAGTAATGGCAAGCCATTAAAACACACCAGGCTAATCACTGCCATTGATGAGATGGTAGAAGCCAATGAAATGACTCTCTATTGGAAGAAACCAAAGGGCATTCAAAAGTAGAAGGCGAGGAAAAGCATGGTAACGACCAGGCTGACCAGCTTGCTAATTTTGGCGCCTCCATGGAGATCAAGTTGAATAGAACATTCTTTGCAGTTCCAAGTGTGGCAGCAGTCACTAGATTGCAAGCCAAGGCACACA
>HN7TS9H03G59OQ length=52 xy=2824_2808 region=3 run=R_2012_05_17_17_06_35_
AGATGGATGGCTGGCTGGTTAGCTAGATGGCTGGCTGGCTGGCTGGTAGCTA
>HN7TS9H03HE23L length=142 xy=2925_0479 region=3 run=R_2012_05_17_17_06_35_
CTGGCTGGCTAGCTAGACAGCTGGCTGGCTGGCTAGCTAGACAGCTGGATGGCTGGCTAACTAGACAGCTGGCGTGTCTGGCTAGCTAGACAGCTGGCTGGCTGGCTATCAGAGCTGGCAGGCTGGCTAGCTAGACGGCTGG
>HN7TS9H03F057J length=90 xy=2356_2333 region=3 run=R_2012_05_17_17_06_35_
CAGATATAAGCCTGTGCAGCTAGATATAGCACAAACTAGACTGTACAGCCAGATAGGCAGAGTATAAGCCTGTGCAGCTAGATATAGCAC
>HN7TS9H03FGK8C length=48 xy=2122_0490 region=3 run=R_2012_05_17_17_06_35_
ATGCAGCACGCTCCGCCAGGAGCTGCTGGGCGATCTGTTTCCCACCAC
>HN7TS9H03GWT1O length=32 xy=2717_0906 region=3 run=R_2012_05_17_17_06_35_
CTGCATCTTGCATCAGTGTGGCAAGACTGCCT
>HN7TS9H03GI6XO length=40 xy=2561_3402 region=3 run=R_2012_05_17_17_06_35_
CTTATATCTGCCTATCTGGCTGTACAGTCAGTTTGTGCTA
>HN7TS9H03HEYM9 length=41 xy=2923_2899 region=3 run=R_2012_05_17_17_06_35_
TCTGTACAGGCTTATATCTGCCTATCTGGCTGTACAGTCAG
>HN7TS9H03FJILA length=96 xy=2155_1868 region=3 run=R_2012_05_17_17_06_35_
GTCTAGCTTGCCAGCCAGCCAGCTGTCTAGCTTGCCAGCCAGCCATCTAGCTCACCAGCCAGCTGTCTAGCTCACCAGCCAGCCAGCCGATCGAGC
>HN7TS9H03GE6EQ length=47 xy=2516_0416 region=3 run=R_2012_05_17_17_06_35_
AGCCAGCTGTCTAGCTAGCCAGCCAGCCAGCCATCTAGCTAGCCAGC
>HN7TS9H03GW5NT length=41 xy=2720_3671 region=3 run=R_2012_05_17_17_06_35_
AGCAGATTCTAATATTCATGTCAATGATGACTCTGATCCTA
>HN7TS9H03GTW9D length=155 xy=2684_0271 region=3 run=R_2012_05_17_17_06_35_
CTACCTTGCCAGCCAGCCATCTAGCTCGCCAGCCAGCCGTCTAGCTCACCAGCCAGCCATCTAGCTCACCAGCTAGCCGTCTAGATTGCCAGCCAGCCAGCTAACTCACCAGACAGCCGTCTAGCTTGCCAGCTAGCCAGCTAGCTGACATCCAG
>HN7TS9H03F1NYS length=52 xy=2362_0770 region=3 run=R_2012_05_17_17_06_35_
AGATATAGCACAAACTGACTGTACAGCCAGATAGGCAGATATAAGCCTGTAG
>HN7TS9H03HG1DT length=53 xy=2947_1455 region=3 run=R_2012_05_17_17_06_35_
CCAGCCAGCCTTCTAGCTTGCCAGCCAGCCATCTAGCCTGCCAGCCGATCCGG
>HN7TS9H03GVGMM length=62 xy=2701_2396 region=3 run=R_2012_05_17_17_06_35_
CCACTTACTCAAATTTCTAAACAACAAACAACATAAACTGTGGACAGGCTTTAAAAAACAAA
>HN7TS9H03F6714 length=30 xy=2425_2042 region=3 run=R_2012_05_17_17_06_35_
AGCTAGATGGCTGGCTGGCTGGCTAGCTAG
>HN7TS9H03GYCFF length=73 xy=2734_1753 region=3 run=R_2012_05_17_17_06_35_
TCTGGCTGTACAGTCAGTTTGTGCTATATCTAGCTGCACAGGCTTATATCTGCCTATCTGGCTGTACAGTCAG
>HN7TS9H03GI6EN length=46 xy=2561_2717 region=3 run=R_2012_05_17_17_06_35_
CAGCTGTCTAGCTATCCAGCCAACCAGCCGTCTAGCTAGCCAGCCA
>HN7TS9H03FVTEO length=173 xy=2295_2318 region=3 run=R_2012_05_17_17_06_35_
ACAGTACAACGACACGAGTAGTATTGGAACGTGAACAAAAGTTAAATAAGTGAGTCAAAAACCGCTTAATTCAGCACAAGCTGTTATTCCTAGGACAGTCATTTGGTGTCAATAATGAGATGACAGGGAATGCTGCAGATCAAAACAGAGGCTTTTGCTTTTGTAAGTGCTCT
>HN7TS9H03GZS5A length=168 xy=2751_0444 region=3 run=R_2012_05_17_17_06_35_
ATATAAGCCTGTGCAGCTAGATATAGCACAAACTGACTGTACAGCCAGATAGGCAGATATAAGCCTGTGCAGCTAGATATAGCACAAACGTGACTGTACAGCCAGATAGGCAGATATAAGCCTGTGCAGCTAGATATAGCACAAAGTGACTGTACAGCCAGTGTACGA
>HN7TS9H03GNCDY length=100 xy=2609_0484 region=3 run=R_2012_05_17_17_06_35_
AGGCAGATATAAGCCTGTACAGCTAGATATAGCACAAACTGACTGTACAGCCACGATAGGCAGATATAAGCCTGGTACGAGCGTACGTATATTAGACGAC
>HN7TS9H03GQ4Y8 length=35 xy=2652_1378 region=3 run=R_2012_05_17_17_06_35_
AGCCATCCAGCCGTCTAGCTAGACAGCCAGCCAGT
>HN7TS9H03F4RIN length=41 xy=2397_1981 region=3 run=R_2012_05_17_17_06_35_
GTACAGGAGTAGGAGAAGAAGCAGGAGATTATGAGCCGCGT
>HN7TS9H03FPADR length=44 xy=2221_0829 region=3 run=R_2012_05_17_17_06_35_
AGTCAGTCTCAGGCTGGCGCATGGGAGGACGCGACCGCTCTGTC
>HN7TS9H03GHTII length=215 xy=2546_0792 region=3 run=R_2012_05_17_17_06_35_
ACCGGTAAAAACCGCCTCACATCTCATGCCTCACGGACAACCGCTCGAGAAGGTGCCTAACGCCGACTGGGACACATAGGCGTTTAAAAACGACAGCCGACTCTGCGAAAGTGAACACGCGATCAAGGAGCAGACGCTCTCTTCCGGACAAGCGTGTAATTCCATTGGCCCACTCGCAGTCTTGAAATTGACAACAAATCACGCCACCGTACGTC
>HN7TS9H03HHQL7 length=55 xy=2955_1389 region=3 run=R_2012_05_17_17_06_35_
AGCTTGCCAGCCAGCCAGCCGTCTAGCTCGCCAGCCAGCGAGTCAGTCTAGCTCG
>HN7TS9H03G5N9B length=91 xy=2817_3709 region=3 run=R_2012_05_17_17_06_35_
TCATGCTACAGACGTTATGTTCTCAAGGCAGAAAGAATAGTGAAAACAAATACTGATAGTGCAATAGAAGGAGAAGCGTCAATATCAACAA
>HN7TS9H03FPJUU length=310 xy=2224_0820 region=3 run=R_2012_05_17_17_06_35_
AATGCAACCACCACCACACANACACACCACACACACACACACACACACACACACACACACACACACACACACACACACACACACACACACACACACACACACACACACACACACACACACACACACACACACACACACACACACACACACACACACACACACACACACACACACACACACACACACACACACACACACACACACACACACACACACACACACACACACACACACACACACACACACACACACACACACACACACACACACACACACACACACACACACACACACACACACACACACACAC
>HN7TS9H03GWHI7 length=102 xy=2713_1073 region=3 run=R_2012_05_17_17_06_35_
CTGCCTATCTGGCTGTACAGTCAGTTTGTGCTATATCTAGCTGCACGAGGCTTATATCTGCCTATCTGGGCTGTACAGTCAGTTTGTGCTATATCTAGCTGC
>HN7TS9H03F2KCC length=59 xy=2372_1770 region=3 run=R_2012_05_17_17_06_35_
ATCTTGAGTGCAGCCACCATCAACATTCCAGGGCTGCACTCCTGGCACAGGTAAAGGAA
>HN7TS9H03FVF9W length=105 xy=2291_1682 region=3 run=R_2012_05_17_17_06_35_
TATATCTGCCTATCTGGCTGTACAGTCAGTTTGTGCTATATCTAGCTGTACAGGCTTATATCTGCCTATCTGGCTGTACAGTCAGGTTTGTGCTATATCTAGCTT
>HN7TS9H03GB902 length=260 xy=2483_0308 region=3 run=R_2012_05_17_17_06_35_
GGGTGGAAAATAATGGCATGCTGTGCTCCAATGGGAAACCATTGAAACACACCAGGCTCATAACTGCCATTGATGAGATGGTGGAAGCTAATGAAATGACTCTTTATTGGAAGAAACCAAAGGGCATTCGAAAGTAGAAGGCGAGGAAAAGCATGGTAATGACCAGGCTGACCAGCTTGCTAATTTTGGCGCCTCCATGGAGAGCAATACGAGTAGAACATTCTTTACTAGTACCAAGTGTGGCAGCAGTCACTAGATTG
>HN7TS9H03FN8GC length=128 xy=2209_0826 region=3 run=R_2012_05_17_17_06_35_
ATCGTGTCGCTCTGGCGCTGACACTGTAATTACGTGCTTTGCTAGTTATTTTCACTGTGCCTTCGTATCTCAACTGTTCGTTCAGTATATTTTCTTCTATTAATCGCCGCGTTGCGCCGTCCTAAGGC
>HN7TS9H03GBOK7 length=67 xy=2476_1193 region=3 run=R_2012_05_17_17_06_35_
GTGGTGACTTGATTGGCTGGAGGCAGAGGGAGGGACGTCAGCTCGATCTGAGCAGCGAGGAGAAGAC
>HN7TS9H03F6KZE length=63 xy=2418_0808 region=3 run=R_2012_05_17_17_06_35_
CTAGCTGCACAGGCTTATATCTGCCTATCTGGCTGTACAGTCAGTTTGTGCTATATCTAGCTG
>HN7TS9H03FKQAG length=129 xy=2169_1158 region=3 run=R_2012_05_17_17_06_35_
CTGGCTGGCAAGCTAGACAGCTGGCTGGTGAGCTAGATGACTGGCTGGATAGCTAGATGGCTGGCTGGCTGGCTGGCTAGCGTAGAGTGGCTGACTAGCTAGCTGGCTCGACTGGCTGGCTAGCTAGCG
>HN7TS9H03GMD4X length=84 xy=2598_1151 region=3 run=R_2012_05_17_17_06_35_
AGCTAGATATAGCACAAACTGACTGTACAGCCAGATAGGCAGATATAAGCCTGTACAGCTAGATATAGCACAAACTGACTCTAC
>HN7TS9H03GHLJJ length=86 xy=2543_2749 region=3 run=R_2012_05_17_17_06_35_
ACAGCCAGATAGCGAGATATAAGACCTCGTGCAGCTAGATATAGCACAACTAGCTGTACAGCCACGATAGGCAGATATAAGCCTGT
>HN7TS9H03G15OW length=43 xy=2777_3518 region=3 run=R_2012_05_17_17_06_35_
AATCTCAATGTCACAATCGCTGTCAATTTGTGGTGGAATGGTT
>HN7TS9H03GKGUD length=197 xy=2576_1459 region=3 run=R_2012_05_17_17_06_35_
ATCAAAAGCCTTCGACTATGTTAACAGGGATATTTTGTGGAAGAGGCTGCTGAAATTCGGTATCTCGGATCATTTAGTCAAAATGCTTAGACTGCTTCATCTAGATACATGGGCTAAAGTAAGATATGATAATAACGGTACACTCACCTCACACATCAAGACTACTCGAGGACTTAAGCAGGGATGTGTACTTGCCC
>HN7TS9H03GGX7A length=81 xy=2536_1172 region=3 run=R_2012_05_17_17_06_35_
TGTGCTATATCTAGCTGTACAGGCTTATATCTGCCTATCTAGCTGTAGAGTCAGTTTGTGCTATATCTAGCTGTACAGGCG
>HN7TS9H03GV70N length=90 xy=2710_1029 region=3 run=R_2012_05_17_17_06_35_
GCTCACTGGCTGGCTAGCTAGTCGGCTGGCTAGCTAGACGGCTGGCTGGCTAGCTAGATGGCTGGCTGGCTGGCTAGCGTAGACGTGCGT
>HN7TS9H03G04I5 length=52 xy=2766_0415 region=3 run=R_2012_05_17_17_06_35_
CACAAACTGACTCTACAGCCAGATAGGCAGATATAAGCCTGTAAGCTAGATA
>HN7TS9H03FP2PG length=31 xy=2230_0674 region=3 run=R_2012_05_17_17_06_35_
GTTCTGTCAGCAGCCATCGGGCGCACCTCTG
>HN7TS9H03GCRMO length=80 xy=2488_2638 region=3 run=R_2012_05_17_17_06_35_
TGGCTGGTGAGCTAGGTGACTTGCTGGCTGGCTGGTGAGCTAGACGGCTGGCTGGCGTGGCGAAGCTAGACGGCTGGCGT
>HN7TS9H03FT784 length=87 xy=2277_1974 region=3 run=R_2012_05_17_17_06_35_
GAACTCTTGAAATTCCTGTGCTATAGGATCAGAGTCATCATTAACATGAATATTAGAATCTGCTAGTACTAGATATTTACAAAAGGA
>HN7TS9H03G9TJ8 length=59 xy=2865_0598 region=3 run=R_2012_05_17_17_06_35_
CCAGCCAGCCATCTAGCTTGCCAGCCAGCCAGCTGTCTAGCTAGCCAGCCAGCCAGCTG
>HN7TS9H03FM33I length=227 xy=2196_1772 region=3 run=R_2012_05_17_17_06_35_
CACCAGGGATGATTTCAGAAAATTAACGACCGCTACATAACTGGTGATAATTTTCTGGATATTACCGAGATATTTACTGACATTTGCATGTTGGTAAATATTGTGCAATATCACGGAAATGGAAATGTCAGTGAATGCCGACATTTCCATTATTTTACCGAGATATTACACTTGTAATATGTCGGCAATGCAAAAACATCTGTAAAAAGTGTTTACATACGTGGCGT
>HN7TS9H03GNO4T length=56 xy=2613_0619 region=3 run=R_2012_05_17_17_06_35_
AGAAGGCAGAAGCGCGTGGAAGCGCCATCAAGAGCGGAGCCTCCAGCCGCTCACCA
>HN7TS9H03GSTWM length=81 xy=2671_2516 region=3 run=R_2012_05_17_17_06_35_
TCAGTTTGTGCTATATCTAGCTGTACAGGCTTATATCTGCCTATCTGGCTGTACAGTCAGTTTGTGCTATATCTAGCTGTC
>HN7TS9H03F2WVQ length=34 xy=2376_1636 region=3 run=R_2012_05_17_17_06_35_
AGATAGGCAGATATAAGCCTGTGCAGCTAGAATA
>HN7TS9H03FKGEP length=66 xy=2166_0639 region=3 run=R_2012_05_17_17_06_35_
CAGCCAGCCAGCCATCTAGCTAGCCAGCCAGCCAGCTATCTAGCTAGCCAGCCATCCAGCCGTCTA
>HN7TS9H03G9YAV length=65 xy=2866_2645 region=3 run=R_2012_05_17_17_06_35_
CTGGCTGTACAGTCAGTTTGTGCTATATCTAGCTGTACAGGCTATATCTGCCGTATCTGGCGTGT
>HN7TS9H03GIM0P length=40 xy=2555_2167 region=3 run=R_2012_05_17_17_06_35_
GAGCATTACGCACGCGGAGAGTGCGCGCCTGTGGTCGCGG
>HN7TS9H03HDJL0 length=50 xy=2907_2294 region=3 run=R_2012_05_17_17_06_35_
CCAGCCGTCTAGCTCGCCAGCCAGCCAGTGAGTCATCTAGCTCGCCAGCC
>HN7TS9H03F7RY6 length=55 xy=2431_3280 region=3 run=R_2012_05_17_17_06_35_
TAGGTTAGACATCCACTGTGGACAAGAAGTGGATGTCTAACCTAATACGTGGCGT
>HN7TS9H03GK8A6 length=33 xy=2585_0192 region=3 run=R_2012_05_17_17_06_35_
CTGGCTAGCTAGATGGCTGCCTGGCTAGCTAGC
>HN7TS9H03GAO7N length=64 xy=2465_0401 region=3 run=R_2012_05_17_17_06_35_
TAGCTTTACAGGCTTATATCTGCCTATCTGGCTGTAGAGTCAGTTTGTGCTATATCTAGCTGTC
>HN7TS9H03FZUG9 length=86 xy=2341_1915 region=3 run=R_2012_05_17_17_06_35_
GTGCAGTCAGTTTGTGCTATATCTAGCTGTACAGGCTTATATCTGCCTATCTGGCTGTGAGTCAGTTTGTGCTATATCTAGCTGTC
>HN7TS9H03F88RZ length=62 xy=2448_2077 region=3 run=R_2012_05_17_17_06_35_
GAAGATAATACAATTCTCGTTTGCAGTTCACTCCTCGAAGATAGGACTACTGGCACAACACC
>HN7TS9H03F6FTI length=95 xy=2416_2308 region=3 run=R_2012_05_17_17_06_35_
CTAGCTGTACAGGCTTATATCTGCCTATCTGGCTGTACAGTCAGTTTGTGCTATATCTAGCTGCACGAGTCTTATATCTGCCTATCGTGGCTGTA
>HN7TS9H03G0EOG length=164 xy=2757_3774 region=3 run=R_2012_05_17_17_06_35_
ATCTAGCTGCACAGGCTTATATCTGCCTACTCTGGCGTGTACAGTCAGTTTGTTGCGTATATCTAGCTGCACAGGCTTATATCTGCCTATCTGGCTGTACAGTCAGTTTGTTGCTATATCTAGCTGCACAGGCTTATAGTCTGCCTATCTGGCTGTACAGTCAG
>HN7TS9H03FM179 length=31 xy=2195_3447 region=3 run=R_2012_05_17_17_06_35_
CAGGCTGCAGACTCCACTAGTGCCTTCGGGT
>HN7TS9H03GLOVZ length=66 xy=2590_1197 region=3 run=R_2012_05_17_17_06_35_
CTAGCTAGCCAGCCATCTAGCTAGCCAGCCAGTCGAGCCATCTAGCTAGTCAGCCATCAAGCTAGC
>HN7TS9H03G0S0D length=100 xy=2762_1867 region=3 run=R_2012_05_17_17_06_35_
TCTAGCTCACCAGCCAGCCGTCTAGCTCACCAGCCAGCCGTCTAGCTCGCCAGCCAGCCGCTAGCTCACAGCCAGCCAGCTAGCTAGCCAGCCAGCCATC
>HN7TS9H03GBL2D length=97 xy=2475_2019 region=3 run=R_2012_05_17_17_06_35_
ATTAGAATCTCCTAGCACTAGATATTTACAAAAGACATAGGGCCTCATTACGCAGAGGCGCGGAGCTTCCGCGGCGGAGGCAGGCGGACCGCGGAAA
>HN7TS9H03HHBWV length=47 xy=2950_2813 region=3 run=R_2012_05_17_17_06_35_
ATAAGTGCATTCATTGAGTATCTTGCAAACTATAAGTGCATTCATTG
>HN7TS9H03HB1D0 length=66 xy=2890_1654 region=3 run=R_2012_05_17_17_06_35_
GCTTATATCTGCCTATCTGGCTGTACAGTCAGTTTGTGCTATATCTAGCTGCACAGGCTTATATCT
>HN7TS9H03G5ZXM length=72 xy=2821_2456 region=3 run=R_2012_05_17_17_06_35_
AGCACAAACTGACTCTACAGCCAGATAGGCAGATATAAGCCTGTACAGCGTAGATATAGCACAAACTGACTC
>HN7TS9H03FTN0R length=132 xy=2271_0329 region=3 run=R_2012_05_17_17_06_35_
GGAAGCAAACATCAACCATTTCCACCACAAATTGACAACGATTGTGACATTGAGATTTTGGGCCTCAGAATCAAAAACATAATGGCGGGTAGTGTTCGATTTTTCCCAAAAATGAACTTTTCAAAACTGGGA
>HN7TS9H03FQCXS length=40 xy=2233_1646 region=3 run=R_2012_05_17_17_06_35_
GCTGCACAGGCTTATATCTGCCTATCTGGCTGTACAGTCA
>HN7TS9H03FKREM length=41 xy=2169_2604 region=3 run=R_2012_05_17_17_06_35_
CAGCTAGATATAGCACAAACTGACTGTACAGCCAGATAGGC
>HN7TS9H03FTE04 length=99 xy=2268_0966 region=3 run=R_2012_05_17_17_06_35_
TATCTGGCTGTACAGTCAGTTTGTGCTATATCTAGCTGCACGAGGTCTTATATCTCGCCTATCGTGGCTGTACAGTCTAGTTTGTGCTATATCTAGCTG
>HN7TS9H03HBB12 length=77 xy=2882_1592 region=3 run=R_2012_05_17_17_06_35_
ATCTGCCTATCTGGCTGTACAGTCAGTTTGTGCTATATCTAGCTGCACAGGCTTATATCTGCCTATCTGGCTGTACA
>HN7TS9H03GX7JJ length=156 xy=2732_3613 region=3 run=R_2012_05_17_17_06_35_
ATCTGGCTGTAGAGTCAGTTTGTGCTATATCTAGCTGTACAGGCTTATATCTGCCTATCTGGCTGTACAGTCAGTTTGTGCTATATCTAGCTGTACAGGCTTAGTATCTGCCTATCTGCTGTACAGTCAGTTTGTGCTATATCTAGCTGTACAGGC
>HN7TS9H03GHHJK length=35 xy=2542_1662 region=3 run=R_2012_05_17_17_06_35_
GCTAGCTAGACATCTGGCTGGCTGGCGAGCTAGCC
>HN7TS9H03F01IF length=31 xy=2355_0341 region=3 run=R_2012_05_17_17_06_35_
GAGGTGCAGCAAAGTGGCACCTCATACGTGG
>HN7TS9H03GBONP length=37 xy=2476_1283 region=3 run=R_2012_05_17_17_06_35_
CTGGCTGGCTAGCTAGATGGCTGGCTGGCTGGCTAGC
>HN7TS9H03F8FWF length=94 xy=2439_1517 region=3 run=R_2012_05_17_17_06_35_
AGATAGGCAGATATAAGCCTGTACAGCTAGATATAGCACAAACTAGCTCTACAGCCAGATAGGCAGATATAAGGCCTGTGCAGCTAGATAGTAG
>HN7TS9H03G43EN length=62 xy=2811_1261 region=3 run=R_2012_05_17_17_06_35_
TAGCTAGCCAGCCAGCCAGCTGTCTAGCTAGCCAGCCAGCCAGCTGTCTAGCTAGCCAGTCC
>HN7TS9H03HCA99 length=65 xy=2893_2191 region=3 run=R_2012_05_17_17_06_35_
GCATGAACGGAAGAGTCTGATTGGAGAATATCGAGCATGAGGTGTACATAGGACAGCATGAACGG
>HN7TS9H03FQUY0 length=283 xy=2239_0442 region=3 run=R_2012_05_17_17_06_35_
CGTCCTTTGGGTTGCAAGCACTGGGGCTTTTTACCCACTGCGCTACAGAACAAACTAGTATAAATTAGGTTCGTTCACTTTCTTCTATACTTAGTAAATAAATAGGAGGCCGAACTAGCTAACATTTAAGGGTACGTTGTTTATTCATTCCCTACTACTGTATCTTTAAGGGGTAAAAAGGTTACAGAACTTGTAAGTGCTCTGAGCATGTTTTATTGCATGGTAAAAAAAACGTAAGCACGCAGATCAGATCAATTTTTTTAGTTGGGGGTGGCCGAAATTT
>HN7TS9H03F78Y3 length=48 xy=2437_0733 region=3 run=R_2012_05_17_17_06_35_
AAACAAAGCGTTCAGACGCCTGCGGGTTCCGACTACGCTATACAAAAT
>HN7TS9H03FWOC4 length=51 xy=2305_1478 region=3 run=R_2012_05_17_17_06_35_
AAGGCCATATGGGACTCCATAGCTGAGCGGGTCGTCAGCTGTGGGTGTTGT
>HN7TS9H03F7G26 length=60 xy=2428_1456 region=3 run=R_2012_05_17_17_06_35_
AGGCTTATATCTGCCTATCTGGCTGTACAGTCAGTTTGTGCTATATCTAGCTGTACAGGC
>HN7TS9H03GOHR6 length=146 xy=2622_0884 region=3 run=R_2012_05_17_17_06_35_
CCACAGACATTCGTTTTAGATTGGTAACTGAACTGCATCTTAAACCATCTAGTTAGTTCCACTGTGGAGAGGGACAATTATTGTCAGCAGTGCCAAGATCTTTGGAAGTAATGAGATTTCTACTACAATCACTTCCTTCTACCTCC
>HN7TS9H03GPJIP length=47 xy=2634_0639 region=3 run=R_2012_05_17_17_06_35_
AAGCCTGTACAGCTAGATATAGCACAAACTGACTGTACAGCCAGATA
>HN7TS9H03GJ7KL length=74 xy=2573_1731 region=3 run=R_2012_05_17_17_06_35_
GTTTGTGCTATATCTAGCTGCACAGGCTTATATCTGCCTATCTGGCTGTACAGTCAGTTTGTGCTATATCTGCT
>HN7TS9H03FJLHN length=44 xy=2156_1529 region=3 run=R_2012_05_17_17_06_35_
ACGGAGTGGTAGATTACTATTCTATCCTCCAGTCTGTGCAAGTT
>HN7TS9H03GAO3Y length=180 xy=2465_0268 region=3 run=R_2012_05_17_17_06_35_
CATGTTATGCCGAGTATTTTGTAGACTGCTTGTGCCACGATTGCCCGACCTCGCTTTATTACCATTGTCGGTATGTACATGTTGTCAATGCACCGACTTATTGTTGATAGTACCATAGCTGGTACTATCAGTACTATCAGTACTTTATTATTATTATTATTGTTTATTGATTGCTTCAGT
>HN7TS9H03F1IIH length=66 xy=2360_1895 region=3 run=R_2012_05_17_17_06_35_
CGAGCTAGATGGCTGGTTAGCGAGCTAGACGACTGGCTGGCGAGCTAGATGGCTGGCTGGCTGGCT
>HN7TS9H03GAKQ4 length=33 xy=2463_2814 region=3 run=R_2012_05_17_17_06_35_
CACAAACTGACTGTACAGCCAGATAGGCAGATA
>HN7TS9H03F2MUT length=67 xy=2373_0931 region=3 run=R_2012_05_17_17_06_35_
AGATATAGCACAAACTGACTCTACAGCCAGATAGGCAGATATAAGCCTGTACAGCTAGATATAGCAC
>HN7TS9H03FYIWP length=71 xy=2326_1703 region=3 run=R_2012_05_17_17_06_35_
AATAGGAGATTGAGTTGGATGCTGCAGGGTGCGGTGTGGAGGCTGATTGTGTGGACACGGCTCTTCGGTTA
>HN7TS9H03G9Q8G length=45 xy=2864_1678 region=3 run=R_2012_05_17_17_06_35_
GCTAGATATAGCACAAACTGACTGTACAGCCAGATAGGCAGATAT
>HN7TS9H03GNXJV length=41 xy=2615_3337 region=3 run=R_2012_05_17_17_06_35_
CTAGATATAGCACAAACTGACTGTACAGCCAGATAGGCAGA
>HN7TS9H03F8F4E length=37 xy=2439_1804 region=3 run=R_2012_05_17_17_06_35_
ATACAGCGTTAACTGGCATGCATTGTGTTAATAATTG
>HN7TS9H03G3RG0 length=44 xy=2796_0578 region=3 run=R_2012_05_17_17_06_35_
AGCTAGCCAGGCAGCCAGCCATCTAGCCAGCCAGCTAGCCAGCC
>HN7TS9H03G3FZ8 length=37 xy=2792_2102 region=3 run=R_2012_05_17_17_06_35_
TGGTTTAGTAGTACATGGAGTCAGTGCTTCCTACCAC
>HN7TS9H03HDP5P length=166 xy=2909_2587 region=3 run=R_2012_05_17_17_06_35_
ATCTGGCTGTACAGCCAGTTTGTGCTATATCTAGCTGTGCAGGCTTATATCTGCCGTATCTGGCTGTACAGCCAGGTTTGTGCTATATCTAGCTGTGCAGGCTTATATCTGGCCTATCTGGCTAGTACAGCCAGGTTTGTGCTATATCTAGCTGTGCAGGCTTATA
>HN7TS9H03FT85G length=107 xy=2277_3138 region=3 run=R_2012_05_17_17_06_35_
TATCTGCCTATCTGGCGTGTACAGTCAGTTTGTTGCGTATATCTAGCTGTCACGAGCTTATAGTCTGCCTATCTGGCTGTACAGTCTAGTTTGTGCTATATCGTAGC
>HN7TS9H03GV79H length=741 xy=2710_1347 region=3 run=R_2012_05_17_17_06_35_
GGATGGTGGTAGTAGTAGGGAGGTAGGTAGGTAGGTAGTAGGTAGGTAGGTAGGGTAGGGTAGGTAGGTAGGTAGGTAGGTAGGTAGGTAGGTAGGTAGGTACGGTAGGTAGGTAGGTAGGTAGGTAGGTAGGTAGGTAGGTAGGTAGGTAGGTAGGTAGGTAGGTAGGTAGGTAGGTAGGTAGGTAGGTAGGTAGGTAGGTAGGTAGGTAGGTAGGTAGGTAGGTAGGTAGGTAGGTAGGTAGGTAGGTAGGTAGGTAGGTAGGTAGGTAGGTAGGTAGGTAGGTAGGTAGGTAGGTAGGTAGGTAGGTAGGTAGGTAGGTAGGTAGGTAGGTAGGTAGGTAGGTAGGTAGGTAGGTAGGTAGGTAGGTAGGTAGGTAGGTAGGTAGGTAGGTAGGTAGGTAGGTAGGTAGGTAGGTAGGTAGGTAGGTAGGTAGGTAGGTAGGTAGGTAGGTAGGTAGGTAGGTAGGTAGGTAGGTAGGTAGGTAGGTAGGTAGGTAGGTAGGTAGGTAGGTAGGTAGGTAGGTAGGTAGGTAGGTAGGTAGGTAGGTAGGTAGGTAGGTAGGTAGGTAGGTAGGTAGGTAGGTAGGTAGGTAGGTAGGTAGGTAGGTAGGTAGGTAGGTAGGTAGGTAGGTAGGTAGGTAGGTAGGTAGGTAGGTAGGTAGGTAGGTAGGTAGGTAGGTAGGTAGGTAGGTAGGTAGGTAGGTAGGTAGGTAGGTAGGTAGGTAGGTAGGTAGGTAGG
>HN7TS9H03HCGFY length=55 xy=2895_0684 region=3 run=R_2012_05_17_17_06_35_
GTACAGGCTTATATCTGCCTATCTGGCTGTAGAGTCAGTTTGTGCTATATCTAGC
>HN7TS9H03F4GVU length=37 xy=2394_0488 region=3 run=R_2012_05_17_17_06_35_
AAAATACATAAGCATGCCTCCAAGAGACCAACACAAC
>HN7TS9H03G1EPP length=110 xy=2769_1323 region=3 run=R_2012_05_17_17_06_35_
CACAGACGAGCAGGCTGTACACAGCATGGTAAGCAGTCTGCAGTTCTTAGTCATACACAGCACAGAGGAGAAGTCTATACACAGCATAGTAAGCAGTCTGCAGTTCTAAG
>HN7TS9H03FZ8FL length=38 xy=2345_3615 region=3 run=R_2012_05_17_17_06_35_
CAAAGCTCTGCATTTAACGCATGGACACATAATCTTTG
>HN7TS9H03GN4WC length=181 xy=2618_0570 region=3 run=R_2012_05_17_17_06_35_
ATGTGCCATCTTAAGAAAAATACAACAAGAAGCAGGTCTTTGTAGATCCACCATGAAAAATAGTGCAGTGAAGAAGACATTGGAAATATTGGTAATATTGTAAGTGAATGAGTAATACTATCCTATGGGCAGGGTTCGAAATTAGCAGTAGTCATGGAGCCCGGGCGTCCTACTTTTGTTA
>HN7TS9H03G8IWZ length=44 xy=2850_1585 region=3 run=R_2012_05_17_17_06_35_
ATATGCGTCCTGGAAATGAGTCCAGGATGCATATCAGGATGNNT
>HN7TS9H03HF262 length=44 xy=2936_2204 region=3 run=R_2012_05_17_17_06_35_
GGTGGCTGGCTGGCTAGCTAGCTGGCTGACTGGCTGGCTAGCTA
>HN7TS9H03FP0ID length=70 xy=2229_1923 region=3 run=R_2012_05_17_17_06_35_
TTGGATGCATCTTGCGTGCTTTACAGGGTACTCTATTCATTGGACGCATCTTGCGTGCGTTACAGGGTAT
>HN7TS9H03GBWEZ length=33 xy=2478_3145 region=3 run=R_2012_05_17_17_06_35_
TATCTAGCTGCACAGGCTTATATCTGCCTATCT
>HN7TS9H03F7QHF length=48 xy=2431_1345 region=3 run=R_2012_05_17_17_06_35_
AGCCAACCAGCCAGCCGGCTAGCTAACCTGCCAGCCAGCCATCTAGCT
>HN7TS9H03G0R22 length=60 xy=2762_0668 region=3 run=R_2012_05_17_17_06_35_
TAGCTTTACAGGCTTATATCTGCCTATCTGGCTGTAGAGTCAGTTTGTGCTATATCTAGC
>HN7TS9H03G76SR length=42 xy=2846_2265 region=3 run=R_2012_05_17_17_06_35_
AGATATAGCACAAACTGACTGTACAGCCAGATAGGCAGATAT
>HN7TS9H03F9PCA length=68 xy=2453_3064 region=3 run=R_2012_05_17_17_06_35_
GTGCTATATCTAGCTGCACAGGCTTATATCTGCCTATCTGGCTGTACAGTCAGTTTGTGCTATATCTA
>HN7TS9H03F9HD4 length=102 xy=2451_0954 region=3 run=R_2012_05_17_17_06_35_
CACTGCACTGCACGGATGAGGGTGACCTCTGGTTGCAGGACCGGCTCACTGCACGAGTTTTCCCNGCACTGTACAGGTATGACCTGCAGATATACGTGGCGT
>HN7TS9H03FJBOV length=91 xy=2153_1117 region=3 run=R_2012_05_17_17_06_35_
CGCTTTTTGTAGCCTTGAATTTCAGCAAATGAGGTCAGGTGACCTATGGCAATGCAAGTAGGGACTTGTAGTTTTTGAAATGTCCTCTTGT
>HN7TS9H03G9WQ4 length=39 xy=2866_0638 region=3 run=R_2012_05_17_17_06_35_
AATGTATATTCATGGGTTTCTGCCCAACGTTAGGTCGAG
>HN7TS9H03GP9LL length=57 xy=2642_1671 region=3 run=R_2012_05_17_17_06_35_
ACTCCTTCAGCTGATTCGAGCGAATCTGCAGACCTACATCCAATGCTATACAAGAAC
>HN7TS9H03GFARR length=41 xy=2517_1973 region=3 run=R_2012_05_17_17_06_35_
ATAGAATGGTTGCAGGAACGTTGTATCAAGATCGCCACCAC
>HN7TS9H03HC99X length=138 xy=2904_2483 region=3 run=R_2012_05_17_17_06_35_
GTGGTGTGACTGAACAATCTCTATGGCGGGAGCTACATTGTTGCTCTATTTTTCGTTTTGTCAGAGTGCACAGGAAAAAAAAGACAGCAATGTAGCTTCCGCCACAGAGATTGTTCAGTCACACCACATACGTGGCGT
>HN7TS9H03FPHRY length=461 xy=2223_2220 region=3 run=R_2012_05_17_17_06_35_
AAGGAAGGAAGAAAGGAGGAGGAGGAGGAGAGAGAGAGAGAGAGAGAGAGAGAGAGAGAGAGAGAGAGAGAGAGAGAGAGAGAGAGAGAGAGAGAGAGAGAGAGAGAGAGAGAGAGAGAGAGAGAGAGAGAGAGAGAGAGAGAGAGAGAGAGAGAGAGAGAGAGAGAGAGAGAGAGAGAGAGAGAGAGAGAGAGAGAGAGAGAGAGAGAGAGAGAGAGAGAGAGAGAGAGAGAGAGAGAGAGAGAGAGAGAGAGAGAGAGAGAGAGAGAGAGAGAGAGAGAGAGAGAGAGAGAGAGAGAGAGAGAGAGAGAGAGAGAGAGAGAGAGAGAGAGAGAGAGAGAGAGAGAGAGAGAGAGAGAGAGAGAGAGAGAGAGAGAGAGAGAGAGAGAGAGAGAGAGAGAGAGAGAGAGAGAGAGAGAGAGAGAGAGAGAGAGAGAGAGAGAGAGAGAGAGAGAGAGAGA
>HN7TS9H03FZCNO length=87 xy=2335_3394 region=3 run=R_2012_05_17_17_06_35_
CTGGCTAGACGGCTTACTGGCTGGCTAGCTAGATCGCTGGCTAGCTAGATGGCTGGCTGGCTAGCGTAGATGGCTGGCTGGCTAGGC
>HN7TS9H03GIQ3F length=183 xy=2556_3353 region=3 run=R_2012_05_17_17_06_35_
GCTGCATCAATTTTGTGGTGTGACTGAATGTTTACACAATCCATACGGCGGAAGCTATATTGTTATTCATTTTTGTTCTGTAGAGTGCCGACGGAAACGAAACATTAACAATGTAGCTTGCGCCATAGGGAGTTGTGTAAACAATCAGTCACACCACAAAATTAGATGCAGCATACGTGGCGT
>HN7TS9H03G8ISK length=93 xy=2850_1426 region=3 run=R_2012_05_17_17_06_35_
GAGGAATGACGGAGGTGGGTAGATTTACTATTCTATCCTCCAGTCTGTGCAAGTTGGGAAAGTGCTGGATGTGTGCGATGAATGAGTGGAGGG
>HN7TS9H03GOW30 length=56 xy=2627_0270 region=3 run=R_2012_05_17_17_06_35_
GGCTGACTAGCTCGATGGCTCACTGGCTGGCAAGCTAGATGGCTGGCTAGCTAGAC
>HN7TS9H03FPMUO length=74 xy=2225_0606 region=3 run=R_2012_05_17_17_06_35_
ATGAAGGAGCACTTGTACAGTTGTGTCCATTACTAGCACTGAGGCAGCTGGAGTGTGTGCAGGGTCAGTATGAA
>HN7TS9H03GMQES length=52 xy=2602_0674 region=3 run=R_2012_05_17_17_06_35_
AGCCAGCCATCTAGCTAGCCAGCCAGGCCATCTAGCTAGCCAGCGATCTAGC
>HN7TS9H03FV1ZM length=60 xy=2298_1152 region=3 run=R_2012_05_17_17_06_35_
ATATAAGCCTGTAAAGCTAGATATAGCACAAACTGACTCTACAGCCAGATAGGCAGATAT
>HN7TS9H03F4XWA length=57 xy=2399_2056 region=3 run=R_2012_05_17_17_06_35_
TGAAAAGTGGAAATAAGGCAATGCAAGTATTCTATCTCAAATCAAACAAAGGGAAGG
>HN7TS9H03FQF52 length=34 xy=2234_1736 region=3 run=R_2012_05_17_17_06_35_
CATGCCAGCCAGTCAGCCATCTAGCTCGCCAGCC
>HN7TS9H03FV1AE length=51 xy=2298_0244 region=3 run=R_2012_05_17_17_06_35_
ATATAGCACAAACTGACTGTACAGCCAGATAGGCAGATATAAGCCTGTGCA
>HN7TS9H03G17PO length=29 xy=2778_2042 region=3 run=R_2012_05_17_17_06_35_
CAGCGAGCCATCTAGCTCGCCAGCCAGCC
>HN7TS9H03G485Z length=86 xy=2813_0533 region=3 run=R_2012_05_17_17_06_35_
ATGTAAATGTTGCAGAGCAGAGGAGAAAGCGATGAAGCTTGTGGCACTCCACAGGTCACTGGTCTTTCTGATGACAAACTGCTCCN
>HN7TS9H03F52D5 length=74 xy=2412_1291 region=3 run=R_2012_05_17_17_06_35_
ATCTTTGTGTGTGATTTATATTCTGTTCTATGTGTAATAATTGATTAGTAAGAGCTGTGTCACCTCTGCAGGGT
>HN7TS9H03G67V3 length=50 xy=2835_2081 region=3 run=R_2012_05_17_17_06_35_
ATATAGCACAAACTGACTGTACAGCTAGATAGGCAGATATAAGCCTCGTA
>HN7TS9H03FRCLL length=167 xy=2244_2807 region=3 run=R_2012_05_17_17_06_35_
GTTTGTGCTATATCTAGCTGCACAGGCTTATATCTGCCTATCTGGCTGTACAGTCAGTTTGTGCTATATCTAGCTGCACAGGCTTATATCTGCCTATCTGGCTGTACAGTCAGTTTGTGCTATATCTAGGCTGTACAGGCTTATATCTGCCTATATATACGTGGCGT
>HN7TS9H03GUMOR length=177 xy=2692_0457 region=3 run=R_2012_05_17_17_06_35_
TCTGATTCTTGACCTCATATTACTGCATCATGCTCATCATCACCTCTGAAAAGATTTCCATTACATGCCATCTCCTTCAAGAATGGACACTTTGAAAATTACCATTATTGCCATGTCTACTGTGTATCCATTTACTTGTTAATGGCTTTAAATAGATAATATAGGAAGGAGGGAGGT
>HN7TS9H03GKOI3 length=55 xy=2578_3229 region=3 run=R_2012_05_17_17_06_35_
AGCTGCACAGGCTTATATCTGCCTATCTGGCTGTACAGTCAGTTTGTGCTATATC
>HN7TS9H03F0V6M length=42 xy=2353_1628 region=3 run=R_2012_05_17_17_06_35_
CTATCTGGCTGTAGAGTCAGTTTGTGCTATATCTAGCTGCAG
>HN7TS9H03HF8C1 length=311 xy=2938_0707 region=3 run=R_2012_05_17_17_06_35_
GCTTAACGCAAAGAAATGCACAATAGTACTTAATGAAGAGACGGCGCTGGTTTGAGCCATTATTCCAAATATTTCCGTCCTGCTTGCAAATTTTATGTTCTGTGTGATGTCTACTCTAAAACGCTTTAATTTCTCTGTTTTCAGCAGCAATTTGCAGCAGGCTATACATCGGATTCTTTTGGAGGATGATGAGAGGCCGTTGAGCACGGTGCAATCGTTATTGTGCCGGCGTGACAATATAACCGTGGGAATGGAAACTGCATGGCGTGCGTGGCAGAGTCTGCTGTGGTCCTGGGGAGGTCTGAGGTAAA
>HN7TS9H03F6KJ7 length=126 xy=2418_0261 region=3 run=R_2012_05_17_17_06_35_
GGCTGTACAGTCAGTTTGTGCTATATCTAGCTGTACAGGCTTATATCTGCCTATCTGGCTGTAGAGTCAGTTTGTGCTATATCTAGCTTTACAGGCTAGTATCTGCCTATCTGGCTGTACAGTCAG
>HN7TS9H03GU7RE length=46 xy=2698_3192 region=3 run=R_2012_05_17_17_06_35_
TGTGCAGCTAGATATAGCACAAACTGACTGTACAGCCAGATAGGCA
>HN7TS9H03FTB4Y length=84 xy=2267_1312 region=3 run=R_2012_05_17_17_06_35_
TATCTGGCTGTAGAGCCAGTTTGTGCTATATCTAGCTGTACAGGCTTATATCTGCCTATCTGGCTGTAGAGTCAGTTTGTGCTA
>HN7TS9H03FK5ZI length=30 xy=2174_1020 region=3 run=R_2012_05_17_17_06_35_
GGTGGGTGGGTGGGTGGGTAGGGTAGGGTA
>HN7TS9H03GQH9L length=58 xy=2645_0615 region=3 run=R_2012_05_17_17_06_35_
AGCCAGCCTTTGTCCTCAGGAAGGGAGTTAATTAGATTCCAGGATGGGCTGGTGGGGA
>HN7TS9H03G22CS length=49 xy=2788_0794 region=3 run=R_2012_05_17_17_06_35_
CAAACACACACATACCACTGAAATCAGCAGTATTTCACTGACACATACA
>HN7TS9H03GQI68 length=74 xy=2645_1826 region=3 run=R_2012_05_17_17_06_35_
ATATCTGCCTATCTGGCTGTACAGTCAGTTTGTGCTATATCTAGCTGCACAGGCTTATATCTGCCTATCTGGCT
>HN7TS9H03HEWXY length=75 xy=2923_0692 region=3 run=R_2012_05_17_17_06_35_
AGATGTGTAAGGTACTGGTGGCATAGGGCTCTACTAAGGGAAGAGCAAGAGAGCAGATGTGTAAGGTACGTGAGT
>HN7TS9H03F5VIE length=42 xy=2410_0564 region=3 run=R_2012_05_17_17_06_35_
CTGGATAGCTAGACGTCTGGCTGGCTGGCTAGCTAGACGTCT
>HN7TS9H03GTL9S length=41 xy=2680_2414 region=3 run=R_2012_05_17_17_06_35_
GTGCTATATCTAGCTGCACAGGCTTATATCTGCCTATCTGG
>HN7TS9H03GI424 length=119 xy=2561_1006 region=3 run=R_2012_05_17_17_06_35_
ACAAGTTGGTAATGCACTCACTCCTTTGTTCTTATATCTTTTAAATGACTGATGATGTCACCAAAGGAAGAACTACACAAACGAAAGCTATTACATGCTGTAAATAATTATTATTATTC
>HN7TS9H03FW7DV length=37 xy=2311_1553 region=3 run=R_2012_05_17_17_06_35_
GAGGGTAAGGCATATAAGGCAATATGTATATAGAGTT
>HN7TS9H03G2WWY length=79 xy=2786_1936 region=3 run=R_2012_05_17_17_06_35_
CATGCTCCTTGTTTGAGAAGTTCAGCACATTCTTGCAATGGGCATTCGAGCAGGTGATGGGAGTGGGCGACTGCGTGCA
>HN7TS9H03HDCG6 length=144 xy=2905_1240 region=3 run=R_2012_05_17_17_06_35_
TGTGCAGGCTTATATCTGCCTATCCGGTTGTACAGTCAGTTTGTGCTATATCTAGCTGTACAGGCTTATACTGCTACTCTGCTGTACGAGCAGTTGTGCTATATCTAGCTGTACAGGCTTATATCTGCCTATCTGGCTGTAGAG
>HN7TS9H03F7Q48 length=354 xy=2431_2202 region=3 run=R_2012_05_17_17_06_35_
TCTGCCTATCTGGCTGTACTGTCAGTTTGTGCTATATCTAGCTGTACAGGCTTATATCTGCCTATCTGGCTGTACAGTCAGTTTGTGCTATATCTAGGCTGTACAGGCTTATATCTGCCTATCTGGCTGTACAGGTCAGTTTGTGCTATATCTAGGCTGTACAGGCTTATATCTGCCTATCTGGCTGTACAGGTCAGTTTTGTGCTATATCTAGGCTGTACAGGCTTATATCTGCCTATCTGGGCTGTACAGGTCAGTTTTGTGCTATATCTAGGCTGTACAGGCTTATATCTGCCTATCTGGGCTGTACAGGTCAGTTTTGTGCTATATCTAGGCTGTACAGGCTTATATCTG
>HN7TS9H03GNNAY length=101 xy=2612_2344 region=3 run=R_2012_05_17_17_06_35_
AGCCGGCTAGCTAGCCAGAAGGCTAGCTTACCAGCTGGCTAGCTAGCCAGCCAGCCAGGCATCTAGCTAACAAGCCAGCCAGCTGTCTAGCTAGCCGAGCC
>HN7TS9H03FY7EI length=49 xy=2334_0680 region=3 run=R_2012_05_17_17_06_35_
AGGATAAAGGGTAGACACTACACAGGAAAAGGGTAGGAAGTAACGGTAC
>HN7TS9H03FU6A0 length=34 xy=2288_1050 region=3 run=R_2012_05_17_17_06_35_
GATAGGCAGAGTATAAGCCTGTGCAGCTACGATA
>HN7TS9H03GLUUK length=67 xy=2592_0730 region=3 run=R_2012_05_17_17_06_35_
AATTTGTGGTGGAATGGGTTAAAGTTTGCTTCCTAATGCCAGAAAAAGGCTTAAGAATCCTGTTTTG
>HN7TS9H03FXZPP length=43 xy=2320_1403 region=3 run=R_2012_05_17_17_06_35_
ATTAGCTAGATGGATGGCTGGCTGGTTAGTTAGCTGGCTGGCT
>HN7TS9H03GVJJU length=39 xy=2702_2088 region=3 run=R_2012_05_17_17_06_35_
AATTACAGGCACTGAGAGGGTATAGTGAGGCAACGTACT
>HN7TS9H03GKQ7P length=88 xy=2579_2611 region=3 run=R_2012_05_17_17_06_35_
AGCCAGACAGCCAGCCATCTAGCTACCACCAGCTGTCTATCTAGCCAGCCAGGCCAGTCTAGCTAGCCAGCCAGCCAGCCATCAGCTA
>HN7TS9H03F8Q51 length=35 xy=2442_3831 region=3 run=R_2012_05_17_17_06_35_
ATTATCTCAAAGCTGCATCTGTAGAACGTCTACAG
>HN7TS9H03FNVWO length=72 xy=2205_0950 region=3 run=R_2012_05_17_17_06_35_
CTGGCTGTAGAGTCAGTTTGTGCTATATCTAGCTGCACAGGCTTATATCTGCCTATCTGGCTGTACAGTCAG
>HN7TS9H03GYM30 length=76 xy=2737_3310 region=3 run=R_2012_05_17_17_06_35_
GGCAAGGTAGACGGCTGGCTGGCAAGATAGACGGCTGGCTGGCGAGCTAGACGGCTGGCTGGCTGGTGAGCTAAAG
>HN7TS9H03GKS3R length=63 xy=2580_0965 region=3 run=R_2012_05_17_17_06_35_
CCTCCTATTTCCACTTTTCTCTGTCCATGTGTCGACCTACTGCAACGGCCGTGGGGAGGAGTA
>HN7TS9H03G7SXF length=43 xy=2842_0673 region=3 run=R_2012_05_17_17_06_35_
GGCTGGCTAGCTAGACGGCTGGCTGGCTAGCTAGACGTGGCGT
>HN7TS9H03GGUTA length=145 xy=2535_0876 region=3 run=R_2012_05_17_17_06_35_
GCCAGATAGGCAGATATAAGCCTGTACAGCTAGATATAGCACAAACTGACTGTACAGCCAGGATAGGCAGATATAAGCCTGTACAGCTAGATATAGCACAAACTGACAGTACAGCCAGGATAGGCAGATATAAGCCTGTACAGCT
>HN7TS9H03FY7MA length=125 xy=2334_0960 region=3 run=R_2012_05_17_17_06_35_
TATGAATCACCGTCTCTCTCACACGCAGCTGTGTGCTTAGACCTACCGGCAAGTGAGTGTTGAACGAATGCCCGTCAGAACGTGTATGCAGAGAACTCCGTGCCTCGAGGAGCAGGGGTGTCGCT
>HN7TS9H03G75N8 length=48 xy=2846_0806 region=3 run=R_2012_05_17_17_06_35_
ATCTGCCTATCTGGCTGTACAGTCAGTTTGTGCTATATCTAGCGTTAC
>HN7TS9H03G9HL8 length=146 xy=2861_1502 region=3 run=R_2012_05_17_17_06_35_
CCACAGACATTCGTTTTAGATTGGTAACTGAACTGCATCTTAAACCATCTAGTTAGTTCCACTGTGGAGAGGGACAATTATTGTCAGCAGTGCCAAGATCTTTGGAAGTAATGAGATTTCTACTACAATCACTTCCTTCTACCNCA
>HN7TS9H03GR9DT length=133 xy=2665_0495 region=3 run=R_2012_05_17_17_06_35_
TAGGATTATGCATTGCGCAGGGTGAATGCGGAGTCAGTTGTGCCCAGAGTGAAAGGGGAGCACAGCCGTCACATATCACCACTGTGATCAAACCTAAGTAGGATTCTGCGTTGCGCAGGGTGAATGAGTGGTC
>HN7TS9H03G4XJP length=44 xy=2809_1859 region=3 run=R_2012_05_17_17_06_35_
GCTAGATATAGCACAAACTGACTGTACAGCCAGATAGGCAGATA
>HN7TS9H03GY656 length=177 xy=2744_0636 region=3 run=R_2012_05_17_17_06_35_
TCCTAGGTATCTAGTACTATAGAAGCTAGGCTGGGATTATACATGGGAGGATTTTTACATAAGATTTACTTGTATTTTCAGAACCTCTGAGACTCTGAAGAGGACCTTGAGAACTTGAAAACTGAAGACACTCCTATCCTGATTCCTCTCTGGTGGCACTGGCCTACTGGGACAGAG
>HN7TS9H03F7R3N length=111 xy=2431_3441 region=3 run=R_2012_05_17_17_06_35_
TTGTGCTATATCTAGCTGTACAGGCTTATATCTGCCTATCTGGCTGTAGAGTCAGTTTGTGCTATATCTAGCTGTCACGCTATATCTGCCTAGTCTGGCGTGTACAGTCAG
>HN7TS9H03F6P8V length=91 xy=2419_3533 region=3 run=R_2012_05_17_17_06_35_
TACAGTCAGTTTGTGCTATATCTAGCTGCACGAGGTCTTATATCTGCCTATCTGGCTGGTACAGTCAGTTTGTGCTATATCTAGCTTGACG
>HN7TS9H03GVLKP length=86 xy=2703_0615 region=3 run=R_2012_05_17_17_06_35_
ACGGGACCGTGTCGCCACCACATCGCTCTGACATCATCACAACAAAAATAAGCAATAATTGCCACGCCTTAGCTGACATTAGACCC
>HN7TS9H03GO3SR length=156 xy=2629_0745 region=3 run=R_2012_05_17_17_06_35_
AATTATGAGCGCATGCTTTTACTTTCTTTTAAACTAGACTTGTTTTAAAGAATTTTAATTCGGCAGGCAGAACTTTTGCACATGCACTTTGTAGCTGTAAGACAGATGTGGAGTCATTGAAACATATTGGCAGTCTGTCCTTTATACCAAAACCAC
>HN7TS9H03HGUJR length=117 xy=2945_0789 region=3 run=R_2012_05_17_17_06_35_
CTTGCAATTCATCCAGAATATATATATATCAGGTAGAGTTTACTGTAATAATCCAATACAGTAGGTCAAACAGCGTGAACCTTCAACTGCCAACTGACAGTGCACCCAGTCAGTTAC
>HN7TS9H03FJL4V length=62 xy=2156_2365 region=3 run=R_2012_05_17_17_06_35_
GCTGGCTGGCTAGCTAGACGGCTGGCTGGATGGCTAGCTAGATGCTGGCTGGCTGGTAGCGT
>HN7TS9H03F58O7 length=71 xy=2414_1273 region=3 run=R_2012_05_17_17_06_35_
TTGTCTAGCTAGCCTACTGGCCAGCCAGCTGGCTAGCTGGCCAGTAGGCTAGCTAGACAAATACGTGGCGT
>HN7TS9H03G5DSD length=217 xy=2814_2427 region=3 run=R_2012_05_17_17_06_35_
CCTCTCTGTTAAGCGCTTTCTACGTTTCCTGTTCGACTTTGGTATCCATTGTGTCCTGTTGTGTGTATTGTCGGCGTTCGTACTTCCTTGGCTAGTTCAGTTCCTGCTCATCCTCTGTATTTGTTGTCTCACTTAGGGATGGGCGAAAATTTTCAACAAAAAGCGAAAGGTAGAACTTCGCTGCCCATTTTTCGTCTCGTCCACTCCACTTTCGTCT
>HN7TS9H03FZTEM length=57 xy=2341_0524 region=3 run=R_2012_05_17_17_06_35_
ATCTGTTGAACAATCACCTGAGGTTTCCTCAGATTCAGGAGATTGGTAGGGCTCTCG
>HN7TS9H03GZK9J length=70 xy=2748_2517 region=3 run=R_2012_05_17_17_06_35_
GTGCTATATCTAGCTTTACAGGCTTATATCTGCCTATCTGGCTGTAGAGTCAGTTTGTGCTATATCTAGC
>HN7TS9H03GPPTY length=185 xy=2636_0628 region=3 run=R_2012_05_17_17_06_35_
ATGCATATGGGAGAGCCGGGTCACTGACTTACAATACAAAGACAATGGATGTGGGAGAGCCAGGATCACTGACTTACATACAAGCAATGGATGTCGAAGAGCCAGGCCACGACGATTACAATACAAAGCAATGGATGTGGAAGAGCCAGGTCACTGACTTACAATCAAAGCAATGGATGTGGAGA
>HN7TS9H03F6V2Z length=63 xy=2421_2905 region=3 run=R_2012_05_17_17_06_35_
CAATCAATTTAAAAAATTCTTAATACTAATAACTATTTTCCTGTAGTCTGGGCACATGGTGTC
>HN7TS9H03GTPDL length=47 xy=2681_2343 region=3 run=R_2012_05_17_17_06_35_
GTACAGCCAGATAGGCAGATATAAGCCTGTAGCAGACTAGATATAGA
>HN7TS9H03GSX3Z length=32 xy=2672_3869 region=3 run=R_2012_05_17_17_06_35_
TCTAGCTGCACAGGCTTATATCTGCCTACTCT
>HN7TS9H03FX8UA length=330 xy=2323_0944 region=3 run=R_2012_05_17_17_06_35_
GCATATCTGAGGAAAACTAAATGAATTAATAATGCCCACTAGTAGATGCCTACTAACTACTAACGAAATCCGTAAACTAGCAGGAAGGACACGAGAACATGATCGCCAGGAAGCTACGTGAGAAGGCACTATGCAACTCGATAGCGGAGGGCGATAAAATAAATAATCCCGGATAATGTTGCTGTAATTGCGAAAGAAATAATACGCCTGAAAAATTAGTAACCTCTGATGTATGTATGAAACAGACGACTGATGACGAAATAACTAAACTAACAAATCATATATAATGAAGGATGTACCGCAGATTATAGTAAAAGATATACGTGGCGT
>HN7TS9H03GH3NG length=104 xy=2549_1642 region=3 run=R_2012_05_17_17_06_35_
GTCAGATCGAGTATCCAAGATCTGTTGGTCGGGTAATGTCTCCAACTGAAGAATATATATCTTGTGGTGTGCCACAGGAGCATGTTTGTCGACCGCGACTGTTC
>HN7TS9H03F4TN4 length=53 xy=2398_0674 region=3 run=R_2012_05_17_17_06_35_
AGGCTTATATCTGCCTATCTGGCTGTACAGTCAGTTTGTGCTATATCTAGCTG
>HN7TS9H03HBEJ8 length=41 xy=2883_0742 region=3 run=R_2012_05_17_17_06_35_
AGATATAGCACAAACTGACTGTACAGCCAGATAGGCAGATA
>HN7TS9H03FNHBT length=113 xy=2200_2535 region=3 run=R_2012_05_17_17_06_35_
ATCTGGCTGTACAGTCAGTTTGTGCTATATCTAGCTGTACAAGCGTATATCTGCCTATCTGGCTGTACAGGTCAGTTTGTGCTATATCTAGCTGTACAGCGTATATCTGCCTA
>HN7TS9H03GCTJ8 length=46 xy=2489_1046 region=3 run=R_2012_05_17_17_06_35_
TGCCTATCTGGCTGTACAGTCAGTTTGTGCTATATCTAGCTGCACA
>HN7TS9H03GG4P0 length=37 xy=2538_1430 region=3 run=R_2012_05_17_17_06_35_
AGCAAGTCATCTAGCTTGCCAGCCAGCTGTCTAACTG
>HN7TS9H03HGFJQ length=69 xy=2940_1828 region=3 run=R_2012_05_17_17_06_35_
TGTGCTATATCTAGCTGTACAGGCTTATATCTGCCTATCTGGCTGTACAGTCAGTTTGTGCTATATCTA
>HN7TS9H03GFLAC length=54 xy=2520_3314 region=3 run=R_2012_05_17_17_06_35_
GCTGGCTGGCGAGCTAGATGGCTGGCTGGCAAGGTAGACGGCTGGCTGGCAAGC
>HN7TS9H03F373Z length=288 xy=2391_1405 region=3 run=R_2012_05_17_17_06_35_
CAGGCTTATATCTGCCTATCTGGCTGTACAGTCAGTTTGTGCTATATCTAGCTGCACAGGCTTATATCTGCCTATCTGGCTGTACGAGTCAGTTTGTGCTATATCGTAGCTGCACAGGCTTATATCTGCCTATCTGGCTGTACGAGTCAGTTTGTGCTATATCGTAGCTGCACAGGCTTATATCTGCCTATCTGGCTGTACAGTCAGTTTGTGCTATATCGTAGCTGCACAGGTCTTATATCTGCCTATCTGGCTGTACAGTCAGTTTGTGCTATATCGTAGCTGCAC
>HN7TS9H03F0AP9 length=90 xy=2346_2495 region=3 run=R_2012_05_17_17_06_35_
GCTATATCTAGCTGTACAGGCTTATATCTGCCTATCTGGCTGTAGAGTCAGTTTGTGCTATATCTAGCTGTACAGGCTTATATCTGCCTA
>HN7TS9H03FIITV length=192 xy=2144_0577 region=3 run=R_2012_05_17_17_06_35_
ATATCTGCCTATCTGGCTGTACAGTCACTTTGTGCTATATCTAGCTGCACAGGCTTATATCTGCCTATCTGGCTGTACAGTCACTTTGTAGCTATATCGTAGCGTGCACAGGCTTATATCTGCCTATCTGGCTGTACAGTCAGTTTGTGCTATATCGTAGCTGCACAGGCTTATATCTGCCTATCTGGCTGT
>HN7TS9H03F6NSE length=69 xy=2419_0348 region=3 run=R_2012_05_17_17_06_35_
GCCTATCTGGCTGTATAGTCAGTTTGTGCTATATCTAGCTGCACAGGCTTATATCTCGCCTATCTGGCT
>HN7TS9H03FT0K0 length=64 xy=2275_0226 region=3 run=R_2012_05_17_17_06_35_
GCAGATATAAGCCTGTGCAGCTAGATATAGCACAAACTGACTGTACAGCCAGATAGGCAGAGTA
>HN7TS9H03F2FZL length=129 xy=2371_0223 region=3 run=R_2012_05_17_17_06_35_
TCTACCACATGACATCACTCACTGTGATGCCATTTCTGATGACGTCACTTCCTGTGACGTTTGGTCCGGCGATGCCATTCTAGATGCCTCAGGGTTTCCATGCTCTCGTGACTATGCATAGTCCACCAC
>HN7TS9H03GQT1W length=165 xy=2648_3602 region=3 run=R_2012_05_17_17_06_35_
TATCTAGCTGTACAGGCTTATATCTGCCTATCTGGCTGTAGAGTCATTTGTTGCTATATCTAGCTGTACAGGCTTATATCTGCCTATCTGGCTGTAGAGTCAGTTGTGGCTATATCTAGCTGTACAGGCTTATATCTGCCTATCGTGGCTGTACAGTCAGTTTGT
>HN7TS9H03GZ9BY length=69 xy=2756_0940 region=3 run=R_2012_05_17_17_06_35_
GCACAGGCTTATATCTGCCTATCTGGCTGTACAGTCAGTTTGTGCTATATCTAGCTGTACAGCGTATAT
>HN7TS9H03GZM3E length=129 xy=2749_0792 region=3 run=R_2012_05_17_17_06_35_
AAGTGGGTCACGTGAGGAGCTACTTACTCCACTTGCCACCTTGATTCCTCTGCTTCTCCGGATGCCAGTAGCAGGTGCCACTTACCTTGACAGCCTCGAACATAGAATAGTCTCCTGGCTTCCTCCATA
>HN7TS9H03GMID2 length=94 xy=2599_2568 region=3 run=R_2012_05_17_17_06_35_
GCCTGTGCAGCTAGATATAGCACAAACTGACTGTACAGCCAGATAGGCAGATATAAGCCGTGTGCAGCTAGATATAGCACAAACTGACTGACAG
>HN7TS9H03FM3N1 length=66 xy=2196_1215 region=3 run=R_2012_05_17_17_06_35_
ATATAAGCCTGTGCAGCTAGATATAGCACAAACTGACTGTACAGCCAGATAGGCAGATATAAGCCT
>HN7TS9H03GMLXJ length=527 xy=2600_3061 region=3 run=R_2012_05_17_17_06_35_
GTGTGTGTGTGTGTGTGTGTGTGTGTGTGTGTGTGTGTGTGTGTGTGTGTGTGTGTGTGTGTGTGTGTGTGTGTGTGTGTGTGTGTGTGTGTGTGTGTGTGTGTGTGTGTGTGTGTGTGTGTGTGTGTGTGTGTGTGTGTGTGTGTGTGTGTGTGTGTGTGTGTGTGTGTGTGTGTGTGTGTGTGTGTGTGTGTGTGTGTGTGTGTGTGTGTGTGTGTGTGTGTGTGTGTGTGTGTGTGTGTGTGTGTGTGTGTGTGTGTGTGTGTGTGTGTGTGTGTGTGTGTGTGTGTGTGTGTGTGTGTGTGTGTGTGTGTGTGTGTGTGTGTGTGTGTGTGTGTGTGTGTGTGTGTGTGTGTGTGTGTGTGTGTGTGTGTGTGTGTGTGTGTGTGTGTGTGTGTGTGTGTGTGTGTGTGTGTGTGTGTGTGTGTGTGTGTGTGTGTGTGTGTGTGTGTGTGTGTGTGTGTGTGTGTGTGTGTGTGTGTGTGTGTGTGTGTGTGTGTGTGTGTGTGTGTGTGTGTGTGTGTGTG
>HN7TS9H03GZD6R length=69 xy=2746_1537 region=3 run=R_2012_05_17_17_06_35_
GACCTTTGCCATTATTGTCTAGAACGGCAAATCAGTATTCTTCCGGAATACATTCCAGGGAAACTCAAT
>HN7TS9H03G7AKI length=481 xy=2836_1456 region=3 run=R_2012_05_17_17_06_35_
ATAGGTAACCAGAGTTCACATTGAAATCGTGTGCGCAGCAGTTTTCCAGCTCGTGTTACACACGGCTCGTTTTTGGGAAGCTCTAGTGCGCATGTGTGAAGGTGTCTGTAAAACAGAGTCCCTTGTTTTATGTCGGGTTAGTCATGAAGTTCCCACTTAAAAGTAAGCAAACCTTGTTTTCGGGTTTGTCTCTTCCAATCAGAGACCACCACGGTGGCGAGGTTCATCATTGTGTACCAAGAAGGAAATGACCATATATAGATGACCAATCCTGTTTGCGCACGAGGTGCTGCGGGAGGCCTGAAGCTTCCTTAAGCTTTAGAGCCTCTACCTTGATCCTGGGTTCAAATTTGAACGCAAGCTTCAAATCTCAACCTAGTTGGATTTGGACCAAATTTGATATGTATGTTTGTGTATCGATTCTAAGATGCTTAGCATCTTTAGAATCTGCATTCACGCTTTTTTTTCCCTAAAAACCTTA
>HN7TS9H03G7Q8K length=100 xy=2841_2578 region=3 run=R_2012_05_17_17_06_35_
ATCTGCCTATCTGGCTGTACAGTCAGTTTGTGCTATATCTAGCTGCACAGGCTTATATCTGCCTATCTGGCTGTACAGTCAGTTTGTGCTATATCTAGCT
>HN7TS9H03FXAD4 length=92 xy=2312_1354 region=3 run=R_2012_05_17_17_06_35_
CTGCACAGGCTTATATCTGCCTATCTGGCTGTACAGTCAGTTTGTGCTATATCTAGCTGTACAGGCTTATATCTGCCTATCTGGCGTGTACG
>HN7TS9H03FZXPQ length=41 xy=2342_2012 region=3 run=R_2012_05_17_17_06_35_
AGCCAGCCGTCTAGCTAGCCAGCCAGCCATCTAGCTAGCAG
>HN7TS9H03G106S length=61 xy=2776_1778 region=3 run=R_2012_05_17_17_06_35_
TACTACCGTTAGAGGTATATAGGCAAGTTAGAGATCATGATGATGCCGTGATCTTTGGGCG
>HN7TS9H03FUOHK length=158 xy=2282_2534 region=3 run=R_2012_05_17_17_06_35_
AGTCAGTTTGTGCTATATCTAGCTGTACAGGCTTATATCTGCCTATCTGCTGTACAGTCAGTTTGTGCTATATCTAGCTGTACAGGCTTATATCTGCCTATCTGGCTGTACGAGTCAGTTTGGTGCTATATCTAGCTGTACAGGCTTATATCTGCCTA
>HN7TS9H03FLS8F length=594 xy=2181_2477 region=3 run=R_2012_05_17_17_06_35_
AGACACAGACAGACACAGACAGACAGACGACGACGACACGACGACGACGACGACGACGACGACGACGACGACGACGACGACGACGACGACGACGACGACGACGACGACGACGACGACGACGACGACGACGACGACGACGACGACGACGACGACGACGACGACGACGACGACGACGACGACGACGACGACGACGACGACGACGACGACGACGACGACGACGACGACGACGACGACGACGACGACGACGACGACGACGACGACGACGACGACGACGACGACGACGACGACGACGACGACGACGACGACGACGACGACGACGACGACGACGACGACGACGACGACGACGACGACGACGACGACGACGACGACGACGACGACGACGACGACGACGACGACGACGACGACGACGACGACGACGACGACGACGACGACGACGACGACGACGACGACGACGACGACGACGACGACGACGACGACGACGACGACGACGACGACGACGACGACGACGACGACGACGACGACGACGACGACGACGACGACGACGACGACGACGACGACGACGACGACGACGACGACGACGACGACGACGACGAC
>HN7TS9H03G91OX length=50 xy=2867_2943 region=3 run=R_2012_05_17_17_06_35_
GGATGCTTCCACGAGGCGATCCTACATCATGTCACTGTAGGAGTGCTTCC
>HN7TS9H03G46AD length=44 xy=2812_0899 region=3 run=R_2012_05_17_17_06_35_
GCTGGCTGGTGAGCTAGATGACTCGCTGGCTGGCTGGTGAGCTA
>HN7TS9H03GTILF length=304 xy=2679_1745 region=3 run=R_2012_05_17_17_06_35_
TCTGCCTATCTGGCTGTAGAGTCAGTTTGTGCTATATCTAGCTGTACAGGCTTATATCTGCCTATCTGGCTGTAGAGTCAGTTTGTGCTATATCTAGCTGGTACAGGCTTATATCTGCCTATCTGGCTGTACGAGTCAGTTTGTGCTATATCTAGCTGGTACAGGCTTATATCTGCCTATCTGGCTGTAGAGTCAGTTTGTGCTATATCAGCTGGTACAGGCTTATATCTGCCTATCTGGCTGTAGAGTCAGTTTGTGCTATATCTAGCTGGTACAGGCTTATATCTGCCTATCTGGCTGTACG
>HN7TS9H03GE9O1 length=81 xy=2517_0579 region=3 run=R_2012_05_17_17_06_35_
GTCAGTTTGTGCTATATCTAGCTGCACAGGCTTATATCTGCCTATCTGGCTGTACAGTCAGTTTGTGCTATATCTAGCTGC
>HN7TS9H03GRH4L length=184 xy=2656_2035 region=3 run=R_2012_05_17_17_06_35_
AGAGGGAGACAAAGATGAATCAAGTTATAGGGAGACAAAGCAAGAGGCAAGAGGCAGCATGAAAGGATCAGGTAGACCAAGGCAAATACAGAGGAAGAGGAAGACCAAGGAAAAAGTCAGTGGGCGAGGAAAAGAGGCAAAGGCGAATGCAGAGGAAGAAGGAGACCAAGGCACACAGGGGATA
>HN7TS9H03HELTD length=200 xy=2919_2655 region=3 run=R_2012_05_17_17_06_35_
TATGGATTGTGTGTTGAGCCTTCTTAACAGTACGATGGTATAGACAGTGCGTTTTTGTATTGGTCGTCGAGAATACTCCTTTACGTTAAGAAATTAGTATGGGTGGTATGTCTACTGCATTTTTGTTTGTAAATAGCACATATGTGAAAATAAGTTATATTGACTTGGAGGATAGAACAACAATAGTTTTAACTTTGTAA
>HN7TS9H03G843H length=40 xy=2857_1659 region=3 run=R_2012_05_17_17_06_35_
TGCCTATCTGGCTGTAGAGTCAGTTTGTGCTATATCTAGC
>HN7TS9H03GQMAJ length=69 xy=2646_1737 region=3 run=R_2012_05_17_17_06_35_
CTAGCTAGTCAGCCGTCTAGCTAGCCAGCCAGCCAGCCAGCCAGCTCGTCAGCCAGTCGTCTAGCTCGC
>HN7TS9H03FO6TC length=77 xy=2220_0302 region=3 run=R_2012_05_17_17_06_35_
CAAAGCCTACCTCATACCATCCAGGAATCACAGAGGAAGGTGAACAGAAAGGCAAACAGTGACACGGAGAGGAGGGA
>HN7TS9H03FXSGQ length=165 xy=2318_0200 region=3 run=R_2012_05_17_17_06_35_
GCATTTATTAATGTGCCACGTCACCGCACGAATGCGGAGGCATAGCAGAACTGAGTGTGCGTGCCGTGAGGTACTTGGGCAACCTAACCATTGATATAACAAATTATGAACTGATCATACGATTCCAATGCGTATAAAGTCTGCGAGGTCGCGACCCNCGTAGGT
>HN7TS9H03F7HHM length=44 xy=2428_1976 region=3 run=R_2012_05_17_17_06_35_
CACTCTACTCTACTCCACTCTACTCTACTCTACTCTACTCTACT
>HN7TS9H03HF4XH length=39 xy=2937_0355 region=3 run=R_2012_05_17_17_06_35_
AGCCTGTGCAGCTAGATATAGCACAAACTGACTGTACAG
>HN7TS9H03FS5JF length=56 xy=2265_0953 region=3 run=R_2012_05_17_17_06_35_
AGGCTTATATCTGCCTATCTGGCTGTACAGTCAGTTTCTGCTATATCTAGCTGTAC
>HN7TS9H03GJRWM length=49 xy=2568_1908 region=3 run=R_2012_05_17_17_06_35_
ACAAGAACACACCGGCTACTGAATGTACACCTACTCTGTACATTCGACA
>HN7TS9H03GVPR4 length=255 xy=2704_1970 region=3 run=R_2012_05_17_17_06_35_
ACAATAATTTTATAAAGTGTTGTTACCTCCATGGTGCACAAATAGGAACCTGGACACCGTTGCATTTTTGTAGGGTTTGTATGGCAACATCGCTCGTGTCAGCCACATGAGGTTGTGAACAAAATGGTGCAGTTGCTGATTGATATAGATGGAAAGTGGCTCAGTAAGACAGCTGCTACTGGGTACATTTGGATGTCCTAGGGGCAATATATAGATATATGTGTTTTGGGAAGGATATAGAAAGTCAGGTTGAGG
>HN7TS9H03GUTZH length=57 xy=2694_1723 region=3 run=R_2012_05_17_17_06_35_
CCTGTGCAGCTAGATATAGCACAAACTGACTGTACAGCCAGATAGGCAGATATAAAG
>HN7TS9H03FQ6K7 length=39 xy=2242_3209 region=3 run=R_2012_05_17_17_06_35_
TAGACGGCTGGCTGGCTAGCTAGCCGGCTGGCTGGCTGG
>HN7TS9H03G2NXM length=42 xy=2783_2584 region=3 run=R_2012_05_17_17_06_35_
GTAGATATACTATTCTATCCTCCAGTCTGTGCAAGTTGGGAA
>HN7TS9H03FZ0FH length=61 xy=2343_1435 region=3 run=R_2012_05_17_17_06_35_
AGCTGCACAGGCTTATATCTGCCTATCTGGCTGTACAGTCAGTTTGTGCTATATCTAGCTG
>HN7TS9H03FTY40 length=37 xy=2274_2450 region=3 run=R_2012_05_17_17_06_35_
ATGCGTTCAAGCCAAGGACGCANCTTTTTGTCTGCCG
>HN7TS9H03GDZJU length=48 xy=2502_2216 region=3 run=R_2012_05_17_17_06_35_
CTAGCTAGCTGCACAGGCTTATATCTGCCTATCTGGCTGTACAGTCAG
>HN7TS9H03GA4V4 length=45 xy=2470_0242 region=3 run=R_2012_05_17_17_06_35_
AGCTAGATGGCTGGCTGGCTGGCAAGCTAGATGGCTGGCTGGTGA
>HN7TS9H03FOEC0 length=56 xy=2211_0290 region=3 run=R_2012_05_17_17_06_35_
GCACAGGCTTATATCTGCCTATCTGGCTGTACAGTCAGTTTGTGCTATATCTAGCT
>HN7TS9H03FSL6J length=218 xy=2259_0441 region=3 run=R_2012_05_17_17_06_35_
AGCCAGATAGGCAGATATAAGCCTGTGCAGCTAGATATAGCACAAACTGACTGTACAGCCAGATAGGCAGATATAAGCCTGTGCAGCTAGATATAGCACAAACTGGACTGTACAGCCAGATAGGCAGATATAAGCCTGTGCAGCTAGATATAGCACAAACTGGACTGTACAGCCAGATAGGCAGATATAAGCCTGTGCAGCTAGATATAGCACAAACT
>HN7TS9H03FR9PK length=174 xy=2255_0662 region=3 run=R_2012_05_17_17_06_35_
AGCTAGATATAGCACAAACTGACTGTACAGCCAGATAGGCAGATATAAGCCTGTGCAGCTAGATATAGCACAAACTGACTGTACAGCCAGATAGGCAGATATAAGCCTGTGCAGCTAGATATAGCACAAACTGACTGTACAGCCAGATAGGCAGATATAAGCCTGTGCAGCTAG
>HN7TS9H03F3VLH length=35 xy=2387_1571 region=3 run=R_2012_05_17_17_06_35_
GTGTGAGTCAGAGCAACTGCAGAATAGAGGGTTGG
>HN7TS9H03G0PKO length=90 xy=2761_1510 region=3 run=R_2012_05_17_17_06_35_
ACATGCACATATGCATTCATGCACAAACATATTTAGCCTAGTGAATCATATCAGCCAGCACCTAATTATTCTGGTTCTAGGATGAAACCA
>HN7TS9H03FYU7E length=47 xy=2330_1256 region=3 run=R_2012_05_17_17_06_35_
CAGATATAAGCCTGTGCAGCTAGATATAGCACAAACTGACTGTACAG
>HN7TS9H03G1NK5 length=33 xy=2772_0535 region=3 run=R_2012_05_17_17_06_35_
CAGTCAGTTTGTGCTATATCTAGCTGTACAGGC
>HN7TS9H03FM9M6 length=156 xy=2198_0768 region=3 run=R_2012_05_17_17_06_35_
AAACACCATTCGCAATCCTACTGAAACACCATTCGCAATCCTACTGAAACACCATTCGCGAATCCTACTGAAACGACCATTCGCGAATCCGTACTGAAACACCATTCGCGAATCCTACTGAAACACCATTCGCAATCCTACTGAAACACCATTCGC
>HN7TS9H03FQE1Y length=576 xy=2234_0292 region=3 run=R_2012_05_17_17_06_35_
GCTAAATATTGGCAGCGGGTGCCATACTATATGCATTACGGTAAAACTAAGATGAGACGCCGCCGCCCATACAGGGGCGGGCTGCGAGCCAATTCGTTGTGTAGCCCTTTTCATGTGTTTTCAATTAGTTACTATTTCCGTACGGCTTAAAAGCACGTCGGTCTTTCCATTCAGCAGCTTGGAGCTGCACGGCGGCGGAAGCGTCTGGCTGCTGGTCTGCTGTTTGAGAGGCGTTTTGGTGTACTCATGGTAAACGCTATTCTTACGCGTCTTCCGTTCACTTTTACGGTGCTATATTTAGTTGGGACCCCTTAGGGTTCGTTAGATTAATTTCTGTAAACATTTGTGTTTTAATTGTAGGTGGATATAGTTCACGTAAATGAAAATACGGCCTTTTCTAACCTTGGTATATATCTAGTGGGGACGTGCGCGTTTTTCTGTAGTGAGAAGAGTTCTGCACGTACTGTTGGTGAGGTCCCTAATGCTGGCTATGGTGAGATTTATTGTCTTGTTTTGGTCAATTACTGTTCGTTCTGTTGGTCAATCAGACGGTATTAACATCCGCTTCTTTCTTCT
>HN7TS9H03GOY38 length=74 xy=2627_2870 region=3 run=R_2012_05_17_17_06_35_
AGCTCCTCAAAGACACTTCTAAGCACTTTAAAATACGCACGCGAAAATACGCCTACGCGATTTGGGCCAGTTTA
>HN7TS9H03G3JI6 length=46 xy=2793_2576 region=3 run=R_2012_05_17_17_06_35_
AGCTAGATATAGCACAAACTGACTGTACAGCCAGATAGGCAGATAT
>HN7TS9H03GSPE0 length=44 xy=2670_0794 region=3 run=R_2012_05_17_17_06_35_
TATCTGGCTGTACAGTCAGTTTGTGCTATATCTAGCTGTACAGC
>HN7TS9H03G9UOI length=128 xy=2865_2048 region=3 run=R_2012_05_17_17_06_35_
ACAGTCAGTTTGTGCTATATCTAGCTGCACAGGCTTATATCTGCCTATCTGGCTGTACAGTCAGTTTGTGCTAGTATCTAGCTAGGCACAGCGTTATAGTCTGCCTATCTGGCTGTACAGTCAGTTTG
>HN7TS9H03G4BGH length=56 xy=2802_1903 region=3 run=R_2012_05_17_17_06_35_
CCTGTGCAGCTAGATATAGCACAAACTGACTGTACAGCCAGATAGGCAGATATAAG
>HN7TS9H03G5LLO length=52 xy=2817_0266 region=3 run=R_2012_05_17_17_06_35_
ATAAGTGCATTCATTGAGTATCTTGCAAACTATAAGTGCATTCATTGAGCAT
>HN7TS9H03FUHGX length=40 xy=2280_1631 region=3 run=R_2012_05_17_17_06_35_
CATACTGAACAGTGTGATGCATAGTATTTGGTGTCTGTTG
>HN7TS9H03G7XHZ length=32 xy=2843_2501 region=3 run=R_2012_05_17_17_06_35_
CCTACCAGCCTTCTAGCTAGCCAGCCAGCCAG
>HN7TS9H03HH05Y length=80 xy=2958_2772 region=3 run=R_2012_05_17_17_06_35_
AACCATGACTTTTACCTCCACCTTCACTATCTTCCTCCTCCTCATATGTACCTTTCTTGCCGGGTGCTATACACCTTTTC
>HN7TS9H03G551U length=64 xy=2823_2192 region=3 run=R_2012_05_17_17_06_35_
AAAAGTGGCATATTTCTTACATTAAGCCACAAATAATGAAGGTGAATTGTGTCATGATTTTGGG
>HN7TS9H03G646Z length=240 xy=2834_2681 region=3 run=R_2012_05_17_17_06_35_
TGTGCTATATCTAGCTGCACAGGCTTATATCTGCCTATCTGGCTGTACAGTCAGTTTGTGCTATATCTAGCGTGCGACAGGCTTATATACGTGCCTATCGTGGCGTGTACAGTCAGTTTGTGCTATATCTAGCTGCACGAGGTCTTATATCGTGCCTATCGTGGCTGTACAGTCAGTTTGTGCTATATCTAGCTGCACGAGGTCTTATATCGTGCCTATCGTGGCTGTACAGTCAGTTTG
>HN7TS9H03G6PUH length=35 xy=2829_3271 region=3 run=R_2012_05_17_17_06_35_
GGCTGGCTAGATGGCTGGCTGGCTGGCTGGCTAGA
>HN7TS9H03HCH5K length=42 xy=2895_2902 region=3 run=R_2012_05_17_17_06_35_
CTGCCAGCCTTCTAGATAGCCAGCCAGCCAGCTGTCTAGCTA
>HN7TS9H03F5KWC length=54 xy=2406_3194 region=3 run=R_2012_05_17_17_06_35_
GAGCTAGATGGGTGGCTGGCGAGCTAGACGGCTGGCTGGCGAGCTAGACGCTGC
>HN7TS9H03G0OO8 length=110 xy=2761_0378 region=3 run=R_2012_05_17_17_06_35_
ACAAGATAATCCAGCACTCTGAGACTGCCACATTTTCTGGGGAGGGAGGTCGAGAGAGATTCAACAGCCATCTGCTGCTGCTGAAGACAAAGGACTGAAGGACCTTGCCC
>HN7TS9H03G16KU length=123 xy=2778_0572 region=3 run=R_2012_05_17_17_06_35_
AGATATAAGCCTGTACAGCTAGATATAGCACAAACTGACTGTACAGCCAGATAGGCAGATATAAGCCTGGTACAGCTAGATATAGCACGAAACTAGACTGTACAGCCAGATAGGCAGATATAA
>HN7TS9H03GEBE1 length=123 xy=2506_1211 region=3 run=R_2012_05_17_17_06_35_
GCTAGCCACCCAGCCACTCTAGCTATCCACGCCACGCCGTCCTAGCTAGTCAGCCGTCCTAGCTTGCCACTCAGCCACGCCGTCCTAGCTCGCCAGCCAGCCACGCTCGTCTAGACTGTCCAG
>HN7TS9H03FP8OI length=70 xy=2232_0224 region=3 run=R_2012_05_17_17_06_35_
CAGTCAGTTTGTGCTATATCTAGCTGCACAGGCTTATATCTGCCTATCTGGCTGTACAGTCAGTTTGTGC
>HN7TS9H03FPPX8 length=106 xy=2226_0526 region=3 run=R_2012_05_17_17_06_35_
AGCTAGATATAGCACAAACTGACTCTACAGCCAGATAGGCAGATATAAGCCTGTACAGCTAGATATAGCGACAAACTAGCTCTACAGCCACGATAGGCAGATATAA
>HN7TS9H03GMYYB length=89 xy=2604_3553 region=3 run=R_2012_05_17_17_06_35_
TGTGCTATATCTAGCTGCACAGGCTTATATCTGCCTACTCTCGCGTGTACGACGTCTAGTTGTTGCTATATCTAGCTGTACGACAGGTC
>HN7TS9H03GXJPM length=33 xy=2725_1400 region=3 run=R_2012_05_17_17_06_35_
CTAGCCAGCCAGCCAGCCAGCCATCTAGCTTCG
>HN7TS9H03GN79X length=169 xy=2619_0851 region=3 run=R_2012_05_17_17_06_35_
CTGCACACGCTGCCTGTCCTCAGCCATTTCGTGGTGTGACTTTTTGCATAATGCCTTTGTATTTGATACAAAGTAACTTCTATTCTCATGGCAGAGGTGCAGAAAGGAAAGTTGTTACAGTAAATTTGTCAGGGATTATATAAACAAAATCACACCATAAAATGGCTGT
>HN7TS9H03GATIF length=53 xy=2466_1877 region=3 run=R_2012_05_17_17_06_35_
AGGCTTATATCTGCCTATCTGGCTGTACAGTCAGTTTGTGCTATATCTAGCTG
>HN7TS9H03GCKRL length=90 xy=2486_1935 region=3 run=R_2012_05_17_17_06_35_
GCCTGAGCACTGAAGAGCACAGAAGGGTGGCGTCCTTTGCTCTTACCATCCTTCGCTCTGCACCGGCTTTGCCTGTTGGTGCAGAGCTAC
>HN7TS9H03G3BJ1 length=64 xy=2791_0431 region=3 run=R_2012_05_17_17_06_35_
GCCAGATAGGGCCCATATAAGACCTCGTACAGCTAGATATAGCACAAACTAGACTGTACAGCCA
>HN7TS9H03HAO34 length=48 xy=2875_0530 region=3 run=R_2012_05_17_17_06_35_
GCCTATCTGGCTGTACAGTCAGTTTGTGCTATATCTAGCTGTACAGGC
>HN7TS9H03GMYZL length=97 xy=2604_3599 region=3 run=R_2012_05_17_17_06_35_
CTAGACAGCTGGCTGGCAAGCTAGACGGCTGTCTGTCTGGCGAGCTAGACGGCGTGGCTGGTGAGCTAGACGGCTGGCTGGTGAGCTAGACGACTGG
>HN7TS9H03FNC8Q length=51 xy=2199_1336 region=3 run=R_2012_05_17_17_06_35_
CTAGCTGCACAGGCTTATATCTGCCTATCTGGCTGTACAGTCAGTTTGTGC
>HN7TS9H03GVU25 length=242 xy=2706_0655 region=3 run=R_2012_05_17_17_06_35_
GCTATTTCTAGCTGCACAGGCTTATATCTGCCTATCTGGCTGTAGAGCCAGTTTGTGCTATATCTAGCTGCACAGGCTTATATCTGCCTATCTGGCTGTACGAGTCAGTTTGGTGCTATATCTAGCTGCACAGGCTTATATCTGCCTATCTGGCTGTAGAGCCAGTTTGTGCTATATCTAGCTGCACAGGCTTATATCTGCCTATCTGGCTGAGAGCCAGTTTGTGCTATATCTAGCTGCAC
>HN7TS9H03GLYA3 length=69 xy=2593_1117 region=3 run=R_2012_05_17_17_06_35_
AGGCAGATATAAGCCTGTGCAGCTAGATATAGCACAACTGACTGTACAGCCGAGATAGGCAGATATAAG
>HN7TS9H03F3ERV length=353 xy=2382_0249 region=3 run=R_2012_05_17_17_06_35_
AATGGATGGGTCCTGTCCCAGATACAGGTTGCCAAATGCAAATTTCCTTCATCTTAAAGGGGAGTGTCCAGTGGTGGCCACAATGAATGAATAGGTTTCAGAAGAGATTTGTAGCACTTGCATTACTTTTATCAAAGCAAGAATTTGCATTGAAATGGATGTGGTCTACTCCACCATCCACCTGTCAGTGGATCCATGCTTTACTTTGCAGTCACAGAACTGAATGGAAGTTCACTGATGTAGTGCTGAGACTGACATGACCTTTGTATATATGGGATGAGTTTGATGCTTGTTTGGCCCTTCAGAGGGATGGAACTGCCTGAATATCACTTGGTGCTGACACCCAGGGCCGG
>HN7TS9H03G878H length=32 xy=2858_1631 region=3 run=R_2012_05_17_17_06_35_
AGTACATAGCAGTAACCATTGAAGCCATATAA
>HN7TS9H03GN20T length=56 xy=2617_2235 region=3 run=R_2012_05_17_17_06_35_
GACAGTGTGTTTCCTTATAGGACATTGGAAGACGATGAATGTGTGAGGACAGTGTG
>HN7TS9H03GRU8K length=70 xy=2660_2642 region=3 run=R_2012_05_17_17_06_35_
TTGGCACTTAAATCCAATACTTAACATAACATAACAATTCCATTGGCGACACGAGTTACTACACTCCNCC
>HN7TS9H03GO72G length=141 xy=2630_2182 region=3 run=R_2012_05_17_17_06_35_
GAAGAGAAGAGAGGCAGGAGGAGGAGGAGGAGGAGGAGGAGAGAGAGAGAGAGAGAGAGAGAGAGAGAGAGAGAGAGAGAGAGAGAGAGAGAGAGAGAGAGAGAGAGAGAGAGAGAGAGAGAGAGAGAGAGAGAGAGAGAG
>HN7TS9H03HG4U8 length=52 xy=2948_1874 region=3 run=R_2012_05_17_17_06_35_
AGCTATTTGCTGATCTATGTAGGATTGCAGGGAGACATGGGATCCGGTCAGT
>HN7TS9H03GP7RH length=51 xy=2641_3387 region=3 run=R_2012_05_17_17_06_35_
CTGTGCAGCTAGATATAGCACAAACTGACTGTACAGCCAGATAGGCAGATA
>HN7TS9H03HGX0N length=127 xy=2946_1189 region=3 run=R_2012_05_17_17_06_35_
ATCTCACTCACATTTAAAATGGAAAATAAATACATTATTTTCAGCATGTAATAGTCTTTTGTGTATTTCTTCCTTTGGTGACATCATCAGTCATTTAAAAAGATATAAGAACAAAGAAGTGAGTGCA
>HN7TS9H03HCUL6 length=30 xy=2899_2668 region=3 run=R_2012_05_17_17_06_35_
AGAAACAGACTCAGCACAGCGCTACCACAC
>HN7TS9H03F4HL6 length=45 xy=2394_1436 region=3 run=R_2012_05_17_17_06_35_
AAATTGAGTTCAGTAGTCCATTCAGTTAGTGAACAGGCGAAACAA
>HN7TS9H03HDG29 length=86 xy=2906_3123 region=3 run=R_2012_05_17_17_06_35_
TCAGTTTGTGCTATATCTAGCTGCACAGGCTTATATCTGCCTATCTGGCTGTACAGTCAGTTTAGTTGCGTATAGTCGTAGCTGTC
>HN7TS9H03GI1MT length=83 xy=2560_0627 region=3 run=R_2012_05_17_17_06_35_
ACTTTCTATGAGGTTCGAACATGCCTATTCAGGAGGACGTTATTCCATGGGATGCCGGAATCCACCAAGGCACACAGGGGATA
>HN7TS9H03FQ4M6 length=48 xy=2242_0688 region=3 run=R_2012_05_17_17_06_35_
AGATAGGCAGATATAAGCCTGTACAGCTAGATATAGCACAAACTGACT
>HN7TS9H03FZBP9 length=37 xy=2335_2191 region=3 run=R_2012_05_17_17_06_35_
AGCCAGCCGGCTAGCTCGCCAGCCAGCCAGCTAGCTA
>HN7TS9H03HA527 length=80 xy=2880_2049 region=3 run=R_2012_05_17_17_06_35_
CAGGCTTATATCTGCCTATCTGGCTGTACAGTCAGTTTGTGCTATATCTAGCTGCACAGGCTTATATCTGCCTATCTGGC
>HN7TS9H03GRKN6 length=41 xy=2657_1236 region=3 run=R_2012_05_17_17_06_35_
CTGGCTGGCAAGCTAGATGGCTGGCTGGTGAGCTAGGTGAC
>HN7TS9H03FJ0V0 length=68 xy=2161_1006 region=3 run=R_2012_05_17_17_06_35_
GCTCTGACAGTTCTTTGTTGCTCAATGTGAGGCCTGTAATCTGGCAGTTCTATGTTGTGCTCACTGTG
>HN7TS9H03G8X2U length=62 xy=2855_0756 region=3 run=R_2012_05_17_17_06_35_
ACAGGCTTATATCTGCCTATCTGGCTGTACAGTCAGTTTGTGCTATATCTAGCTGTACGAGG
>HN7TS9H03FIDOC length=39 xy=2142_2090 region=3 run=R_2012_05_17_17_06_35_
ATCAAAGAGAGGCAGTGGAAGATCAAAGAGAGGCAGTGG
>HN7TS9H03GG2TR length=57 xy=2537_3069 region=3 run=R_2012_05_17_17_06_35_
TTGTTAGCTAGACAGCTGGCTGGCTGGCTAGCTAGCTGGCTTGCTAGCTAGCCTACT
>HN7TS9H03G4Q4X length=61 xy=2807_1743 region=3 run=R_2012_05_17_17_06_35_
GCACAGGCTTATATCTGCCTATCTGGCTGTACAGTCAGTTTGTGCTATATCTAGCTGTACA
>HN7TS9H03GNVF3 length=105 xy=2615_0609 region=3 run=R_2012_05_17_17_06_35_
AATCTGTGCAAACGGACAACATTGTTCACAAAGAAATCCACCAGAGTCCTGGCCGAAGGGAGTCTCCTCTGTGAAATCTTGGAAAAGTAGTCCACTATTACCCAA
>HN7TS9H03HC90Y length=96 xy=2904_2160 region=3 run=R_2012_05_17_17_06_35_
AAAAGCGAAGGAAGATGGAGAGAGAGAGGAAGTAAAAGTAAAGGCAGATAGAGAGATTGTAGAAGTAAAAGGCGAAGGCAAATGTAGATGGGAGGA
>HN7TS9H03F37RC length=100 xy=2391_0950 region=3 run=R_2012_05_17_17_06_35_
CATCTAGCTCACCAGCTAGCCGTCTAGCTTGCCAGCCAGCCAGCTAGCTCACCAGACAGCCGTCTAGCTCGCCAGCCAGCCAGGCTAGCTCGACATCCAG
>HN7TS9H03FUDTO length=51 xy=2279_1002 region=3 run=R_2012_05_17_17_06_35_
TGGCAAGCTAGCCGGCTGGCTGGTGAGCTAGACGGCTGGCTGGTGAGCTAG
>HN7TS9H03G4P1C length=33 xy=2807_0318 region=3 run=R_2012_05_17_17_06_35_
TAGCTAGATGGCTGGCTGGCTGGCTAGCTAGAC
>HN7TS9H03FSITY length=70 xy=2258_0196 region=3 run=R_2012_05_17_17_06_35_
TATATCTAGCTGTACAGGCTTATATCTGCCTATCTGGCTGTACAGTCAGTTTGTGCTATATCTAGCTGAC
>HN7TS9H03GC1VG length=63 xy=2491_3626 region=3 run=R_2012_05_17_17_06_35_
ATCTAGCTGCACAGGCTTATATCTGCCTATCTGGCTGTACAGTCAGTTTGTGCTATATCTAGC
>HN7TS9H03HDH3F length=188 xy=2907_0329 region=3 run=R_2012_05_17_17_06_35_
GCTAGATATAGCACAAACTGACTGTACAGCCAGATAGGCAGATATAAGCCTGTGCAGCTAGATATAGCACAACTGACTGTACAGCCAGATAGGCAGAGTATAAGCCTGTGCAGCTAGATATAGCACAAACTGACTGTACAGCCAGATAGGCAGAGTATAAGCCTGTGCAGCTAGATATAGCACAAACT
>HN7TS9H03F2NB2 length=85 xy=2373_1552 region=3 run=R_2012_05_17_17_06_35_
AGATATAAGCCTGTACAGCTAGATATAGCACAAACTGACTGTACAGCCAGATAGGCAGATATAAGCCTGTAGCAGCTAGATAAGT
>HN7TS9H03FKMIF length=35 xy=2168_0357 region=3 run=R_2012_05_17_17_06_35_
CCTCCATCATTCATCGCAGCGACATCCAGCACTTT
>HN7TS9H03HDOK6 length=70 xy=2909_0552 region=3 run=R_2012_05_17_17_06_35_
ACCCTAACGCACGCAACGGTGGGTGACGTGCGTCGGTCAGCCTAACTTTACTACCCAGAACACCCTGCTC
>HN7TS9H03HDTPN length=34 xy=2910_3097 region=3 run=R_2012_05_17_17_06_35_
TCTAGCTGCACAGGCTTATATCTGCCTATCTGGC
>HN7TS9H03F40TZ length=231 xy=2400_1765 region=3 run=R_2012_05_17_17_06_35_
ATGCTGTTTTGGCGCATGTGAAAAACTGTCAAACTCGTGCCCTTTTGCTTCTATTCTTAGCTTTAGCGGGAAACATCATAGCGTATTTCACTTTCCTTAGTCTTAGTCATCTCTTTTGCCGTTTCAAAGCACTTTCGGGACTGCTGTACCGCCAGGGTCAGGTCTTTGAAAGAAGCTGATTTTTACATTTTGGAATTTTACCTCACCTTTCTCCCTGTCCGCCGCCACGTA
>HN7TS9H03HCGX0 length=171 xy=2895_1334 region=3 run=R_2012_05_17_17_06_35_
GTACTTAATGACAAGATTGGAGCCTGTAAAAATACTGGCTGTGGTCACAAAATTTGTGATGAGGGTCTAGGAAGTACATATACGTTGTATAAAAGTTAAGATATTTGCTGAGAAGGACAGTGGTGTTCAGTTACAAGAAGCAGTCTTTCAGAGTACGATTAAAATATGGGC
>HN7TS9H03HD1TX length=34 xy=2913_1331 region=3 run=R_2012_05_17_17_06_35_
GCACGAAGCGCGCGAGGTGAGGCCAACCAATCAC
>HN7TS9H03FWXIO length=58 xy=2308_1054 region=3 run=R_2012_05_17_17_06_35_
GTACAGCTAGATATAGCACAACTGACTGTACAGCCAGATAGGCAGATATAAGCCTGTA
>HN7TS9H03GMDP4 length=72 xy=2598_0618 region=3 run=R_2012_05_17_17_06_35_
TTGTGTTTGCACAATCAGCAGTTTTGGTTTGCACAGTCAGCAATTTTGGTTTGCACAGTCAGCAGTTTTTGG
>HN7TS9H03G51ON length=46 xy=2822_0629 region=3 run=R_2012_05_17_17_06_35_
AGATATAAGCCTGTGCAGCTAGATATAGCACAAACTGACTGTACAG
>HN7TS9H03F0QDG length=47 xy=2351_2290 region=3 run=R_2012_05_17_17_06_35_
CCTGTGCATGGCCATGCTGGTCCTCGGTGGGCCGATGGGTGGGCCGA
>HN7TS9H03GEQI4 length=39 xy=2511_0318 region=3 run=R_2012_05_17_17_06_35_
AATCTTCTAGCGCAGCAGCATACAAGGCACACAGGGATA
>HN7TS9H03FQU05 length=44 xy=2239_0519 region=3 run=R_2012_05_17_17_06_35_
AGCACAACTGACTGTACAGCCAGATAGGCAGATATAAGCCTGTG
>HN7TS9H03GXM3U length=401 xy=2726_1704 region=3 run=R_2012_05_17_17_06_35_
AAACACTCATCTATGAACGCGATCGCTGAACGCGATTCCGGGTTGATATATATAGTTAATTGGCCTAAAGATGGCGGCGGGTCAAACGATGAGGGCCCGAACTGGGTGGAGCGCCTAGGGCGGTTAGCTGAGAGCACGTGTATGACGTACTCTAATGCTGTAAAGACGTCAATAAACTAGCTCAAAATAGCGCAGACTTAAGCTTATTGCTCTACCAACGATGGTATAAAGCACAGTAAACAATAAACAATAAACAATAAGCTTGCTTTATGTAATATCTGCAATCGTGTACCTTCTAAAAAAGCTAATAGACAGTAACCGTTCAATGAAAGCGCTAAGTATACAACTCGGCCGTGGTCGGCCCTATTTTTCTAACCGGGCGATGCATGCAGGACATACCC
>HN7TS9H03GDUEV length=61 xy=2500_3749 region=3 run=R_2012_05_17_17_06_35_
CTAGCTAGATAGCTTACTGGCTGGCTAGCTAGATCGCTGGCTAGCTAGATGGCTGGCTGGC
>HN7TS9H03GDFXU length=97 xy=2496_1376 region=3 run=R_2012_05_17_17_06_35_
GTACAGCCAGATAGGCAGATATAAGCCTGTACAGCTAGATATAGCACAACTAGACTGTACAGCCAGATAGGCAGATATAAGCCTGTACGAGCGTAGA
>HN7TS9H03F2Q7A length=93 xy=2374_2468 region=3 run=R_2012_05_17_17_06_35_
CGGTGAGCCAGCCAGCCAGCCGGCTAGCTAGCCTGCCTGCTGGCTGGCTGGCTAGCTAGCCGGCTGGCTGGCTGGCTCACCGATACGTGGCGT
>HN7TS9H03G882O length=51 xy=2858_2718 region=3 run=R_2012_05_17_17_06_35_
CTGACTGTACAGCCAGATAGGCAGATATAAGCCTGTGCAGCTAGATATAGC
>HN7TS9H03G70QV length=93 xy=2844_2613 region=3 run=R_2012_05_17_17_06_35_
ATTGGAGAATACTTTATTAGAAAGTGCCAACAAGATTACTTCTGCTTCTGTCGTTGCAAATACCAAAATCGTACACTTTAACAAGGTTCCAAA
>HN7TS9H03GNGIS length=73 xy=2610_1746 region=3 run=R_2012_05_17_17_06_35_
TTTGTGCTATATCTAGCTGCACAGGCTTATATCTGCCTATCTGGCTGTACAGTCAGTTTGTGCTATATCTAGC
>HN7TS9H03GV5PZ length=48 xy=2709_2149 region=3 run=R_2012_05_17_17_06_35_
GCTAGATATAGCACAAACTGACTGTACAGCCAGATAGGCAGATATAAG
>HN7TS9H03G84PY length=105 xy=2857_1172 region=3 run=R_2012_05_17_17_06_35_
ATCTGCCTATCTGGCTGTACAGTTAGTTGTTGCTATATCTAGCTGCACAGGCTTATATCTGCCTATCTGGCTGTACAGTCAGTTTGTGCTATATCTAGCTGCACA
>HN7TS9H03GPRRV length=72 xy=2636_3145 region=3 run=R_2012_05_17_17_06_35_
TTACTATTCTAACCTGCAGTCTGTGCAAGTTGGTGAAAGTGCTGGATGTCGATGGATGAATGACGAGGTGAG
>HN7TS9H03GUBRB length=90 xy=2688_2677 region=3 run=R_2012_05_17_17_06_35_
GTACAGCCAGATAGGCAGATATAAGCCTGTGCAGCTAGATATAGCACAAACTGACGTGTACACGCCGAGAGTAGGCAGATATAAGCCTGT
>HN7TS9H03GI15H length=138 xy=2560_1299 region=3 run=R_2012_05_17_17_06_35_
GTAGAGTCAGTTTGTGCTATATCTAGCTGTACAGGCTTATATCTGCCTATCTGGCTGTACAGTCAGTTTGTGCTATATCGTAGCTGTACAGGCGTATATCGTGCCGTATCTGGCTGTACAGTCAGTTTGTGCTATATC
>HN7TS9H03HFQL6 length=29 xy=2932_2284 region=3 run=R_2012_05_17_17_06_35_
AGCTAGATATAGCACAAACTGACTGTACA
>HN7TS9H03FNCS3 length=252 xy=2199_0773 region=3 run=R_2012_05_17_17_06_35_
TGCTTTAAACTGACACTGGTGGGTGTGGGTTGAATGTCGCCTCCTGTATTGGTGCTTTCTGGGCGCTTCAGCCGCGCCTTGCAGCCTCGGGAATCAAGCTGGCCAGACGTCACGCAGGATCCGCTTCTGGAAAAAACGGGTCAGTTTAAAAGTTTGCAATTTTCTTTCTGCCGGTAACTCTGTCACTGTTTGCCTTTACACCGGACAGCCAAAGACCAGCACACTCAGGTACCTCACTCCGGGCTTCTCTCC
>HN7TS9H03GZV6N length=36 xy=2752_0285 region=3 run=R_2012_05_17_17_06_35_
AGATAGGCAGATATAAGCCTGTACAGCTAGATATAG
>HN7TS9H03G8H6G length=77 xy=2850_0630 region=3 run=R_2012_05_17_17_06_35_
ACACGAATTTTCAAGAGTTCTACATACTTAGGCTTTTTGAGGCCTACTTCTCAAAGGCTCGAAGCAAGCTCGAAAGG
>HN7TS9H03FX3ZO length=191 xy=2321_2850 region=3 run=R_2012_05_17_17_06_35_
ACAGTAATGCAAAAGAATTCTAGAAGAAACTGGTGGTTCAAATGCAAAAATAAGGCAATCACTGCAAGTCAGGACACAGCAACCACGAACAAGCTGGAGGCAGCATTGTGACACACAGGTCAGAACAAACAGGCGTTTAAATAATAATAATAATAATAATAATAATAATAATAATAATAATAATAATAATG
>HN7TS9H03HHRRA length=54 xy=2955_2868 region=3 run=R_2012_05_17_17_06_35_
GCAGCTAGATATAGCACAAACTGACTGTACAGCCAGATAGGCAGATATAAGCCT
>HN7TS9H03GYTRL length=54 xy=2739_3743 region=3 run=R_2012_05_17_17_06_35_
CTTATATCTGCCTATCTGGCGTATAGAGTCAGTTTGTTGCTATATCTAGCTGTC
>HN7TS9H03G0E16 length=53 xy=2758_0172 region=3 run=R_2012_05_17_17_06_35_
AGCTAGATATAGCACAAACTGACTGTACAGCCAGATAGGCAGATATAAGCCTG
>HN7TS9H03GXY1C length=83 xy=2730_0782 region=3 run=R_2012_05_17_17_06_35_
CTGTACAGCCAGATAGGCAGATATAAGCCTGTACAGCTAGATATAGCACAAACTAGACTGTACAGCCAGATAGGCAGATATAA
>HN7TS9H03GAXXO length=46 xy=2467_3514 region=3 run=R_2012_05_17_17_06_35_
TACAGCTAGATATAGCACAAACTGACTGTACAGCCACGATAGGCGA
>HN7TS9H03GAI10 length=35 xy=2463_0614 region=3 run=R_2012_05_17_17_06_35_
CTAGCTCGCCAGCCAGCCGTCTAGCTCGCCAGCCA
>HN7TS9H03GU31O length=228 xy=2697_2474 region=3 run=R_2012_05_17_17_06_35_
CTAGATATAGCACAAACTGGCTGTACAGCCAGATAGGCAGATATAAGCCTGTGCAGCTAGATATAGCACAAACTGCTGTACAGCAGATAGGCAGATATAAGCCTGTGCAGCTAGATATAGCACAAACTGACTGTACAGCCAGATAGGCAGATATAAGCCTGTGCAGCTAGATATAGCACAAACTGACTGTACAGCCAGATGGCAGATATAAGCCTGTGCAGCTAGATA
>HN7TS9H03FHJY2 length=51 xy=2133_0460 region=3 run=R_2012_05_17_17_06_35_
AGCCAGCCATCTAGCTCGCCAGCCAGCCGTCTAGCTTGCCAGCCAGCCGTC
>HN7TS9H03GEOLF length=341 xy=2510_1905 region=3 run=R_2012_05_17_17_06_35_
GGTTTAGCAAGTGGGTGCAGAGAAGCAGAGCTATAGCAGGAGATGCACTGTAACGCAGCTGGCAGCTGGACCTGTGCAAAGTAGGTGAGTAAAGCAATGTAACTGAGAATTTGCAGAGCAATGCAGCTGGTATTATGTAGCAGGCAACGACTTGAAGTGTGTCCATCAAAAATCATAACAGACTTATTTTTAGAACGTAAATTTGTGGGCTCCTAAATCTTCATACAGGCTCCTAGAAATTTAGGTCAAAAAGCCTGGTAGACTACCGCAAAAATTATCTTAATTTCTAACACTGTGCATTGGTAAGGGTATGCCCTTATCAATGTATAATCATTATTTTA
>HN7TS9H03GOW9U length=61 xy=2627_0480 region=3 run=R_2012_05_17_17_06_35_
GCTGGTTATCTAGATGGCTGGCTGGCTGGTTAGCTAGCGGCTGGCTGGCTAGCTAGCCGCT
>HN7TS9H03GHQKV length=162 xy=2545_1085 region=3 run=R_2012_05_17_17_06_35_
AGCCAGCTGTCTAGCTAGCCAGCCAGCCGTCTAGCTAGCCAGCCATCTAGCTAGCAAGCTAGTGAGCCGTCTAGCTAGTCAGCCTTCTATATAGCCAGCCAGCCAGCCAGCCAGCCGTCTAGCTCACCGCAGCCATCGTAGCTCACCAGCCAGCCACAGTCT
>HN7TS9H03FR9ED length=59 xy=2255_0259 region=3 run=R_2012_05_17_17_06_35_
CACAAACTGACTGTACAGCCAGATAGGCAGATATAAGCCTGTGCAGCTAGATATAGCAC
>HN7TS9H03FRBYV length=267 xy=2244_1989 region=3 run=R_2012_05_17_17_06_35_
TATCTAGCTGTACAGGCTTATATCTGCCTATCTGGCTGTAGAGTCAGTTTGTGCTATATCTAGCTGTACAGGCTTATATCTGCCTATCTGGCGTGTAGAGTCAGTTTGTGCTATATCTAGCTGTACAGGCTTATATCTGCCTATCTGGCGTGTAGAGTCAGTTTGTGCTATATCTAGCTGTACAGGCTTATATCTGCCTATCTGGCGTGTAGAGTCAGTTTGTGCTATATCTAGCTGTACAGGCTTATATCTGCCTATCTGGCGTGT
>HN7TS9H03FSJ80 length=507 xy=2258_2034 region=3 run=R_2012_05_17_17_06_35_
AGGAAGAAAGGAAGGATGGAAGGAGTGGTAGGAAGGAGGAGGAGGAGGAGAGAGAGAGAGAGAGAGAGAGAGAGAGAGAGAGAGAGAGAGAGAGAGAGAGAGAGAGAGAGAGAGAGAGAGAGAGAGAGAGAGAGAGAGAGAGAGAGAGAGAGAGAGAGAGAGAGAGAGAGAGAGAGAGAGAGAGAGAGAGAGAGAGAGAGAGAGAGAGAGAGAGAGAGAGAGAGAGAGAGAGAGAGAGAGAGAGAGAGAGAGAGAGAGAGAGAGAGAGAGAGAGAGAGAGAGAGAGAGAGAGAGAGAGAGAGAGAGAGAGAGAGAGAGAGAGAGAGAGAGAGAGAGAGAGAGAGAGAGAGAGAGAGAGAGAGAGAGAGAGAGAGAGAGAGAGAGAGAGAGAGAGAGAGAGAGAGAGAGAGAGAGAGAGAGAGAGAGAGAGAGAGAGAGAGAGAGAGAGAGAGAGAGAGAGAGAGAGAGAGAGAGAGAGAGAGAGAGAGAGAGAGAGAGAGAGAGAGA
>HN7TS9H03GXPBZ length=120 xy=2727_0493 region=3 run=R_2012_05_17_17_06_35_
CCAGGCAGCCATCTAGCTAGCCAGCCAGCCGTCTAGCTAGTCAGCCGTCTACGCTCACCTGCCACCGAGACGGTCTAGCTAGCCAGCCAGCCAGACATCGAGCTAGCCAGCCAGCCAGCT
>HN7TS9H03G7ESQ length=77 xy=2837_2840 region=3 run=R_2012_05_17_17_06_35_
ACAGTCAGTTTGTGCTATATCTAGCTGCACAGGCTTATATCTGCCTATCTGGCTGTACGAGTCAGTTTGTGCTATAT
>HN7TS9H03FWK57 length=68 xy=2304_1437 region=3 run=R_2012_05_17_17_06_35_
CTGCCGGCTGCGGCTAGTGGTGGCCATATAAGGTGTCTACCTGTTGTATGGCTGGGCGTGGTGGTTGG
>HN7TS9H03FU6OK length=60 xy=2288_1538 region=3 run=R_2012_05_17_17_06_35_
GGCCAGATAGGCAGATATAAGCCTGTGCAGCTAGATATAGCACAAACTGACTGTGCGGCC
>HN7TS9H03FTIJ4 length=434 xy=2269_1442 region=3 run=R_2012_05_17_17_06_35_
ATATCTAGCTGCACAGGCTTATATCTGCCTATCTGGCTGTACAGTCAGTTTGTGCTATATCTAGCTGCACAGGCTTATATCTGCCTATCTGGCTGTACAGTCAGTTTGTGCTATATCTAGCTGTACAGGCTTATATCTGCCTATCTGGCTGTACAGTCAGTTTGTCTAACCAGCCAGACAGCTGTCTAGCTAGCCAGCCAGCCAGCCGTCTAGCTAGACAGCCAGCCAGCCAGCCAGCCGTCTAGCTAGCCAGCCAGCCAGCGAGCCATCTAGCTCACCAGCCAGCTGTCTAGCTTGCCAGCCAGCCGTCTAGCTCGCCAGCCAGCCGTCTAGCTCGCCAGCCAGCCTTCTAGTCTGCCAGCCAGCCGGCTAGCTAGCCAGCCAGCCAGCCATCTAGCTAACAAGCCAGCCAGCCATCTAGCTATACGTGGCGT
>HN7TS9H03G65I6 length=36 xy=2834_3120 region=3 run=R_2012_05_17_17_06_35_
TAGCTGTACAGGCTTATATCTGCCTATCTGGCTGTA
>HN7TS9H03G1NTG length=146 xy=2772_0834 region=3 run=R_2012_05_17_17_06_35_
ATGTAATAGTCTTTTCTGTATTTCTTCCTTTGGCGACAACATCAGTCATTTAAAAGATATAAGAACAAAGAAGTGAATGCATTACCAACTTGTGACATAGACCAATGGTGAGGTGTTAGCCCTCAGATCTGTGTTGAGGTTGTGAT
>HN7TS9H03GLWS1 length=51 xy=2592_3267 region=3 run=R_2012_05_17_17_06_35_
ATATCTAGCTGTACAGGCTTATATCTGCCTATCTGGCTGTACAGTCAGTTT
>HN7TS9H03FMH8U length=48 xy=2189_2124 region=3 run=R_2012_05_17_17_06_35_
CTAGCCAGCAAGCAGGCTAGCCAGCCAGCCGGCTAGCTAGCCAGCCAG
>HN7TS9H03GKSKM length=66 xy=2580_0276 region=3 run=R_2012_05_17_17_06_35_
GTTTGTGCTATATCTAGCTGCACAGGCTTATATCTGCCTATCTGGCTGTACAGTCAGTTTGTGCTA
>HN7TS9H03GC29Y length=157 xy=2492_1348 region=3 run=R_2012_05_17_17_06_35_
ACAAACTGGCTCTACAGGCAGATAGGCAGATATAAGCCTGTGCAGCTGGATATAGCACAAACTGACTGTACAGCCAGATAGGCAGATATAAGCCTGTGCAGCGTAGATATAGACACAAACTGACTGTACAGCCAGATAGGCAGATATAAGCCTGTGC
>HN7TS9H03HGOAY length=217 xy=2943_0888 region=3 run=R_2012_05_17_17_06_35_
CATGATCCTTGGGTTGCAATCGAGGTGCGAGGGCCTCGGTGGAATCTCAAGCAAGAAGAAAACTGCAGAGTGGTCGGACCAGGGGCAGGCCTCAACCTGGAGGTTGGTGAGGGTGAGATTGAGTGTTAGGGCCCAATCAAGAATGTTACCTCTCTCTTGGATAGGGGCCCGTCACATGTTGCATAAAGCCTATTGTTTCCAAGGCACACAGGGGATA
>HN7TS9H03GST4G length=164 xy=2671_2798 region=3 run=R_2012_05_17_17_06_35_
CTATATCTAGCTGCACAGGCTTATATCTGCCTATCTGGCTGTACAGTCAGTTTGTGCTATATCGTAGCTGCACAGTCTTATATCTGCCTATCGTGGCTGTACGAGTTCTAGTTTGAGTCTATATCGTAGCGTTACAGGCTTATATCTGCCTATCTGGCTGTAGA
>HN7TS9H03F6FNX length=118 xy=2416_2107 region=3 run=R_2012_05_17_17_06_35_
ATAGATGGCTGGCTGGTGAGTTAGATGGCTGGCTAGCTAGATGGCTGGCTAGCTAGATGGTGCTGGCTAGCTAGATGGCTGGCTGGCTAGCTAGACTGCTGGCTGGCTAGCTAGCGCT
>HN7TS9H03GFH29 length=46 xy=2519_3267 region=3 run=R_2012_05_17_17_06_35_
CAGCTAGATATAGCACAAACTGACTGTACAGCCAGATAGGCAGATA
>HN7TS9H03F2272 length=216 xy=2378_1664 region=3 run=R_2012_05_17_17_06_35_
TACTGTGGGCACTAATCTCACATCTCACTCCATATGTCTTAGTCACTGACGTGCTATTTTCTGTGTGTCTCTGCCTTTGTATTCCTGTCTCTGTGTATGTAAGGTAAATTATATTTAGGGCACATCGGTGGAGCATCTAATCTGCCTTTATTGTTTTCTCCAGTGCCTATTGGCTTTGCCAGTGCTTGCCTGCTTGCTCTGGTGCCTTTGGTCTTT
>HN7TS9H03FU8YX length=98 xy=2289_0407 region=3 run=R_2012_05_17_17_06_35_
AGGCAGATATAAGCCTGTAAAGCTAGATATAGCACAAACTGACTGTACAGCCAGATAGGCAGGATATAAGCCTGTAAAGCTAGAGTATAGCACAAACT
>HN7TS9H03G4NI6 length=38 xy=2806_1168 region=3 run=R_2012_05_17_17_06_35_
CCAGGAGAGCTTACCTTCAAAGGAAGCTGGGCTGCGCT
>HN7TS9H03G6O9I length=66 xy=2829_2516 region=3 run=R_2012_05_17_17_06_35_
CTAGCTGTACAGGCTTATATCTGCCTATCTGGCTGTACAGTCAGTTTGTGCTATATCTAGCTGTCA
>HN7TS9H03FP06Q length=44 xy=2229_2800 region=3 run=R_2012_05_17_17_06_35_
CAAACAAGATACAACAACACTCACGATAAATCTACCTGGACCGA
>HN7TS9H03F2ST1 length=55 xy=2375_0487 region=3 run=R_2012_05_17_17_06_35_
ATCTGGCGGTACAGTCAGTTTGTGCTATATCTAGCTGCACAGGCTTATATCTGCC
>HN7TS9H03FGYA3 length=130 xy=2126_1053 region=3 run=R_2012_05_17_17_06_35_
GCTAACTCACCAGACAGCCGTCTAGATCGCCAGCTAGCCAGCTAGCTCGACATCCAGCCGTCTAGCTCGCCAGCCAGCCAGCTAGCTAGCCAGCCAGCCATCTAGCTCACCAGCTAGCCATACGTGGCGT
>HN7TS9H03F3KN9 length=488 xy=2383_3799 region=3 run=R_2012_05_17_17_06_35_
GAGTGTGTTGNGTGTGTGTGTGTGTGTGTGTGTGTGTGTGTGTGTGTGTGTGTGTGTGTGTGTGTGTGTGTGTGTGTGTGTGTGTGTGTGTGTGTGTGTGTGTGTGTGTGTGTGTGTGTGTGTGTGTGTGTGTGTGTGTGTGTGTGTGTGTGTGTGTGTGTGTGTGTGTGTGTGTGTGTGTGTGTGTGTGTGTGTGTGTGTGTGTGTGTGTGTGTGTGTGTGTGTGTGTGTGTGTGTGTGTGTGTGTGTGTGTGTGTGTGTGTGTGTGTGTGTGTGTGTGTGTGTGTGTGTGTGTGTGTGTGTGTGTGTGTGTGTGTGTGTGTGTGTGTGTGTGTGTGTGTGTGTGTGTGTGTGTGTGTGTGTGTGTGTGTGTGTGTGTGTGTGTGTGTGTGTGTGTGTGTGTGTGTGTGTGTGTGTGTGTGTGTGTGTGTGTGTGTGTGTGTGTGTGTGTGTGTGTGTGTGTGTGTGTGTGTGTGTGTGTGTGTGTG
>HN7TS9H03FLJ81 length=52 xy=2178_3123 region=3 run=R_2012_05_17_17_06_35_
CTGTGCAGCTAGATATAGCACAAACTGACTGTACAGCCAGATAGGCGAGATA
>HN7TS9H03F89E9 length=46 xy=2448_2915 region=3 run=R_2012_05_17_17_06_35_
GCTGTACAGGCTTATATCTGCCTATCTGGCTGTAGAGTCAGTTTGT
>HN7TS9H03GG7Z8 length=69 xy=2539_1590 region=3 run=R_2012_05_17_17_06_35_
CTAGCTCGCCAGCCAGTCGTCTAGCTCGCCAACCAGCCGTCTACGCTCACCAGCCAGCCAGCCATCAGC
>HN7TS9H03FZP89 length=32 xy=2340_0539 region=3 run=R_2012_05_17_17_06_35_
ATAGGCAGATATAAGCCTGTGCAGGCTAGATA
>HN7TS9H03GCS1R length=200 xy=2489_0381 region=3 run=R_2012_05_17_17_06_35_
ACAAGGTCCTGTCCTCTACAGCCAGCCCGAGGAGAGCCAAACGGACGTAAAATAAAGAAATAAATGTCAGGTAATGTTCATTGAGTGATCGGTAGCTGGTAGATGACTGCTCTCCATTATGTGCAAATGAGGCGCTGAATTTACACTGTTTAGTTTGTCAGGGTGGTTGTAGGTTAGTGGTTGTCAAGGCACACAGGGGA
>HN7TS9H03F28NP length=44 xy=2380_0515 region=3 run=R_2012_05_17_17_06_35_
GCTGCTCTTGTTGGCAAATAACAGAAATCAGGTCAGCTCCTCCC
>HN7TS9H03HAVUX length=49 xy=2877_1079 region=3 run=R_2012_05_17_17_06_35_
TCCTATCTGGCTGTACAGTCAGTTTGTGCTATATCTAGCTGCACAGCTA
>HN7TS9H03G6QNM length=76 xy=2830_0224 region=3 run=R_2012_05_17_17_06_35_
ATAGGCAGATATAAGCCTGTACAGCTAGATATAGCACAAACTGACTGTACAGCCAGATAGGCAGATATAAGCCTGT
>HN7TS9H03G9QCL length=96 xy=2864_0531 region=3 run=R_2012_05_17_17_06_35_
AGCTATCATCGGTTGCAGGTTGCTTGACGTTGTCATGGAATTGCTTATACCATGTGACAGTAGAAAGTGCATCATGTCTCACGAGCTGACAGATAT
>HN7TS9H03G71LK length=36 xy=2844_3718 region=3 run=R_2012_05_17_17_06_35_
AGCTAGATGGCTGGCTGGCTGGTCTAGCTAGACGCT
>HN7TS9H03GO3OY length=187 xy=2629_0608 region=3 run=R_2012_05_17_17_06_35_
GGAGCGATTGCTGAAAGGACCTGTAAGCAGAGTGATTCTTCCGTGGCGCTTTATTCTTTTAGGTAGGTTTATGGACCTGTAATATCAGTTTATGTAATGCACATAACAAGCTGAATTGTTTCTTCCCATGTTGAGAATGTTTTATTTGGAGGATGTCGAGTCTCTCGAAGTCCGGAGAGCAAGAGGT
>HN7TS9H03HG8F7 length=45 xy=2949_2421 region=3 run=R_2012_05_17_17_06_35_
GCGAGTAAAATGAATAAAGACAGTACCAGCGATGGTAACATTAAA
>HN7TS9H03HG4DY length=56 xy=2948_1252 region=3 run=R_2012_05_17_17_06_35_
TACTAGTGATGGCAAAACCTGGATCGATGCCTGGTTTGTCAGTATACTAGTGATGG
>HN7TS9H03FRZ3T length=47 xy=2252_0503 region=3 run=R_2012_05_17_17_06_35_
AACTGACTCTACAGCCAGATAGGCAGATATAAGCCTGTACAGCTAGA
>HN7TS9H03FUJKI length=38 xy=2281_0256 region=3 run=R_2012_05_17_17_06_35_
CCAGCCATCTAGCTAGCCAGCCAGACAGCCGTCTAGCT
>HN7TS9H03FL415 length=62 xy=2185_1419 region=3 run=R_2012_05_17_17_06_35_
GACTAGCTAGACAGCTGGCTGGCTGGCTAACTAGACAGCTGGCTGTCTGGCTAGCTAGACGA
>HN7TS9H03HBMF8 length=49 xy=2885_2774 region=3 run=R_2012_05_17_17_06_35_
CCACAAAGTACATTTAATTAACGACCACGTGCTGCTGCTTGTCCACGAC
>HN7TS9H03GQVRI length=67 xy=2649_1724 region=3 run=R_2012_05_17_17_06_35_
AGCTAGCCAGCTGGCTGGCTTGTTAGCTAGACGGCTGGCTGGCTGGCTAGCTAGCCGGCTGGCTAGC
>HN7TS9H03FVRSG length=90 xy=2295_0222 region=3 run=R_2012_05_17_17_06_35_
AGAAGTCTGTGGTTGCTGCAGTTCCAGAAGACGCCACCGGAGGGCTCTGTAGTCGTTTTCAGCTCTCACAGCAGCAAGGCACACAGGGGT
>HN7TS9H03GOUF6 length=198 xy=2626_0916 region=3 run=R_2012_05_17_17_06_35_
GAGTACCTGAAGGTGTGTGTCTGGGAGTATAAGTAACAACATGAGCAGCATTATTAATGAGTACCTGAAGGTGTGTGTCTGGGAGTATAAGTAACAACATGAGCAGCATTATTAATGAGTACCTGAAGGTGTGTGTCTGGGAGTATAAGTAACAACATGAGCAGCATTATTAATGAGTACCTGAAGGTGTTTGTCTCT
>HN7TS9H03F545Z length=176 xy=2413_0789 region=3 run=R_2012_05_17_17_06_35_
ACTTAGCAGTGGAACAGATTAGGCAAACATATGAGGGTGCGCATTTAAGAGACTCATACTTAGCAGTGGAACGAGATTAGGCAAACATATGAGGGGTGCGCATTTAAGAGACTCAATACTTAGCAGTGGAACAGATTAGGCAAACATATGAGGGGTGCGCATTTAAGAGACTCAAT
>HN7TS9H03GJK8A length=196 xy=2566_1448 region=3 run=R_2012_05_17_17_06_35_
AGGCAGCCGTTTAGCAAGCCAGCCAGCTGTCTAGCTAGACAGATGGCTGGCTAGCTAGATGGCTGGTTGGCTGGCTGGCTGGCTAGCTAGACGGCTGACTGGCTAGCTAGATGGCTGGCTGGCTGGCTGGCTAGCTAGCGGCTGGCTGGCTGGCTAGCTAGAGCCAGCCAGCCATCTAGCTAGCCAGCCAGCCGTC
>HN7TS9H03GT40Z length=93 xy=2686_2145 region=3 run=R_2012_05_17_17_06_35_
AAAAGGTGCGTTTCAGTCGCCTCCGCAAGCGGTTTAATAAAAATACGACGTACTTGGAGAGTGGCTCCAATTTGGAGCCACTATACGTGGCGT
>HN7TS9H03GYP7I length=39 xy=2738_3228 region=3 run=R_2012_05_17_17_06_35_
GACAGCTGGCTGGCTGGCGAGCTAGATGGCTGGCTGGCT
>HN7TS9H03G2K7H length=92 xy=2782_3147 region=3 run=R_2012_05_17_17_06_35_
ACAGGCTTATATCTGCCTATCTGGCTGTACAGTCAGTTTGTGCTATATCTAGCTGCACAGGCTTATAGTCTGCCTATCTGGCTGTACAGTCA
>HN7TS9H03GAYOI length=169 xy=2468_0384 region=3 run=R_2012_05_17_17_06_35_
GGTAGAAAAGAGACGGGAATTTGTAGCTCTCAGTGAATTCGGTGGCGTCACGGTAATTGTTGTAAAGTGAAACATCAGTTTAAATACAAATAAATAAATAAAAGATAGCAAGCGAAAACGTTTTTCTCAAAATCTGTTTTCGGTTTAAAGATCTTTTTATACGTGGCGT
>HN7TS9H03GRNBJ length=38 xy=2658_0573 region=3 run=R_2012_05_17_17_06_35_
AACTAGCCAGCCAGCCAGCTGTCTAGCTCGCCAGCCAG
>HN7TS9H03FVYQV length=49 xy=2297_1045 region=3 run=R_2012_05_17_17_06_35_
CTATATCTAGCTGCACAGGCTTATATCTGCCTATCTGGCTGTACAGTCA
>HN7TS9H03GDLIA length=34 xy=2498_0400 region=3 run=R_2012_05_17_17_06_35_
GTATACTATGTTAGCTCATCAATACTCAGTATAC
>HN7TS9H03FLU8O length=81 xy=2182_0982 region=3 run=R_2012_05_17_17_06_35_
ATTCATCTCTCGGTGTCAAAGAAGTTGCAAATTACTAACATTAAGCCAAAATAATGAAGGTGAATTGTCTCATGTAGTTTC
>HN7TS9H03G4GXW length=64 xy=2804_0818 region=3 run=R_2012_05_17_17_06_35_
AATGACATTAATTAGGGTCTCACACTTCAGGCTGGTGGAAAGGATATGGAACAATAGGCAGACA
>HN7TS9H03GR3OJ length=52 xy=2663_1297 region=3 run=R_2012_05_17_17_06_35_
CTCTACAGCCAGATAGGCAGATATAAGCCTGTAAGCTAGATATAGCACAACT
>HN7TS9H03FI5JO length=38 xy=2151_1346 region=3 run=R_2012_05_17_17_06_35_
GCTGGCTGGCTGGCTAGCTAGACAGCTGGCTGGCGTGG
>HN7TS9H03FTLVS length=39 xy=2270_1654 region=3 run=R_2012_05_17_17_06_35_
CACAAACTGACTGTACAGCCAGATAGGCAGATATAAGCC
>HN7TS9H03F7GYU length=47 xy=2428_1300 region=3 run=R_2012_05_17_17_06_35_
GAAGGTACGCTACTCTGGGGAGTCAGAAGGTAGGTCACTCTGGAGGA
>HN7TS9H03GVLWH length=33 xy=2703_1039 region=3 run=R_2012_05_17_17_06_35_
GGCAAGCTAGATGGCTGGCTGGCTGGTGAGCTA
>HN7TS9H03G6D8K length=32 xy=2826_0514 region=3 run=R_2012_05_17_17_06_35_
GACATGGCACCTAGCAGGCTCCCTGTGAATGA
>HN7TS9H03GUF7N length=52 xy=2690_0257 region=3 run=R_2012_05_17_17_06_35_
AGTTTGTGCTATATCTAGCTGTACAGGCTTATATCTGCCTATCTGGCTGTAC
>HN7TS9H03GDKR5 length=44 xy=2497_3555 region=3 run=R_2012_05_17_17_06_35_
ACAAGTTATATTACAGACGGCAATATAACTTGTATACGTGGCGT
>HN7TS9H03FLRR5 length=91 xy=2181_0595 region=3 run=R_2012_05_17_17_06_35_
GGTGAGCTAGACGGCTGGCTGGCTGGCGAGCTAGACGGCTGACTGGCTGGTGAGCTAGACAGCTGGCTGGCGAGCTAGATGGCTGGCTGGC
>HN7TS9H03GZ1BA length=30 xy=2753_2836 region=3 run=R_2012_05_17_17_06_35_
TTGCCAGCCAGCCATCTAGCCTGCCAGCCA
>HN7TS9H03GE9G3 length=134 xy=2517_0293 region=3 run=R_2012_05_17_17_06_35_
ATAGGCAGATATAAGCCTGTACAGCTAGATATAGCACAAACTGACTGTACAGCCAGATAGGCAGATATAAGCCTGTAGCGCTAGATATAAGCACAACTAGGACTGTACAGCCAGATAGGCAGATATAAGCCTGT
>HN7TS9H03HCZM3 length=52 xy=2901_0989 region=3 run=R_2012_05_17_17_06_35_
GCTTATATCTGCCTATCTGGCTGTAGAGTCAGTTTGTGCTATATCTAGCTTA
>HN7TS9H03GJJMN length=79 xy=2565_3469 region=3 run=R_2012_05_17_17_06_35_
GTGCAGCTAGATATAGCACAAACTGACTGTACAGCCAGATAGGCAGATATAAGCCTGTGCAGCTAGATATAGCACAACT
>HN7TS9H03GK2QG length=37 xy=2583_1158 region=3 run=R_2012_05_17_17_06_35_
TGACTGTACAGCCAGATAGGCAGATATAAGCCTGTGC
>HN7TS9H03GK2IW length=189 xy=2583_0886 region=3 run=R_2012_05_17_17_06_35_
ACTGACTGTACAGCCAGATAGGCAGATATAAGCCTGTACAGCTAGATATAGCACAAACTGACGTGTACGAGCCAGATAGGACGAGATATAAGGCCTGGTACAGCTAGATATAGCACAAACTGACTGTACGAGCCAGATAGGACAGATATAAGGCCTGGTACAGCTAGATATAGCACAAACTGACTGTAC
>HN7TS9H03GCXC9 length=49 xy=2490_1883 region=3 run=R_2012_05_17_17_06_35_
AGCTAGATATAGCACAAACTGACTCTACAGCCAGATAGGCAGATATAAG
>HN7TS9H03G6KCN length=109 xy=2828_0245 region=3 run=R_2012_05_17_17_06_35_
TTGGGATAAGACTGCAGTGAGACATGAGTCTGTGTGGCCTAGCTCGACGAAAAATTCCCTATCAGCAACAGGGTACGCCAGGCATGGCGCACTAGCCAGCTTTTCTTTT
>HN7TS9H03GTPFB length=33 xy=2681_2405 region=3 run=R_2012_05_17_17_06_35_
GCCCTGCTGGCTGGCTGGCTAGCCTAGCCCAGT
>HN7TS9H03GNQQT length=260 xy=2613_2707 region=3 run=R_2012_05_17_17_06_35_
AGTTTGTGCTATATCTAGCTGTACAGGCTTATATCTGCCTATCTGGCTGTACAGTCAGTTTGTGCTATATCTAGCGTGTACGAGGCTTATATCTAGCCTATCTGGGCTGGTACAGTCAGTTTGTGCTATATCTAGCTGTACAGGCTTATATCTGCCTATCTGGGCTGTACAGTCAGTTTGTGCTATATCTAGCTGTACAGGCTTATATCTGCCTATCTGGGCTGTACAGTCAGTTTTGTGCTATATCTAGCTGTACAGGC
>HN7TS9H03GK7FH length=70 xy=2584_3147 region=3 run=R_2012_05_17_17_06_35_
AGCTAGATATAGCACAAACTGACTCTACAGCCAGATAGGCAGATATAAGCCTGTGCAGCTAGATATAGAC
>HN7TS9H03GF2KE length=170 xy=2526_1132 region=3 run=R_2012_05_17_17_06_35_
AGCAATTACCAGCAGGCTGAAACATGTCGGAGCACCTACAAGTTGTTTTTAATTGGTTTTAGTTGTTTTTAGTTCCTTGGGCTGGGTTTGTTGGACCTTGGATGGACTCATGAAGATAATGGGTCGTTCCTTAAACTTCAAACTGACTCATGAATGTAATGAGTCTTTTC
>HN7TS9H03HBS1F length=67 xy=2887_3121 region=3 run=R_2012_05_17_17_06_35_
GAGCAGAGGAGGTTAAAGTGAAGCTTTTATTTATTAGATGGTACGGCGATGTTTATTTACTATTTAA
>HN7TS9H03G2Q21 length=42 xy=2784_2571 region=3 run=R_2012_05_17_17_06_35_
GCTGGCTGGCTAGCTAGACAGCTGGCTGGCTGGCTAGCGTAG
>HN7TS9H03GJG2U length=70 xy=2565_0164 region=3 run=R_2012_05_17_17_06_35_
ACACGTGCACATATACACACACACACACCACTAGAACATCAGCTAGTATTTCACTGATACATACAGCACG
>HN7TS9H03GMXRZ length=33 xy=2604_2029 region=3 run=R_2012_05_17_17_06_35_
TGCTGCGTCTGTGTGGCTGTCGCTTTGTCTGAG
>HN7TS9H03G3X8W length=68 xy=2798_1166 region=3 run=R_2012_05_17_17_06_35_
GCCAGCCAGCCATGTAGCTAGCCAGCCAGCCATCTAGCTAGCCAGCAATCTAGCTAGCCAGCCAGTAC
>HN7TS9H03G2P9V length=36 xy=2784_1521 region=3 run=R_2012_05_17_17_06_35_
AGCTAGTCAGCCATCTAGCTCACCAGCCGTCTAGCT
>HN7TS9H03GWW6P length=75 xy=2718_0879 region=3 run=R_2012_05_17_17_06_35_
CTAGCTAGACGGCTGTCTGGCTGGTTAGCTAGATGGCTGGCTGGCTGGTAGCTAGCCGACTGGCTGGCTAGCTAG
>HN7TS9H03FL4F3 length=45 xy=2185_0625 region=3 run=R_2012_05_17_17_06_35_
AGGCTTATATCTGCCTATCTGGCTGTACAGTCAGTTTGTGCTATA
>HN7TS9H03F6EZ7 length=46 xy=2416_1253 region=3 run=R_2012_05_17_17_06_35_
TCTTTGATGATGCCATGGCGTGAGCATAGGAGGATCTTTGATGATG
>HN7TS9H03GPCDA length=38 xy=2631_3660 region=3 run=R_2012_05_17_17_06_35_
TCAGTTTTGCTATATCTAGCTGTACAGGCTTATATCTG
>HN7TS9H03GC9XI length=99 xy=2494_1780 region=3 run=R_2012_05_17_17_06_35_
CACAGGCTTATATCTGCCTATCTGGCTGTACAGTCAGTTTGTGCTATAGTCTAGCTGCACGAGCTTATAGTCTGCCTATCTGGCTGTACAGTCAGTTTG
>HN7TS9H03GR1EY length=133 xy=2662_2456 region=3 run=R_2012_05_17_17_06_35_
GAATGCCGTGCATCTCCTAAATAGACAGCCATTTAGTTACATTGGTACTTGCCGAGAATATTCTGCCTCTGAAATATTGTTTTTAAATTTTCTTGTGGAACCACAACTAATAATCACCATGGTGGGAAGAGAC
>HN7TS9H03FYHAK length=69 xy=2325_3706 region=3 run=R_2012_05_17_17_06_35_
ATGTAATGGTGCAGTGATGTAGTGGTGTGTAATGGTGCATTGCTGTAGTGGTGTGTAATGGTGCAATGA
>HN7TS9H03GWBII length=207 xy=2711_1464 region=3 run=R_2012_05_17_17_06_35_
ATATCTAGAAAGCAGACGTACACGGGTTCAGGGAGAGGTCACTTTGCGACCAAAAACGAAAGTGGCATAGCCATGACACACTGCATACAAAAAACGTTTTTGGGAAAAATAACTTTTCCAACATTGGTTTACAGTAGGGCTTGAAAAAAGGTAAGGTAAATGAGCGCCAGCCACATGGGGCACACCTCTAAAGATTCCCATACTTCT
>HN7TS9H03GPHR2 length=34 xy=2633_2480 region=3 run=R_2012_05_17_17_06_35_
GTTATATACTGCTTAACTGCGAGCACTCCTCATA
>HN7TS9H03G6NVB length=33 xy=2829_0709 region=3 run=R_2012_05_17_17_06_35_
ATAGAGATAGAGATAGAGATAGAGATAGAGAGA
>HN7TS9H03FNYLU length=54 xy=2206_0352 region=3 run=R_2012_05_17_17_06_35_
GATAGGCAGATATAAGCCTGTGCAGCTAGATATAGCACAAACTGACGTGTACGA
>HN7TS9H03F08IQ length=471 xy=2357_1232 region=3 run=R_2012_05_17_17_06_35_
AAATACTTTATTTCTTTTCCATTTTAATCATGGGTGAGCTGTTCCTGGCCAGGATTGGACCGGTGTAGCAGCCTCAACACAGATCTGAGGGCCAAGACCTCTACACAGGCAGCACTGAATCCATGGTTCTTATCTTTTCAAATTACTAATGATGTCACCAAAGGATACTGTAAAAAGGACAAAACACTTACATTTTGCAGATATTTTATTTTATTTCTGTGTATGGTGCTCAATTTATTACCTCTGTAGCAATATTGGCGGAGATATGCATGCAGGTCCTACTAACAGGATAGCTCAATGGATTCATGAGTCTGCTACAGAGATGTGATATGCAAATTATGTCACCACAGGTGGTGTGCAGCCCAGCCATATGCCACCAAATGTGGTAAGCGGCAAAGCTGCATATCATCGCAGGTGGCATGCAGCACAGCTGTACGCCACTGCAGGTGGCGTGCAGTGAAAGGGCACACC
>HN7TS9H03F1OB6 length=66 xy=2362_1252 region=3 run=R_2012_05_17_17_06_35_
CCTGTAAGCTAGATATAGCACAAACTGACTCTACAGCCAGATAGGCAGATATAAGCCTGTAAGCAG
>HN7TS9H03F43GC length=371 xy=2401_1066 region=3 run=R_2012_05_17_17_06_35_
GCATCCATCAAGCACGAAAGAAGTATAGAGAGGGTTGTACCGTACAACTGAACTCTTAGGGGCAATTAAACAAGTTCAGTTTTGTCCACATTGAGACACATCCACGATTTCGCCATCGATTGTTTAATGGATCTGTATATGGAATTTAAGCACTCCATGTCCGTGGGATGGTCACCACTCAGTTCCAGTTGCAGCTGGGTGTCGTCCGCGAAGTTCGTGAAGTAGACTCCCAAGCTGTCTAGAAGTTCAAAAAGTAGGGCCAGGTAGACATCAAAAAGAGACGGAGAGAGGCAGGATCTGTCACGATTGTGCCATATTGCACCAGGCGGGCGCGCTCTGCCAGCTAGTTTTTGCACTGTCACACTGTGTCA
>HN7TS9H03GET62 length=95 xy=2512_0972 region=3 run=R_2012_05_17_17_06_35_
TAAGCCTGTGCAGCTAGATATAGCACAAACGTGACTGTACAGCCAGATAGGCAGATATAAGCCTGTGCAGCTAGATATAGCACAAACTGACTGTA
>HN7TS9H03GB7LI length=55 xy=2482_1252 region=3 run=R_2012_05_17_17_06_35_
ACAGGCTTATATCTGCCTATCTGGCTGTAGAGTCAGTTTGTGCTATATCTAGCTT
>HN7TS9H03GD46T length=49 xy=2504_1331 region=3 run=R_2012_05_17_17_06_35_
AACTGCCAGAGACGCTCAACTTCTTGCCAACTTACTGCCGCCGCCGCTG
>HN7TS9H03GGHX2 length=139 xy=2531_0584 region=3 run=R_2012_05_17_17_06_35_
GAATTGCATTCAGGTGCCTAAGAACACTTAAAAGAAAAAGAAAAGTGGAGGGCTAAACTGTCACTTTAAGTAAAGTGTTCGCTAAACAGAAGAGTTTTCAGGGTCTTTTGAATGCGAGACGGTCAGTGTAATCCACAGG
>HN7TS9H03F9OVC length=222 xy=2453_2454 region=3 run=R_2012_05_17_17_06_35_
AGATGCTAGGTGTAGCTCTGAGCTCCGCAGATAGGTTGTTCCAAGCACGGGCAGCGCGAACGGGAAATAGTTCTACCTCCTGCTCGTGTGCGTTGGTAGATCGGCCTGTGGAGGAATCTCATGTTGGTAGATCTCAAACTTCTGGATATGACCTGGGGTCCGCAGAGCTCGCGCAAGTAGCTGGGTGCAGAGAGGTGTGCGCAACGGTAGGCAAGGCACACA
>HN7TS9H03GRH7L length=62 xy=2656_2143 region=3 run=R_2012_05_17_17_06_35_
GGCTGGCTGGCTAGCTAGACAGCTGGCTGGCTAGCTAGACGGCTGGCTGGCTGGCTGGCTGT
>HN7TS9H03GLB93 length=59 xy=2586_1241 region=3 run=R_2012_05_17_17_06_35_
CATCTAGCTAGCCAGCCAGCCATCTAGCTAGCCAGCGATCTAGCTAGCCAGCCAGTACG
>HN7TS9H03F7TQN length=39 xy=2432_1469 region=3 run=R_2012_05_17_17_06_35_
CTGGCTGGCAAGCTAGATGGCTGGCTGGCTGGCTAGCTA
>HN7TS9H03FVCIQ length=101 xy=2290_0912 region=3 run=R_2012_05_17_17_06_35_
ACAAACTGACTGTACAGCCAGATAGGCAGATATAAGCCTGTGCGAGCTAGATATAGCACAAACTGGACTGTACAGCCAGATAGGCAGATATAAGCCTGTGC
>HN7TS9H03FJYZC length=34 xy=2160_2630 region=3 run=R_2012_05_17_17_06_35_
ATAGGCAGATATAAGCCTGTGCAGCTAGATATAG
>HN7TS9H03F7D72 length=52 xy=2427_1840 region=3 run=R_2012_05_17_17_06_35_
ATATAGCACAACTGACTGTACAGCCAGATAGGCAGATATAAGCCTGTAGCAG
>HN7TS9H03GZD6N length=44 xy=2746_1533 region=3 run=R_2012_05_17_17_06_35_
CAAACTGACTGTACAGCCAGATAGGCAGATATAAGCCTGTGCAG
>HN7TS9H03HDMMN length=111 xy=2908_2109 region=3 run=R_2012_05_17_17_06_35_
TTATATCTGCCTATCTGGCTGTACAGTCAGTTTGTGCTATATCTAGCTGCACGAGGCTTATATCTGCCTATCTGGGCTGTACAGTCAGTTTGTGCTATATCTAGCTGCACG
>HN7TS9H03G1NM3 length=164 xy=2772_0605 region=3 run=R_2012_05_17_17_06_35_
GAACACACAGCAACAGCTCTGAAAGCATGATATCCTTCAAAGGACAACACCTGGCAAGCGCTACATTCCTCTCCCATGCCCTATCACACCAGCAGTAAAGGGTCTACAAGACACTAACCTTTGTTATGTTATGGTAATCTGCATTTTTATCACACCCAGGTACC
>HN7TS9H03GC7EU length=135 xy=2493_2612 region=3 run=R_2012_05_17_17_06_35_
ATATCTAGCTGTACAGGCTTATATCTGCCTATCTGGCTGTAGAGTCAGTTTGTGCTATATCTAGCTGTACAGGCTTATATCTGCCTAGTCTGGCTGTAGAGTCAGTTTGTGCTATATCTAGCTGTACAGGCTTAT
>HN7TS9H03FIGU8 length=74 xy=2143_2130 region=3 run=R_2012_05_17_17_06_35_
GGCTGGCTAGCTAGATGGCTGGCTGGCGAGCTAGACATCTGGCTGGCTGGCAGCTAGACAGCGTGGCTGGCTGG
>HN7TS9H03G7XEW length=70 xy=2843_2390 region=3 run=R_2012_05_17_17_06_35_
CCAGCCGTCTAGCTCGCCAGCCAGCCAGCCAGCCAGCCATCTAGCTCGTCAGCCAGCCAGCCAGCCAGTC
>HN7TS9H03F26PV length=173 xy=2379_2097 region=3 run=R_2012_05_17_17_06_35_
TGTTCCATAGCCGGCACTTGCCGCTGTTATTATACGTAATCTATACGTACTTTAAACATAGTATATATTGTAATATTGTAATATACGTACTTATACGTACTTTAAACATAGTAATTATCGTAATATTGTAACATGTATTGTTGACTTCAGCTGCATCGTAGTATGCAGCCCNC
>HN7TS9H03F7J1F length=38 xy=2429_1185 region=3 run=R_2012_05_17_17_06_35_
GGCTGTACAGTCAGTTTGTGCTATATCTAGCTGCACTA
>HN7TS9H03GWRDG length=72 xy=2716_1538 region=3 run=R_2012_05_17_17_06_35_
AGATAGGCAGATATAAGCCTGTACAGCTAGATATAGCACAAACTAGACTGTACAGCCAGATAGGCGAGAGTA
>HN7TS9H03G7WDQ length=95 xy=2843_1052 region=3 run=R_2012_05_17_17_06_35_
ACTCGATTATAAAACAGACTTTACTGGCAGTATCAAAAAATCAACACCTCACAAAATACAAAGCTGTGGCGCAGCACAAATCAACAAGGCACACA
>HN7TS9H03HFO7J length=94 xy=2932_0461 region=3 run=R_2012_05_17_17_06_35_
CATAGCGCACCGATACTGCGTCAGTGGTGATTCTGCGCTATACAAGAACCAAATTACATTACATTACATTACATTACAAGGCACACAGGGGATA
>HN7TS9H03GC29U length=70 xy=2492_1344 region=3 run=R_2012_05_17_17_06_35_
GCTATATCTAGCTGCACAGGCCTATATCTGCCTATCTGGCTGTACAGTCAGTTTGTGCTATATCTAGCTG
>HN7TS9H03FK5XC length=162 xy=2174_0942 region=3 run=R_2012_05_17_17_06_35_
CCTATCTGGCTGTACAGCCAGTTTGTGCTATATCTAGCTGTACAGGCTTATATCTGCCTATCTGGCTGTAGATTCAGTTTGTGCTATATCTAGCTGTACAGGCTTATATCTGCCTATCTGGCTGTAGAGTCAGTTTGTGCTATATCTAGCTGTACAGGCTTA
>HN7TS9H03G1Z4R length=133 xy=2776_0409 region=3 run=R_2012_05_17_17_06_35_
AGTATGGCCAAGTTAGTCTCATCAAATTAGATTTTTCCAAACTCCAATTAATGTTGTCAAAGGGATGGCTATTCTCAATACAAAGGTTCTCTGCAAAGAGGGATACAAGTTCCAACTTCAAGGCACACAAGGG
>HN7TS9H03GHKHQ length=117 xy=2543_1388 region=3 run=R_2012_05_17_17_06_35_
GATATAAGCCTGTGCAGCTAGATATAGCACAAACTGACTGTACAGCCAGATAGGCAGAGTATAAGCCTGTAGCAGCTAGGATAGTAGCACAACTGACTGTACAGCCAGATAGGCAGA
>HN7TS9H03FYU4A length=83 xy=2330_1144 region=3 run=R_2012_05_17_17_06_35_
CATCTAGCTAGCCAGCCAGCCAGCTGTCTAGCCAGCCGACAATCTGTCTAGCTAGCCAGCCAGCCGTCTAGCTAGCCAGCCAG
>HN7TS9H03GRRMI length=84 xy=2659_2056 region=3 run=R_2012_05_17_17_06_35_
CCAGCTATACTGTCTCTGGTTACTCGTATTATCTTAAACTTTTAAGACATCTGCGTCCATTCATTTCCACAGAGCGTTGTGCTA
>HN7TS9H03GIZI2 length=58 xy=2559_1996 region=3 run=R_2012_05_17_17_06_35_
ATAAAATGCACCTCAAATTTTGTAAGCTGGAATATATCAACCTCAAGTGGAAACGTTT
>HN7TS9H03FLGMT length=111 xy=2177_2531 region=3 run=R_2012_05_17_17_06_35_
CTTATATCTGCCTATCTGGCTGTACAGTCAGTTTGTGCTATATCTAGCTGTACAGGCTTATATCTGCCTAGTCTGGCGTGTACATCAGTTGTGCTAGTATCTAGCTGTACA
>HN7TS9H03GK1IZ length=62 xy=2582_3689 region=3 run=R_2012_05_17_17_06_35_
CTATCTGGCTGTACAGTCAGTTTGTGCTATATCTAGCTGTACAGGCTTATATCTGCCTATCT
>HN7TS9H03GO1CR length=50 xy=2628_1673 region=3 run=R_2012_05_17_17_06_35_
GCCTTCTTGTTAGCTTGAAGTTCTGCTTGCAGGCGAAATGTCCGAAAAAG
>HN7TS9H03F8SDC length=57 xy=2443_1294 region=3 run=R_2012_05_17_17_06_35_
AGGATGTCCTCTTTTTGCACACATGTGCTGTGCAGGGGTTTCCTGGACGGTCTGTGT
>HN7TS9H03GMSOO length=34 xy=2602_3622 region=3 run=R_2012_05_17_17_06_35_
GGATGTGCTACAATATGCATATTTATTGCCNCAG
>HN7TS9H03FL4D3 length=35 xy=2185_0553 region=3 run=R_2012_05_17_17_06_35_
AAAAGAAGAAAAGCAAAGCAGTATGAGCGACACAA
>HN7TS9H03GXH1D length=89 xy=2724_3327 region=3 run=R_2012_05_17_17_06_35_
ATATGTTACACTGCAAGTGAAACTACAAAATGAAACAATCGTTGGTCAATGCCATTCATCAACGTGACAAATACTGAAAGCACTTACCT
>HN7TS9H03FGRTI length=69 xy=2124_0836 region=3 run=R_2012_05_17_17_06_35_
AGATAGGCAGATATAAGCCTGTGCAGCTAGATATAGCACAAACTGACTGTACAGCCAGATAGGCAGATA
>HN7TS9H03G8114 length=69 xy=2856_1818 region=3 run=R_2012_05_17_17_06_35_
GATAGGCAGATATAAGCCTGTACAGCTAGATATAGCACAAACTGACTGTACAGCCAGATAGGCAGATAT
>HN7TS9H03FQMWL length=78 xy=2236_2275 region=3 run=R_2012_05_17_17_06_35_
GCTCTGACAGTTCTTTGTTGCTCAATGTGAGGCCTGTAATCTGGCAGTTCTATGTTGTGCTCACTGTGAAACCCGTAC
>HN7TS9H03FY74U length=57 xy=2334_1628 region=3 run=R_2012_05_17_17_06_35_
ACTTGGTAATATAGTTAACGCTATATTACATGTTGAAACCGTCATTTCGGTAAAACA
>HN7TS9H03GNZ5J length=45 xy=2616_2613 region=3 run=R_2012_05_17_17_06_35_
AGTCAGTTTGTGCTATATCTAGCTGTACAGGCTTATATCTGCCTA
>HN7TS9H03G0GZC length=41 xy=2758_2662 region=3 run=R_2012_05_17_17_06_35_
ATTGTAAGACATACCTGCTGCTGGAGGATTCTACGCTAAAA
>HN7TS9H03FIKF0 length=100 xy=2144_2670 region=3 run=R_2012_05_17_17_06_35_
GGCTGGCAAGCTAGACTGCTGGCTAGCTGGCGAGCTAGATGGCTGGTTGCGAGCTAGATGACTGGCTGGTGAGCTAGATGGCTGGCTGGCTGGCTGGCTA
>HN7TS9H03GVIJ8 length=106 xy=2702_0806 region=3 run=R_2012_05_17_17_06_35_
AGTATGCAGCCCACACACATTTATGGTATGTGTTCATGAATGTTACACTATAACGTGGCCGATTGCCCTCTAACAGCGCATGTAGCATCAGCGCAGTGCATGTCCA
>HN7TS9H03FJYCZ length=55 xy=2160_1825 region=3 run=R_2012_05_17_17_06_35_
AGTCAGTTTGTGCTATATCTAGCTGTACAGGCTTATATCTGCCTATCTGGCTGTA
>HN7TS9H03G4NLJ length=61 xy=2806_1253 region=3 run=R_2012_05_17_17_06_35_
CAGCCGTCTAGCTAGCCTGCCTGCTGGCTGGCTGGCTAGCTAGACGGCTGATACGTGGCGT
>HN7TS9H03F070M length=86 xy=2357_0580 region=3 run=R_2012_05_17_17_06_35_
ATAGCACAAACTGACTGTACAGCCAGATAGGCAGATATAAGCCTGTGCAGCTAGGATATAGCACAAACTGACTGTACAGCCAGATA
>HN7TS9H03G1XYG length=50 xy=2775_1686 region=3 run=R_2012_05_17_17_06_35_
AAGCTAGATATAGCACAAACTGACTCTACAGCCAGATAGGCAGATATAAG
>HN7TS9H03FJEWD length=251 xy=2154_1179 region=3 run=R_2012_05_17_17_06_35_
GAAATCCTGCTCCACAAGGGAGCAGGTGCAAGTGAGGAGCAAGTCGGGAGCAGACAGCAGCACAAACAGCAAAAACAGAAGAAACACAAAAACAGACACACAAATGAAAAGGGAAGACACAGATGACAGGAGAACGACAGAAAGTGAGAAAAGAAAAACAAGATACACAACCAACAGCAGCGCATGAAAGAGGGAGCAGGGACGGAGTGAGGCGACAAAGGGAAGGTGCGTACCCATGGAAGACAGGGATA
>HN7TS9H03GXX8D length=37 xy=2729_3835 region=3 run=R_2012_05_17_17_06_35_
GTCATTGGATCTGTACTGTGCGTGTGCTGATGTTCTC
>HN7TS9H03FK8WU length=42 xy=2175_0716 region=3 run=R_2012_05_17_17_06_35_
GAAGTGCGTTTCCTCTCAGCCGCGTTCCAGCGAGCCGCGCGA
>HN7TS9H03HFTDD length=102 xy=2933_1759 region=3 run=R_2012_05_17_17_06_35_
GCTTGAAGGGAATTTAAGTTAAGGTAGCAGTTAGGGAGGAATTAGTTAGAGAGATTTTAGTTATGTTATGTTATGATAGGTATTGGATTAAGGTGTCAAACG
>HN7TS9H03FX07E length=42 xy=2320_3336 region=3 run=R_2012_05_17_17_06_35_
TAGCTAGATGGCTCACTGGCTGGCAAGCTAGATGGCTGGCTG
>HN7TS9H03G8TBU length=62 xy=2853_2792 region=3 run=R_2012_05_17_17_06_35_
GCCAGCCAGCTGTCTAGCCTGCCAGCCAGCCGGCTAGCTAGCCACGTAGGCTAGCTAGCCAG
>HN7TS9H03GNU3Z length=112 xy=2615_0173 region=3 run=R_2012_05_17_17_06_35_
AGATATAAGCCTGTGCAGCTAGATATAGCACAAACTGACTGTAACAGCCAGATAGGCAGATATAAGCCTGTGCAGCGTAGTATATAGCACAAACTGACTGTACAGCCAGATA
>HN7TS9H03FZB1N length=128 xy=2335_2601 region=3 run=R_2012_05_17_17_06_35_
CCAGCCAGCTAGCTAACCAGCCACGACAGCCATATAGCTAACCAGCCAGCCAGCTGACTAGCTAGCCAGCCAGCCAGCCGGCTAGCCAGCCAGCCGAGCTGTCTAGCTAGCCAGCCAGCCAGTCCATC
>HN7TS9H03GX5W4 length=176 xy=2732_1510 region=3 run=R_2012_05_17_17_06_35_
GTATAACATCGAGATATATAAGTGTAGAGGTATGATATTGAGATATATATAGTGTAGAGGTATGACATTGAGATATCTATAGTGTAGAGGTATAACATCGAGATATATATAGTGTAGAGGTATACATCGAGATATATATAGTGTAGAGGTATGACATCGAGATATATATAGTGTAG
>HN7TS9H03GHEK4 length=52 xy=2541_1926 region=3 run=R_2012_05_17_17_06_35_
ACGGCACAACTGCATAACTGCATAGTCATAGTCATAATGCTTAAAATTCATA
>HN7TS9H03GG1YT length=85 xy=2537_1955 region=3 run=R_2012_05_17_17_06_35_
GTACAGCCAGATAGGCAGATATAAGCCTGTGCAGCTAGATATAGCACAAACTGACTGTACAGCCAGATAGGCAGATATAAGCCGT
>HN7TS9H03G7K87 length=45 xy=2839_3017 region=3 run=R_2012_05_17_17_06_35_
GCTAGATATAGCACAAACTGACTGTACAGCCAGATAGGCAGATAT
>HN7TS9H03FOXTC length=248 xy=2217_0926 region=3 run=R_2012_05_17_17_06_35_
GCTATATCTAGCTGTACAGTACAGCTAGATATAGCACAAACTGACTGTACAGCCAGATAGGCAGATATAAGCCTGTACAGCTAGATATAGCACAACTGACTAGTACAGCCAGGATAGGCAGATATAAGCCTGTACAGCTAGATATAGCACAACTGACTGACAGCCAGGATAGGCAGATATAAGCCTGTACAGCTAGATATAGCACAACTGACTAGCAAGCCAGGATAGGCAGATATAAGCCTGTACAG
>HN7TS9H03HAVZ3 length=72 xy=2877_1265 region=3 run=R_2012_05_17_17_06_35_
TGGCTCGACGGCTGGCTGGCTAGCTAAGATGGCTGGCTGGCTGGCTAGCTAGATGGCTGGCTGGCTGGCTGG
>HN7TS9H03F42W1 length=58 xy=2401_0371 region=3 run=R_2012_05_17_17_06_35_
CTGGGTGGCAGGTGAGCTAGACGGCTGACTAGCTAGATGGCTGGCTGGCTAGCTAGAT
>HN7TS9H03FLGAV length=34 xy=2177_2101 region=3 run=R_2012_05_17_17_06_35_
GCTGGCTAGCTAGATGGCTGGCTGGCTGGCTACG
>HN7TS9H03FWNNT length=33 xy=2305_0567 region=3 run=R_2012_05_17_17_06_35_
AGGCAGATATAAGCCTGTGCAGCTAGATATAGC
>HN7TS9H03GMQLY length=58 xy=2602_0932 region=3 run=R_2012_05_17_17_06_35_
GGTACTCCTTACCATTGTACATTGGTAAGGGCTACTCCTTACCATTGTACTTTGGTAA
>HN7TS9H03HA57N length=89 xy=2880_2209 region=3 run=R_2012_05_17_17_06_35_
GTCAGTTTGTGCTATATCTAGCTGTACAGCCAGATAGGCAGATATAAGCCTGTACAGCTAGATATAGCACAAACTGACATACGTGGCGT
>HN7TS9H03GPUEL length=32 xy=2637_2459 region=3 run=R_2012_05_17_17_06_35_
GGCTGGCTGGCTAGCTAGCCAGCTGGCTGGCT
>HN7TS9H03FM00V length=35 xy=2195_1885 region=3 run=R_2012_05_17_17_06_35_
CCATCTAGCTTGCCAGCCAGCCAGCTAGCTAGCCA
>HN7TS9H03GZGDS length=42 xy=2747_0286 region=3 run=R_2012_05_17_17_06_35_
AACTGACTGTACAGCCAGATAGGCAGATATAAGCCTGTGCGA
>HN7TS9H03GPK7C length=43 xy=2634_2822 region=3 run=R_2012_05_17_17_06_35_
CTATCTGGCTGTACAGTCAGTTTGTGCTATATCTAGCTTGCAC
>HN7TS9H03HBNNK length=85 xy=2886_0238 region=3 run=R_2012_05_17_17_06_35_
ATAGCACAAACTGACTGTACAGCCAGATAGGCAGATATAAGCCTGTGCAGCTAGATATAGCACAAACTGACTGTACAGCCAGATA
>HN7TS9H03GKEYV length=66 xy=2575_3125 region=3 run=R_2012_05_17_17_06_35_
TATAAGCCTGTGCAGCTAGATATAGCACAAACTAGACTGTACAGCCAGATAGGCAGATATAAGCCT
>HN7TS9H03GLXTV length=31 xy=2593_0497 region=3 run=R_2012_05_17_17_06_35_
GTTAGACAGCTTGGCTGGCTTGGCTAGACTA
>HN7TS9H03F85E0 length=68 xy=2447_1818 region=3 run=R_2012_05_17_17_06_35_
GGCAGATATAAGCCTGTGCAGCTAGATATAGCACAAACTGACTGTACAGCCAGATAGGCAGATATAAG
>HN7TS9H03GYYVG length=136 xy=2741_2170 region=3 run=R_2012_05_17_17_06_35_
TATACTGGTCCATACTCTGTTGCAGCTAGAATTGTATTTTCTAAAGGTTTATACATTTCATCATAGAAGTAACGTTCACTAGATATCGTATGTTTCCATTCTCCGCCAAAAAGTCGTTGAAGTTAGCTACTTTTAG
>HN7TS9H03GCQDU length=31 xy=2488_1024 region=3 run=R_2012_05_17_17_06_35_
AGCCAGCCATCTAGCTAGCCAGCAGCCAGCC
>HN7TS9H03FXJCN length=58 xy=2315_0677 region=3 run=R_2012_05_17_17_06_35_
ACAAAGTAAGTTGTTCAGAGCTTCACACTTGGTCAGCAAATGTGCAGATAAGCAGCAA
>HN7TS9H03FZW6S length=103 xy=2342_1330 region=3 run=R_2012_05_17_17_06_35_
ATATCTGCCTATCTGGCTGTACAGTCAGTTTGTGCTATATCTAGCTGCACGAGTCTTATATCTGCCTAGTCTGGCTGTACAGTCAGTTTGTGCTATATCTAGC
>HN7TS9H03F1O7S length=231 xy=2362_2390 region=3 run=R_2012_05_17_17_06_35_
CATCTCAAAATTGCACTGCGGAATCCATCGGAATTTTGTGTGCTAACATACACGTATACCAGAAAAATTAAAACACAATTGCTGCTGTTTATTTAGGATGAACACGCCTAAGTCAGATTAACTATAGAACTCCTGTACACATACATACGAGGCAGGAATTGCAAAATAAAGCTAAAATTAGTTTTTCTATGGCGGTGGGCGACACTAGATTACAGACGGGCTAGGATTTGG
>HN7TS9H03HAWDJ length=32 xy=2877_1749 region=3 run=R_2012_05_17_17_06_35_
AATGTCTCAACTCGGTACATGCCTCCTTTAAA
>HN7TS9H03HDEXL length=41 xy=2906_0327 region=3 run=R_2012_05_17_17_06_35_
CCTCCAGAATGTCCACCATGCGCCTCGTATATAGGTTAAGA
>HN7TS9H03FXS9C length=78 xy=2318_1230 region=3 run=R_2012_05_17_17_06_35_
ATTTTGGCTTAATGTGAGAAATTTAACACTTTTTGACACCGAGAGCTCAATTGGGCATCCTAAGTCTGGAAAAGCCTT
>HN7TS9H03GH488 length=79 xy=2549_3722 region=3 run=R_2012_05_17_17_06_35_
GCCACGATAGGCGAGATATAAGACCTCGTGCAGCTAGATATAGCACAAACTAGACTGTACAGCCACGATAGGCGAGATA
>HN7TS9H03F3WQK length=46 xy=2387_3050 region=3 run=R_2012_05_17_17_06_35_
AGCTAGATGGCTGGCTGGCTGGTTAGCTAGATGGCTGGCTGGCTGG
>HN7TS9H03G7OHS length=49 xy=2840_3118 region=3 run=R_2012_05_17_17_06_35_
CTGCACAGGCTTATATCTGCCTATCTGGCTGTACAGTCAGTTTGTGCTA
>HN7TS9H03G6XKH length=182 xy=2832_0991 region=3 run=R_2012_05_17_17_06_35_
ATGGGATTGTAGCACAGGCAAGGCACTATACCAACATCTACAACAAGTAGAAGGAAGAGGTTAAGGAGAGATTAATGAACCTCCAGATTGCCAGCCTGTAGTGCCAGGGAGAAGGTGGCTTTGCTGCCTTAGCTGATGCCTCAGGTATGGGAGAAAGTGCACTGCAAATGGAATATCAGCAG
>HN7TS9H03GZC5N length=44 xy=2746_0201 region=3 run=R_2012_05_17_17_06_35_
TCTTGGCACTGATAAATGCCATGACATCATTACCCTACAGAGTG
>HN7TS9H03GYBAS length=323 xy=2734_0290 region=3 run=R_2012_05_17_17_06_35_
AGATTTTCTATAGGGATTGACATCAACTTAACTCTCTGGCGGTGAATAAAAGGCAATTGGCCACAATTACACTGTGCCATCTACTGCAACCAACATGCATAGCTACAAAGTTGTCCTGTACCAGGTGTGAAAAATTCCAGAAAACCATATGCTGTTATTCACCTAGATTTTTATTCTGGGACTTGTAGTTGCATCTCTTAAAATGTGAATAATGTTCAAAGTTCTCTTGGCAAAGTTGCCATCAAAGGTGTCATAAGTGGCATTGGTGCACCAACAGTTATATGCTCCAATAGTAACTTTACTCATTAACACCACCGCACGAC
>HN7TS9H03GFMPJ length=66 xy=2521_1061 region=3 run=R_2012_05_17_17_06_35_
GAACCCTCCAGAGCTGAACTTCACCAGTGAGCTAACAGTGCAACTCCTCACACTAAACCCACCTAA
>HN7TS9H03GR249 length=89 xy=2663_0603 region=3 run=R_2012_05_17_17_06_35_
GTCAGTTTGTGCTATATCTAGCTGCACAGGCTTATATCTGCCTATCGTGGCTGTACAGTCAGTTTGTGCTATATCTAGCTGACAGCGTA
>HN7TS9H03GWT57 length=47 xy=2717_1069 region=3 run=R_2012_05_17_17_06_35_
AGATATAGCACAAACTGACTGTACAGCCAGATAGGCAGATATAAGCC
>HN7TS9H03HBB7A length=103 xy=2882_1780 region=3 run=R_2012_05_17_17_06_35_
GGAGCATTGTTCTCTTTTGTATCCTGCAGTGCATAGTACATTAAATACATTTCGGCTTTACTTCTTTCATTACTTAATCTTTTGGCCTCAGTAAACAAATTCG
>HN7TS9H03GPDRK length=51 xy=2632_1374 region=3 run=R_2012_05_17_17_06_35_
ATATAAGCCTGTGCAGCTAGATATAGCACAAACTGACTGTACAGCCAGATA
>HN7TS9H03G1QLZ length=380 xy=2773_0357 region=3 run=R_2012_05_17_17_06_35_
ATATATATTAGCTTACTATGTGCAACAGGTCTATATACTCTGGCAGTCTAGTAAGGTCTGTAAACCTGGGTGTACATACAGTACAATATTAGTGGGAACCAACAGTCACAAGCTCATATCTGTAAACCTGTCATTACAAACAGTATTCTGGGGTCCAACAACTAAATATCAAGCCTCAGACCTTGCCAGCCTGCTCGGGGTGTAATTAGGAACAAGCTCACACACTGCTGCTGTTTATGGTTATGTTTGGCTGCGAGTGTCTCACATTATGTCACAATTGGTATGCAGCAGGTGTTTTGTGGTGCACTGCAATAAAGCATTTGCAAAAAGTGCTTACACTGGTGTCACAGCCAGTGCTTTGCAGCCGCCTCACACAATAA
>HN7TS9H03FL030 length=78 xy=2184_0398 region=3 run=R_2012_05_17_17_06_35_
CTAGCTCACCAGCCAGCCGTCTAGCTTGCCAGCCAGCTGTCTAGCTTGCCAGCCAGCCGTCTAGCTCACCAGCCAGCT
>HN7TS9H03HAGCX length=343 xy=2872_1471 region=3 run=R_2012_05_17_17_06_35_
AGGAACAATAAATTGTCGGGAAGGAAGAGTTCTGAGGTCTCGATCAAGATGACGGTGAGGAAGCCAGGAAGAGATGTAAGCCGGACCATAGTTAAAAATGGATTTCCTTGCCCATCAAGCCACGACGTTGCTCAAACATTTTAGTCAACGGAAGCCAGTTGAGCAGAAGCCGGGCGTTCAGTGACATGATCTAATTTTCGTAAGCTGGGAAATGGTACGAACTGCACGATGCTGAATAGTCTGCAGTCTCGAAAGTTGTGACTTGGGGCGGCCTGCCAAAACTAAGACATCCCACTATATGATAATTAGTAGCCTGATTGTAGAGGTCTGTATACCACTATTA
>HN7TS9H03G7ZGW length=29 xy=2844_0958 region=3 run=R_2012_05_17_17_06_35_
GTGGATGGATGGATGGATGGATGGATGGT
>HN7TS9H03GXW81 length=72 xy=2729_2563 region=3 run=R_2012_05_17_17_06_35_
AGTCAGGTGACGAATGGAAACTGCATTTCGCACAGCTCATAGGCATTATGAGTATTTGGTAATGCCTTCGGT
>HN7TS9H03FPOIL length=42 xy=2225_2763 region=3 run=R_2012_05_17_17_06_35_
GCTGGCTGGCGAGCTAGATGTCTGGCTGGCGAGCTAGACGCT
>HN7TS9H03FI0GV length=36 xy=2149_2957 region=3 run=R_2012_05_17_17_06_35_
GTTATTCATCGCACAGACATGCAGCATTTTCCNCCA
>HN7TS9H03FJ0AJ length=77 xy=2161_0233 region=3 run=R_2012_05_17_17_06_35_
GCTATATCTAGCTGCACAGGCTTATATCTGCCTATCTGGCTGTACAGTCAGTTTGTGCTATATCTAGCTGCACAGGC
>HN7TS9H03FM1MN length=56 xy=2195_2669 region=3 run=R_2012_05_17_17_06_35_
ATGGCTGGCTGGCTTGCTAGCTAGATGGCTAGCTAGCTAGACGGCTGGCTGGCTAG
>HN7TS9H03GMHW2 length=29 xy=2599_1956 region=3 run=R_2012_05_17_17_06_35_
CTGGCTAGCTAGACAGCTGGCTGGCTGGT
>HN7TS9H03GUKOO length=48 xy=2691_1958 region=3 run=R_2012_05_17_17_06_35_
TATATCTGCCTATCTGGCTGTACAGTCAGTTTGTGCTATATCTAGCTG
>HN7TS9H03GNLNR length=51 xy=2612_0213 region=3 run=R_2012_05_17_17_06_35_
CCTCCTATTTCCACTTTCTCTGTCCATGTGTCGACCTACTGCAACGGCCGT
>HN7TS9H03FTUVQ length=64 xy=2273_1028 region=3 run=R_2012_05_17_17_06_35_
ACAGTCAGTTTGTGCTATATCTAGCTGCACAGGCTTATATCTGCCTATCTGGCTGTACAGTCAG
>HN7TS9H03GGO1Z length=158 xy=2533_1605 region=3 run=R_2012_05_17_17_06_35_
CGTCTAGCTTGCCAGCCAGCCATCTAGCTCGCCAGCCAGCCGTCTAGCTCACCAGCCAGCCGTCGTAGCCGTCAGCCACCGAGCTAGCGTAGCCGAGCCAGACGAGCCAGTCTAGCTACAGCCAGCCAGTATCAGCTAGCCAGCCAGCCAGCCATCAG
>HN7TS9H03G3EVZ length=313 xy=2792_0653 region=3 run=R_2012_05_17_17_06_35_
CCTATCTGGCTGTACAGTCAGTTTGTGCTATATCTAGCTGCACAGGCTTATATCTGCCTATCTGGCTGTACAGTCAGTTTGTGCTAGTATCTAGCTAGCACAGGCGTTATATCTGCCTATCTGGCTGTACAGTCAGTTTGTGCTATATCTAGCTGCACAGGCGTTATATCTGCCTATCTGGCTGTACAGTCAGTTTGTGCTATATCTAGCTGCACAGGCGTTATATCTGCCTATCTGGCTGTACAGTCAGTTTGTGCTATATCTGCTGCACAGGCGTTATATCTGCCTATCTGGCTGTACAGTCAGTTTGTGC
>HN7TS9H03GVIMA length=74 xy=2702_0880 region=3 run=R_2012_05_17_17_06_35_
GTGGACAGGAAAGTGAGTTACTGGAATGAGGACAGGTGAGTGAGTTACTAGAATGAAGACAGGTGAGTGAGTTA
>HN7TS9H03G7RVC length=30 xy=2841_3398 region=3 run=R_2012_05_17_17_06_35_
AACTGACTGTACAGCCAGATAGGCAGATAT
>HN7TS9H03FPWS9 length=96 xy=2228_1227 region=3 run=R_2012_05_17_17_06_35_
GTCAATTTGTGTTGGAATGGGTAAAAGTTTGCTTCCTAATGCCAGAAAAGGCTTAAGAATCCTGTTTTGAGAATCACATTTGTTGGCAGCGAATCT
>HN7TS9H03F0R4Q length=31 xy=2352_0472 region=3 run=R_2012_05_17_17_06_35_
GTGATCGCGCTGAATCATCTGTAGACGAATC
>HN7TS9H03FN70V length=279 xy=2209_0269 region=3 run=R_2012_05_17_17_06_35_
ACCTTTGGCGTACAGACGGTTGTCTCGGAGGCGTTGTAAAACCTCCTGGACATGTTGTACATGATCCTCCTCCGTATGCGAGAATATCAAAATGTCATCCAGATAGACGATGACAAATGAGTGTAAGATGTCTTCAAAAACAGAATGGATGAAGCGCTGAAAGAAGGCCGGAGCGTTACACAAACCGAAAGGCATTACCAGATATTCGTAATGCCCATGACGGGAGTTGAATGCGGTCTTCCATTCATCGCCCTCCTTCACACGCAACAGATTATAGGG
>HN7TS9H03G9LN4 length=62 xy=2862_2658 region=3 run=R_2012_05_17_17_06_35_
CCAGCCAGCTGTCTAGCTAGCCAGCCAGATGTCTAGCTAGCCAGCCAGCCATCTAGCTAGCC
>HN7TS9H03GV6YI length=51 xy=2709_3752 region=3 run=R_2012_05_17_17_06_35_
CTGTACAGCTAGATATAGCACAAACTGACTGTACAGCCAGATAGGCAGATA
>HN7TS9H03GP50Z length=186 xy=2641_1137 region=3 run=R_2012_05_17_17_06_35_
TATCACAAACTGACTGTACAGCCAGATAGGCAGATATAAGCCTGTACAGCTAGATATAGCACAAATGACGTGTACAGGCCAGATAGGACGAGATATAAGGCCTGGTACAGCTAGATATAGCACAAACTGACTGTACAGCCAGATAGGCAGATATAAGGCCTGTACAGCTAGATATAGCACAAACTG
>HN7TS9H03G58S8 length=116 xy=2824_1674 region=3 run=R_2012_05_17_17_06_35_
ACTGCGCAACATGTAGTTAGGAGGAGGCACTCACAGCAGTTGTTCACACTGCGTGACGTGCAGTTAGTAGGAGGTAATCACACAGCAGGTATTCACACTGCGCGACATGCAGTTAG
>HN7TS9H03FXDTK length=223 xy=2313_1702 region=3 run=R_2012_05_17_17_06_35_
AAACTGACTGTACAGCCAGATAGGCAGATATAAGCCTGTGCAGCTAGATATAAGCACAAACTGGACTGTACAGCCAGATAGGCAGATATAAGCCTGTGCAGCTAGATATAGCACAAACTGGACTGTACAGCCAGATAGGCAGATATAAGCCTGTGCAGCTAGATATAGCACAAACTGGACTGTACAGCCAGATAGGCAGATATAAGCCTGTGCAGCTAGATTA
>HN7TS9H03HDR55 length=32 xy=2910_1099 region=3 run=R_2012_05_17_17_06_35_
ATAGATTTACTATTCCATCCTCCAGTCTGAAC
>HN7TS9H03GKPPC length=123 xy=2579_0654 region=3 run=R_2012_05_17_17_06_35_
GATATAAGCCTGTACAGCTAGATATAGCACAAACTGACTGTACAGCCAGATAGGCAGATATAAGCCTGTAAGCTAGATATAGCACAACTAGATCTACAGCCAGATAGGCAGATATAAGACCTT
>HN7TS9H03GNIXS length=55 xy=2611_0782 region=3 run=R_2012_05_17_17_06_35_
TTACAGGCTTATATCTGCCTATCTGGCTGTACAGTCAGTTTGTGCTATATCTAGC
>HN7TS9H03G1DIN length=91 xy=2768_3869 region=3 run=R_2012_05_17_17_06_35_
GTGCTATATCTAGCTGTACAGGCTTATATCTGCCTATCTGGCTGTACAGTCAGTTTGTTGCTATATCTAGCTGTCGACGAGTCTTATAGTC
>HN7TS9H03GPL99 length=34 xy=2635_0127 region=3 run=R_2012_05_17_17_06_35_
AGTACTAGATATTTACAAAAGGCATAGGTATTCA
>HN7TS9H03GV7ZE length=47 xy=2710_0984 region=3 run=R_2012_05_17_17_06_35_
GGCAGATATAAGCCTGTGCAGCTAGATATAGCACAAACTAGACGTGT
>HN7TS9H03F1Y40 length=100 xy=2365_2962 region=3 run=R_2012_05_17_17_06_35_
AATGGAGTGCTACTCTTGGAACATGCTGTGAGGTAATGATGTCACTATTATTATCAACACTTAGATGCTTCGGTGATTCAGTGGAATATAAGCACCAACC
>HN7TS9H03F7DVI length=142 xy=2427_1388 region=3 run=R_2012_05_17_17_06_35_
AGTCAGTTTGTGCTATATCTAGCTGTACAGGCTTATATCTGCCTATCTGGCTGTACTGTCAGTTTGTGCTATATCTAGCTGTACAGGCTTATATCTGCCTATCTGGCGTGTACGAGTCAGTTTGTGCTATATCTAGCTTGCG
>HN7TS9H03GRVIB length=173 xy=2660_2993 region=3 run=R_2012_05_17_17_06_35_
GTCTCTGTCTCTCTCTCTCTCTGTCTCTCTCTCTCTCTCTCTCTCTCTCTCTCTCTCTCTCTCTCTCTCTCTCTCTCTCTCTCTCTCTCTCTCTCTCTCTCTCTCTCTCTCTCTCTCTCTCTCTCTCTCTCTCTCTCTCTCTCTCTCTCTCTCTCTCTCTCTCTCTCTCTCTC
>HN7TS9H03GDF9Y length=49 xy=2496_1812 region=3 run=R_2012_05_17_17_06_35_
ATCTGCGTATCTGGCTGTACAGTCAGTTTGTGCTATATCTAGCTGCACG
>HN7TS9H03FRAUC length=62 xy=2244_0530 region=3 run=R_2012_05_17_17_06_35_
GCCAGCCAGCCAGCGAGTCATCTAGCTCGGCAGCCAGCCGTCTAGCTTGCCAGCCAGCCATC
>HN7TS9H03FZ9US length=158 xy=2346_1362 region=3 run=R_2012_05_17_17_06_35_
ATGTCTGCACGGCTACACTTGGGTGACAGGGTTCGGACACAGTGTAGCAATAGTGGGTGGCATGAGCCAACTCAGTAGCTGGTTAGATTAGAATGGTCTGTGCACAGTGTTAGGAGTGAGCACAGTGTTGCAGGATGGGATAGGGTTAGAAAGACCTT
>HN7TS9H03FSZGC length=179 xy=2263_1258 region=3 run=R_2012_05_17_17_06_35_
AGATATAAGCCTGTGCAGCTAGATATAGCACAAACTGACTGTACAGCCAGATAGGCAGATATAAGCCTGTACAGCTAGATATAGCACAAACTGACTGTACAGCCAGATAGGCAGATATAAGCCTGTAGCAGGCTAGATANGCAACAATGCTGACAGCCAGATGGCAGATATAAGCCTGA
>HN7TS9H03GI1GK length=77 xy=2560_0402 region=3 run=R_2012_05_17_17_06_35_
AAACATTACGAAGAAACATTGTAAGGCGAAGCAGCACGTTCTCACAAAGTTTGGGAACAAAAATATGATAACAAACT
>HN7TS9H03GLESK length=151 xy=2587_0402 region=3 run=R_2012_05_17_17_06_35_
CTGAAGTCCTAGAGTTTGGCCAGCTCGGCTTGAGCCAGGAGTGTACAAAGCTCCTGTTGGAGGCCAGGGTGATTTCCATCAGGCGCACTTACAGGGCAAAGTGAAAACACTTTCATTTGGTGCCGAGGAGCGGGCATCCATCCCACTCTTG
>HN7TS9H03HC2H5 length=49 xy=2902_0603 region=3 run=R_2012_05_17_17_06_35_
GGGAGGGAGGGGTGGAATGAATGAATGAAGGAAGGATGGAAGGGAGGGA
>HN7TS9H03FVM8Z length=33 xy=2293_2529 region=3 run=R_2012_05_17_17_06_35_
TAACTGGCTGCAGCGTGGAGAGAACAATGAGCA
>HN7TS9H03GCNWI length=47 xy=2487_1904 region=3 run=R_2012_05_17_17_06_35_
CCAGCCAGCCAGCTAGCTCGACATCCAGCCGGCTAGCTTGCCAGCCA
>HN7TS9H03F4RBM length=40 xy=2397_1728 region=3 run=R_2012_05_17_17_06_35_
AGCCAGCCGTCTAGCTAGCCAGCCAGCCATCTAGCTAGCA
>HN7TS9H03G6FP4 length=595 xy=2826_2442 region=3 run=R_2012_05_17_17_06_35_
GTTTGCAATTTCCTTTATGTCCTGCTTATGCTATTACAATCCATAAATCTCAAGGACTAAGTCTAGATACTGCCTTAATTGACATAGGTACTAAAGTTTTATTGATGCTATGTCCTATGTTGCTCTCTCTAGAGTGAAACGTTTATCTGGATTGTACATTGTTGATTTAGATGACTCTAAAATCACTGCTGATCGCATGTCTGTTATTGAGTACAATCGTCTACGTGCTCTATATGCTCCTCATTTAGGATTGTATCTACTTCCTGCAGTAAGGACAAAAAGAGACCATGGCATCAGGTTGCAAAACCGGTTGCACAAATTCAGGAATCAGCAGCAGTAAGGACAAAACAGAGACAATGGCATCAGGTTGCAAAACCTGTTGCAAAAATTCAGGAACCAGCAAAGAAACTCAGGAAAACCAAACATGTTCAATTTGCAGAGGTGATTGATCCAAGACATGTTGATCAAGCAGAGTACATTTCTGGATTCAGTAATTCTACAGGAGTTGAATGCTATTGCAATTCTTCCTTCAAGTTGGCTGTTTGAAATTGAAGATCTCATTCAAGAGATTGTTAATTCTCCTACTGCACTGTTG
>HN7TS9H03GRHH9 length=71 xy=2656_1231 region=3 run=R_2012_05_17_17_06_35_
ATATCTAGCTGCACAGGCTTATATCTGCCTATCTGGCTGTACAGTCAGTTTGTGCTATATCTAGCTGTCAG
>HN7TS9H03F0MPJ length=103 xy=2350_1637 region=3 run=R_2012_05_17_17_06_35_
TAATGAAGAAGTCGCACTATGTAACATATTTAATGAGCAAACTTTTAGTGAGATGGTCAAAGTCTATTTGTTTTTAAAATTCTCTTTTATTGGTAAAGGGTTG
>HN7TS9H03FRD07 length=107 xy=2245_0569 region=3 run=R_2012_05_17_17_06_35_
GCTATATCTAGCTGTACAGGCTTATATCTGCCTATCTGGCTGTACAGTCAGTTTGTGCTATATCTAGCTGTACAGGGCTTATATCTGCCTATCTGGCTGTACAGTCA
>HN7TS9H03F6E9X length=195 xy=2416_1603 region=3 run=R_2012_05_17_17_06_35_
CAGCCAGATAGGCAGATATAAGCCTGTACAGCTAGATATAGCACAAACTGACTGTACAGCCAGATAGGCAGATAGTAAGCCGTGTACAGCTAGATATAGCACAAACTGACTGTACAGCCAGATAGGCAGAGTATAAGGCCTGTACAGCTAGATATGACACAAACTGACTGTACAGCCAGATAGGCAGATATAAGG
>HN7TS9H03GS602 length=88 xy=2675_3140 region=3 run=R_2012_05_17_17_06_35_
AGCCATCTAGCTTGCCAGCCAGCCAGCTGTCTAGCTCATGCTAGCCAACTAGCTGTCTAGCTAGCCAGCCAGCCATCTAGCGTAGCCG
>HN7TS9H03GH3EV length=265 xy=2549_1333 region=3 run=R_2012_05_17_17_06_35_
ATGAGCGCCTAGGGCGGTATATGGAGATTAACACGTGTTTAAAACGAAATAAAGATGTAGTCATCAATTATGTTAAATACATAAGTACCAGCGATGGTAAACTTAAATAAGAGCCAGGAAACGAAAATGCAGTCACCAATTAAGTTAAATACATAAGTACCAGCGATGGTAAACTTAAATATGCGCCAGTGAAACTATACCAACATTAAGGTGACAATGATAACAATATTAGCGAAACTCGGCTGGCGGCGTACTTATCGAGAGT
>HN7TS9H03FWNGK length=68 xy=2305_0306 region=3 run=R_2012_05_17_17_06_35_
AGATGGCTGTCTGGCTGGCAAGCTAGATGGCTGGCTGGCGAGCTAGACGGCTGGCTGGTGAGCTAGAC
>HN7TS9H03GAZ9K length=44 xy=2468_2438 region=3 run=R_2012_05_17_17_06_35_
AGATAGGCAGATATAAGCCTGTGCAGCTAGATATAGCACAAACT
>HN7TS9H03FVG8Y length=63 xy=2291_2944 region=3 run=R_2012_05_17_17_06_35_
ACATGCACATATGCATTCATGCACAAACATATTTAGCCTAGTGAATCATATCAGCCAGCACCT
>HN7TS9H03FYRZ3 length=30 xy=2329_1201 region=3 run=R_2012_05_17_17_06_35_
AGCTAGATATAGCACAAACTGACTGTACAG
>HN7TS9H03GB0LF length=32 xy=2480_0369 region=3 run=R_2012_05_17_17_06_35_
CTTTTGTCTCTTCCCTAGCAGAAGCAGGCATC
>HN7TS9H03GSTR2 length=30 xy=2671_2352 region=3 run=R_2012_05_17_17_06_35_
AGCCAGATAGGCAGATATAAGCCTGTACAG
>HN7TS9H03G99QI length=32 xy=2870_1080 region=3 run=R_2012_05_17_17_06_35_
CAGGCAGATAGGCAGATATAAGCCTGTACGAG
>HN7TS9H03GV4IN length=34 xy=2709_0589 region=3 run=R_2012_05_17_17_06_35_
TCTAGTGGGCACAGGCATGGTGCTCAGTTTCTTT
>HN7TS9H03G196R length=34 xy=2779_1153 region=3 run=R_2012_05_17_17_06_35_
CAGCCTATCATTGCAAATATTGGAGTGAGAAACG
>HN7TS9H03HBW8V length=71 xy=2889_0381 region=3 run=R_2012_05_17_17_06_35_
GCCAGCCAGTCAGCCATCAAGCTCGCCAGCCAGCCAGCCATCTAGCTCGCCAGCCAGCCAGCTGTCTAGCT
>HN7TS9H03GDVWG length=144 xy=2501_1582 region=3 run=R_2012_05_17_17_06_35_
CTATATCTAGCTGCACAGGCTTATATCTGCCTATCTGGCTGTACAGTCAGTTGTGCTAGTATCTAGCTGCACAGGCTTATATCTGCCTAGTCTGGCTGTACAGTCAGTTTGTGCTAGTATCGTAGCTGCACAGGCTTATATCTG
>HN7TS9H03GL97O length=151 xy=2597_0162 region=3 run=R_2012_05_17_17_06_35_
AAACTGACTGTACAGCCAGATAGGCAGATATAAGCCTGTACAGCTAGATATAGCACGAAACTGACTGTACAGCCAGATAGGCAGATATAAGCCTGGTACAGCTAGATATAGCAACGAACTGACTGACAGCCAGATAGGCAGATATAAGCCT
>HN7TS9H03G20GW length=33 xy=2787_2446 region=3 run=R_2012_05_17_17_06_35_
ATAGAGATAGAGATAGAGATAGAGATAGAGAGA
>HN7TS9H03GWGIA length=79 xy=2712_3840 region=3 run=R_2012_05_17_17_06_35_
GGCAAGCCAGCCGTCTAGCTCGCCACGCCACGCCACTCTAGCTCACCACGCTAGACGTCTAGCTTGCCATACGTGGCGT
>HN7TS9H03GEXQU length=51 xy=2513_1476 region=3 run=R_2012_05_17_17_06_35_
GGCTACTTGGACTACCTTTGGGCTACATGGGCTACCGTTGGGCTGCTTGGT
>HN7TS9H03GZ00B length=33 xy=2753_2441 region=3 run=R_2012_05_17_17_06_35_
GGCTTATATCTGCCTATCTGGCTGTACAGTCAG
>HN7TS9H03FUALF length=109 xy=2278_0913 region=3 run=R_2012_05_17_17_06_35_
CTAGCTCGCCAACCAGCCAGCTAGCTAGCCAGCCAGCCATCTAGCTAGCCACCCAGCCGTCTAGCTAGCCAGCCAGCCATCTAGCTAGCCAGGCAGCCGTCTAGCTAGC
>HN7TS9H03FJ4JQ length=40 xy=2162_1652 region=3 run=R_2012_05_17_17_06_35_
AGGCTGGCTGGCTGGCGAGCTAGATGGCTGGCTGGCTGGC
>HN7TS9H03G4QC9 length=34 xy=2807_0747 region=3 run=R_2012_05_17_17_06_35_
GCTAACCAGCCAGCCATCCATCTAGCTAATCAGC
>HN7TS9H03G6MGK length=45 xy=2828_2978 region=3 run=R_2012_05_17_17_06_35_
AGTCAGTTTGTGCTATATCTAGCTGTACAGGCTTATATCTGCCTA
>HN7TS9H03FXRHG length=64 xy=2317_3026 region=3 run=R_2012_05_17_17_06_35_
GGTGTGTTCTAGTAACAGTGCATGCGCACTATGCACTGTTACTAGAACACACCATACGTGGCGT
>HN7TS9H03GD4TX length=112 xy=2504_0867 region=3 run=R_2012_05_17_17_06_35_
GATATAAGCCTGTGCAGCTAGATATAGCACAAACTGACTGTACAGCCAGATAGGCAGATATAAGCCTGTGCAGCTAGATATAGCACAAACTGACTGTACAGCCAGATAGGCA
>HN7TS9H03HGMHR length=71 xy=2942_2637 region=3 run=R_2012_05_17_17_06_35_
CGGCTCTCCTGTCTTCGTTTCTATTATCTCGCTTCGCTGCTGCCACACTTTTGGTTAACCTGTTGACACAA
>HN7TS9H03F0C6Z length=81 xy=2347_1593 region=3 run=R_2012_05_17_17_06_35_
GGCTGTCTGGCAAGCTAGATGGCTGCCTGGCTGGCGAGCTAGATGGCTGACTAGCTAGACGGATGGCTGGCTTAGCTAGAC
>HN7TS9H03GAQD2 length=92 xy=2465_1928 region=3 run=R_2012_05_17_17_06_35_
GATACACTGGGAGCTCCGAAAGAGGAAGTTTGGAGCCCACTGGCGGTCTGGGTGGGTGGCCGTGCAGCCGCCGACGAATCAGCCGCTGCCGG
>HN7TS9H03HBIEX length=112 xy=2884_1639 region=3 run=R_2012_05_17_17_06_35_
ATGTGATTAAATTACAAACATAACACTGAAAGAATCACGCCTGCAACACACCTGCACACAATTGATTCAGAGGGAGCAATGTGCCTAAACCGAGTACCTAAAAACTACATAG
>HN7TS9H03GOPJ0 length=65 xy=2624_2766 region=3 run=R_2012_05_17_17_06_35_
ATAGCACAACTGACTGTACAGCCAGATAGGCAGATATAAGCCTGTACAGCTAGATATATACGACG
>HN7TS9H03GEVDA length=105 xy=2512_2492 region=3 run=R_2012_05_17_17_06_35_
TTGTTTTGCAAACTTACTTGTTCTAAATGATAAGAGTTTATCTCTTATCATTTAAAACATTTCACTTTGCAAAAAAATTTTAATTTCTTTATTTTTTGTTATTTT
>HN7TS9H03GR0EX length=176 xy=2662_1159 region=3 run=R_2012_05_17_17_06_35_
CCATCTAGCTAGCCAGGCAACCAGCCAGCCAGCCGTCTAATCAGCCAACCTTCTAGCTAGTCAGCCGTCTAGCTCGCCAGCCAGCCAGCCGTATAGCTCTCCAGTAAGCCAGCTGTCTAGCTCACCAGCCAGCCATCCAGCTTGCCAGCCAGCCGTCTAGCTCGCCAGCCAGCCAG
>HN7TS9H03G171Y length=37 xy=2778_2484 region=3 run=R_2012_05_17_17_06_35_
CTAGATGGCTGGCTGGCAAGCTAGATGGCTGGCTGGC
>HN7TS9H03G9ZQH length=133 xy=2867_0407 region=3 run=R_2012_05_17_17_06_35_
GGCACAGGATCTTAAACTTAATTCTCTCCGGTACTGGGTAGCCAGTGTAGGGATCTTCTGTGGTCTGAGATCGGGGAGATGCCTCGGGATCTTCAGGACTAGCTCTTACCGCATCATTTTGGACTACCTGGAG
>HN7TS9H03GNF1S length=61 xy=2610_1134 region=3 run=R_2012_05_17_17_06_35_
CTATATCTAGCTGCACAGGCTTATATCTGCCTATCTGGCTGTACAGTCAGTTTGTGCTATA
>HN7TS9H03GS8EA length=68 xy=2676_0816 region=3 run=R_2012_05_17_17_06_35_
ACAGGCTTATATCTGCCTATCTGGCTGTACAGTCAGTTTGTGCTATATCTAGCTGCACAGGCTTATAC
>HN7TS9H03FUBQF length=81 xy=2278_2389 region=3 run=R_2012_05_17_17_06_35_
ATTGTAAATGCAGGACATCTTATTTTCTGTGTAAATCAGCATTTAAAAGCTCTCAAAGCTGTACACTGTAATGGTCATTCC
>HN7TS9H03FQTB9 length=32 xy=2238_2423 region=3 run=R_2012_05_17_17_06_35_
ATTCCGAAGCACTGCTCTCCTCTGGAGCCGCG
>HN7TS9H03FLXUA length=65 xy=2183_0256 region=3 run=R_2012_05_17_17_06_35_
AGATATAAGCCTGTACAGCTAGATATAGCACAACTGACTCGTACAGCCAGATAGGCAGAGTATAA
>HN7TS9H03GFBUO length=66 xy=2517_3374 region=3 run=R_2012_05_17_17_06_35_
GCATTTACTTTATCCATGTCCATTGCTTTGTACTGCAGAGGTTGCCATGCTGATGCTGATGCTCTT
>HN7TS9H03G6EHB length=78 xy=2826_0829 region=3 run=R_2012_05_17_17_06_35_
AGTTTGTGCTGTATCTAGCTGTATAGGCTTATATCTGCCTATCTGGCTGTAGAGTCAGTTTGTGCTATATCTAGCTTG
>HN7TS9H03GE31G length=42 xy=2515_1442 region=3 run=R_2012_05_17_17_06_35_
CTAGCTGCACAGGCTTATATCTGCCTATCTGGCTGTACAGTC
>HN7TS9H03GBEYK length=76 xy=2473_1002 region=3 run=R_2012_05_17_17_06_35_
AGCACAAACTGTCTCTACAGCCAGATAGGCAGATATAAGCCTGTACAGCTAGATATAGCACAAACTGGCTCTACAG
>HN7TS9H03FUDG9 length=75 xy=2279_0555 region=3 run=R_2012_05_17_17_06_35_
TTGCCTAAATGCCTGAATAATAAAAGAAATTATATTCGCAATATACTTAGGATTGACTTCAGTTAACAACTTTAC
>HN7TS9H03GEY6T length=99 xy=2513_3347 region=3 run=R_2012_05_17_17_06_35_
ATCTGGCTTTACAGTCAGTTTGTTGCTATATCTAGCTGCACAGGCTTATATCTGCCTATCTGGCTGTACAGTCAGTTTGTGCTATATCGTAGCTGGCAC
>HN7TS9H03FW0NJ length=52 xy=2309_1021 region=3 run=R_2012_05_17_17_06_35_
GGCTGGCTGGATAGCTAGACAGCTGGCTGTCTAGCTAGCTAGACAGCTGGCT
>HN7TS9H03FVGFC length=67 xy=2291_1878 region=3 run=R_2012_05_17_17_06_35_
GTACAGTCAGTTGTGCTATATCTAGCTGCACAGGCTTATATCTGCCTATCTGGCTGTACAGTCAGTT
>HN7TS9H03FPA1N length=42 xy=2221_1689 region=3 run=R_2012_05_17_17_06_35_
GGCTGGCTGGCTAGCTAGGTAGCCGGCTGGCTGGCTGGCTCG
>HN7TS9H03FWB74 length=53 xy=2301_2130 region=3 run=R_2012_05_17_17_06_35_
ATCTGGCTGTACAGTCAGTTTGTGCTATATCTAGCTGTACAGGCTTATTACTG
>HN7TS9H03GKS2S length=409 xy=2580_0930 region=3 run=R_2012_05_17_17_06_35_
TTGGTCGAATGCTTTGGCAGATATAAGTGTGGCTTCTGAACCACTATCCAAAAGGGCTGTCAACTTATTTTATCTAGCACCATAACTGGCAAGTATTTCCTGCCTTTCACGCAAGTGACATAGAAAGTAAGAATTATTAGCCATGTTTTGTTTCATTAGGGACAAGTCGTGCATTTGTTGTTCTGCATGAATTCTCTTTTCTGCCCTAGTGAAATTCTTTTCCTATTGGAATTAGTTTGATCATCTATCCGGGGCTTTTGAACTGCACATACCTGTGGGATCACTGGTTTGGGTGTCTCCAAGGGTTCCTTGGGGCCCTGACCTGCGGTTTCAGGCATTTATTTCCACCTTAATGGTAGAAATATTGGCACTTCTGTTTGGCCTATCTCCCTGACATCTTTCTGTTTCA
>HN7TS9H03FNM7A length=33 xy=2202_1956 region=3 run=R_2012_05_17_17_06_35_
GTACAGTCAGTTTGTGCTATATCTAGCTGCACA
>HN7TS9H03FNJTM length=36 xy=2201_1672 region=3 run=R_2012_05_17_17_06_35_
CTAGTTAGCCAGCCAGCCAGCCAGCCATCTAGCTCG
>HN7TS9H03GN55Y length=80 xy=2618_2212 region=3 run=R_2012_05_17_17_06_35_
ATAGGCAGATATAAGCCTGTAAAGCTAGATAGTAGCACAAACTGAACTCTACGAGCCAGATAGGCAGAGTATAAGCCTGT
>HN7TS9H03G7XTC length=43 xy=2843_2910 region=3 run=R_2012_05_17_17_06_35_
AGAGACATGTATTCAGTGATTAGTCTAACGTCGCTGAACACCN
>HN7TS9H03FTUXZ length=106 xy=2273_1109 region=3 run=R_2012_05_17_17_06_35_
AGAGAGAGGAGGAAGAACAAACGCTTTGGGAGACAGAAAAGCTCTCTTAGCCTGCTGCCTTCCTTGGAGAGAACATCAACCTACTATCAAGACTTCCTACCCTGAT
>HN7TS9H03G7FCE length=73 xy=2837_3548 region=3 run=R_2012_05_17_17_06_35_
GATTATCATTATTATTATTACGTTACTATGTGCAGGCATGTTAACAGCACATGGCTTGTTGTGCTGCACAACT
>HN7TS9H03GZ3R4 length=68 xy=2754_1938 region=3 run=R_2012_05_17_17_06_35_
AAGCTAGCTAGCCAGCCGGCTAGCTAGCCAGCCAGCTAGCTAGCCAGCCAGCCAGCCATCTAGCTAAC
>HN7TS9H03FSMEK length=41 xy=2259_0730 region=3 run=R_2012_05_17_17_06_35_
GCTGGCTGGCTGGCTAGCTAGATGGCTGGCTGGCTAGGCTA
>HN7TS9H03FNZQO length=54 xy=2206_1822 region=3 run=R_2012_05_17_17_06_35_
GGCTGGCTAGCTAGACGGCTGGCTGGCTGGCTAGCTAGATGGCTGGCTGGCTAG
>HN7TS9H03HGSOE length=57 xy=2944_2460 region=3 run=R_2012_05_17_17_06_35_
GCTTATATCTGCCTATCTGGCTGTACAGTCAGTTTGTGCTATATCTAGCTGTACAGC
>HN7TS9H03HFMON length=69 xy=2931_1285 region=3 run=R_2012_05_17_17_06_35_
AGTTTGTGCTATATCTAGCTGCACAGGCTTATATCTGCCTATCTGGCTGTACAGTCAGTTTGTGCTATA
>HN7TS9H03GF8XT length=50 xy=2528_1199 region=3 run=R_2012_05_17_17_06_35_
CTTATATCTGCCTATCTGGCTGTACAGTCAGTTTGTGCTATATCTAGCTT
>HN7TS9H03GRSFO length=39 xy=2659_3106 region=3 run=R_2012_05_17_17_06_35_
CTAGATATAGCACAAACTGACTGTACAGCCAGATAGGCA
>HN7TS9H03GZZBN length=85 xy=2753_0257 region=3 run=R_2012_05_17_17_06_35_
CAGTCAGTTTGTGCTATATCTAGCTGCACAGGCTTATATCTGCCTATCTGGCTGTACAGTCAGTTTGTGCTATATCTAGCTGCAC
>HN7TS9H03FKP81 length=45 xy=2169_1107 region=3 run=R_2012_05_17_17_06_35_
AGATATAGCACAAACTGACTGTACAGCCAGATAGGCAGATATAAG
>HN7TS9H03GOY0P length=48 xy=2627_2743 region=3 run=R_2012_05_17_17_06_35_
ATAAGTGCATTCATTGAGTATCTTGCAAACTATAAGTGCATTCATTGA
>HN7TS9H03GMMTQ length=198 xy=2601_0124 region=3 run=R_2012_05_17_17_06_35_
AAAACTCGGACTATCTCAATCGACAGGAAAAAGGTAACACTCAACTGAACCAAAACCTAAACATAGTAAAGACAGCAGAGTAAACAACCTTGTGGCGGAAAAGACTTGGGATAAAATATACAAGAAAACACGGTAGTGCTGAGCGTGGGCAGAAAGCACTGCGGCCTCCAACTAGGAGGGCGCGCGAGTGACACAGGA
>HN7TS9H03FSNCK length=78 xy=2259_1954 region=3 run=R_2012_05_17_17_06_35_
AAGTAATGCTCAATAATCTATAACTTCCAAAAGGAAGCTCCTATGAAGTCCTAACTCACACTGACTTGCATGTAGGAT
>HN7TS9H03GJ04L length=37 xy=2571_1571 region=3 run=R_2012_05_17_17_06_35_
GATTTACTATTCTATCCTTCAGTCTTTGCAAGTTGGG
>HN7TS9H03F0VQE length=51 xy=2353_1044 region=3 run=R_2012_05_17_17_06_35_
GGTAAGCTAGACGGCTGGCTGGCAAGCTAGACGGCTGGCTGGCGAGTCGTA
>HN7TS9H03GBEXK length=61 xy=2473_0966 region=3 run=R_2012_05_17_17_06_35_
ACAGGCTTATATCTGCCTATCTGGCTGTACAGTCAGTTTGTGCTATATCTAGCTGCACAGG
>HN7TS9H03FNTJM length=244 xy=2204_1984 region=3 run=R_2012_05_17_17_06_35_
CCTTCGTCTTCTGTCCTTGGCTCTTCGGTCCTTCTTCGTTTCTTCTTCTTTTCCGGTGCCGTCTTCTTTCTTCTGTCTTCTACTTTACCGGTCGACATCTTCTGCTGGTTTCTTCTTACTTCTAACGCTCTCTTCTTTCTTCTTCTGTTTTCTTCTTTCTTCTTCTGTCTTCAGCCGCAGCCTCCGTCTTCTTGGAACGTGGCCGGGCACACACCGCGCATCCCGGACAGTCCCACACGAAGGG
>HN7TS9H03GJEGZ length=72 xy=2564_0881 region=3 run=R_2012_05_17_17_06_35_
AAGGGCTGCACACGTTATACAGGGTCTCCTAACTGGAAGCCACCGCAGGGCAAGGGCTGCACACGTTATACA
>HN7TS9H03FUDWZ length=50 xy=2279_1121 region=3 run=R_2012_05_17_17_06_35_
CTTATATCTGCCTATCTGGCTGTAGAGTCAGTTTGTGCTATATCTAGCTG
>HN7TS9H03GTVFU length=55 xy=2683_2008 region=3 run=R_2012_05_17_17_06_35_
ACTCTTAGAGCTGAGAAACACTCCATTGCTGGCCTCTCAGAGAGCAGACAGTTCC
>HN7TS9H03F1Q5R length=55 xy=2363_0813 region=3 run=R_2012_05_17_17_06_35_
ATTTGCAACTTTGTTGACACCAAGAGATAAATTGGGCATCCTAAATCTGGAAAAT
>HN7TS9H03HH7M0 length=103 xy=2960_2970 region=3 run=R_2012_05_17_17_06_35_
GAAATCATCAGGGCACGTAAAAAGAAATTCACACGCGACGAAAAGACTATGCAAATGGACGTATATACACTTTTGCTAGGAAATATGATGAACTTTACAGAAA
>HN7TS9H03GYFNT length=64 xy=2735_1847 region=3 run=R_2012_05_17_17_06_35_
AACCACACATGGGTGGTACCGACATTGTCGTAGGGAGTAGGGCTATGCTGGGTGACGGGTCCCT
>HN7TS9H03GSJ2Y length=66 xy=2668_2072 region=3 run=R_2012_05_17_17_06_35_
CATGCACTGCAGCTTAGGTCATTGTGCTACTTAGAAAATTGCTTGAAATCGTGTTTCAGATCCCTG
>HN7TS9H03HEVEL length=47 xy=2922_2795 region=3 run=R_2012_05_17_17_06_35_
GGCAAGTTAGATGGCTGGCTGGCTGGCTAGCTAGATGGCTGGCTGGT
>HN7TS9H03FVORW length=45 xy=2294_0410 region=3 run=R_2012_05_17_17_06_35_
AGCCAGCCAGCCATCTAGCTAGCCAGCCAGACATCTAGCTAGCCA
>HN7TS9H03FQ6LZ length=82 xy=2242_3237 region=3 run=R_2012_05_17_17_06_35_
AGGCAGATATAAGCCTGTGCAGCGTAGTAGTATAGCACAAACTAGACTGTACGAGCCAGATAGGCAGATATAAGCCTGTAGC
>HN7TS9H03F63QZ length=153 xy=2424_0553 region=3 run=R_2012_05_17_17_06_35_
ATGTCTGCACGGCTACACTTGGGGTGACAGGGTTCGACACAGTGTAGCAATAGTGGGGTGCATGAGCCAACTCAGTAGCTGGTTAGATTAGAATGGTCTGTGCACAGTGTTAGGAGTGAGCACAGTGTTGCAGGATGGGATAGGGTTAGAAAG
>HN7TS9H03F2QPS length=88 xy=2374_1838 region=3 run=R_2012_05_17_17_06_35_
GTACAGTCAGTTTGTGCTATATCTAGCTGCACAGGCTTATATCTGCCGTATCTGGCTGTACAGTCAGTTTGTGCTATATCGTAGCTGG
>HN7TS9H03HA989 length=102 xy=2881_3355 region=3 run=R_2012_05_17_17_06_35_
CTGCACAGGCTTATATCTGCCTATCTGGCGTGTACAGTCAGTTAGTTGCGTATAGTCTAGCTGTCACGAGCTTATAGTCTGCCTATCTGGCTGTACAGTCAG
>HN7TS9H03GANUD length=74 xy=2464_2723 region=3 run=R_2012_05_17_17_06_35_
GATATAGCACAAACTGACTGTACAGCCAGATAGGCAGATATAAGCCTGTGCAGCTAGATATAGCACAACGTGAC
>HN7TS9H03F049V length=56 xy=2356_1121 region=3 run=R_2012_05_17_17_06_35_
AAACTGACTGTACAGCCAGATAGGCAGATATAAGCCTGTGCAGCTAGATATAGCAC
>HN7TS9H03F5NWU length=36 xy=2407_3004 region=3 run=R_2012_05_17_17_06_35_
GGCAGTAAGTGAGGAGGAGCATGGCAGAGAGTGTAG
>HN7TS9H03G65NN length=226 xy=2834_3281 region=3 run=R_2012_05_17_17_06_35_
GATATAGCACAAACTGACTGTACAGCCAGATAGGCAGATATAAGCCTGTGCAGCTAGAGTATAGCACAAACTGACTGTACGAGCCAGATAGGCAGATATAAGCCTGTGCAGCTAGATATAGCACAAAACTGACTGTACGAGCCAGATAGGCAGATATAAGCCTGTGCAGCTAGATATAGCACAAAACTGACTGTACGAGCCAGATAGGCAGATATAAGCCTGTGCA
>HN7TS9H03G9K4B length=149 xy=2862_1945 region=3 run=R_2012_05_17_17_06_35_
ATGCATTAGGCAATAACCATGAAGAAATACTGCGTATGGAAGAGATACTGCCAAAGATTGTTACTACATGAATATTCCCATGACTGAAAGTAAGCGTTAATAATAATAATAATAATAATAATAATAATAATAATAATAGTAATATACAG
>HN7TS9H03FMBKN length=265 xy=2187_1669 region=3 run=R_2012_05_17_17_06_35_
AAGGCACTCAGGAACAGAACTACAGGCTCTAAATAATGGGATATGCTCTTCACAGGATCACATAGACAAGATTGAAGGCACTCAGGAACAGAACTACAAGCTCTAAATAATGAGATATGCTCTTCACAGGATCACATAGACGAAGATTGAAGGCACTCAGGAACAGAACTACAGCTCTAAATATGGATATGCTCTTCACAGGATCACATAGACAAGGATTGAAGGCACTCAGGAACAGAACTACAAGCTCTAAATAATGGATATG
>HN7TS9H03FXUUV length=97 xy=2318_3301 region=3 run=R_2012_05_17_17_06_35_
ATATAGCACAAACTGACTGTACAGCCAGATAGGCAGATATAAGCCTGTGCAGCTAGAGTATAGCACGAAACTGACTGTACAGCCAGATAGGCAGATA
>HN7TS9H03FPAH0 length=133 xy=2221_0982 region=3 run=R_2012_05_17_17_06_35_
GATATAGCACAAACTGACTCTACAGCCAGATAGGCAGATATAAGCCTGTACAGCGTAGATATAGCACAAACTGCTCTACAGCCAGATAGGCAGATATAAGCCTGTACAGCGTAGAGTATAGCACAAACTGACT
>HN7TS9H03F7K9A length=67 xy=2429_2764 region=3 run=R_2012_05_17_17_06_35_
GATATAGCACAAACTGACAGTACAGACAGATAGGCAGATATAAGCCTGTACAGCTAGATATAGCGAC
>HN7TS9H03FJMTR length=41 xy=2156_3261 region=3 run=R_2012_05_17_17_06_35_
CGCTAATTGTCACACATCGATTGCGATGAGGCTTCCGAACG
>HN7TS9H03GBFXN length=139 xy=2473_2265 region=3 run=R_2012_05_17_17_06_35_
CTGTACAGTCAGTTTGTGCTATATCTAGCTGCACAGGCTTATATCTGCCTATCTGGCTGTACAGTCAGTTTGTGCTATATCTAGCTGCACGAGGTCTTATATCTGCCTATCTGGCTGTACAGTCAGTTTGTGCTATATC
>HN7TS9H03GW4BK length=65 xy=2720_1934 region=3 run=R_2012_05_17_17_06_35_
ACGAGCTTAGCGCTCTATGCTTCTCTGATGATCTGTTCTTCGCCTATTTCTCTGCTTTCTATTTC
>HN7TS9H03GOLP3 length=142 xy=2623_1897 region=3 run=R_2012_05_17_17_06_35_
CCACCACTCCACGTAATTCACCTGCCGCAGGTAAAGACCTTGATGCAGCGGCATACGCGGAGCGGCTCATAGCGGAGGGCGACAGCTGAGGACGCTGTCTGCGGCTAATACCTGTACTCACTTCACGGCAGAAACGTGCTGT
>HN7TS9H03F9UMF length=98 xy=2455_1717 region=3 run=R_2012_05_17_17_06_35_
GCTATATCTAGCTGCACAGGCTTATATCTGCCTATCTGGCTGTACAGTCAGTTTGTGCTATATCGTAGCTGCACAGGCTTATATCTGCCTATCTGGCT
>HN7TS9H03F0B72 length=44 xy=2347_0336 region=3 run=R_2012_05_17_17_06_35_
CGTCTACCTTGCCAGCCAGCCATCTAGCTCGCCAGCCAGCCGTA
>HN7TS9H03F99KH length=47 xy=2460_0607 region=3 run=R_2012_05_17_17_06_35_
CTGACTGTACAGCCAGATAGGCAGATATAAGCCTGTGCAGCTAGATA
>HN7TS9H03G6MBG length=44 xy=2828_2794 region=3 run=R_2012_05_17_17_06_35_
CAAAAACAGGACTCTTAAGCCTTTTCTGGCATTAGTAAGCAAAC
>HN7TS9H03F6CNS length=48 xy=2415_2310 region=3 run=R_2012_05_17_17_06_35_
TTATTTCTGCCTATCTGGCTGTACAGTCAGTTTGTGCTATATCTAGCT
>HN7TS9H03G5JWY length=222 xy=2816_2176 region=3 run=R_2012_05_17_17_06_35_
AGCCAGCTTGCTCACCAGCAAGCCATCGCGAAAACCAGCCAGCTGGCGAGCCAGCCAGCCAGCCGGCTGGCTAGCCAACAAGCCAGCAAGCAGGCTAGCCAGCCAGCCGGCTAGCTAGCCAGCCAGCTGGCTAGCTAACCAGTCAGCCAGCCGTCTAGCTAGCCAGCCAGCCAGCAGGCAGGCTAGCCAGCCAGCCAGCTAGCCAGCCAGCCAGCCGTCTAG
>HN7TS9H03HH1RH length=108 xy=2958_3547 region=3 run=R_2012_05_17_17_06_35_
TGTACAGTCAGTTTGTGCTATATCTAGCTGTACAAGCTTATATCTGCCTATCTGACTGTACAGTCAGTTTGTTGCTATATCTAGCTGTACAGGCGTTATATCTGCCTA
>HN7TS9H03FLVGT length=196 xy=2182_1275 region=3 run=R_2012_05_17_17_06_35_
CTGCCTATCTGGCTGTACAGTCAGTTTGTGCTATATCTAGCTGCACGAGGCTTATATCTGCCTATCTGGCTGTAGAGTCAGTTTGTGCTATATCTAGCTGTACAGGCTTATATCTGCCTATCTGGCTGTACAGTCAGTTTGTGCTATATCTAGCTGTACAGGCTTAGTATCTGCCTATCTGGCTGTACGTAGTCGA
>HN7TS9H03FH0Q8 length=41 xy=2138_1730 region=3 run=R_2012_05_17_17_06_35_
CTTGCCGGCTGGCTGGCTGGCTAGCTAGCTGGCTGGCTGGT
>HN7TS9H03GQ6LF length=35 xy=2652_3473 region=3 run=R_2012_05_17_17_06_35_
AGGCAGATATAAGCCTGTGCAGCTAGATATAGCAC
>HN7TS9H03FMQA6 length=83 xy=2192_0288 region=3 run=R_2012_05_17_17_06_35_
GTATTAAGGTCAGCAAGAAAGTATCCAACCGTGTTTACTAAACGGATCAACGACACCGCTCATATCTTGAACACATAAGGGGA
>HN7TS9H03G3BUB length=575 xy=2791_0801 region=3 run=R_2012_05_17_17_06_35_
CAGTTTGGTGTGATCAACTAGATCGAAGGCTGCGGAGAGGTTCAGCAATGTAAGCAGGGCCGGTTTAACACTCTCAATAATCTGAACAAGATTGTCTTTTAAGTCCAGGAGACTGCCACGCACTCAAAAGGTTGTGACAGAAAAGGTATTCCTGAATCTGTTTGTGGGCCATGCAGTCCAAGATTTTCAAAAGGAATGGGGAATTTGTGATGGGTCTGTAGTTGTTAAACATGGCAGGGTCTAAGCTTTCCTTCTTTAATAATGGGTGATCCAGGAAACCTTGATTTTAGAAGGTATAGTGGCAGAGGAGAAAGAAGCGTTGACGATCCTAGTGATCAGCAGTGCAAGAATGAGAATATTGTCTTTTATAATGCTAGCTGGGTAAGCATCACCTTTACAAGATGATGCTTTTTTCAGGGAGCGCACTAGCTTGATGACTTCTGACACTGAAATCGGGTTGAAACAAAATTTGTGAAAATCTAGGTACCAAGAGGACTAAAAGTGTCGACCATGCTGTTAGAACAATCTCTCTCTTGCAATCTTGCCATTATAGCCTCTTGGTGACCAGTAACCTG
>HN7TS9H03FRZ0F length=272 xy=2252_0381 region=3 run=R_2012_05_17_17_06_35_
GCCTGTGCAGCTAGATATAGCACAAACTGACTCTACAGCCAGATAGGCAGATATAAGCCTGTGCAGCTAGATATAGCACAAACTGACTGTACAGCCAGATAGGCAGATATAAGCCTGTGCAGGCTAGATATAGCACAAACTGACTGTACAGCCAGATAGGCAGATATAAGCCTGTGCAGGCTAGATATAGCACAAACTGACTGTACAGCCAGATAGGCAGATATAAGCCTGTGCAGGCTAGATATAGCACAAACTGACTGTACAGCCAGATA
>HN7TS9H03GKRGM length=38 xy=2579_2932 region=3 run=R_2012_05_17_17_06_35_
ATAGCACAAACTGACTGTACAGCCAGATAGGCGAGATA
>HN7TS9H03GIJ3H length=44 xy=2554_2475 region=3 run=R_2012_05_17_17_06_35_
AGATGGCTGGCTAGCTAGACAGATGGCTGGCTGGCTAGCTAGAT
>HN7TS9H03GSITU length=144 xy=2668_0448 region=3 run=R_2012_05_17_17_06_35_
ATATTCCATTTGGTATGCTGTACAAATCCTAAAAGAGAGAGGCAACGGTCTCACACTTCACATTACTAAAGACAATACAAAAGAAATGCTATATATCATGCAAGGTGCCATTTACACAACATATTCGCTTGGTAGGTTTACCCN
>HN7TS9H03F7WPS length=128 xy=2433_1230 region=3 run=R_2012_05_17_17_06_35_
CAGACAGCCGGCGAGCCAGCCAGACTGCTGGCTACCGTAGTTAGCCAGCCAGCCAGCCGAGCTTGCTCACCAGCCAGCCATTGAGAAACCAGCCAGCTGGCGAGCCAGCTAGCCAGCCGGCTAGCTAA
>HN7TS9H03FMLCN length=56 xy=2190_2053 region=3 run=R_2012_05_17_17_06_35_
CTATATCTAGCTGCACAGGCTTATATCTGCCTATCTGGCTGTACAGTCAGTTTGTG
>HN7TS9H03HBQVR length=40 xy=2887_0325 region=3 run=R_2012_05_17_17_06_35_
ATCACAGGCATGGTCAGCCCGCGATATCTTGCACCCACCA
>HN7TS9H03G5LYV length=42 xy=2817_0741 region=3 run=R_2012_05_17_17_06_35_
GGTAAAAACTGCACACAGATCAGATCAATTTTTGTGGGGTGG
>HN7TS9H03GIJ41 length=69 xy=2554_2531 region=3 run=R_2012_05_17_17_06_35_
AAATAAAATTATCTGTTGGTCATATTAAATATTTGTGTAACTTCCTGAGATGTCACTTGCTGTGATGTC
>HN7TS9H03F4A8S length=44 xy=2392_1370 region=3 run=R_2012_05_17_17_06_35_
CATTTGTTGGGAGCGAATCTGGGAAACTGCAGCCCAACTAGTTA
>HN7TS9H03GCCMZ length=247 xy=2483_3689 region=3 run=R_2012_05_17_17_06_35_
GTACAGTCAGTTTGTGCTATATCTAGCTGCACAGGCTTATATCTGCCTATCTGGCTGTACAGTCAGTTTGTGCTATATCTAGCTGCACAGGCTTATATCTGCCTATCTGGCTGTACAGTCAGTTTGTGCTATATCTAGCTGCACAGGCTTAGTATCTGCCTATCTGGCTGTACAGTCAGTTTGTGCTATATCTAGCTGCACAGGCTTATATCTGCCTATCTGGCTGTACAGTCAGTTTTGTGCTATA
>HN7TS9H03G9TXB length=101 xy=2865_1069 region=3 run=R_2012_05_17_17_06_35_
CGCTGTTACAGGTTTAGAACTAGATGATTTTACTGGTAGACCACCGGGCTCCTAGCACCTTAATTCGTAGGAGCCCATATCCACATCAAGGAGCCCGAAAT
>HN7TS9H03GJELZ length=82 xy=2564_1061 region=3 run=R_2012_05_17_17_06_35_
CTAGCCAGCCAGTGAGCCATCTAGCTAGTCAGCCGTCTAGCTAGCCAGCCAGCCAGCCAGCCAGCTCGTCAGCCAGTCGCTA
>HN7TS9H03G4HOL length=72 xy=2804_1779 region=3 run=R_2012_05_17_17_06_35_
GGTGAGCTAGACGGCTGGATGGCATGCTAGACAGCTGGCTGGCTGGCAAGCTAGATGGCTGGCTGGCTGGCG
>HN7TS9H03GVHPO length=37 xy=2701_3802 region=3 run=R_2012_05_17_17_06_35_
GGCTGTACAGTCAGTTTGTGCTATATCTAGCTGCACA
>HN7TS9H03GPFA2 length=158 xy=2632_3372 region=3 run=R_2012_05_17_17_06_35_
TATATCTAGCTGCACAGGCTTATATCTGCCTATCTGGCTGTACAGTCAGTTTGTGCTATATCTAGCGTGCACAGGCTTATATCTGCCTATCTGGCTGTACAGTCAGTTTGTGCTATATCTAGCGTGCACAGGCTTATATCTGCCTATCTGGCTGTACA
>HN7TS9H03G85TT length=41 xy=2857_2607 region=3 run=R_2012_05_17_17_06_35_
GATATAGCACAAACTGACTGTACAGCCAGATAGGCAGATAT
>HN7TS9H03FXB7X length=37 xy=2312_3723 region=3 run=R_2012_05_17_17_06_35_
AGATATAGCACAAACTGACTGTACAGCCAGATAGGCA
>HN7TS9H03FTOVS length=65 xy=2271_1446 region=3 run=R_2012_05_17_17_06_35_
CCTGTAACGGAGCGTGGGAGGTACAATATTACATTGTACATTTCCTGTGCCTAGGAAGGGCCCGT
>HN7TS9H03FUS4I length=116 xy=2284_0352 region=3 run=R_2012_05_17_17_06_35_
GACTGCATTTCTCGTAAGGCTCGTGATTCTCCTAATCGATGCCTAACTCATTGTATCATTACCACATGGCACTGGTCCTTATCATGCACTTTATATTGCCTGCTTGCACACTGTTG
>HN7TS9H03FUTZP length=117 xy=2284_1475 region=3 run=R_2012_05_17_17_06_35_
CAGTTTGTGCTATATCTAGCTGCACAGGCTTATATCTGCCTATCTGGCTGTACAGTCAGTTTGTGCTATATCTAGGTCTCACAGGCTTATATCGTGCCTATCTGGCTGTACAGTCAG
>HN7TS9H03F2W3O length=32 xy=2376_1922 region=3 run=R_2012_05_17_17_06_35_
CTAGCTCGCCAGCCAGCCAGCCATCTAGCTAG
>HN7TS9H03FUIFK length=56 xy=2280_2878 region=3 run=R_2012_05_17_17_06_35_
AGCCAGCCATCTAGCTAACCAGCCAGACAGCTGTCTAGCTAGCCAGCCAGCCAGCT
>HN7TS9H03FPJX6 length=91 xy=2224_0940 region=3 run=R_2012_05_17_17_06_35_
GGTGTTTGCACACACACACAAACCAGTCAAACAGGTTTTGCTCTGGCCTGTAGACAAAATCTGCTGCCAGAACAAAAGACTACTCTTCCTA
>HN7TS9H03F7ICH length=53 xy=2428_3087 region=3 run=R_2012_05_17_17_06_35_
AATGTAGCTGGCTTGGCTTGGACTCGAATTCAAGCCAAGCCAAGCCAGCTACA
>HN7TS9H03GY5GN length=162 xy=2743_2517 region=3 run=R_2012_05_17_17_06_35_
GACAGACAGAGACAGACAGACAGACAGAGACAGACAGACAGACAGACAGACAGACAGAGACAGACAGACAGACAGACGAGACAGACAGACAGACAGACAGACAGACAGACAGACAGACAGACAGACAGACANAGACAGACGAGACGAGACGAGACGAGACGA
>HN7TS9H03GWMOJ length=70 xy=2714_3649 region=3 run=R_2012_05_17_17_06_35_
CTGGCTGGCTGGCTAGCTAGAAGGCGTGGCTGGCTAGCGTAGATGGCGTGGAGTGGCTGGCTTGCTAGAT
>HN7TS9H03GBPBE length=78 xy=2476_2136 region=3 run=R_2012_05_17_17_06_35_
AACTAGAGCACTACCAATCTATAGGACTCTAACAAGGAATTGACTAATGGCTACACCTTTCATTGAGTGCCCTACAAT
>HN7TS9H03F3Z1G length=144 xy=2388_3234 region=3 run=R_2012_05_17_17_06_35_
CTATATCTAGCTGTACAGGCTTATATCTGCCTATCTGGCTGTACAGTCAGTTTGTGCTATATCTAGCTGCACAGGCTTATAGTCTGCCGTATCTGGCTAGTACAGTCAGGGTTTGTGCTATATCTAGCTGCACAGGTCTTATGT
>HN7TS9H03GAYZC length=285 xy=2468_0774 region=3 run=R_2012_05_17_17_06_35_
AAAACTCGGACTATCTCAATCGACAGGAAAAAGGTAACACTCAACTGAACCAAAACCTAAACATAGTAAAGACAGCAGAGTAAACAACCTTGTGGCGGAAAAGACTTGGGATAAAATATACAAGAAAACACGGTAGTGCTGAGCGTGGGCAGAAAGCACTGCGGCCTCCAACTAGGAGGGCGCGCGAGTGACACAGGATTTAGTAATGGCTTTCCCACCAAACATAAAAACACTTTAAAACCCTCGTGTGATTCAGCGCCCACGTGCTGGACGTCCAGCGGGCGT
>HN7TS9H03F2K9A length=45 xy=2372_2956 region=3 run=R_2012_05_17_17_06_35_
AGCCAGCCAGCTGGCTACCTAGTTAGCCAGCCAGCCAGCCAGCTT
>HN7TS9H03GQ7H9 length=157 xy=2653_0559 region=3 run=R_2012_05_17_17_06_35_
CAGTTTGTGCTATATCTAGCTGTACAGGCTTATATCTGCCTATCTGGCTGTACAGTCAGTTTGTGCTATATCTAGCTGCGACGAGGTCTTATCTCGTGCCTATCGTGGCTGTACAGTTCAGTTTGTGCTATATCTAGCTGTACAGGTCTATACTCTG
>HN7TS9H03FVR0O length=36 xy=2295_0518 region=3 run=R_2012_05_17_17_06_35_
GCTGTACAGTCAGTTTGTGCTATATCTAGCTGCACA
>HN7TS9H03GRE7T length=62 xy=2655_2359 region=3 run=R_2012_05_17_17_06_35_
TATATCTGCCTATCTGGCTGTACAGTCAGTTTGTGCTATATCTAGCTGCACAGGCTTATATC
>HN7TS9H03FSZ7S length=115 xy=2263_2246 region=3 run=R_2012_05_17_17_06_35_
GTTTGGAGGTGAGAATGAGTGTGGAGGTGAGAATGAGCTTGGAGGTGAGAATGAGTTTGGAGGAGAGAATGAGCTTGGAGGTGAGAATGAGTTTGGAGGTGAGAATGAGCTTGGA
>HN7TS9H03HDIW3 length=164 xy=2907_1397 region=3 run=R_2012_05_17_17_06_35_
GTACCAGGTGGGTATAAAAATGCGGAATTGCGAAGCTCGGTTTCTACACTCTTTCCAAGGGACACTTGTCCGACAGGTACATAGAGTACCAATCTGTTTTCTTGGCCGCACTGCTTCTAGCCAATAGACGAATGGTGGGCATCAGTGTAGGCCGGATGTACGGT
>HN7TS9H03GB7DF length=58 xy=2482_0961 region=3 run=R_2012_05_17_17_06_35_
GTGAGCACTGCCTGGCATGGGTTTGTTCTACATGTGAGCACTGCCTGACTGGCATGGG
>HN7TS9H03GEJ96 length=74 xy=2509_0412 region=3 run=R_2012_05_17_17_06_35_
GCTTGCCAGCCAGCCATCTAGCTCACCAGCCAGCCAGCCATCTAGCTCGCCATCCAGCCAGTGAGTCATCTAGC
>HN7TS9H03G7M46 length=46 xy=2840_1368 region=3 run=R_2012_05_17_17_06_35_
AAGCTGCGTGAGTGCCTGGAACTCTCCACGGAGAACTTAGCCAGCG
>HN7TS9H03GCKQY length=132 xy=2486_1912 region=3 run=R_2012_05_17_17_06_35_
TAGAAGAGTCTTCTGCTTACCAGTGCTTAGAAGAGTCTTCTGCTTACCAGTGCTTAGAAGAGTCTTCTGCTCACCAGTGCTTAGAAGAGTCTTCTGCTTACCAGTGCTTAGAAGAGTCTTCTGCTTACCAGT
>HN7TS9H03FX879 length=31 xy=2323_1447 region=3 run=R_2012_05_17_17_06_35_
GTCCTGGCAGTTACTGTGTGCATGCTTTCCC
>HN7TS9H03F0PC3 length=154 xy=2351_0981 region=3 run=R_2012_05_17_17_06_35_
GCCGTCTAGCTCGCCAGCCAGCCAGCCAGCCAGCCATCTAGCTCGTCACGCCAGCCAGCCATCCAGCCATCTAGCTCACCAGCCAGCCAGCCAGCGTCTAGCTGCCAGCCAGCCAGCCGACTAGCTCACGAGCCAGCCAGCCAGCAGTCAGCTC
>HN7TS9H03FK6P2 length=36 xy=2174_1976 region=3 run=R_2012_05_17_17_06_35_
GAAACACAGCCTGGCAGGGCCAGGGCGACTCCGTCG
>HN7TS9H03GS8L1 length=74 xy=2676_1095 region=3 run=R_2012_05_17_17_06_35_
CAAACTGGCTCTACAGCCAGATAGGCAGATATAAGCCTGTGCAGCTAGATATAGCACAAACTGACTGTACAGCC
>HN7TS9H03G5SAR length=70 xy=2819_0753 region=3 run=R_2012_05_17_17_06_35_
TATCTGGCTGTACAGTCAGTTTGTGCTATATCTAGCTGCACAGGCTTATATCTGCCTATCTGGCTGTACA
>HN7TS9H03GNL0H length=30 xy=2612_0671 region=3 run=R_2012_05_17_17_06_35_
GTTCCTGCAGCTGGTGTTCCAGGCTTGGGC
>HN7TS9H03FXP1Z length=56 xy=2317_1173 region=3 run=R_2012_05_17_17_06_35_
CTGCCTATCTGGCTGTACAGTCAGTTTGTGCTATATCTAGCTGCACAGGCTTATAT
>HN7TS9H03F2XU9 length=49 xy=2376_2915 region=3 run=R_2012_05_17_17_06_35_
GCTAGACGGCTGTCTGGCTGGTGAGCTAGATGGCTGGCTGGCGAGCTAG
>HN7TS9H03FQMX7 length=59 xy=2236_2333 region=3 run=R_2012_05_17_17_06_35_
CTGTGCAGCTAGATATAGCACAAACTGACTGTACAGCCAGATAGGCAGATATAAGCCTG
>HN7TS9H03FLZZJ length=54 xy=2183_3037 region=3 run=R_2012_05_17_17_06_35_
TGCCTATCTGGCTGTACAGTCAGTTTGTTGCTATATCTAGCTCTACAGGCGTTA
>HN7TS9H03FHK0I length=112 xy=2133_1808 region=3 run=R_2012_05_17_17_06_35_
GATGCCTGTGACTTCGGTCCTGGGTCTCTCTGAGGACTCTCACCACTGGAGCTCCAGGGCGAGAGTCCTCAGAGAGACCCAGGACCGAAGTCACAGGCATCATACGTGGCGT
>HN7TS9H03FQPP7 length=90 xy=2237_1837 region=3 run=R_2012_05_17_17_06_35_
GTCAGAACTTTTGGCCTGCCAATGGGACGTGCAGTTCAACATGTGGCGCGACTATCTAGAACTGGCCATGGTCTCGAACCGGAGTACTTG
>HN7TS9H03HEHL0 length=41 xy=2918_1302 region=3 run=R_2012_05_17_17_06_35_
ACTATCCAGAATACCCGGCGCTGCACGGAAAATAGGCGAAA
>HN7TS9H03FGRE6 length=45 xy=2124_0320 region=3 run=R_2012_05_17_17_06_35_
CTAGACAGCTGGCTGGCTGGCTAGCTAGGCAGCTGGCTGGCTGGC
>HN7TS9H03GT1RA length=66 xy=2685_2004 region=3 run=R_2012_05_17_17_06_35_
CTGTACAGTCAGTTTGTGCTATATCTAGCTGCACAGGCTTATATCTGCCTATCTGGCTGTACAGTC
>HN7TS9H03F5UND length=85 xy=2409_3543 region=3 run=R_2012_05_17_17_06_35_
AGAGGCACAGGCACATACACACATACACAGAGGCACAGGCACATATACACACGCACACATACACACACAGAGGCACAGCCAATAC
>HN7TS9H03G6KKP length=54 xy=2828_0535 region=3 run=R_2012_05_17_17_06_35_
AGTAAGCCGTCTAGCCAGCCAGCTGTCTAGCTAGCCAGCCAGCCATCTAGCTAG
>HN7TS9H03GJUE2 length=114 xy=2569_1068 region=3 run=R_2012_05_17_17_06_35_
CACAAACTGACTGTACAGCCAGATAGGCAGATATAAGCCTGTACAGCTAGATATAGCACAAACTGACTGGTACAGCCAGATAGGCAGATATAAGCCTGTACAGCTAGATATAGC
>HN7TS9H03GNIQV length=265 xy=2611_0533 region=3 run=R_2012_05_17_17_06_35_
AACGTTGGTTTTAACCGAAGGTTTTTCCATTGAATTTCAAGGGTTTCTTGTTAAAGACCTATTTATTGCAAATAACACAGGTGGCATAGCGTGTTGTTAATATATTATTTCATGGATTATTTGCCATTTTGTTGGAGTAGAAATGATTATTTCACTGCTTATCATTTACAAAATTGTCAGCTAACAAAAACAGCACATGTGGGTGTGCACGGGAGACTGTACCTCATGCTGCCGATTTTTGGCCGAAAAACGGGCATCTTTGGCA
>HN7TS9H03GXIDU length=56 xy=2724_3776 region=3 run=R_2012_05_17_17_06_35_
AGATGGCTGACTGGCTAGCTAGACGGCTGGCTGGCTAGCTAGATGGCTGGCTGGCT
>HN7TS9H03GN2SW length=74 xy=2617_1950 region=3 run=R_2012_05_17_17_06_35_
GCAAGTGCACCTCAATCCTCACCTGCAGAAACCACTGCTATTCCGGGACTGAGACCCACACACAGCTCTACAAG
>HN7TS9H03GQOF8 length=126 xy=2647_0438 region=3 run=R_2012_05_17_17_06_35_
CATTGGCCATTCTATATACTCATCATAGTCGCAGCCACATGACGTGTGTGTGCTTCACAGCCGGAACAGTAGTTCACAGTTGTACGTCACCTCCATGTTGGAAGTGACAGTTAATATACGTGGCGT
>HN7TS9H03FWBVF length=218 xy=2301_1673 region=3 run=R_2012_05_17_17_06_35_
AACCAGCTGTATAGCTAGCCAGGCAGCCAGCCATCTAGCTAGCCAGCCAGCCAGCCAGCCAGCCATCAAGCTAGCCAGCCAGCCATCTAGCTAGCCAGCCAGCCATCGTAGCTTGCCAGCCAGTCGAGCCATCTAGCTAGTCAGCCATCAGTTAGCCAGCCAGCCAGCCGTCTAGCTCGCCAGCCAGCCGTCTAGCTCGCCAGCCAGCCATCAGCTCG
>HN7TS9H03GYA8I length=54 xy=2734_0208 region=3 run=R_2012_05_17_17_06_35_
ACTGAAACTGGCAGATCTGGTTTTAAGAAAGTATTCCACCGCAGAGAGACCCAA
>HN7TS9H03FOK6N length=50 xy=2213_0941 region=3 run=R_2012_05_17_17_06_35_
AATTGCTGTAACTAGAGGGGAATAGATTTAATATTCCATCCTCCAGTCTG
>HN7TS9H03FITN7 length=36 xy=2147_2341 region=3 run=R_2012_05_17_17_06_35_
CTGGCTGGCTGGTTAGCTAGATGGCTTGCTGGCTGG
>HN7TS9H03GJ0PE length=34 xy=2571_1024 region=3 run=R_2012_05_17_17_06_35_
CTGGCTGGCTAGCTAGATGGCTGGCTGGCTGGCT
>HN7TS9H03GVNB9 length=113 xy=2703_2903 region=3 run=R_2012_05_17_17_06_35_
CACCAGACAGCCGTCTAGCTCGCCAGCTAGCCAGCTAGCTCGACATCCAGCTGGCTAGCTCGCCAGCTAGCCAGCTAGCTAGCCAGCCAGCCGTCTAGCTAGCCAGGCCAGCG
>HN7TS9H03FZO02 length=35 xy=2339_3044 region=3 run=R_2012_05_17_17_06_35_
TTTAACATAACATAACATAACATAACATCTGTGGC
>HN7TS9H03FM6LF length=81 xy=2197_0913 region=3 run=R_2012_05_17_17_06_35_
AGATATAAGCCTGTACAGCTAGATATAGCACAACTGACTGTACAGCCAGATAAGGCAGATATAAGCCTGTACAGCTAGATA
>HN7TS9H03HCUVT length=210 xy=2899_3015 region=3 run=R_2012_05_17_17_06_35_
CTGACTCTACAGCCAGATAGGCAGATATAAGCCTGTGCAGCTAGATATAGCACAAACTGACTGTACAGCCAGATAGGCAGATATAGCCTGTGCAGCTAGAGTATAGCACGAAACTGGACTGTACAGCCAGATAGGCAGATATAAGCCTGTGCAGCTAGATATAGCACGAAACTGGACTGTACAGCCAGATAGGCAGATATAAGCCTGTGC
>HN7TS9H03HD7J1 length=39 xy=2915_0559 region=3 run=R_2012_05_17_17_06_35_
AGCCAGCAAGCCATCTAGCTAACCAGCCAGCCAGCCGTC
>HN7TS9H03G6LJ5 length=36 xy=2828_1811 region=3 run=R_2012_05_17_17_06_35_
GAGCAATATGTGTCTATCACTCCCTCTCTCTCCTAC
>HN7TS9H03G7MIG length=114 xy=2840_0550 region=3 run=R_2012_05_17_17_06_35_
GGCAAGGTCCATGTAGTCGCGCCACCTGTCAAACTCCTCCACCATTTCCATGGCACAAGCTCTGACAAAACAGATAAGCGTTTTGCAGTGCCCTAGTATACAGTACATTAAAAT
>HN7TS9H03F73E1 length=61 xy=2435_1723 region=3 run=R_2012_05_17_17_06_35_
AGCCATCTAGCTAGCCAGCCTGCCAGGCTTCTAGATAGCCAGCCAGCCAGCTGTCTAGCTA
>HN7TS9H03F3NPQ length=94 xy=2384_3644 region=3 run=R_2012_05_17_17_06_35_
GGCTGGCTGGCTAGCTAGATGGCTGGCTGGCTAGCTAGACGGCTGGCTGGCTAGCTAGACGGCTGGCTGGCTGGCTGGCTGTCTAGCTAGCAGC
>HN7TS9H03F17BN length=133 xy=2368_1281 region=3 run=R_2012_05_17_17_06_35_
CCTCTGCTAGTCAGACGGTGCGAGGTGAGTATCTTTACAGAGAAAGTATGTGCTTGATGGCATCGCCACTTCTCTGTTAAAGGCTGCGTGCAGCATTAGTTGCCTCATGCGTCTTTGGATTTGTTGCTTCCGC
>HN7TS9H03FX288 length=190 xy=2321_1898 region=3 run=R_2012_05_17_17_06_35_
GGCAGATATAAGCCTGTACAGCTAGATATAGCACAAACTGACTGTACAGCCAGATAGGCAGATATAAGCCTGTACGAGCTAGATATAAGCACAAACTGGACTGTACAGCCAGATAGGCAGATATAAGCCTGTACAGCTAGATATAGCACAAACTGGACTGTACAGCCAGATAGGCAGATATAAGCCTGTA
>HN7TS9H03GQFT1 length=42 xy=2644_1559 region=3 run=R_2012_05_17_17_06_35_
CTAGACAGCTGGCTAGCTAGCCAGCCAGCCAGGCATCTAGCT
>HN7TS9H03F6WDK length=136 xy=2421_3286 region=3 run=R_2012_05_17_17_06_35_
CTGTGCAGCTAGATATAGCACAAAGTGACTGTACAGCCAGATAGGCAGATATAAGCCTGTGCAGCTAGATAGTAGCGACGAAACGTGACTGTAACGAGCCAGAGGTAGGCGAGATATAAGCCTGTGCAGCTAGATA
>HN7TS9H03F88ED length=388 xy=2448_1587 region=3 run=R_2012_05_17_17_06_35_
TTAAGCATCTGGAGTTGTGAACCTATCAACAGCTCAACACTCATAAAACAGCGAAGAGATGGCGGATTAGGTGACATTCCCAGTGAGATTGAACCACTACATGATGTAATAGTTCAGTAAATGGCAGAGAGATGCATATTGACTGTGACACTCCAATTGGGCTGAAGCATCAAATGAGAAAGTGGCTAACTGAACGGCTAAGAGATGGTGTATGATGGGGAGTACTCCCAGAGTGGTGAACCCTTACATGGAGAAGAGGAACATGGAGAAGAGGTTCATGACTGTGAAGTAGGCATTGGGGTGAAGGATAGCTGAGGGAGAGGTCCTCTCAGTGTTAGCTGCACTGTTGGGCCTATCTTCACAGACATCCCTACTGTATCTCTGGCCC
>HN7TS9H03F26OH length=86 xy=2379_2047 region=3 run=R_2012_05_17_17_06_35_
CTGACTGTACAGCCAGATAGGCAGATATAAGCCTTGTACAGCTAGATATAGCACAAACTAGACTGTACAGCCAGATAGGCAGATAT
>HN7TS9H03GH0OH length=113 xy=2548_1887 region=3 run=R_2012_05_17_17_06_35_
AGCTAGCCAGCCAGCCAGCCATCTAGCCAGCCAGCCAGCCATCTAGCTACCAGCCAGCTGTCTATCTAGCCAGCCATCTAGCTAGCCAACCAGCCAGCCGTCTAGCTAGCCAG
>HN7TS9H03GHC9J length=81 xy=2541_0213 region=3 run=R_2012_05_17_17_06_35_
AGCCAGATAGGCAGATATAAGCCTGTAAAGCTAGATATAGCACAAACTGACTCTACAGCCAGATAGGCAGATATAAGCCTG
>HN7TS9H03F9R40 length=32 xy=2454_2594 region=3 run=R_2012_05_17_17_06_35_
AGCCAGCCAGCCAGCTGGCTAGCTGGCCAGTA
>HN7TS9H03GO4JW length=63 xy=2629_1722 region=3 run=R_2012_05_17_17_06_35_
ATCTAGCTGCACAGGCTTATATCTGCCTATCTGGCTGTACAGTCAGTTTGTGCTATATCTAGC
>HN7TS9H03GBBJA length=41 xy=2472_0660 region=3 run=R_2012_05_17_17_06_35_
AGAGTCCAACACGCGGCCACCTTCAAGGCACACAGGGAGTA
>HN7TS9H03GXDS6 length=85 xy=2723_1944 region=3 run=R_2012_05_17_17_06_35_
ATAGTCAGTTTGTGCTATATCTAGCTGCACAGGCTTATATCTGCCTATCTGGCTGTACAGTCAGTTTGTGCTATATCTAGCTGCA
>HN7TS9H03GTDT2 length=321 xy=2677_3768 region=3 run=R_2012_05_17_17_06_35_
GAAAGAAGGAGGAGGAGGAGGAGAGAGAGAGAGAGAGAGAGAGAGAGAGAGAGAGAGAGAGAGAGAGAGAGAGAGAGAGAGAGAGAGAGAGAGAGAGAGAGAGAGAGAGAGAGAGAGAGAGAGAGAGAGAGAGAGAGAGAGAGAGAGAGAGAGAGAGAGAGAGAGAGAGAGAGAGAGAGAGAGAGAGAGAGAGAGAGAGAGAGAGAGAGAGAGAGAGAGAGAGAGAGAGAGAGAGAGAGAGAGAGAGAGAGAGAGAGAGAGAGAGAGAGAGAGAGAGAGAGAGAGAGAGAGAGAGAGAGAGAGAGAGAGAGAGAGAGAGAG
>HN7TS9H03GSR70 length=146 xy=2671_0334 region=3 run=R_2012_05_17_17_06_35_
AAGAGATCTGGAAGTAATGGTCAGTGACAAACTGAGTGGGGAAGCACAGGCTTCAGCGATGGCGAAGTCAGGACACTACCACCTTACTAAAATATCTAAGATGTTTCCTTTTTGGATCTCGCACAACATAAAACCCTCTACCACGG
>HN7TS9H03GVVLY length=111 xy=2706_1332 region=3 run=R_2012_05_17_17_06_35_
CAAGCCTTTTCCAGATTTAGGATGCACAATTTAGCTCTTGGTGTCAAAAATTTAGCATATTTGTTACATTAAGCCAAAAATAATGAAGGTGAATTGTGTCATGACTTTGGG
>HN7TS9H03F8ZM0 length=62 xy=2445_2522 region=3 run=R_2012_05_17_17_06_35_
CTGCCTCATTGTAGAGTCAAGCTCATGCATGGCTCTTCCTATAAGGAGTGGCATTCATAAAT
>HN7TS9H03FNHCX length=44 xy=2200_2575 region=3 run=R_2012_05_17_17_06_35_
CTCGCCAGCCAGCCGTCTAGCTCGCCAGCCAGCCAGCGAGCCAT
>HN7TS9H03F6Y8I length=67 xy=2422_2896 region=3 run=R_2012_05_17_17_06_35_
GGCTGGCTGGCTAGCTAGAAGGCTGGCAGGCTGGCTAGCTAGATGGCTGGCTGGCTGGCTAGCTAGA
>HN7TS9H03F88OW length=56 xy=2448_1966 region=3 run=R_2012_05_17_17_06_35_
GGTAAAGATGATGCACGGATTCCTGAGGTGAGAGTCTCTGGTACGAAAGGTAAGGG
>HN7TS9H03HAQZN length=92 xy=2875_2961 region=3 run=R_2012_05_17_17_06_35_
ATATAAGCCTGTGCAGCTAGATATAGCACAAACTGACTGTACAGCCAGATAGGCAGATATAAGCCTGTAGCAGCTAGATATAGCACAACGTG
>HN7TS9H03GIFWY length=36 xy=2553_1152 region=3 run=R_2012_05_17_17_06_35_
GGGTTTGGGTTTTGCATTTTTCAGGGGTTTGGTAGG
>HN7TS9H03F8DNT length=57 xy=2438_2711 region=3 run=R_2012_05_17_17_06_35_
AGCCAGCCAGCTAGCTAGCCAGTACGGCTAGCCAGCCATCCAGCCGTCTAGCTAGCC
>HN7TS9H03FSDFH length=72 xy=2256_1387 region=3 run=R_2012_05_17_17_06_35_
CAGACAGCCAGCCATCTAGCTACCACCAGCTGTCTATCTAGCCAGCCAGCCATCTAGCTAGCCAGCCAGCCA
>HN7TS9H03F3V35 length=213 xy=2387_2243 region=3 run=R_2012_05_17_17_06_35_
AATGGAGTGCTACTCTTGGAACATGCTGTGAGGTAATGATGTCACTATTATTATCAACACTTAGATGCTTCGGTGATTCAGTGGAATATAAGCACCAACCTTTACCATCAAATTAGCTACACATATTGGCACACCTGAGATCCAATTTCTGAACACACAAGAATTTGTCTAATGGAAAATTCAGCTAGTATGCAGCCATGCGTCTGCTTGACA
>HN7TS9H03GM6EU length=195 xy=2607_0932 region=3 run=R_2012_05_17_17_06_35_
TGCTTAAATTACACATTTTTCAGCATAGTTTTGCTGAAATAATGATAAAAATCCATACCTTTCTCTGCAATCTAAAGGATCTCTGAAGAAATATGGAACATTTGCGATATTATAGGAAATAAAATTGCCTAAAGCACATTACTACTGTACAATTTTAAAACACAAGCAGAAGCATATGTATTAAAACCTATCCCA
>HN7TS9H03F67XW length=74 xy=2425_1890 region=3 run=R_2012_05_17_17_06_35_
ACAAGTTGGTAATGCACTCACTCCTTTGTTCTTATATCTTTTAAATGACTGATGATGTCACCAAAGGAAGAACT
>HN7TS9H03HAS06 length=77 xy=2876_1512 region=3 run=R_2012_05_17_17_06_35_
ATCTGCCTATCTGGCTGTACAGTCAGTTTGTGCTATATCTAGCTGCACAGGCTTATATCTGCCTATCTGGCGTGTAC
>HN7TS9H03GU3WA length=49 xy=2697_2280 region=3 run=R_2012_05_17_17_06_35_
GCTAACATTGGCCTGCGAAAGCGAAGAAGCGCAGCGATGTGTGTGCCTG
>HN7TS9H03F13WO length=45 xy=2367_0950 region=3 run=R_2012_05_17_17_06_35_
TGAGTCACCACACTCTCCGAATCAGCTATCTACTACCCACTCCCT
>HN7TS9H03GFC39 length=87 xy=2518_0919 region=3 run=R_2012_05_17_17_06_35_
TCAGTTTGTGCTATATCTAGCTGCACAGGCTTATATCTGCCTATCTGGCTGTACAGTCAGTTTGTGCTATATCTAGCTGCACAGGTC
>HN7TS9H03G86GQ length=49 xy=2857_3432 region=3 run=R_2012_05_17_17_06_35_
TATATCTAGCTGCACAGGCTTATATCTGCCTATCTGGCTGTACAGTCAG
>HN7TS9H03GKWUM length=97 xy=2581_1724 region=3 run=R_2012_05_17_17_06_35_
GCCTGTCATTCATGATTTTGAACCTTGTTTGAAAATAGTTGCATTTCAGATGTTGTGCTCACTGCATTGGGCTTAGAGAAATATCGCATAACCCTTC
>HN7TS9H03FLMBO length=146 xy=2179_1714 region=3 run=R_2012_05_17_17_06_35_
AATCTATAGCACGGCTTCTTGTTGCACGGGCATGAAAAGGAAGCTATCTGCACACAGCGGAATAATGTCAGTAATAATGCAAGGGACAATTGGGTATAATTACCTGTAAGATCTCCTGCATCCACCAAGTGCTGGGACGCCGCCAC
>HN7TS9H03GSCQA length=88 xy=2666_0736 region=3 run=R_2012_05_17_17_06_35_
ATATAGCTTTGCCAGCCAGCCGTCGAGCCAGCCAGCCAGCTGGTGAGCCAGCCAGCCAGCCGCTACCTAGCCAGCCAGCCGCTAGCTA
>HN7TS9H03GKC3M length=64 xy=2575_0704 region=3 run=R_2012_05_17_17_06_35_
CAGTGCAGGTACATGAGACTCGAGCTGGTGTAGCTCGCGCCTAGGAACGGCAGTTAGCCGAGCT
>HN7TS9H03F7ADG length=58 xy=2426_0946 region=3 run=R_2012_05_17_17_06_35_
GTGCAGCTAGATATAGCACAAACTGACTGTACAGCCAGATAGGCAGATATAAGCCTGT
>HN7TS9H03F88BV length=315 xy=2448_1497 region=3 run=R_2012_05_17_17_06_35_
TATCTGGCTGTACAGTCAGTTTGTGCTATATCTAGCTGCACAGGCTTATATCTGCCTATCTGGCTGTACGAGTCGAGTTTGTGCTATAAGTCTAGCTGGCACGAGGCTTATATCTGCCTATCTGGCTGTACAGTCAGTTTGTGCTATATCTAGCTGGCACAGGCTTATATCTGCCTATCTGGCTGTACAGTCAGTTTGTGCTATATCTAGCTGGCACAGGCTTATATCTGCCTATCTGGCTGTACAGTCAGTTTGTGCTATATCTAGCTGGCACAGGCTTATATCTGCCTATCTGGCTGTACAGTCAGTTTGTGC
>HN7TS9H03GSZ03 length=60 xy=2673_2261 region=3 run=R_2012_05_17_17_06_35_
AGCAGAAAGCTCCATGCAGGAATGCGACGGATGCATGCGCGAGCCAGGGAATGAAGACAT
>HN7TS9H03GD4P6 length=43 xy=2504_0732 region=3 run=R_2012_05_17_17_06_35_
GCTAGACTAGACTGGCCGGCTGGCGTAGACAGCCGGACTGGCT
>HN7TS9H03HHA42 length=47 xy=2950_1812 region=3 run=R_2012_05_17_17_06_35_
GTTTTGGAGAATCACATTTGTTGGGAGCAAATCTGGGAAACTGCTGG
>HN7TS9H03GCUF1 length=78 xy=2489_2191 region=3 run=R_2012_05_17_17_06_35_
CTGGGTTGGTTCTTATTCCTGCTTCCTTGTTTGTTGTCTCAGTGTTTGTCTTGTTTGCGTGTTTCGTGGAAAAGCGGA
>HN7TS9H03HD7M6 length=148 xy=2915_0672 region=3 run=R_2012_05_17_17_06_35_
CAGCAACTTATAACATCCTAAAGCAAAATGTGTACGCACCTGTGCATGTATCTGAAAATGTCTGACACATATCACTGATCGGATGAGTGGCCACAGTAGTTCTCAGGGCCAAATAGTACTTACAAGCTCAGTGTCACACACAGTATTA
>HN7TS9H03GQPQS length=55 xy=2647_2114 region=3 run=R_2012_05_17_17_06_35_
CAAAAGGATTAAATTCCAGTTTTGAAAAATTCATTTTTGGCAAGAATCGACACTA
>HN7TS9H03F3X2H length=190 xy=2388_0679 region=3 run=R_2012_05_17_17_06_35_
GCGGTTTAAATGCAGTGTTAAATGGCAAAATGGTCAAAGAACACACATTGCGTTACCGTGTAGCTGGGATGAATTCCTACGGCTCAGGAGACACGACCGTCTTCGTAGTTGCACGCGGATCAGAGCACCAAGACCACCACACGGAAGCGGGCTGCACTAACGCGGTGCAGACGCAGGAGAGCAGGTCAAG
>HN7TS9H03F298J length=47 xy=2380_2561 region=3 run=R_2012_05_17_17_06_35_
AGCACAAACTGACTGTACAGCCAGATAGGCAGATATAAGCCTGTACA
>HN7TS9H03GONQ2 length=56 xy=2624_0428 region=3 run=R_2012_05_17_17_06_35_
ACAGGCTTATATCTGCCTATCTGGCTGTACAGTCAGTTTGTGCTATATCTAGCTGC
>HN7TS9H03FIXIO length=99 xy=2148_3230 region=3 run=R_2012_05_17_17_06_35_
GCCTTCTTGTTAGCTTGAAGTTCTGCTTGCAGGCGAAATGTCCGAAAAAAGAAATTTCAGCTACACTGAAGATTGTGCAGATATAGGAAGGAACGCCAC
>HN7TS9H03GXBVK length=92 xy=2722_3534 region=3 run=R_2012_05_17_17_06_35_
AGATATAAGCCTGTGCAGCTAGATATAGCACAAACTGACTGTACAGCCAGATAGGCAGATATAAGCCTGTGCAGCTAGATATAGCACAACGT
>HN7TS9H03G32OZ length=104 xy=2799_2833 region=3 run=R_2012_05_17_17_06_35_
TAGTCTTTCACATGCTATGTGTTACCATAGCATTTCAGTACAGTATACTATGCTCTACTTGCTTGCATGCTAGTGCATCTTGGTGTAGGCTACTTCTTTCGCCN
>HN7TS9H03G4KS5 length=39 xy=2805_1735 region=3 run=R_2012_05_17_17_06_35_
CTAGATATAGCACAAACTGACTGTACAGCCAGATAGGCA
>HN7TS9H03FZIN8 length=49 xy=2337_2998 region=3 run=R_2012_05_17_17_06_35_
GTGAGCTAGATGACTCGCTGACTGGCTGGCGAGCTAGACGCTGGCTGGC
>HN7TS9H03FV8Q6 length=165 xy=2300_1728 region=3 run=R_2012_05_17_17_06_35_
GCCAGAAAAGGCTTAAGAATCCTGTTTTTGAGAATCACATTTGTTGGGAGTGAATCTGGGAAACTGCAGGCCAATGTTATTTTTGGCTATGTGGGACCAAAATCATGACACAATTCACCTTCATTATTTTTGGCTTAATGTTAGAAATTTGCAACTTCTTTGACA
>HN7TS9H03GXMGB length=107 xy=2726_0857 region=3 run=R_2012_05_17_17_06_35_
GGCTTATATCTGCCTATCTGGCTGTACAGTCAGTTTGTGCTATATCTAGCTGCGACAGGCTTATATCTGCCTATCTGGCTGTACAGTCAGTTTGTGCTATATCTAGC
>HN7TS9H03GALGO length=50 xy=2463_3734 region=3 run=R_2012_05_17_17_06_35_
TGTGCAGCTAGATATAGCACAAACTGACTGTACAGCCAGATAGGCAGATA
>HN7TS9H03FHK1H length=33 xy=2133_1843 region=3 run=R_2012_05_17_17_06_35_
GGAGGAGTGAATACAATGTATCCAATTGAAGGC
>HN7TS9H03FOBXC length=105 xy=2210_1230 region=3 run=R_2012_05_17_17_06_35_
GAGGTAGACTGCTGGCTAGCTAGACGGCTGGATAGCTAGATAGCTGGCTGGCTAGCTAGATGTCTCGCTGGCTAGCTAGATGGCTGGCTGGCTAGCTAGATGGCT
>HN7TS9H03F5GOO length=117 xy=2405_1830 region=3 run=R_2012_05_17_17_06_35_
CCTATCTGGCTGTACAGTCAGTTTGTGCTATATCTAGCTGCACAGGCTTATATCGTGCCGTAGTCTGGCTGTAACGAGTCAGTTTGGTGCGTATATCTAGCTGCACAGGCTTATATC
>HN7TS9H03F3VAR length=60 xy=2387_1185 region=3 run=R_2012_05_17_17_06_35_
CTAGATATAGCACAAACTGACTGTACAGCCAGATAGGCAGATATAAGCCTGTGCAGCTAG
>HN7TS9H03FZDXC length=89 xy=2336_0942 region=3 run=R_2012_05_17_17_06_35_
GCAGATATAAGCCTGTACAGCTAGATATAGCACAAACTGACTCTACAGCCAGATAGGCAGATATAAGCCTGTACAGCTAGATATAGCAC
>HN7TS9H03GF0J1 length=95 xy=2525_2623 region=3 run=R_2012_05_17_17_06_35_
GTGCTATATCTAGCTGCACAGGCTTATATCTGCCTATCTGGCTGTACAGTCAGTTTGTGCTATATCTAGCTGCACAGGCTTATATCTGCCTATCT
>HN7TS9H03GJ8EJ length=34 xy=2573_2809 region=3 run=R_2012_05_17_17_06_35_
GGAGGTCTCTCTCTTCTGCATGCATCCTCTCTCT
>HN7TS9H03GWBBQ length=144 xy=2711_1220 region=3 run=R_2012_05_17_17_06_35_
ACACCACACCACACACACACACACACACACACACACACACACACACACACACACACACACACACACACACACACACACACACACACACACACACACACACACACACACACACACACACACACACACACACACACACACACACAC
>HN7TS9H03FYVQG length=56 xy=2330_1942 region=3 run=R_2012_05_17_17_06_35_
CAGATGGAGAGATAAAGCACAAAGCAGATGGAGAGATAAAGCACAAGGCAGATGGA
>HN7TS9H03HFVG0 length=98 xy=2934_0386 region=3 run=R_2012_05_17_17_06_35_
GCTTATATCTGCCTATCTGGCTGTACAGTCAGTTTGTGCTATATCTAGCTGCACAGGCTTAGTATCTGCCTATCTGGCTGTAGAGCCAGTTTGTGCTA
>HN7TS9H03GAZ01 length=67 xy=2468_2131 region=3 run=R_2012_05_17_17_06_35_
TCCCATGCACACATAGACACACTTCCCACTGCACACATAGACACACTTCCCACTGCACACATAGACA
>HN7TS9H03FVC23 length=59 xy=2290_1645 region=3 run=R_2012_05_17_17_06_35_
ATTTTAACTATCTGTCAGGGCCTCGTTTTTAGGGAGACCAAATTACATAAAATCCACCC
>HN7TS9H03GULAG length=467 xy=2691_2742 region=3 run=R_2012_05_17_17_06_35_
ATTTCTCTGCAACAATCTCTCTCACAGTATGACCATCCAGAACTGCCGGTTGTCCTTGTTGACGTTGCTGGAAAAGTTCTCCAATGGTAACACTCAACAGTGCAGTAGGAGAATTAACAATCTCTTGAATGAGATCTTCAATTTCAAACAGCAACTGTAAGGAGGAATTGCAATAGCATTCAACTCCTGTAGAATTACTGAAGCCAGAAATGTACTCTGCTTGATCAACATGTCTTGTATCAATAACCTCTGCAAATTGAACATGTTTGGTTTTACTGAGTTTCTTTGCTGGTTGCAGAATTTTTGCAACAGGTTTTGCAACCTGATGCCATTGTCTCTTTTTTGTCCTTACTGCAGGAAGTAGATACAATCCTAAATGAGGAGCATATAGGGCACGTAGGCGATTGTACTCAATCACAGACATGCGATCTGCAGTGATTTTAGACTCATCTAAATCAACAATGTAC
>HN7TS9H03GBKA8 length=76 xy=2474_3842 region=3 run=R_2012_05_17_17_06_35_
CTGGCTGTACAGTCAGTTTGTGCTATATCTAGCTGTACAGGCGTTATATCTGCCTATCTGGCGTGTACAGTCAGTT
>HN7TS9H03HF5IC length=77 xy=2937_1106 region=3 run=R_2012_05_17_17_06_35_
AAGAAAAATGTGAAGTTTAGTGGCAGTTGCACCTAGAGGGCAGCAAGTGCTGCAGGGGAAGGGCTGAGTCCCTTAAA
>HN7TS9H03HE39A length=233 xy=2925_1980 region=3 run=R_2012_05_17_17_06_35_
GATATAGCACAAACTGACTGTACAGCCAGATAGGCAGATATAAGCCTGTGCAGCTAGATATAGCACAACTGGCTGTACGAGCCAGATAGGCAGATAGTAAGCCGTGTGCAGCTAGATATAGCACAAACGTGACTGTACAGCCAGATAGGCAGATATAAGCCTGTGCAGCTAGATATAGCACAACGTGACTGTACCAGCCAGATAGGCAGATATAAGGCCTGTGCAGCTAGATA
>HN7TS9H03G544P length=129 xy=2823_0999 region=3 run=R_2012_05_17_17_06_35_
AGGGGTCAGAGAACAACTTCCTATATTTTTACTATAACAGCCACACGTGGTTAGAAACCCTTTTTTGTTTCTTTACAGCCCACCTACGTGTCTACTATATACTAACCTACCCTCGGTCGAGTACTTCTT
>HN7TS9H03F27QE length=77 xy=2379_3412 region=3 run=R_2012_05_17_17_06_35_
TGTGCTATATCTAGCTGTACAGGCTTATATCTGCCTATCTGGCTGTACAGTCAGTTTGTGCTATATCTAGCTGTACA
>HN7TS9H03GH66F length=51 xy=2550_2117 region=3 run=R_2012_05_17_17_06_35_
CTGTACAGCTAGATATAGCACAAACTGACTGTACAGCCAGATAGGCAGATA
>HN7TS9H03FSTJX length=61 xy=2261_1803 region=3 run=R_2012_05_17_17_06_35_
GCCTCCGGGCGACTGTGCGAGGCCGTCCACTGTGCCACGTATATTGGGTAGGAAGACATAT
>HN7TS9H03GI9DD length=57 xy=2562_2463 region=3 run=R_2012_05_17_17_06_35_
GCAATAGGTTACAGTTGCACAGGTGCGCAAGCATAGCAATAGGTTACAGTCACAGTA
>HN7TS9H03GGJBZ length=85 xy=2531_2381 region=3 run=R_2012_05_17_17_06_35_
CCGCAGTACATCGAGCGGCAAGCGACAGCGGCAAGCGCAGCATCAAGTGCTGCTGTAAGTGTGTGTCTTTGGGCGTCAGTCCGTG
>HN7TS9H03G8BNC length=68 xy=2848_0358 region=3 run=R_2012_05_17_17_06_35_
GGCTGCCGTATCACACTTTACAGAATCGGCGCTTTTTGGACGCGCATTTCTGATTTGAAAAAAAGTGC
>HN7TS9H03GENM6 length=41 xy=2510_0672 region=3 run=R_2012_05_17_17_06_35_
GATTTACTATTCTATCCTCCATTCGGTGCAAGTTGGGAAAG
>HN7TS9H03FZZQF length=43 xy=2343_0533 region=3 run=R_2012_05_17_17_06_35_
GCCTATCTGGCTGTACAGTCAGTTTGTGCTATATCTAGCTGCA
>HN7TS9H03FOBLF length=84 xy=2210_0801 region=3 run=R_2012_05_17_17_06_35_
GTTTGTGCTATATCTAGCTGCACAGGCTTATATCTGCCTATCTGGCTGTACAGTCAGTTTGTGCTATATCTAGCTGCACAGGTC
>HN7TS9H03F2LWZ length=30 xy=2372_3809 region=3 run=R_2012_05_17_17_06_35_
ATTAGGTTCAGTATACAGCTTACTCAAAGT
>HN7TS9H03F3NVQ length=38 xy=2384_3860 region=3 run=R_2012_05_17_17_06_35_
TACAAATATGGAGGTAAAGCTAACTCCACTATTCTACA
>HN7TS9H03GQVQ0 length=354 xy=2649_1706 region=3 run=R_2012_05_17_17_06_35_
ATGAAAGTTCAAAGTATACATTTTCATGGATTTTGAACAAAAATAATTATTTCTTGTACAAAATCCTTGTGTTGGCTTTAATCATTGGATTTGTCAAGAAGAAAATACACCAGTCAAAAGGATAGTGGCAAACCACCATTATTTTATTTTAAATTAGTGTTGGATAGTCAAATTAACAATAGTGTTTATCTAGTGTTAATTAGAGAATTTATTTAAATTTAAAAGAGTATCACTGGATTAGTTTTTAGTATTGTGCGTTTTTCTTAATACTTAAACTCTAAAAGACCTAATTATTACTTCAGTAATCTGTTAACATAATTTTTTGTAAAAATCAGGCTCCCACACTCTCCTAAA
>HN7TS9H03F974J length=142 xy=2459_2833 region=3 run=R_2012_05_17_17_06_35_
CCTCTGCTAGTCAGACGGTGCGAGGTGAGTATCTTTACAGAGAAAGTATGTGCTTGATGGCATCGCCACTTCTCTGTTAAAGGCTGCGTGCAGCATTAGTTGCCTCATGCGTCTTTGGATTTGTTGCTTCCGCAATGAAAAA
>HN7TS9H03G3LZQ length=79 xy=2794_1668 region=3 run=R_2012_05_17_17_06_35_
ACACCAATACTTACCTAGCTCTATCACACCAATAAATCCTTACCTAGTAATACCACACCAATAAATACTTACCTAGCTA
>HN7TS9H03GOPGF length=50 xy=2624_2637 region=3 run=R_2012_05_17_17_06_35_
ATGTCCAATCCAATTCTGTACAATGTCACATCCGGTAAAGAGGAAATGGG
>HN7TS9H03G5HL0 length=62 xy=2815_3286 region=3 run=R_2012_05_17_17_06_35_
CTCCAGTGCATTATTTCTATATAAATAGCATGCAGTGCATCTTGTCATGGACGTCTAGTGCA
>HN7TS9H03GZH37 length=253 xy=2747_2533 region=3 run=R_2012_05_17_17_06_35_
TCTAGCTTGCCAGCCAGCTGTCTTCCTCGCCAGCCAGCCAGCCATCTAGCTCACCAGCCAGCCAGCCTTCTAGCTCGCCAGCCAGCCAGCCATCTAGCACGCAAGCCAGCCATCTAGCTTGCCAGCCAGCCGTCAGTTTACCAGCCAGCCATCTAGCTCACCAGCCAGCCGTCAGTTTACCAGCCAGCCGTCTAGCTCACCAGCCAGCCGTCAGCTCACCAGCCAGCTGGCTAGCCAGCCAGCCAGCCATCTA
>HN7TS9H03GGKA8 length=247 xy=2531_3650 region=3 run=R_2012_05_17_17_06_35_
GGCTGGCTAGCTAGCTGGCTAGCCTGCTTGCTGACTTGCTGGCTAGCCAGCCGGCTGGCTGGCTGGCTCGCCAGCTGGCTGGTTATCTCTACAGCTGGCTGGCAAAATAGATGGCTAGCTGGCGAGGTAGACGGCTGGCTAGCTAGATGGCTGGATAGCTAGATGGCTGGCTGGCTAGCTAGATGTCTGGCTGGCTAGCTAGATGGCTGGCTGACTAGCTAGATGGCTGGCTGGCTGGCTGGCTGGC
>HN7TS9H03FO8FW length=56 xy=2220_2410 region=3 run=R_2012_05_17_17_06_35_
GCCATCTAGCTCACCAGCCAGCCATCTAGCTCGCCAGCCAGCAGCCGTCTAGCGTT
>HN7TS9H03FX9NR length=62 xy=2323_2005 region=3 run=R_2012_05_17_17_06_35_
CAGATATAAGCCTGTACAGCTAGATATAGCACAAACTGACTGTACAGCCAGATAGGCAGATA
>HN7TS9H03GPI98 length=193 xy=2634_0334 region=3 run=R_2012_05_17_17_06_35_
AAGTAATGCTCAATAATCTATAACTTCCAAAAGGAAGCTCCTATGAAGTCCTAACTCACACTGACTTGCATGTAGGATCCCAATACACATCATACATGAATAAGAAAAGTAAATATGATATTTTAATAAAATACGAGTAAAATGAAAAATCTGAGGTAAGAGCTGGCTGCACTTGAGGGTGGGGTCGGTACTT
>HN7TS9H03G7WCD length=75 xy=2843_1003 region=3 run=R_2012_05_17_17_06_35_
AAGAAGGGTATTCCAGTAAGGAAGGGTATTCCAGTAAGCAAGGGTATTCCAGTAAGGAAGGATATTCCAGTAAGG
>HN7TS9H03FZIMS length=246 xy=2337_2946 region=3 run=R_2012_05_17_17_06_35_
ACAAGACAACAATAAGTACCAATGCTTGAGTCAAAATTGCTGATTATATACTAGAATACGAATAATTCAACAATACCTGTTTACAATTCACAATCACAGCAAATGTGACACCGTCAGTCGATACTGAAAAAATACAGAACAATGGAAGTAAATCCTGGCGTACTATAACCGGAACTGCAATATAGTTTCCCATATTACCGTGAATGATTAGTACGTTAAGTTGTACACGAACCACAATTGACACCA
>HN7TS9H03F3U8F length=164 xy=2387_1101 region=3 run=R_2012_05_17_17_06_35_
CAAACTGACTGTACAGCCAGATAGGCAGATATAAGCCTGTGCAGCGTAGATAGTAGCACAACTGACTGTACAGGCAGATAGGCAGATATAAGCCTGTGCAGCTAGATATAGCACAACTGACTGTACAGCCAGATAGGCAGATATAAGCCTGTAGCAGCTAGATA
>HN7TS9H03GB4KS length=49 xy=2481_1434 region=3 run=R_2012_05_17_17_06_35_
AGCCGGCTAGCTCGCCAGCCAGCCAGCTAGCTAGCCAGCCAGCCGTATA
>HN7TS9H03GKMHQ length=49 xy=2578_0588 region=3 run=R_2012_05_17_17_06_35_
ATCTAGCTGTACAGGCTTATATCTGCCTATCTGGCTGTAGAGTCAGTTT
>HN7TS9H03FXDBS length=39 xy=2313_1062 region=3 run=R_2012_05_17_17_06_35_
TATATCTAGCTGTACAGGCTTATATCTGCCTATCTGGCT
>HN7TS9H03G46O8 length=494 xy=2812_1434 region=3 run=R_2012_05_17_17_06_35_
CCCTCTCTCGCCAGCCATAGAGTAACTCAAAGGGGACGTAAAGACCTGTCGACTCCTGAGTGACTTCCCTACTAGAAAAGACAGGAAAGTAGGGGAGGGTACTTTTCCCTACCTATCTCCCACTGCTGCTCTGTAAAAGACCACGCAGCATACTCTTGAGGGTTCCGATTGAACCTCTCACAGAGTCCATTAGTCTCGGGGTGGATCAGAAGTGGAGGGCGTGCACTGGACTCCACTAATGTACCCGAGTGAATGCATTATTTCACTCACAAATTGGGGTCCCCGTACTCTGAGATCACCTCATCTGGGAAACCGACCACAGAGAAGATTCTCATTAAGGCTTCAGCCACCGATTTGGTGGTGATTGATCTCAGTGCCACTGCTTCAGGGTATCTGGTGGCGTAGTCTACCACCACCAGAATGCTTACCACTGGAAGAAGCAGGGGTTATAGGGCCCACGATGTCCATTCCTACCCTCTGGAATGGAGTGCCCA
>HN7TS9H03GJFDY length=82 xy=2564_2068 region=3 run=R_2012_05_17_17_06_35_
AACCTACCTCCATAAGGAGCCACATGAGATCCAGGAGTCGCTGAATAAGAGAATGCTCCTCCACAGAGCCTCCCNCCTCCTA
>HN7TS9H03FTDX8 length=49 xy=2267_3662 region=3 run=R_2012_05_17_17_06_35_
GCTTGTGATGGTGAAAGGATGGATTGGTTTGGTGGTGTGTGGTAGGTGG
>HN7TS9H03G9SC8 length=51 xy=2864_3146 region=3 run=R_2012_05_17_17_06_35_
AGTGAATGAATGAGTGAATGAATGAATGAATGAATGAATGAATGAACTTTA
>HN7TS9H03HHBUE length=67 xy=2950_2724 region=3 run=R_2012_05_17_17_06_35_
TGCTATATCTAGCTGCACAGGCTTATATCTGCCTATCTGGCTGTACAGTCAGTTTGTGCTATATCTA
>HN7TS9H03FYZOT length=108 xy=2331_2971 region=3 run=R_2012_05_17_17_06_35_
ACATAACAGAAAGTGCACAGAACAAATCTCATCAGTGCTCTGAATGTCAGAAATGCTTTAGTCGGAAATCAGTTCTGACTACATGAGAGAATGCACACAGGAGAAAAA
>HN7TS9H03GCSW5 length=64 xy=2489_0215 region=3 run=R_2012_05_17_17_06_35_
GTGCTATATCTAGCTGCACAGGCTTATTATCTGCCTATCTGGCTGTACAGTCAGTTTGTGCTAT
>HN7TS9H03F1TYW length=58 xy=2364_0358 region=3 run=R_2012_05_17_17_06_35_
CTTCTGAGTTTCTGAGCTTGTACTTACCTTTTGTTGCAGATTCCTGATAAAATTGCTA
>HN7TS9H03G6ERU length=136 xy=2826_1208 region=3 run=R_2012_05_17_17_06_35_
TAAGCCTGTGCAGCTAGATATAGCACAAACTGACTGTACAGCCAGATAGGCAGATATAAGCCTGTGCAGCTAGATATAGCACAAACTGACTGTACAGCCAGATAGGCAGATATAAGCCTGTGCAGCTAGATATAGC
>HN7TS9H03FKG7L length=45 xy=2166_1679 region=3 run=R_2012_05_17_17_06_35_
CTAGACGGCTGGCTGGCTGGCTAGCTAGATGGCTGGCTGGCTGGA
>HN7TS9H03GUGT3 length=43 xy=2690_1065 region=3 run=R_2012_05_17_17_06_35_
AGCAAGTCATCTAGCTTGCCAGCCAGCTGTCTAACTGCCAGCC
>HN7TS9H03GMTYD length=535 xy=2603_1171 region=3 run=R_2012_05_17_17_06_35_
GTGCGACTGATTGTAGCTTCCGCCATAGGGATTGTGTAAACAATCAGTCATACCACAAAACGGATGCAGCCAGGGAAGAAAATTAAGCACTGAAAAGATGTATTATTAATTTTATTTAAAATTAATTCAAGGAGAATTGCTTTCAGGTGATTAAGAGCACTAAAAGAAAACTAAAAGTGGTGGGCTGAACTATCCCTTTAAGAGGTATTGGATGTTAGTTTCCTGGTACGTCATGTGTCTTTAAAAACTGGGATATACAGTTTTCCAATTTTTTTGGTATACATGTAGTCGTGAGAATATTTAAAAAAAACGACAGAATGCAAGTAATTCTGATAAAAAGGCTTCTGCTGGTAAATTATCCATTCCACGGACTTGCACATTTTGTTTCCCGTATTGGTACTTCAATTTGTTTATCTGTAAACTCAAGTCTTGTGACTGATAATCACCATTCACCTCCTCAGTTTCACTTTCTATCAGTTTAATCCTCTTTGCAGACCAACCTGAAATGGTAGCAGACAGATCATAATATTAACAT
>HN7TS9H03HAZYA length=31 xy=2878_2288 region=3 run=R_2012_05_17_17_06_35_
CTGCATCTTGCATCAGTGTGGCAAGACTGCC
>HN7TS9H03GTHJV length=414 xy=2679_0393 region=3 run=R_2012_05_17_17_06_35_
AGAATTGCTACGGCCTGCAGTCCTCTTGAATATTATCAGAGAACTACTGGCTGACACCACCAGAACTTTCCTTTCCCTGTGCCTTCAAGCAGAAAGTTCTGAGGAGATAAATTATATTATAGGATCGTCACTTAAGCTTTCAGGTTAACTTTTAGTGAAACATTCAATTAATGTACATTATTTACAACAACAGACCTGTAGATGATGGTGTCGGTGCCTACTTCTATAAACTGCAAACCATCCAATGTCTGAATGTTAATTAAGGATGATAGCAATAAGCTATTCTGTATTCTATTCTACTTTGACCGGCTCGATTTACTGAAATTCCCTTTTTGGGATACACATTCTTTGTAAACATTAAACACTAAATTGTACTCTCTCATCCTAACCTATGTTATTTCACTTCTCACAGCA
>HN7TS9H03GIX4B length=102 xy=2559_0169 region=3 run=R_2012_05_17_17_06_35_
CAGAAGGCTTCTGAAGATGGAAGTAGGTCCGTGGTTCTTCATCTTGTTTGGGCATTTTGCTTTAGAGTTGTGTGCAGAGGCAGATTGTGGCTTTATATTCAG
>HN7TS9H03GRZ24 length=86 xy=2662_0734 region=3 run=R_2012_05_17_17_06_35_
CAGCTAGATATAGCACAAACTGACTGTACAGCCAGATAGGCAGATATAAGCCTGTGCAGCTAGATATAGCACAAACTGACTGTACA
>HN7TS9H03G3B4Q length=48 xy=2791_1176 region=3 run=R_2012_05_17_17_06_35_
AGACAAGATGGAGTCTCAGGGATTCACTAATATTTCCCTCTGAAGTCA
>HN7TS9H03GHFUB length=328 xy=2541_3553 region=3 run=R_2012_05_17_17_06_35_
GCAACCACCACCACACACACACACACACACACACACACACACACACACACACACACACACACACACACACACACACACACACACACACACACACACACACACACACACACACACACACACACACACACACACACACACACACACACACACACACACACACACACACACACACACACACACACACACACACACACACACACACACACACACACACACACACACACACACACACACACACACACACACACACACACACACACACACACACACACACACACACACACACACACACACACACACACACACACACACACACACACACACACAC
>HN7TS9H03G9NWB length=210 xy=2863_1449 region=3 run=R_2012_05_17_17_06_35_
CAGAGCCACAATAACCTCCCGCCTCGATTACTGTAATGCGCTACTATCTAACACAAAGCCAATATACACAAACTGCAAAGCGTTCAAAATGCCGCAGTCCGCATAGTTTCCCTCATTCCCAAGCGAGACCACATATCGGCAGCCCGACAAGCACTACATTGGCTCCCAATTGAAAAAAGGATTGCATTCAAAATACTCGCCATCACTCAC
>HN7TS9H03GG4KC length=87 xy=2538_1226 region=3 run=R_2012_05_17_17_06_35_
AGCCAGCCAGCCGGCTAGCTAACAAGCCAGCCAGCCTTCTAGTTAGCCAGCCAGCCAGCTGTCTAGCTTGCCAGCCTGCCAGCCTTC
>HN7TS9H03GZNAD length=143 xy=2749_1043 region=3 run=R_2012_05_17_17_06_35_
GTAAATAGACGGTTTTTAACATCACTGGTTATTACCAGATTAAGTATACCATCACTGGTATTATCTCATTTATTAATGATTATATATGTTGGCTGTTTACTGTATGTAATATATTGAACTTGCACCCGTATTTCGAATGTTTC
>HN7TS9H03HBOSR length=62 xy=2886_1721 region=3 run=R_2012_05_17_17_06_35_
GTCTTCAACTCCAGGACATTGATGTGCTCCATCTTGTCCTGGGTGGACCACAGGCCGTGAAT
>HN7TS9H03FSXUB length=60 xy=2262_3265 region=3 run=R_2012_05_17_17_06_35_
GTACAGCCAGATAGGCGAGATATAAGACCTCGTGCAGCGTAGTAGTATAGCACAAACTAG
>HN7TS9H03FXGQW length=74 xy=2314_1398 region=3 run=R_2012_05_17_17_06_35_
AGCCGTCTAGCTCGCCAGCCAGTCATCTAGCTCACCAGCTAGCCGTCTAGCTTGCCAGCCAGCCAGCTAGCTCA
>HN7TS9H03FN4XI length=253 xy=2208_0356 region=3 run=R_2012_05_17_17_06_35_
CTTCATTACTTACATTTATGATACGTAACAATATAATAATTATACGCTTCTATTTTTTACTTTAGGAGTGGTGTCTTAGGCAATATGATTAAACGCAAAGATGAAAAAGTCTTAACGATCCCTGTGAATCAGACCTGCTGTGCCATGTCAAACTATTCAATCATCCACATCGATGACTGAGTGTATAAAATATAGTAGTGCTAGAAATCGTTGGCTGGTTAATTTGTCAAAAAATGACAGTGCAAATATCGCT
>HN7TS9H03F1SP5 length=64 xy=2363_2843 region=3 run=R_2012_05_17_17_06_35_
ACACACACACACCTGTCAGTGCTCTCAGGAGCGCTGTACAGGTGTGTGTGTGTATACGTGGCGT
>HN7TS9H03GZD1W length=56 xy=2746_1362 region=3 run=R_2012_05_17_17_06_35_
GCCTGTAAAGCTAGATATAGCACAAACTGACTCTACAGCCAGATAGGCAGATATAA
>HN7TS9H03GFDVH length=226 xy=2518_1899 region=3 run=R_2012_05_17_17_06_35_
AGCTGCACAGGCTTATATCTGCCTATCTGGCTGTACAGTCAGTTTGTGCTATATCTAGCTGTACAGGCTTATATCGTGCCTATCTGGCTGTACAGTCAGTTTGTGCTATATCTAGCTGTACAGGCTTATATCGTGCCTATCTGGCTGTACAGTCAGTTTGTGCTATATCTAGCTGTACAGGCTTATATCGTGCCTATCTGGCTGTACAGTCAGTTTGTGCTATATC
>HN7TS9H03GH514 length=544 xy=2550_0666 region=3 run=R_2012_05_17_17_06_35_
GGACAGGTCGAAGCACATATAATACCCACTTACCTCGGGAGTTTGGTAGTGCGGGAGTCACAGGTGGAATTACTAGGCGTGATGCCGACTCCCAACTACAGCCCACTGGTGCTTTGTCTGTGCTACCTGGGCGAGTGGCTAGAGGTATCACAGGTACCTAGCCATATAGCTTGACCTTTTGTCAATTTTGTCATCGTGACTTCTTGAATTTGCAGCATGTGGTGGTTGTCTCCACTCTTTATAGGAGCACATGTACTTAGCAATTTAGCCTCTCCGATTAGGAGCACTAGCCTATAGTTTCATACATGATAGATTGACATTGGGATTTTGTGCCTAGTCATACAGCTTAACTTATTGCAATATTACATTGCGACTTCATGTCATGTCTTCATTACCTTTAGGAGCACATACACTTAGCCATTTGGCCTCTCCTAATAGGAGCGCAGGTACTAAGCCTACTGTTTGATACGTGCATCATTGGCATTGTGTTTTGTGCCTGGCCATATAGCTTAACCTATTGCATTTTTGCATTATTACCTCATGA
>HN7TS9H03GIM2B length=130 xy=2555_2225 region=3 run=R_2012_05_17_17_06_35_
GTCTGATATATACATTACAAATGTATTGCACCTATTGAAATGACACGGTTATGACATATGAACATTAACCGATCTGTACGGATATCCGATATGCCATGTACCTGCATTTATACAATATAGGACATCCCTA
>HN7TS9H03FQFFK length=55 xy=2234_0782 region=3 run=R_2012_05_17_17_06_35_
GAATTCTTAAGCCTTTTTCTGGTATAAGGAAGCAAATGTTAACCCATTCCACCAC
>HN7TS9H03GQYKN length=29 xy=2650_1269 region=3 run=R_2012_05_17_17_06_35_
CTATATCTAGCTGCACAGGCTTATATCTG
>HN7TS9H03GSYJG length=240 xy=2673_0330 region=3 run=R_2012_05_17_17_06_35_
AATGAAAGTTAGGACATGTGCCCAAAGTGGCCAGTAGAGGGGAAGAAGGCGACTTGAAAGAGTTGGATGGGTTGAGGTGACAGCAGCCTAGGAAATAATTAGATGTTGAAAATGAGGTGTCCCTCAAGTCAAATACTACAGTACAGGTAAGTGTCTTGGCAAATGTACCGAACTACAGACCAATTGGCTATGATGACAGTATAGAAAAAAAATTATAACCAATGCAAGAGGGAATGTGGA
>HN7TS9H03GKWYX length=40 xy=2581_1879 region=3 run=R_2012_05_17_17_06_35_
CTTTGTGCTATATCTAGCTGCACAGGCTTATATCTGCCTA
>HN7TS9H03G07OK length=154 xy=2767_0402 region=3 run=R_2012_05_17_17_06_35_
CAGCCAGATAGGCAGATATAAGCCTGTGCAGCTAGATATAGCACAACTGACTGTACAGCCAGATAGGCAGATATAAGCCTGTGCAGCTAGATATAGCACAACTGACTGTACAGCCAGATAGGGCAGATATAAGCCTGTGCAGCTAGATATAGCA
>HN7TS9H03HFWTY length=97 xy=2934_2148 region=3 run=R_2012_05_17_17_06_35_
CGTATAGCTCGCCAGCCAGCCAGCGAGCCATCTAGCTCACCAGCCAGCTGTCTAGCTTGCCAGCCAGCCGTCTACCTCGCCAGCCAGCCGTCTACCT
>HN7TS9H03GEBHP length=174 xy=2506_1307 region=3 run=R_2012_05_17_17_06_35_
ATGCTGCTGAAGCCTTTAAGCAGCATGCTGGAATAAATCGTTTTGTTTAAAAACCTTTCCTGTGGTTCGGTGCAGCCAATTATTTTTGCCAGATCAGCGATTTTCGTGGATGTGTCTGTTCCTGGATTGTATTACTCAGGCGGCTGCCTGAGACTGGATGTTTATACGTGGCGT
>HN7TS9H03GV13H length=58 xy=2708_1547 region=3 run=R_2012_05_17_17_06_35_
AGCCTGTGCAGCTAGATATAGCACAAACTGACTGTACAGCCAGATAGGCAGATATAAG
>HN7TS9H03F22ZH length=142 xy=2378_1355 region=3 run=R_2012_05_17_17_06_35_
ATAGGCAGATATAAGCCTGTGCAGCTAGATATAGCACAAACTGACTGTACAGCCAGATAGGCAGATATAAGCCTGTAGCAGCTAGATATAGCACAACTGACTGACGAGCCAGATAGGCAGATATAAGCCTGTAGCAGCTAGA
>HN7TS9H03G9BNX length=54 xy=2859_1979 region=3 run=R_2012_05_17_17_06_35_
GTCAGTGCATGCCAATGCTGGACTAGCAGGAGTGCTGCAGGTCAGGATTGAGGT
>HN7TS9H03F02BZ length=181 xy=2355_1405 region=3 run=R_2012_05_17_17_06_35_
GGTCACCGTGTATTTTCCTCTAAGGGCCTTTTACACATGTAACAGTATTTTGTATTGTTTCCTACATGCCTTAAACTGACTCATTGTTGATATTTTCTATTGCATTGCCATTTATTAGTTTTCCATAACATTTCTCATTTCATTGCCTTATTGCCATTCTCTCTTGTAACCAATAAACCCA
>HN7TS9H03FQD7T length=47 xy=2233_3303 region=3 run=R_2012_05_17_17_06_35_
AATGAGAGAGAGAGAGACAGAGAGCAATGAGAGAGAGAGACAGAGAG
>HN7TS9H03GIAJW length=42 xy=2551_2394 region=3 run=R_2012_05_17_17_06_35_
GCCTACGTCCTTCTTGGCAACAAGGAAGTAACAGGAGTACTA
>HN7TS9H03GTJRX length=150 xy=2679_3275 region=3 run=R_2012_05_17_17_06_35_
TAACAGTACACGATCGCCAGATGACCAGTGCACTTTAGTCAGAATATATGTTCTTATGAAAAGCCGTTATGATAGTTAGTCGCCAAATGACCAAACTATCGTGCTGAAGTAAAGATATTTTAAATGTCACCACTTGCGCTGTAACACGCA
>HN7TS9H03FH7Q6 length=37 xy=2140_2608 region=3 run=R_2012_05_17_17_06_35_
AGCTAGATATAGCACAAACTGGCTCTACCGCACGATA
>HN7TS9H03G3WEN length=56 xy=2797_2877 region=3 run=R_2012_05_17_17_06_35_
CTTATATCTGCCTATCTGGCTGTACAGTCAGTTTGTGCTATATCTAGCTGTACAGC
>HN7TS9H03F5D0F length=43 xy=2404_2461 region=3 run=R_2012_05_17_17_06_35_
CTATCTGGCTGAACAGTCAGTTTGTGCTATATCTAGCTGTACA
>HN7TS9H03GUDN6 length=336 xy=2689_1060 region=3 run=R_2012_05_17_17_06_35_
AGGGACATCCATGTTGTTAGGCAGCATTTATTTGCGAGGTGGAATGGTCAGACAAGGTGCAAAATGAGGGTGGGAGTGAGTCCTTGGTCAGGGCATCAGATTGCTGGCACATCGGTGTCAGTGTGGCCTGTGTTCAGGTCAGAACTCCAGGTCAGGTTGAGGTATGGCGTGGGTGTCCGTTGTCTGCTGTGGGCATTGTGGCTGTTGCTGTTAGCGGCGAGTCTGTCACTCCATGTAGCGCCTGTGGGGCGTCCTGTGAACTTGGATGTCCCCTGCTACCTGTGGTCACTGCTGTGGTGGCTGTCTGTCCTCCCTCAATGTGTGGGTTCCTCGGCC
>HN7TS9H03GY640 length=46 xy=2744_0594 region=3 run=R_2012_05_17_17_06_35_
GCTGGCTGGCGAGCTAGATGTCTGGCTGGCGAGCTAGACGCTGGTC
>HN7TS9H03GWFXH length=164 xy=2712_3091 region=3 run=R_2012_05_17_17_06_35_
ACATGTCTGCATGTATCCGTAGAAATATGGCACTGCTTCAAACGCTTGTCAAAGCCAGTCCTCAGCAGCGCAAGAGCATTCTAGCAACTGCCTCCGATGATTTAATTAACTGCTATTTCTAGAATACTTTGTAAGGGCCGTTGTACTGCTGACAAAGTAGACAA
>HN7TS9H03FI20S length=58 xy=2150_2170 region=3 run=R_2012_05_17_17_06_35_
AGTAGAGTAGAGTAGAGTGAGTAGAGTAGAGTAGAGTAGAGTAGAGTAGAGTAGAGTA
>HN7TS9H03FVJY0 length=48 xy=2292_2378 region=3 run=R_2012_05_17_17_06_35_
TCTTTATTTACTACAGAATGTTTAAACATCTCTGGAATGACCACCGGC
>HN7TS9H03G51CS length=44 xy=2822_0202 region=3 run=R_2012_05_17_17_06_35_
GATATAGCACAAACTGACTGTACAGCCAGATAGGCAGATATAAG
>HN7TS9H03FR9XK length=138 xy=2255_0950 region=3 run=R_2012_05_17_17_06_35_
CAATTAATGCTGTTACTGCAAATCTCATGAATAATAGCCTTTAGTCAGCATTTCATGTTTCCAATTATTACAGAAATGAATCAAGCACATCATGCAGCTAACTCCCAGAAAGATGTCGACATGTTTCGGTCTCTCAAT
>HN7TS9H03GJ4GV length=78 xy=2572_1805 region=3 run=R_2012_05_17_17_06_35_
ATAGGCAGATATAAGTCTGTGCAGCTAGATATAGCACAAACTGACTGTACAGCCAGATAGGCAGATATAAGCCTGTGC
>HN7TS9H03GFSQZ length=30 xy=2523_0697 region=3 run=R_2012_05_17_17_06_35_
TCTAGCTAGCCAGCCAGCCAGCCATCTAGC
>HN7TS9H03G9QQA length=58 xy=2864_1024 region=3 run=R_2012_05_17_17_06_35_
ATTTGCGTTTATGTGTAAATTTGAAGAAGTTGAATCGGTGTATAATTGTGGACAAGTA
>HN7TS9H03F6XNJ length=67 xy=2422_0845 region=3 run=R_2012_05_17_17_06_35_
TCAGTTTGTGCTATATCTAGCTGCACAGGCTTATATCTGCCTATCTGGCTGTACAGTCAGTTTGTGC
>HN7TS9H03FLFOY length=58 xy=2177_1312 region=3 run=R_2012_05_17_17_06_35_
GATGGCTGGCTGGTGAGCTAGGTGACTTGCTGGCTGGCTGGTGAGCTAGACGGCTGGC
>HN7TS9H03F19SX length=42 xy=2369_0399 region=3 run=R_2012_05_17_17_06_35_
CTGTACAGCCAGATAGGCAGATATAAGCCTGTGCAGCGTAGA
>HN7TS9H03G019Q length=88 xy=2765_1580 region=3 run=R_2012_05_17_17_06_35_
GGATGTAGGCCAGTGAGAGAGAGCCAAAGAAGGGATGTAGGCAAGGAGAGAGAGCCAAAGAAGGGATGTAGGCCAGGTAGAGAGCGCC
>HN7TS9H03G0ICF length=65 xy=2759_0333 region=3 run=R_2012_05_17_17_06_35_
ACTGTACAGCCAGATAGGCAGATATAAGCCTGTGCAGCTAGATATAGCACAAACTGACTGTACAG
>HN7TS9H03GP9E5 length=68 xy=2642_1439 region=3 run=R_2012_05_17_17_06_35_
TGGTTTCCTCCACAGTAAAAGAAAATAAAAGATGTGGTAGCAGTAGGGACAGAGCCGCAAGGGTTCCC
>HN7TS9H03F5S08 length=74 xy=2409_1450 region=3 run=R_2012_05_17_17_06_35_
CATCCAGCCGTCTAGCTAGCCAGCCAGCCAGCCGTCTAGCCAGCCAGCCAGCCATCTAGCTAGCCAGCCAGCCA
>HN7TS9H03HGQ1T length=56 xy=2944_0351 region=3 run=R_2012_05_17_17_06_35_
CAGCGAGTCATCTAGCTCGAAGCCAGCTGTCTAACTTGCCAGCCAGCCATCTAGTC
>HN7TS9H03G18FL length=210 xy=2778_2975 region=3 run=R_2012_05_17_17_06_35_
GCTAGATATAGCACAAACTGACTGTACAGCCAGATAGGCAGATATAAGCCTGTAGCAGCTAGATATAGCACAAACGTGACTGTACGAGCCGAGATAGGCAGATATAAGCCTGTAGCAGCTAGATATACGCACAACTGACTGACAGCAGATAGGCAGATATAAGCCTGTAGCAGCTAGATACAGCACAACTGACTGACAGCAGATAGCAGA
>HN7TS9H03FIMND length=61 xy=2145_1431 region=3 run=R_2012_05_17_17_06_35_
AGCTTTTATGAACCTTTGGCCTTCCACTAGTGACATTCCGGACCAGTACAGGCTCTTTTCC
>HN7TS9H03FPE63 length=36 xy=2222_2973 region=3 run=R_2012_05_17_17_06_35_
CCAGCCAGCCAGCCAGCCAGCCAGCCAGCCAGTCTA
>HN7TS9H03FJILO length=78 xy=2155_1882 region=3 run=R_2012_05_17_17_06_35_
AGTTTGTGCTATATCTAGCTGCACAGGCTTATATCTGCCTATCTGGCTGTACAGTCAGTTTGTGCTATATCTAGCGTG
>HN7TS9H03FP8PG length=46 xy=2232_0258 region=3 run=R_2012_05_17_17_06_35_
CTATCTGGCTGTACAGTCAGTTTGTGCTATATCTAGCTGTACAGGC
>HN7TS9H03F9UD2 length=81 xy=2455_1416 region=3 run=R_2012_05_17_17_06_35_
ACGGCTGTCTGGTGAGCTAGCTGGCTGGCTGGCAAGCTAGACGGCTAGCTGGTGAGCTAGATGACTGGCTGGCGAGCTAGA
>HN7TS9H03F29O1 length=100 xy=2380_1859 region=3 run=R_2012_05_17_17_06_35_
TGTACAGTCAGTTTGTGCTATATCTAGCTGTACAGGCTTATATCTGCCTATCTGGCTGTACAGTCAGTTTGTGCTATATCTAGCTGTACAGCGTATATCT
>HN7TS9H03FM0BQ length=46 xy=2195_0980 region=3 run=R_2012_05_17_17_06_35_
AGAATTCACCAAGCTAATCACAGAAAGCTCTAAGTCGGGCTCCCTC
>HN7TS9H03GAQU8 length=40 xy=2465_2546 region=3 run=R_2012_05_17_17_06_35_
ATCTAGCTGTACAGGCTTATATCTGCCTATCTGGCTGTAC
>HN7TS9H03FW6YB length=428 xy=2311_0993 region=3 run=R_2012_05_17_17_06_35_
CTATGACTCCAGCGGACACTCAACAAGTGATGAAGCATGACTTTTGGACTTGATGATATACTGCAATTTATCTGAAAACATCACTTGATTATAATTTCACAACATTGTCTGAAGGAACCTTGTCCAAATGAATAAAAACATATGGAGTGGTAAATAAATAAAATAACTGCAATACTGTCTCAAGCAATAAGAGGTTCTTTTACTGAACCTGTTCTTCATTGCAGTCACTATGATGGTTTTTGGTCTTGGAAAAGGTTTTGTAGGTGGGTGGAGTTTGAGAGCAGGCGGAGATGGTACACCGTTGTCACTGGTGTAAGAGATCCTCACAGACGTGTTCTATCTAGTTCACGCTCCAGCAAGGACTATCCACAGAAGTCGTTTATTCGCATATGTGTCGCCAGTGTCACGCCTTTAACCATACGTGGCGT
>HN7TS9H03GFJYQ length=42 xy=2520_1600 region=3 run=R_2012_05_17_17_06_35_
AGCTGCACAGGCTTATATCTGCCTATCTGGCTGTACAGTCAG
>HN7TS9H03GX7FJ length=69 xy=2732_3469 region=3 run=R_2012_05_17_17_06_35_
AGCTAGATATAGCACAAACTGACTCTACAGCCAGATAGGCAGATATAAGCCTGTACAGCTAGATATAGC
>HN7TS9H03GI5R6 length=39 xy=2561_1908 region=3 run=R_2012_05_17_17_06_35_
ATATAGCACAAACTGACTGTACAGCCAGATAGGCAGATA
>HN7TS9H03HEQGW length=509 xy=2921_0494 region=3 run=R_2012_05_17_17_06_35_
ATTTCAAGCTGCATTATAATTAAGGCTCATTGTTTTATGGAATTTAGGTTTCTGTTATTTACCATGTATCCATGTGTTTATCTATGTTTAGTTTTTTTAGCATTTTAATAGTATTACTAATCATCTATTCAGTCTTTGTTGAAAGCCACACAAAAACACAGGGGAATTAGCTTCAATGGTCGAGCACTCATTTTGCATGTGACACATATTTAGATCTATGCCTTTGTTCTCCACAGTGTTTTCAAAACCATTACCTAAAATATTCTGCATTATAGTTCATCTATTTTTAAAGGTTAAATAATTATTGTCAACATCCCTTACAGATTAAACTTGAAGAAATGGAATTGAATTTTGGATACCTGCTGTATTTAAAATGTTCAAATTTGTTGTAAATTTTTAGAGACTGCAAACCTTCACAAAAAGTATTCCATAGAGCATATTGGTGATATGTGACTGTGCAAACAACTTAGGCATCTAATAATCAATTAAATCAGGTATATACGTGGCGT
>HN7TS9H03GE7QD length=58 xy=2516_2131 region=3 run=R_2012_05_17_17_06_35_
TGAAGCCACATGCAAAATCATTAGAACATGTGGATTCAAGAGTTCATTTAATTCCAAC
>HN7TS9H03F4U07 length=110 xy=2398_2441 region=3 run=R_2012_05_17_17_06_35_
GTACACATGCGCACACATACACACACACACATACCACTGAACATCAGCAGTATTTCACTGACACATGCAGCACGCCTAGTGATGGCAGCACACACACACGTACACACGCG
>HN7TS9H03GW7TW length=74 xy=2721_2386 region=3 run=R_2012_05_17_17_06_35_
ATTTACTATTCCATCCTCCCAGTCTGAGGAAGTACGTGGAAACGCATATACGTTATTTAACGTAATTCGGTCCC
>HN7TS9H03GY8VX length=103 xy=2744_2859 region=3 run=R_2012_05_17_17_06_35_
TACAGCTAGATATAGCACAAACTGGCTCTGCACGCCAGAGTAGGCAGATATAACGCCTGTACAGCTAGATATAGCACAAACTGACTGTACAGCCAGATAGGCA
>HN7TS9H03FJHWK length=59 xy=2155_0978 region=3 run=R_2012_05_17_17_06_35_
CAGCCAGCCTTCTAGTCTGCCAGCCAGCCGCTAGCTAGCCAGCCAGCCAGCCATCTAGC
>HN7TS9H03GYM7S length=79 xy=2737_3446 region=3 run=R_2012_05_17_17_06_35_
AGATACTGTGAAAACAACTAGTAGATAGATCTAGCTCAGTAGAAACAGATTTTTGTTCTAATGAGGACTCAATTTTTCC
>HN7TS9H03GSYYV length=67 xy=2673_0885 region=3 run=R_2012_05_17_17_06_35_
ATATAAGCCTGTGCAGCTAGATATAGCACAAACTGACTGTACAGCCAGATAGGCAGATATAAGCCTG
>HN7TS9H03G1KI1 length=53 xy=2771_0667 region=3 run=R_2012_05_17_17_06_35_
TAGTTTGGTCCATGGATCCCTTTGTAGGTTTGGTAGTTTGGTCCATGGATCCC
>HN7TS9H03GPEEU length=64 xy=2632_2212 region=3 run=R_2012_05_17_17_06_35_
AGCCATCTAGCTCACCAGCCAGCCAGCCAGCCGTCTAGCTCACCAGCCAGCCAGCCGTATAGCT
>HN7TS9H03FXNSF length=104 xy=2316_2333 region=3 run=R_2012_05_17_17_06_35_
CGACTCCACTTTCACAGATCTGTGCATGCTGAGGACTGCAGTATGTAGTGTGAGGCAAACTCCGTGAATGTATTTATGAAGTTTGCAAATATTGCTCCCTACTT
>HN7TS9H03HAADG length=94 xy=2870_1906 region=3 run=R_2012_05_17_17_06_35_
TGTATGTATCTCATACCGCATCTGGCCTGCGGCATTACCTCATGCGATATACAGTATTACCACATACCTCATGCAGTATGTGGTATGTATGTAT
>HN7TS9H03GBJRQ length=37 xy=2474_3140 region=3 run=R_2012_05_17_17_06_35_
GTGGAGGCTAGAGTGTGGTTGGAGTGTGGGCGTGAGT
>HN7TS9H03HBSJE length=49 xy=2887_2472 region=3 run=R_2012_05_17_17_06_35_
ATATAGCACAAACTGACTGTACAGCCAGATAGGCAGATATAAGCCTGTA
>HN7TS9H03GLMYU length=221 xy=2589_2804 region=3 run=R_2012_05_17_17_06_35_
AGGCTTATATCTGCCTATCTGGCTGTAGAGTCAGTTTGTGCTATATCTAGCTGTACAGGCTTATATCTGCCTATCTGGACTGTAGAGTCAGTTTGTGCTATATCTAGCTGTACAGGCTTATATCTGCCTATCTGGCTGTAGAGTCAGTTTGTGCTATATCTAGCTGTACAGGCTTATATCTGCCTATCTGGCTGGTACAGTCAGTTTGTGCTATATCTAGC
>HN7TS9H03HC8XC length=76 xy=2904_0734 region=3 run=R_2012_05_17_17_06_35_
AGGCAGATATAAGCCTGTGCAGCTAGATATAGCACAACTGACTGTACAGCCGAGATAGGCAGATATAAGCCTGTAG
>HN7TS9H03HHUT2 length=82 xy=2956_2760 region=3 run=R_2012_05_17_17_06_35_
AGGCAGATATAAGCCTGTGCAGCTAGATATAGCACAAACTGACTGTACGAGCCAGATAGGCAGATATAAGCCTGTAGCTAGG
>HN7TS9H03F3ODN length=43 xy=2385_0409 region=3 run=R_2012_05_17_17_06_35_
ATGGTGAACGCTGTAATTACAGCGTTCACCATATACGTGGCGT
>HN7TS9H03G37PB length=55 xy=2801_1133 region=3 run=R_2012_05_17_17_06_35_
GAGTAAGCGATTGGAGCCATATGAGGAGTGGGAGCAAGTGATTGGAGCCATATGA
>HN7TS9H03G6X44 length=202 xy=2832_1734 region=3 run=R_2012_05_17_17_06_35_
ATATATACCACTCTTTATTGAAATAGACAGGTTTAAACAGGCAAGAAATGATAGTTAGATATGATTACTTGAAAACAGGAACTTAAAAAGCAGTTGTAGTGAATAAAAGAATTGCAGTCTCAAACACGCGGTTCAAAAGCAGTGAAAAATAGGGAAAAATAATCATGAACAAAGCAAGCCTTTACCGTGGATTTGCGAGGCG
>HN7TS9H03GIEG9 length=70 xy=2552_3387 region=3 run=R_2012_05_17_17_06_35_
ATATAGAACAACTGACTGTACAGCCAGATAGGCAGATATAAGCCTGTGCAGCTAGATAGTAGCGACGAAC
>HN7TS9H03FSL54 length=86 xy=2259_0426 region=3 run=R_2012_05_17_17_06_35_
AGTTTGACGGCCTCTGTGGCGCTGTAACTGCACCTGGACGCAATGCAAATATCACATAAGTGTATTCTGCTGCTTCCCACCACACG
>HN7TS9H03FZICO length=134 xy=2337_2582 region=3 run=R_2012_05_17_17_06_35_
AGTCAGTTTGTGCTATATCTAGCTGCACAGGCTTATATCTGCCTATCTGGCTGTACAGTCAGTTTGTGCTAGTAGTCTAGCTGACGACAGGCTTAGGTATCGTGCCTATCTGGCTGTACAGTCAGTTTGTGCTA
>HN7TS9H03HDS6L length=164 xy=2910_2411 region=3 run=R_2012_05_17_17_06_35_
ATTTACCTAAGTTTACTGTTCCTATTTCTTTGCCTATTTTAACGTGCCTATTTTGCTCTATTTTATTGTTATATTTTATTTATTTCTAAAGTGCCTGCGCTACCTATCTGTTTTGCCCTGTACTGCCCTCGCGCTGCCTCGCACACTGTCTCCCACCTGCCTCG
>HN7TS9H03G7UHO length=53 xy=2842_2698 region=3 run=R_2012_05_17_17_06_35_
GCCAGCCAGTGAGCCATCTAGCTACGTCAGCCGTCTACCTAGCCAGCCAGCCA
>HN7TS9H03F53VS length=57 xy=2412_3222 region=3 run=R_2012_05_17_17_06_35_
CTGTACAGGCTTATATCTGCCTATCTGGCTGTAGAGTCAGTTTGTGCTATATCTAGC
>HN7TS9H03FNVJQ length=134 xy=2205_0484 region=3 run=R_2012_05_17_17_06_35_
GAAGTATTGCTTCATATACTTTAGTCACATACAAGTTGGTATGATGTATTGCTTCATTACCTTAGTCACGTGCAAGTTGGTATGGATGTATTGCTTCATATATGTAGTCACATGCGAAGTTGGTATGGGATGTA
>HN7TS9H03GR5Y7 length=56 xy=2664_0177 region=3 run=R_2012_05_17_17_06_35_
CTGCGAAGTGCCACCTCACTGCCCGAACAACTGGTGCCATCACATTCGGGTGCGGT
>HN7TS9H03G3C7Q length=93 xy=2791_2580 region=3 run=R_2012_05_17_17_06_35_
AGATATAAGCCTGTACAGCTAGATATAGCACAACTGACTCGTACAGCCAGATAGGCAGAGTATAAGCCTGTACAGCTAGATATAGCACAACGT
>HN7TS9H03GJZ8Y length=156 xy=2571_0432 region=3 run=R_2012_05_17_17_06_35_
AAAGAGCCCACCACGGTCCACAATCCCGATCCTGGACTTGGAAAATCTCTGGGATTGCTCTTTAACTTAGTGCCCACCATGCTCTACAATCCTGATTCTGGACTTGAACAATCTCTGGGATTGCTCTTCAACTAAGGGCCCACCACGCTCTACAAT
>HN7TS9H03GZECH length=231 xy=2746_1743 region=3 run=R_2012_05_17_17_06_35_
CAGACACACACAGACACACAGACACAGACAGACAGACAGACACACAGACACACACAGACAGACACAGACACACAGACAGACACACAGACAGACAGACACACAGACAGACAGACAGACCGACACACAGACAGACAGACACACAGACACACAGACAGACACACAGACAGACACACAGACAGACACACAGACAGACACACAGACAGACACACAGACAGACACACAGACAGACAC
>HN7TS9H03GZBG0 length=189 xy=2745_2114 region=3 run=R_2012_05_17_17_06_35_
CATAGGAGTAGCCACTGTGTATCATGTTTTCTCCTGATTATAATCCTATTGTTATGATTGATGCAGCAGCACTAGCTTTTACCAGCCTATACTTCCAATAATATGTTAAGAGGAGCGTGCACCAACGACACCGCACCAAACACATTAGGGAGTCCACGACCATAACTAGCTCAAGTGGAAACCACAGTC
>HN7TS9H03GMU0L length=145 xy=2603_2547 region=3 run=R_2012_05_17_17_06_35_
CATCTAGCTCGCCAGCTAGCCAGCAGTTTAGCTTGCCAGCCAGCCGTCTAGCTCGCCAGCCGAGCTGTCTAGCTCGCAAGCCAGCCAGCCGTCTAGCATGCCAGCCAGTCAGCCATCTAGCTCGCCAGGCAGCCAGCCATCTAGC
>HN7TS9H03GTEH0 length=227 xy=2678_0534 region=3 run=R_2012_05_17_17_06_35_
ACTGCATGTTATTGTATAAACTGCAGCAATTCAGTCCTAGCAACTGTTTATTAATTTTAGGGGCTGCTTATTTTATTTTTAATGATGTTTTTATTTTTCTTACTAGTCTGATGAGGCAATGTGTGAGCTGATGCTTTTTATTTCTGGTGATGTACTTTTTTTAGTTGGAATTTTTCGCTGTAGGTTTGCAGTATGCTGTGTTGGTGCTACTTAAAGCTTGGAAAAGC
>HN7TS9H03GAZZ4 length=114 xy=2468_2098 region=3 run=R_2012_05_17_17_06_35_
ATCTAGCAAGCCAGCCAGCCAGCCATCTAGCTAGCCAGTCAGCCAGCCAGCCAGCCATCTAGCTAGCCAGCCAGCCGTCTAGCTAGCAAGCCGAGCCGTCTAGCTAGCCAGCCA
>HN7TS9H03GQ1NH length=47 xy=2651_1163 region=3 run=R_2012_05_17_17_06_35_
GCCATCTATTTTGCCAGCCAGCTGTCGAGCCAGCCAGCCAGCCGTGA
>HN7TS9H03FNVY2 length=70 xy=2205_1036 region=3 run=R_2012_05_17_17_06_35_
AGGGTCTACTTTTTGTATTAAAAACGTTTTTTAGTTTGACATACATGAGAGATTGTCCTCGGCCCGACGT
>HN7TS9H03GJ0Z5 length=43 xy=2571_1411 region=3 run=R_2012_05_17_17_06_35_
CTGCCTATCTGGCTGTACAGTCAGTTTGTGCTATATCTAGCTG
>HN7TS9H03GZ2QE length=109 xy=2754_0580 region=3 run=R_2012_05_17_17_06_35_
ATGGAGGAAAGAAGGGATGAAAGGATGAAAGAAAGGAAGAAAGAAGGGATGAAAGAAAGAAAGGGATAAAAGAGAGAGGAATGAAAGAAAAAGAAGGGATGAAAGAGAG
>HN7TS9H03HGKUH length=42 xy=2942_0503 region=3 run=R_2012_05_17_17_06_35_
CAGTTTGTGCTATATCTAGCTGCACAGGCTTATATCTGCCTA
>HN7TS9H03GSW1V length=69 xy=2672_2497 region=3 run=R_2012_05_17_17_06_35_
CGTCTAGCTAGCCAGCCAGTCAGCCAGCCGTCTAACTAGCCAGCCAGCCAGCTGTCTAGCTTACGCGAG
>HN7TS9H03GMXYH length=63 xy=2604_2263 region=3 run=R_2012_05_17_17_06_35_
AGTATAGGTTGCCACTAGCATCAATATCAGAGATCATTAAAAATCTGGCGCAGCGTAAAATAA
>HN7TS9H03GHEQN length=48 xy=2541_2125 region=3 run=R_2012_05_17_17_06_35_
ATCTGCCTATCTGGCTGTACAGTCAGTTTGTGCTATATCTAGCTGCAC
>HN7TS9H03GEQ7R length=69 xy=2511_1205 region=3 run=R_2012_05_17_17_06_35_
GCCAGATAAGCAGATATAAGCCTGTACAGCTAGATATAGCACAAACTGACTGTACAGCCAGATAGGCCA
>HN7TS9H03GJQ9J length=57 xy=2568_1077 region=3 run=R_2012_05_17_17_06_35_
AGATATAAGCCTGTACAGCTAGATATAGCACAAACTGACTGTACAGCCAGATAGGCA
>HN7TS9H03GY6TG length=140 xy=2744_0178 region=3 run=R_2012_05_17_17_06_35_
ATTCACTGCATCCACCGCGATCAGAGCCCAGTCAGCACTCTCCATAATACTTGATCGCACCCGCCACGAGTCAGAGCCGGTCAGCACTCTCCATATTCACTGCACTCGCCGCGATCAGACGCCAGTCAGCACTCTCCATA
>HN7TS9H03GHQOV length=190 xy=2545_1229 region=3 run=R_2012_05_17_17_06_35_
ATTCTCATGATTCGCTTTAACAGTCAAATTATTAAAGTGAACTTTGGGAATATCTGGAATTGGCAAGAAAAGGAAACGTTCAGAAGGCACTTGTTCCGGATACTCTTGTTTACATTGTACACATGTATGTGTCCATTCATAAGATATTTCAATGGAATTATCTATGTGGATGCCTTCATTATCTAAAACA
>HN7TS9H03GSN9H length=38 xy=2669_3395 region=3 run=R_2012_05_17_17_06_35_
AGCTGTCTAGCTAGCCAGTCAGCCAGCCGTCTAGCTAG
>HN7TS9H03F4QPB length=111 xy=2397_0925 region=3 run=R_2012_05_17_17_06_35_
ATAGCCAGTTTGTTCTATATCTAGCTGTGCAGCAGTATAGCTATATAGCTTTCTGTATAGCCATTAGTTCTATATCTAGCTGTGCAGACAGTATAGCTATACTAGCTATAT
>HN7TS9H03GUY9L length=66 xy=2696_0375 region=3 run=R_2012_05_17_17_06_35_
TATCCCATAGTTCCTTCAATATATCCCACAATTCACTCTGTCATTTTGTTAATCTTCACTTAGATT
>HN7TS9H03F479N length=59 xy=2402_3209 region=3 run=R_2012_05_17_17_06_35_
AATGCAATCAGAAATAAAGTATTTGCAAAATGTAATAGGTTTTGTGTATTTATCATCCT
>HN7TS9H03G5Q05 length=60 xy=2818_3207 region=3 run=R_2012_05_17_17_06_35_
AGAGTTAGCTCACAGGTTTGGTTCAGAGTTAGCTCACAGGTTTGGTTGAGAGTTATCTCA
>HN7TS9H03F672G length=153 xy=2425_2054 region=3 run=R_2012_05_17_17_06_35_
ACTGTAGATAGTACCATAGCTGGTACTATCAGTACCATCAGTATGATTACCACATTTTGATGTTTCATTTCTTTCCGTATCTTTATTGTGTTGCTATGGCATGACCGCCATTATTGTAGCATTGCGTACGTTATTGTCTCCTTTCCACTATTA
>HN7TS9H03F4LDI length=43 xy=2395_2212 region=3 run=R_2012_05_17_17_06_35_
CTGCCTATCTGGCTGTACAGTCAGTTTGTGCTATATCTAGCTG
>HN7TS9H03GNN9I length=33 xy=2612_3588 region=3 run=R_2012_05_17_17_06_35_
ATAGCACAAACTGACTGTACAGCCAGATAGGCA
>HN7TS9H03G9U7O length=65 xy=2865_2738 region=3 run=R_2012_05_17_17_06_35_
AACAATACCGCGTGGAGTAGCCACTTAGTCCTTAGTATAACTTTTCCTATAGTTTCAATGAAAGT
>HN7TS9H03F1K67 length=336 xy=2361_1281 region=3 run=R_2012_05_17_17_06_35_
AAGATACACAATACTGGTGATCCCTGCTTACAGGAGGGACATCTTCCAAACAGGGGCTCAGCAGCCTTTCCAGGAGGTGCAGATGCCATATTTTCAAAACGAAAATGCTCCAAAACTGTAGAACAGTAGGCGCCAAGTCCAAGTCTCCCTACTCAAAGCAGAGAAAGAAAAATTGAGGGCTCTGGGCAGTGAGAGGAGATTGGCCTGAGCAGGGCAAGAGAGAAGGGACTGGTGGCTGTGGGAAGCTGCATGGCTGAGCTGACACTGCCATCTAGTGGCAAAAAAGTTATTGTTTTTCTATGTTTTTTGTAATGAGAAAAAAATAATGTCCGAGCT
>HN7TS9H03GED1R length=181 xy=2507_0525 region=3 run=R_2012_05_17_17_06_35_
GGTGAGTTAGATGGCTGGCTGGCTGGCGAGCTAGATGGCTGACTGGCTGGCATGCTAGACGGCTGGCTGGCTGGCGGCGAGCTAGACAGCTGGCTGGCGAGCTAGACGGCTCGCTGGCAAGCTAGACTGCTGGCTGGCTGGCGAGCTAGATGGCTGGTGCGAGCTAGATGACTGGCTGGCA
>HN7TS9H03G68PA length=80 xy=2835_3132 region=3 run=R_2012_05_17_17_06_35_
ATAAGCCTGTGCAGCTAGATATAGCACAAACTGACTGTACAGCCAGATAGGCAGATATAAGCCTGTAGCAGCTAGATATA
>HN7TS9H03HAC6K length=64 xy=2871_1450 region=3 run=R_2012_05_17_17_06_35_
CTAGCTGCACAGGCTTATATCTGCCTATCTGGCTGTACAGTCAGTTTGTGCTATATCTAGCTGC
>HN7TS9H03GOQPA length=70 xy=2625_0156 region=3 run=R_2012_05_17_17_06_35_
CTGATGAGAAATGCAGGATGTGCACATCACACTACAGCAGGAGACACAGAAAAACATCACACAAACAAGC
>HN7TS9H03FXKJK length=74 xy=2315_2222 region=3 run=R_2012_05_17_17_06_35_
AGCCAGATAGGCAGATATAAGCCTGTGCAGCTAGATATAGCACAAACTGACTGTACAGCCAGATAGGCAGATAT
>HN7TS9H03GO4SG length=67 xy=2629_2030 region=3 run=R_2012_05_17_17_06_35_
ACATTAGTTGTGCTCTATTATGCTTACGTTTTACGCCGGTGATTAACGTCATGTGTGGTAACGCCAT
>HN7TS9H03HCEFC length=76 xy=2894_2166 region=3 run=R_2012_05_17_17_06_35_
GATGGCTTACTGGCTGGCTATCTAGATCACTGGCTAGCTAGATGGCTGGCTGGCTAGCTAGATGGCTGGCTGGCTA
>HN7TS9H03GBPIN length=126 xy=2476_2397 region=3 run=R_2012_05_17_17_06_35_
TAGCTTGCCAGCCAGCCATCTAGCCTAGCAGCCATCCGGCTAGCTAGCCAGCCAGCCAGCCGACGTAGCTAGCCGAGAAGGCTAGCTTACCAGCTGGCTAGCTAGCCAGCCAGCCAGGCATCTAGC
>HN7TS9H03HB4SM length=50 xy=2891_1972 region=3 run=R_2012_05_17_17_06_35_
TGACTGTACAGCCAGATAGGCAGATATAAGCCTGTGCAGCTAGATATAGC
>HN7TS9H03G85S6 length=76 xy=2857_2584 region=3 run=R_2012_05_17_17_06_35_
GACTGTATCAATGTCTGTGGTGCTAGGAGGATTGTACCAATGACTGTGGTGCTAGAAGGACTGCATCAATGTCTGT
>HN7TS9H03GKYWR length=41 xy=2582_0297 region=3 run=R_2012_05_17_17_06_35_
ATCTAGCTAGCCAGCCAGCCAGCCAGCCAGCCAGCCAGCCA
>HN7TS9H03GV6MZ length=59 xy=2709_3337 region=3 run=R_2012_05_17_17_06_35_
GAGACGTTCAACGTCGAGAGTATACTGTCTCTCGACGTTGAACGTCTCATACGTGGCGT
>HN7TS9H03F2PON length=125 xy=2374_0501 region=3 run=R_2012_05_17_17_06_35_
AGACCTATGCTCAAGAGTTTCATGCTGTGATTCGTACTGTGCTTAACGCATCATCTGTCCAGCGGCATTTGACAAATTTAGAATTAATGGCAAAAATACTACCATGATGCAATCTACCTTTTGCC
>HN7TS9H03GQGGB length=81 xy=2644_2361 region=3 run=R_2012_05_17_17_06_35_
CTTGGCAGAAGATGCCAGCTTCAGGTCGAAGGCGGACATTATCAATCAACTGAGCAGATCACCGCTGGCAGTCTATTGGGT
>HN7TS9H03FKY2R length=310 xy=2172_0257 region=3 run=R_2012_05_17_17_06_35_
AGTGGGGACCTTTACGTACTGCGTCAGGCCGGTCCCTTCGAGGGCGCTGATGAGCGATGCACCTACGGGATCGGCTGGGTTGTAAGCCCAGAAGTTAAAATCACCCATGATAATGAGCTTGGTGGTAGGTGCGGAAATAGTTCGCGATTAAGGCGAGTAACTTTTCTTTGAAGTCTGGCATCGAGGTGGGGCGGGTAGGAGTGACGACGATGCTAATAGGTGGAGGTTGGGGTCGGTTCGGTAGGCGTTTAGTCTAGAAGACAGCTCGCAGCCGCTGATGGTGGTAAGTCATTACTGGTGGAGTTTAAGG
>HN7TS9H03F5AV8 length=327 xy=2403_2518 region=3 run=R_2012_05_17_17_06_35_
TTCCTTTAGGCAGGCAGGTAAGAAGGTAGAGAAGGAGCCAGAACTCTGGGCTGGGAGGTATTAGATAGGGTCAGAGGCAGTCATGCAGAGGAGGATGTGACATCAGCACACGCACCAAAGATTAGCCAATCACACTCAGTCAGGGTCACATTAGCTCATGAGGAACCAATCACACTCTCACAAGTACGGGGCAGGGACAGCACAGTCAGTCAGGCACACATATGCATGACATCACCGGCAGCCAATCACATACATCAGGGCCCACGTGGGGACACAAGACAGAAGGGCATTCTGGGGAAGGATGACCTAATGGGGTGGCGACTTCTG
>HN7TS9H03GNJRA length=106 xy=2611_1844 region=3 run=R_2012_05_17_17_06_35_
GACTGTACAGCCAGATAGGCAGATATAAGCCTGTACAGCTAGATATAGCGACAAACTGACTCTACAGCCAGATAGGCGAGATATAAGCCTGTACAGCTAGATATAG
>HN7TS9H03G7WSG length=56 xy=2843_1582 region=3 run=R_2012_05_17_17_06_35_
AGTCTCCTGAGCGTAGTTAGGGATGAACCTCCGATAGTAGTTCATGAAGCCCAACA
>HN7TS9H03G3LGX length=82 xy=2794_0991 region=3 run=R_2012_05_17_17_06_35_
TAGATATAGCACAAACTGACTGTACAGCCAGATAGGCAGATATAAGCCTGTAGCAGCTAGATATAGCACAAACTGACTGTAC
>HN7TS9H03GMS90 length=346 xy=2603_0294 region=3 run=R_2012_05_17_17_06_35_
GGCTGTACAGTCAGTTTGTGCTATATCTAGCTGCACAGGCTTATATCTGCCTAGTCTGGCTGTACAGTCAGTTGTGCTAGTATCTAGCTGCACAGGCTTATATCTGCCTATCTGGCTGTACAGTCAGTTTGTGCTAGTATCTAGCTGCACAGGCTTATATCTGCCTATCTGGCTGTACAGTCAGTTTGTGCTAGTATCTAGCTGCACAGGCTTATATCTGCCTATCTGGCTGTACAGTCAGTTTGTGCTAGTATCTAGCTGCACAGGCTTATATCTGCCTATCTGGCTGTACAGTCAGTTTGTGCTAGTATCTAGCTGCACAGGCTTATATCTGCCTATCTGGCTG
>HN7TS9H03GB88X length=143 xy=2482_3391 region=3 run=R_2012_05_17_17_06_35_
CCTCTGCTAGTCAGACGGTGCGAGGTGAGTATCTTTACAGAGAAAGTATGTGCTTGATGGCATCGCCACTTCTCTGTTAAAGGCTGCGTGCAGCATTAGTTGCCTCATGCGTCTTTGGATTTGTTGCTTCCGCAATGAAAAAT
>HN7TS9H03FYR4J length=43 xy=2329_1361 region=3 run=R_2012_05_17_17_06_35_
TAGATGGCTGGCTGGCTGGCTAGCTAGATGGCTGGCTAGCTAG
>HN7TS9H03HFYX7 length=224 xy=2935_0797 region=3 run=R_2012_05_17_17_06_35_
AGAACTCAAGGAAGTCTTTATGGAGTTCAAAGGGGTTTTCTCTCGGGATTCCTATGACTGTGGGTTAACTCAGTTACATAAAGCATTTATACCAACAGATCCTGACTTACCTCCGGTATATCAGAGACAGTATAGATTGCCTTTAGCCTCGTATGAAGCAATTTCTGAGATCATCAAAAACCTGGAACAGCGAAAAATAATTTGCCCAATTCATAGCACCTTTT
>HN7TS9H03F759J length=49 xy=2436_1317 region=3 run=R_2012_05_17_17_06_35_
AGGCATGACAATGGTGGATCACAGGGGTGGCAATGGAGAATCACACGGC
>HN7TS9H03GZA31 length=112 xy=2745_1647 region=3 run=R_2012_05_17_17_06_35_
CTCCTTTCCTTAACCAAGTGGCATTGCCAATGCTTATTTGCCATCCTTTCATTAGCCGAATGGCATTGCCGGTGCTTGTTTGCCCTCTTTTCATTACCCTAGTGGCATTTCC
>HN7TS9H03GUQBJ length=79 xy=2693_1069 region=3 run=R_2012_05_17_17_06_35_
CCTACAAGTTCATCCAGTGCCTATGGGTTCCTTACCGAGGCGCAGCAATCACTGTGCCTCGGATATCATATCATATTTT
>HN7TS9H03F8W93 length=48 xy=2444_3561 region=3 run=R_2012_05_17_17_06_35_
AACTTAACAATGCATTATCAGTGCAGAGAGAAAGATGCACTATGCACC
>HN7TS9H03FYXS5 length=72 xy=2331_0535 region=3 run=R_2012_05_17_17_06_35_
ATCTTACCATTTCTGTGTTTTACACTAGTTTTAATTGCTCCTAATCCTGGATTTTTCTTTTATGTTATTGTC
>HN7TS9H03FGYB7 length=65 xy=2126_1093 region=3 run=R_2012_05_17_17_06_35_
CTGTGCAGCTAGATATAGCACAAACTGACTGTACAGCCAGATAGGCAGATATAAGCCTGTGCAGC
>HN7TS9H03GSGFV length=160 xy=2667_1449 region=3 run=R_2012_05_17_17_06_35_
TGTACCAGTGTGTCAGATAATCTGACAGGGTCAACTTTGTGGGGATTGAGACTCAATGCATCGTCTAGAGGAATCATCTAACCAGCACACAAATGCATCCCACTCTTCCTGTGCAATTGATTTACCTCTCTCTTTTCACTACCCTAACTAATATAATAGT
>HN7TS9H03GJQMM length=57 xy=2568_0252 region=3 run=R_2012_05_17_17_06_35_
AGCACAAACTGACTGTACAGCCAGATAGGCAGATATAAGCCTGTGCATTAGATATAG
>HN7TS9H03GIT0T length=43 xy=2557_3051 region=3 run=R_2012_05_17_17_06_35_
AGTGCTGCACTCTGCATGTCTCGCTGGTCGTGCTGTACTCTCC
>HN7TS9H03G5T9V length=55 xy=2819_3313 region=3 run=R_2012_05_17_17_06_35_
ATTAATTGAACGACACTTGTGCGGACAAAATGCAAGCCGAAGTGAAAAATAGTGC
>HN7TS9H03GKZD8 length=46 xy=2582_0926 region=3 run=R_2012_05_17_17_06_35_
CCAGCCAGACATCTAGCTCACCAGCCAGCCAGCCATCTAGCTCGCC
>HN7TS9H03GYFZE length=56 xy=2735_2264 region=3 run=R_2012_05_17_17_06_35_
AGACAGACAGAGACAGACAGAGACAGACAGAGACAGACAGACGACAGACAGACAGA
>HN7TS9H03FY4P4 length=145 xy=2333_1306 region=3 run=R_2012_05_17_17_06_35_
GCTTATATCTGCCTATCTGGCTGTACAGTCAGTTTGTGCTATATCTAGCTGCACAGGCTTATATCTGCCTATCTGGCTGTACAGTCAGTTTGTGCTATATCTAGCTGCACGAGGCTTATAGTCTGCCTATCTGGCTGTACAGTCA
>HN7TS9H03G8YEI length=35 xy=2855_1176 region=3 run=R_2012_05_17_17_06_35_
ATAGAAATGGTTGCAGGAACGTTGTATCAAGATCG
>HN7TS9H03G7Q5W length=145 xy=2841_2482 region=3 run=R_2012_05_17_17_06_35_
CTGTACAGTCAGTTTGTGCTATATCTAGCTGTACAGGCTTATATCTGCCTATCTGGCTGTACAGTCAGTTTGTGCTATATCTAGGCTGTACAGCTATATCTGCCTATCTGGCTGTACAGTCAGTTTGTGCTATATCTAGGCTGAC
>HN7TS9H03GI5D6 length=59 xy=2561_1404 region=3 run=R_2012_05_17_17_06_35_
CTTTACAGGCTTATATCTGCCTATCTGGCTGTTCAGTCAGTTTGTGCTATATCTAGCTG
>HN7TS9H03G6LF8 length=41 xy=2828_1670 region=3 run=R_2012_05_17_17_06_35_
ATTCTGACATCTGTGCATGGCCTGCTGTTGCAGGTTAGAAT
>HN7TS9H03F78Y0 length=50 xy=2437_0730 region=3 run=R_2012_05_17_17_06_35_
CAGCCAGCTAGCCATCTAGCTAGCAAGCCAGCCAGCTGTCTAGCTAGCAG
>HN7TS9H03GUMR8 length=121 xy=2692_0582 region=3 run=R_2012_05_17_17_06_35_
TTGGCTGTGTGGGCCCAAAATCATGACACAATTCACCTTCATTATTTTGGCTTAATGTAAGAAATATGCAACTTTTTGACACCAAGAGCTAAATTGGGCATCCTAGATCTAGGAAACAGGC
>HN7TS9H03GICOC length=50 xy=2552_1050 region=3 run=R_2012_05_17_17_06_35_
AAAACCTTCGGTTAGAAACCAACCTTAAGGTCAAGACAAATAGTGCAACG
>HN7TS9H03GIJOA length=47 xy=2554_1928 region=3 run=R_2012_05_17_17_06_35_
ATTCACACAAAGCATCCAGCTTCTCACGTAGAGCCCGCACCGCCGTC
>HN7TS9H03HENQ6 length=45 xy=2920_1072 region=3 run=R_2012_05_17_17_06_35_
GTATATGCAAAGCCCAAATACTCTGACTATGCAAATCCAAAACCC
>HN7TS9H03FX8AU length=82 xy=2323_0244 region=3 run=R_2012_05_17_17_06_35_
ACTGACTCTACAGCCAGATAGGCAGATATAAGCCTGTGCAGCTAGATATAGCACAAACTGACTGTACAGCCAGATAGGCAGA
>HN7TS9H03HDFCR length=63 xy=2906_0873 region=3 run=R_2012_05_17_17_06_35_
AGCCCTCTAGCTTGTCCACGCCACGCCACTCTAGCTCACCACTCCACGCTGTCTAGCTCACCA
>HN7TS9H03GLPG9 length=82 xy=2590_1963 region=3 run=R_2012_05_17_17_06_35_
AGACGGCTGGCTGGCGAGCTAGATGGCTGGCTGACTGGCGAGCTAGGACAGCTGGCTGGTGAGCTAGGATGGCTGGCTGGCT
>HN7TS9H03G53M8 length=29 xy=2822_3170 region=3 run=R_2012_05_17_17_06_35_
CTGGCTGGCTAGCTAGCTGGCTGGCTGGC
>HN7TS9H03GG1WG length=70 xy=2537_1870 region=3 run=R_2012_05_17_17_06_35_
AGCCAGCCAGACGTCTAGCTAGCCAGCCAGCCATCTAGCTAGCCAGCCAGCCAGCCAGCCAGCCAGCCAG
>HN7TS9H03F7MKX length=72 xy=2430_0383 region=3 run=R_2012_05_17_17_06_35_
CCCTAGGCACTACATGTTTCCTAGCACCTTTACTTCACCTTCTCTAGGCACTACATGCTTCCTAGCACCTTT
>HN7TS9H03HAABZ length=192 xy=2870_1853 region=3 run=R_2012_05_17_17_06_35_
AGTTTGTGCTATATCTAGCTGCACAGGCTTATATCTGCCTATCTGGCTGTACAGTCAGTTTGTGCTATATCTAGCTGACACAGGCTTAGTATCTGCCTATCTGGCTGTACAGTCAGTTTGTGCTATATCTAGCTGCACAGGTCTTATATCTGCCTATCTGGCTGTACAGTTCAGTTTGTGCTATATCTAGCT
>HN7TS9H03GRQR4 length=87 xy=2659_0962 region=3 run=R_2012_05_17_17_06_35_
ATATCTAGCTGCACAGGCTTATATCTGCCTATCTGGCTGTACAGTCAGTTTGTGCTATATCTAGCTGCACAGGCTTATATCTGCCTA
>HN7TS9H03FR9PB length=86 xy=2255_0653 region=3 run=R_2012_05_17_17_06_35_
GGATTGGAATGCTGGAATAGAATGGGATGTGGGAATTGAATGTGGGAATGGGAGTGGGAATGGAATGTAAGAATTGGAATGGGTGT
>HN7TS9H03FMLGT length=137 xy=2190_2203 region=3 run=R_2012_05_17_17_06_35_
TGCTGCACAGGGTTATATCTGCCTATCTGGCTGTACAGTCAGTTGTGCTATATCTAGCTGCACAGGCTTATATCTGCCTATCGTGGCTGTACAGTCAGTTGTGGCTATATCTAGCTGCACAGGTCTTATATCTGCCT
>HN7TS9H03FQYDO length=77 xy=2240_0762 region=3 run=R_2012_05_17_17_06_35_
AAAGATTCTTACCGACTGCTGGGCGAAGGAAGACAGTGACAGCGACTGCAATAGCATGCATTGACAAACAGCAATAG
>HN7TS9H03FJ9VW length=118 xy=2164_0378 region=3 run=R_2012_05_17_17_06_35_
AGATATAAGCCTGTGCAGCTAGATATAGCACAAACTGACTGTACAGCCAGATAGGCAGATATAAGCCTGTACAGCTAGATATAGCACAAACTGACTGTACAGCCAGATAGGCGAGATA
>HN7TS9H03HG8TT length=232 xy=2949_2911 region=3 run=R_2012_05_17_17_06_35_
AGTGCTGCAAAACTCGTGTTTGATCAAAAGAGCATGTGGTTAAAATGGTTATTTACTATACAAGCAAGCAGAAAAAGGAGCGTTACGCATCTATCTGTACTCACTTCAGCTTGAAGTCATCAGCAGCCAGTCTGGCGTTGTCGATCTGCAGCACAATGCGGGCGTTGTCGATGGTTGCAACGCTGATCTGGAACAGTGGAGAAAGCAGAGAAATTGTAAATTCCCTACGACC
>HN7TS9H03G6FE2 length=60 xy=2826_2044 region=3 run=R_2012_05_17_17_06_35_
GAAAAGGCTTAAGATTTCTGTTTTGGAGAATCACATTTGTTGGGAGCAAATCTGGGAAAC
>HN7TS9H03G3VYU length=31 xy=2797_2308 region=3 run=R_2012_05_17_17_06_35_
AGATATAAGCCTGTGCAGCTAGATATAGCAC
>HN7TS9H03FWCLI length=48 xy=2301_2612 region=3 run=R_2012_05_17_17_06_35_
TCTAGCTAGCCAGGCAGCCATCTAGCTAGCCAGCCAGCCGTCTAGCTA
>HN7TS9H03F4WRM length=57 xy=2399_0592 region=3 run=R_2012_05_17_17_06_35_
CTCCGGCGCTTTCAAAATAGAAAAGTCCTCGTGGTGGTGGGAGGGCGAGCAGGGAGG
>HN7TS9H03GXCPR length=177 xy=2723_0525 region=3 run=R_2012_05_17_17_06_35_
GGGCCAACTGCTACTCCAAGGCACGAGCGGCTAACGTCGCGCTTCGTGACCCGAGGGTCGGCAGGTGGTGAAAGGTGACATGCGCCTGCACTGAGTGGCTCCTAATGCCACCACGACAGACAGACTTGTTTGCTTGCATCTCCTTCTGGTGGGGGCCCCGTTGGGGGCCACATGCGC
>HN7TS9H03GI6MS length=37 xy=2561_3010 region=3 run=R_2012_05_17_17_06_35_
ATTAGGTTCAGTATACAGCTTACTCAAAGTGAGCAAG
>HN7TS9H03GKWQK length=258 xy=2581_1578 region=3 run=R_2012_05_17_17_06_35_
TGAAACTACCTTTAAAATTATCCTCGCTGGGCTGACACGGTGGTTCTACAGGCTACACAGCATTATTGTAAAAGCGCAGCTACGCAGTCATTTTTACAAATGGTGTGATGGACATAGAACTGGTAATGAAGCGCAGGAAGCTCACCAATTCTATGCTGTAGACACTGTACGCAAGGTGTGTTACAACCTATGTCCTTACACGATTGTGAAAATGATTTGCTCGATGCAGATGAGCGACGACGTGAGGTTGGAAGGCGG
>HN7TS9H03GRWIT length=184 xy=2661_0211 region=3 run=R_2012_05_17_17_06_35_
ATCTAGCTGTACAGGCTTATATCTGCCTATCTGGCTGTAGAGCCAGTTTGTGCTATATCTAGCTGTACAGCTTATATCTGCCTATCTGGCTGTACAGTCAGTTTGTGCTATATCTAGCTGTACAGGCTTAATATCTGCCGTATCTGGCTGTAAGACGTCTAGTTTGTGCTATATCTAGCTGTAC
>HN7TS9H03G444T length=41 xy=2811_3499 region=3 run=R_2012_05_17_17_06_35_
TGAGAGTGCTGGTGAATTGAGACAGTGGATGGTAGAGTGGA
>HN7TS9H03HEKZG length=237 xy=2919_1578 region=3 run=R_2012_05_17_17_06_35_
AGAAACAGATGAGTTTTCAGGGTTTTCTTAAAGCAAAGGAAGTTACTTAGAGACCTGAGTGACAGAGAGAGTTTGTTCCACTCAGTTGGAGCACAAACTTCGAATGATCTGCCACCATACTTCTGGAGCTTAAAGCTAGGCTGAAAAAGTTTAAAGCCATTCATATTGCTGCACAGGGAGGTTTCTACAGAGAATCTTGAAGTGGAGATTTAGCCTCCCTAAGTAAGAGGAAGTGTT
>HN7TS9H03G8TPZ length=263 xy=2853_3301 region=3 run=R_2012_05_17_17_06_35_
CTGTACAGGCTTATATCTGCCTATCTGGCTGTACAGTCAGTTTGTGCTATATCTAGCTGTACAGGCGTTATATCTGCCTATCTAGGCTGTACAGGTCAGTTTGTGCTATATCTAGCTGTACAGGCTTATATCTGCCTATCTGGCTGTACAGGTCAGTTTGTGCTATATCTAGCTGTACAGGCTTATATCTGCCTATCTGGCTGTACAGGTCAGTTTGTGCTATATCTAGCTGTACAGGCTTATATCTGCCTATCTGGCTGTAC
>HN7TS9H03GOKEM length=192 xy=2623_0188 region=3 run=R_2012_05_17_17_06_35_
AGGATTTTGACTTACTCAGGTCCTGGAAGAGTGCGTCTAGTGCGGCCACGTCCGGACAGGTCCAGACAGGTGTGGGCCTTGTCTTGGGGCCTTTGCTGGGGCCGGCGCTGCCTGCCGGACTGCGGTCGGTGGTGTCCATTTATGCTGGCTGCTTGTTGCAGGGCTGGGCCCTGTATGTCGATTCACGTGGGT
>HN7TS9H03HE9JG length=103 xy=2927_0634 region=3 run=R_2012_05_17_17_06_35_
AAGCTGTTCTGAGTTACCTCTGCCTCAGGGAATGCTGAGGGTAATGCAATTTTCTCTGTAGAAACTCAAGGGTCCTGAGTCCACCTTAGTTCATACCTGACCC
>HN7TS9H03G3HYV length=42 xy=2793_0549 region=3 run=R_2012_05_17_17_06_35_
ATGCTCGTGCCACAAAACAGCTATCGAGGGACGCGTGCGCAG
>HN7TS9H03GZA4O length=41 xy=2745_1670 region=3 run=R_2012_05_17_17_06_35_
GCTTGCCAGCCAGCCAGCCGTCTAGCTCACAGGCCAGCCAG
>HN7TS9H03GONZN length=65 xy=2624_0737 region=3 run=R_2012_05_17_17_06_35_
AGCTGCACAGGCTTATAGCTGCCTATCTGGCTGTACAGTCAGTTTGTGCTATATCTAGCTGCACA
>HN7TS9H03FID5F length=85 xy=2142_2705 region=3 run=R_2012_05_17_17_06_35_
AGCCAGTTTGTGCTATATCTAGCTGTGCAGGCTTATATCTGCCTATCTGGCTGTACAGCCAGTTTGTGCTATATCTAGCTGTGCA
>HN7TS9H03GEAZ2 length=73 xy=2506_0672 region=3 run=R_2012_05_17_17_06_35_
CTTAAGCCTTTTCTGGCATTATGAAGCAAACTTTAACCCATTCCACCACAAATTGAAAGCAATGGTGGCGTTG
>HN7TS9H03GXF9J length=35 xy=2724_1029 region=3 run=R_2012_05_17_17_06_35_
CTAGCTGTCTAGCTAACAAGCCAGCCAGCCATCTG
>HN7TS9H03GYP4R length=44 xy=2738_3129 region=3 run=R_2012_05_17_17_06_35_
GGTACTGATGAGGGTAGTGAGTGGGTGGGAGGGTGGGCGGAGGA
>HN7TS9H03GLIWF length=66 xy=2588_1629 region=3 run=R_2012_05_17_17_06_35_
GATACCGTGCCAACAGTCACAGACGGGAGATACCGTGCCAACACAGTCGACAGACGGAGATACCGT
>HN7TS9H03GH2Z0 length=45 xy=2549_0798 region=3 run=R_2012_05_17_17_06_35_
TCCATATCATTACATTTCCGTTGGAACGTGCACCAGCATCCCACA
>HN7TS9H03GL14I length=138 xy=2594_1968 region=3 run=R_2012_05_17_17_06_35_
AGCTAGCCAGCCATCTAGCTAGCCAGCCAGCCAGCCATCTAGCCAGCCAGCCAGCCAGCCAGTCTAGCTACCAGCCAGCTCGTCTATCTAGCCAGCCAGCCAGCCATCGTACGCTACGCCAGCCAGCCAGCCGTCTAG
>HN7TS9H03GRKBK length=295 xy=2657_0782 region=3 run=R_2012_05_17_17_06_35_
GATAGGCAGATATAAGCCTGTGCAGCTAGATATAGCACAAACTGACTGTACAGCCAGATAGGCAGATATAAGCCTGTGCAGCTAGATATAGCGACAAACTGATGTACAGCCAGATAGGCAGATATAAGCCTGTGCAGCTAGATATAGCACAAACTGACTGTACAGCCAGATAGGCAGATATAAGCCTGTGCAGCTAGATATAGCACAAACTGACTGTCAGCCAGATAGGCAGATATAAGCCTGTGCAGCTAGATATAGCACAAAACTGCTGTACAGCCAGATAGGCAGATATAAG
>HN7TS9H03FR8FJ length=29 xy=2254_3101 region=3 run=R_2012_05_17_17_06_35_
AATAGTCTTTTGTGTATTTCTTCCTTTGG
>HN7TS9H03FKEBU length=62 xy=2165_2040 region=3 run=R_2012_05_17_17_06_35_
ATTTGTGTGTATATATGCACATAAATAATTATTTGTGTGTATATATGAAAACGATAATATTG
>HN7TS9H03FW275 length=49 xy=2310_0259 region=3 run=R_2012_05_17_17_06_35_
CATGCTGCATCTTTGCATCTTGGGGTGATCATGCTGCAGTCTTTGGCGA
>HN7TS9H03F8JX1 length=65 xy=2440_2663 region=3 run=R_2012_05_17_17_06_35_
GCACTTTAATGAATGGTACAAAATGAATTAAAGTGTAACAAAAATATATTATATGCGGGGAGTAA
>HN7TS9H03GF5FO length=76 xy=2527_0754 region=3 run=R_2012_05_17_17_06_35_
GCAGATATAAGCCTGTGCAGCTAGATATAGCACAAACTGACTGTACAGCCAGATAGGCAGATATAAGCCTGTAGCA
>HN7TS9H03F1JL8 length=77 xy=2360_3326 region=3 run=R_2012_05_17_17_06_35_
TTCTCCATAGTGGAGAGCAGGAGGAGTGACTACAATGTGTTACTTCTCCATAGTGGAGAGCAGGAGGAGTGAATACA
>HN7TS9H03GOFZ0 length=298 xy=2621_2670 region=3 run=R_2012_05_17_17_06_35_
ATCGAATAGCACGTTCCTCTGTGCGTTGATCTCTAGCATGCTGTCAAAAACACTCCAGACGATCAGAGAGTGGGTCACCGCCAAGGCTCTTCCAAACTTTATACCCACTCTCAATAGTCCGCTCCTCAGAAGATTGTAGTGGCCCGACGGAGTGCTCTGTCGGAGTCTCAGGTCGAAAGGACCGAGCAGCATGTAGCCTCTGTTGTATTCTAGATGCGTGAGTGCCACCGCCAAACTCACGAGCGCTTTTGCCGGTTGATGGCCATGAGTTCCATGTACTTGCGGATTATGTTTGGGA
>HN7TS9H03F5KVS length=65 xy=2406_3174 region=3 run=R_2012_05_17_17_06_35_
AGCTACAGCTCGCAGCGGTGCACGGATTTACTTCATCTTGGTCTCAAAAGAACGGCGAGGTTCGG
>HN7TS9H03G4ATZ length=49 xy=2802_1093 region=3 run=R_2012_05_17_17_06_35_
GCCCTCACCAAAACCGTAGCTTCCACACTGCCGACCGGCCCTACCATTT
>HN7TS9H03GEMG3 length=144 xy=2509_3253 region=3 run=R_2012_05_17_17_06_35_
GGTAATGCACCAATGCAATGGCCTGGTAGCATCAAATGACAGCACCTCCGGTAAGTAGCACAAACTAGCAATGGCGTGGTAGGCATCAGATGACAGCACCGTGGTAAGTAGCACAATAGCAATGGCTGGTAGCATCAGATGACA
>HN7TS9H03FS2UK length=54 xy=2264_1562 region=3 run=R_2012_05_17_17_06_35_
TCTGCAGAATGCAAATATTCGATTTTTGATAAGGAGCGCCTAGCTATCTGGGAA
>HN7TS9H03GKJFQ length=668 xy=2577_0724 region=3 run=R_2012_05_17_17_06_35_
CTTTGACTGGGGTGAGTGAACACGAAAAATTACCGAAAGAACAAAAAGACAGAGCTGGAAATTAAGGTTGTACTGGGACAAGCAAGTAAGTACTGCTATGTTAGAGGTCAGGAAAACTCCATGGCCAGAGAGGGTGCTTCTGTAAATATATTTTGTGGTGAATATATCCTCCAAAAAAGACAAACACATATGTTTTGAAAAAATACTTATTTGTGGTGTTTTGATTTACAATTTTTACATCAATCCAAAGTTTGAGAGTCAGAATGTATTTCCTTGCACGTAAACATCCATTTGCATTTAAGTGTGCCAAATATTTGTACTGAAAAACTCCACCTTCTGGTGGTTCAAACATTGTAGCAAGCACGGAGAGTTTGAGTCAAAGGTTGTTTTCAAGGAAACACAGAAGAATAGGGATAAGGTATGCTTTGAGCAGCCAAGTCTGGGTGTTTGTTAAGCTTGTGTGCCACACATATGTTACAGTATTTCATGTTCTGATTTTTCGTTTTTGTCTTTGTTTGTTTTGTTAGAAGTTGCTTTATGTGTGCACCATCTGCGAACGGGTTTGGATCGTAAAAACTGCTATGGGCTGCCTTAACGAAATGTGCCAAGCAGCACAGGCTGCAATGGCCTAAAAAGCACCCAATCCCTGTTCAGCTGTATCGTGGCGT
>HN7TS9H03HEBBK length=163 xy=2916_1342 region=3 run=R_2012_05_17_17_06_35_
AATTAGCATTTCAACAGCAGCCGCATTTCTGTCACTCACTTCGCGCAGCGTTAAGGCCGGCGTTAAGGAGGGAAACTTGATTGCCGGGAAATGCTAAATAGAGCTGGGATTCCTCTATTAGCATTTTTATCCCGCATATCTCGCGCGCCTAGCATCGCAAGGC
>HN7TS9H03G62JI length=69 xy=2833_3340 region=3 run=R_2012_05_17_17_06_35_
ATATAAGCCTGTACAGCTAGATATAGCACAAACTGACTCTACAGCCAGATAGGCAGATATAAGCCTGTA
>HN7TS9H03HCHKE length=32 xy=2895_2140 region=3 run=R_2012_05_17_17_06_35_
ACATTCGTTATTGGGCATTGCTCTTGGGACGT
>HN7TS9H03FO2FE length=176 xy=2218_2808 region=3 run=R_2012_05_17_17_06_35_
TATAGCACAAACTGACTGTACAGCCAGATAGGCAGATATAAGCCTGTGCAGCTAGATATAGCACAACGTGACTGTACAGCCAGAGTAGGCAGAGTATAAGCCTGTGCAGCTAGATATAGCACAACGTGACTGTACAGCCAGATAGGCAGAGTATAAGCCTGTGCAGCTAGATANAG
>HN7TS9H03FX946 length=70 xy=2323_2632 region=3 run=R_2012_05_17_17_06_35_
GAAAAAGGGCATTCTGCTCAGGAAGTACTTGTAAATAATAATCGCACTTGGATTTGAGAGTAAGGAAAAC
>HN7TS9H03GNE9U length=118 xy=2610_0128 region=3 run=R_2012_05_17_17_06_35_
AATCTTATGCTTATCTATGCAAAACTTGGTAAACTTGCTCAAACAATTCCTCTGCACGTTGCCAAAGTGTCACAAAATGTCGCCATAAGGATATCAAGGTTGGCACAGTGCAGAATCC
>HN7TS9H03FQJD3 length=88 xy=2235_1817 region=3 run=R_2012_05_17_17_06_35_
GAACATATTTCAACACAGTGTCATCGCTAATAACTAATTCTAAATCATTTCTGGAAGAAGGTGGTGCATTAGGCATACTCATTGGCCT
>HN7TS9H03G5F37 length=70 xy=2815_1349 region=3 run=R_2012_05_17_17_06_35_
AACCACACATGGGTGGTACCGACATTGTCGTAGGGAGTAGGGCTATGCTGGGTGACGGGTCCCTGTGTCG
>HN7TS9H03G5COM length=105 xy=2814_0996 region=3 run=R_2012_05_17_17_06_35_
CATTTACCTCTGTGTTTTGTACAAATAAAGAAACTAGCACCTTTGGCAACTGTTTGTTGGATAGCGCAGAGGGTAAAACACCAGCACTATCATCCCGACAGACAC
>HN7TS9H03G6FD4 length=90 xy=2826_2010 region=3 run=R_2012_05_17_17_06_35_
GTACAGCTAGATATAGCACAAACTGACTGTACAGCCAGATAGGCAGACATAAGCCTGTAGCAGCTAGATATAGACACAAACTGACTGTAC
>HN7TS9H03G8LK2 length=79 xy=2851_0948 region=3 run=R_2012_05_17_17_06_35_
GCTTATTTATATCTGCCTATCTGACTGTACAGTCAGTTTGTGCTATATCTAGCTGCACAGGCTTATATCTGCCTATCTG
>HN7TS9H03HD5L8 length=120 xy=2914_2142 region=3 run=R_2012_05_17_17_06_35_
GTGTATGGTGATTATTTGCCTTGGTAAAATAAACAAAAACATATTTGAAGCAAAGAAGTGGGTTTAGATAACTTCCTTGAACTCTTGAGTTTAATGTGCATAAAATTTAAACTGGGAGGG
>HN7TS9H03FJ46J length=53 xy=2162_2473 region=3 run=R_2012_05_17_17_06_35_
ATTAATTAGCGGGTGCCAGACATACGGTTTCCTACTCGCCGGTCGGTAGTGGT
>HN7TS9H03F56JF length=40 xy=2413_2569 region=3 run=R_2012_05_17_17_06_35_
TGGAAGAGAGTGGGTGCCTGCTGGGCTTCATTCAGCAGGT
>HN7TS9H03G4WLU length=317 xy=2809_0640 region=3 run=R_2012_05_17_17_06_35_
AAGAGCCACAAAGCGTTAAGCTGACCAGACAAGGCACTACAAACGAAAGAAAAGTACACCTTTGCTGCCAAAAATTACAAAGCAGCAATCATGCTTGCCAAGAAATCATATTATGACACCTGCATCCGCAATTTCAGATTCATGCCTTGCAAAGCACTATTGAGAAACAGAACTCAATTATCAACCCCAATGCCAATCTCTCCCACTCCAAGGGCCGTCGCCCTTAACTGTACCCACTAACACCAACTGAGACAACTAGCTCCTCAACCAATCCCACTTCACTTCTCCCACATCACAGAAACTGAAGTCCTTCATAT
>HN7TS9H03F1AW3 length=487 xy=2358_0245 region=3 run=R_2012_05_17_17_06_35_
TTGTATATTTTGCTGCATTGCTGCCACAGGTAGCAGGTTGACGGAATAGCACCTGTAGGTCAGATGACAGCAATCCAGGCACAATACAAATGTCAACTAACATAGCATAACGTTTATGGATGGCTTTGAGTTAATGGTGTGAAATTATATGGGCCGGGTGGAGTAAAGTGGACAGTGGCATGTACAGTAACCGACAGTGAAGTGGACGGTGTTTGCTGTAACTAACAGGTGATGAGCAGCTGGTGGGACATTTTTAATGAGACATATGTGGCTGAACTGAATATTGCAAAAGGACAGGAAGTCTAGGATGGCTAAACACTTCCCGCTCCACTCTAATCTGTTGCAAACATATCCACACATGGTTCAGTGCAGCCAGCGCTGCTCTTCAATTTGACAATAGTAGCAGATACTGTACTTTAAAGACAAATGCATAATATGCTGACCATATAAATATGCACTTTGTATAGCACTGATTGCTAACACCATG
>HN7TS9H03GUEAC length=112 xy=2689_1858 region=3 run=R_2012_05_17_17_06_35_
AGGCTTATATCTGCCTATCTGGCTGTACAGTCAGTTTGTGCTATATCTAGCTGCACGAGGCTTAGTATCTGCCTAGTCTGGCTGGTACAGGTCAGTTTGTGCTATATCTAGC
>HN7TS9H03GWRDC length=136 xy=2716_1534 region=3 run=R_2012_05_17_17_06_35_
ATCAGCCGACAAAGCCTGAAGCTCACCAATTCTGCGAGCTGAAGTGATTGCTAACAAAAGATAGTTTTCCAAGAAACTAACTGCAAATCAACAGAATGCATGGGTTCAAAAGGAGGCCCTTGCAGAACAGATAGCA
>HN7TS9H03F37TB length=89 xy=2391_1021 region=3 run=R_2012_05_17_17_06_35_
AGCTAACCAGCAAGCCGTCCATCTAGCTAACCAGCCAGCAAGCCATCTAGCTAACCAGCCAGCCAGCCGTCTAGCTAGCCAGCCAGGCC
>HN7TS9H03HCEJ3 length=56 xy=2894_2337 region=3 run=R_2012_05_17_17_06_35_
TCTGTACAGGCTTATATCTGCCTATCTGGCTGTACAGTCAGTTTGTGCTATATCTA
>HN7TS9H03FL7I3 length=144 xy=2186_0525 region=3 run=R_2012_05_17_17_06_35_
ACGGTTCACGCGAGCACTCGCATTGCCTGTCTGTGCCTGCTGTCTCCTTTTTCCCTTTCTGGGTAAAACAAATTACTTGCTCACTTGGAGTAAGCTGTACATTTATCCTGCGAACTGCACATTGTTCTTTTTGGGTAACTAAAA
>HN7TS9H03GR0OL length=471 xy=2662_1507 region=3 run=R_2012_05_17_17_06_35_
ATGATGAACTGGATTGCTCTCTAATCTTGCCAGAGATGTCAGCTACTATTAAAACCAATTTTAGAGGCTATAAGCAAAATGCCATCTGTTTGCTTTTATTGCCCAGGATGGAATCATGGCGGTTGCAGAAACTAACTGTGTAGAGTTTGTGAATCTAAATCTTCTTTACAAGTTAATTAGTATACTGAGTTATGTTTTCTAGCAGAAATGCAGTCGGGTTGTCTCTCGATATTTTATTCTACTGATTCACAACCTTTAAAGCCCTTCTTAGTTCAAATGAGTCAGCATTTCTTTGTAAGGAGAAATATTTGAACAGCTATGCTATGTGCAATCCTGACCACACTAACCATGATATGCCATTTTACATATTAAGTAAGAACTGTCTATGAACTATAAGCTGCATCCTTTAGCACAATTAAAGCAACATTGGTCGCAATATCTGTCTACTAAAGTGGGTATATAACGCAAACT
>HN7TS9H03F0KZ1 length=32 xy=2349_3519 region=3 run=R_2012_05_17_17_06_35_
GCAAGATTTACACTATATACGTCACAACATCT
>HN7TS9H03GBFIR length=62 xy=2473_1729 region=3 run=R_2012_05_17_17_06_35_
GCTATATCTAGCTGCACAGGCTTATATCTGCCTATCTGGCTGTACAGTCAGTTTGTGCTATA
>HN7TS9H03G3TRL length=31 xy=2796_3551 region=3 run=R_2012_05_17_17_06_35_
GCAGCACCTTCTCCACCAGCCTGCTCCACCT
>HN7TS9H03FJXPZ length=156 xy=2160_0997 region=3 run=R_2012_05_17_17_06_35_
ATAGTGATTCCGGTGTATGATAATACTACCACTGCTGACTCGCTCTTCCGATAGAGATTCCAGAGTATGATAATACTACCACTGCTGACTCTCTCTTCCGATAGAGATTCCGAGAGTATGATAATACCTACCACTGGCTGACTCTCTTGTCTAGAT
>HN7TS9H03HCP4F length=98 xy=2898_0941 region=3 run=R_2012_05_17_17_06_35_
AACCTAAGAATACACACAGAATAGCCCAGAGACACCGACAGAACACACGCAGGATACTACTAGACACACTCCAGAATACGCACAGAATAGCACAGAGA
>HN7TS9H03HF5FV length=40 xy=2937_1017 region=3 run=R_2012_05_17_17_06_35_
GACATCAGCTTTATGACCACGCATACTGTCCAGTATGCGT
>HN7TS9H03G17V1 length=280 xy=2778_2271 region=3 run=R_2012_05_17_17_06_35_
GGTTTAACAGAAAATCACAGCAGATTGGGCTAGGCAATCTTACACCGCTGCCACCGGTAGTATGTGGCGGGCGGTTAGGCAAAGAATATAAGGTAGCGTACTTTCCCGCCAGGCATAAGAACAAAATAAACACGTGCAAGTTCAGCGCTTGGGGCCGTGGACTCCAGGGCGCACCAAGATAACTGCACCAAAAAGGGAATTCGTTTAGCCTTTAGGTAGCCTACAACCTGAACACCAATACTTTGCTTAAAAGAATAGACTTGAGACGGATCTGCTGTGA
>HN7TS9H03FXKG3 length=86 xy=2315_2133 region=3 run=R_2012_05_17_17_06_35_
GCTGGCAAGATATATGGCTGGCTGGCGAGTTAGATGGCTGGCTAGCTAGATGGCTGGCTAGCTAGACTGCTGGCTGGCTAGCTAGA
>HN7TS9H03FZ1N3 length=32 xy=2343_3041 region=3 run=R_2012_05_17_17_06_35_
AAAGGTGCTGTCACGAAAGTGCTGCAGGCAGC
>HN7TS9H03GM07K length=83 xy=2605_2382 region=3 run=R_2012_05_17_17_06_35_
GTCGGCATCGGGACTGGCCTGTAGTGTTACCAATATGTGGTCCCTAAGGAGCTCAAGTCTTGAGTAGGCATGGGACTGGCCTG
>HN7TS9H03GL8FZ length=86 xy=2596_1965 region=3 run=R_2012_05_17_17_06_35_
CTGCACAGGCTTATATCTGCCTATCTGGCTGTACAGTCAGTTTGTGCTATATCTAGCTGCACAGGCTTATATCTGCCTATCTGGCT
>HN7TS9H03GADHV length=66 xy=2461_1601 region=3 run=R_2012_05_17_17_06_35_
AACAAATCCTGCCTTATACTGACAAACTGCAAACAAATCTCGGAACGATGTAGGGCTGATGTCGAT
>HN7TS9H03FUZNL length=58 xy=2286_0623 region=3 run=R_2012_05_17_17_06_35_
CTGGCTAGCTTGATGGCTGGCTGGCTGGCTGGCTGGCTAGCTAGATGGCTAGCTGGCT
>HN7TS9H03GA83Q length=46 xy=2471_1604 region=3 run=R_2012_05_17_17_06_35_
CTGGTGAGCTAGATGGCTGGCTTGTAAGCTAGACGGCTGGCTGGAA
>HN7TS9H03GRY7J length=41 xy=2661_3693 region=3 run=R_2012_05_17_17_06_35_
ATCTGGCTGTACAGTCAGTTTGTGCTATATCTAGCTGTACA
>HN7TS9H03F4LCW length=131 xy=2395_2190 region=3 run=R_2012_05_17_17_06_35_
TGTGCTATATCTAGCTGCACAGGCTTATATCTGCCTATCTGGCTGTACAGTCAGTTTGTGCTATATCTAGCTGCACAGGCTTATATCTGCCTAGTCTGGCTGTACAGTCAGTTTGTGCTATATCTAGCTGC
>HN7TS9H03FTBXW length=399 xy=2267_1058 region=3 run=R_2012_05_17_17_06_35_
GATATCGTTTACGTATATTTATTTTACCAAAGTGTAAAACACAGTAAATACACCACACTTACTTTTGAGATGAAATGCAATTTAAGGAAAACGCCACAATGGCTAAACAAACCGTACTTAATGAATACAGCCTTCATCGGTTTATACATATTTCTTCAATCGACCTTATAGATTAGCGATAGATAAAGTACCTAATCTCTACTATGATTCCGTGCCGGGAAAAGATAAACAATGCCTACGGAATCCTAAAAGCGATAGCACCTGGATAGCGCTAGCAGCTTCCCTGTGGCATGAGTTTGGTTGTAACCAGGTTGCTTTTGCACACTAGCACAGCGTCACTACTGCCACGTTTGACAGATAGTGAAACCACCAAGTTGTAGTTGTTACAAGCCAGGCCCC
>HN7TS9H03FS8G3 length=194 xy=2266_0661 region=3 run=R_2012_05_17_17_06_35_
AAACCAAGGGCAGAAGTCTTAATGAAGCCACCATATTGCCCTTCCTACTCAGGACGTACTGAATTACTTTCTTAAAGACACCTCGTGTTTCCCTTTAACGGTACGATCAGTCCTCGCACATGCCAATTCCTGCCTCAAAAGTAGATGTTTCTTTGATTCGAGGAGGCCTTGCAGAGGCGCGAGCTAACACAACC
>HN7TS9H03GBMHH length=306 xy=2475_2563 region=3 run=R_2012_05_17_17_06_35_
CACGCAAGTAGAATAAATAGTATCCTTACATGATTCAGTTTACTGAAAGGCAGTTTCAGGGAATACATTAACTGTACATGAAATCTCAATGCAGTAGAATTAATATCAGATACTCATACAGTACATACATGAATAGCCTCGAGTTACTAGGTCAGCATAAAGAAATATAAAGTGATTTTCTTAAGTTGTAATTTGTTTATTAGTTTTTGAGCAAGTAATCCTTAACTGGTTAAAGCATAGATATTTATCTTTTCCATCAACTTGAAGTTAATCTCATCTGAATCCACTAGGATCAAGACAATCTAA
>HN7TS9H03GBL8O length=91 xy=2475_2246 region=3 run=R_2012_05_17_17_06_35_
AGGCAGATATAAGCCTGTGCAGCTAGATATAGCACAAACTGACTGTACAGCCAGATAGGCAGATATAAGCCTGTGCAGCTAGATATAGCAC
>HN7TS9H03FZDER length=129 xy=2336_0273 region=3 run=R_2012_05_17_17_06_35_
CTTAAGACTTCTTCTCAATTGTAACACTGGTTGTACAGTCCTTAGATGTATAGGAAGGCATTCTAGAGCATGGTGTACCAGGAATAACTGCTTCTTAAGACTTCTTCTCAATTGTAACACTGGTTGTAC
>HN7TS9H03G29YU length=84 xy=2790_2468 region=3 run=R_2012_05_17_17_06_35_
AGTTTGTGCTATATCTAGCTGTACAGGCTTATATCTGCCTATCTGGCTGTACAGTCAGTTTGTGCTATATCTAGCTGTACAGGC
>HN7TS9H03GLQ8D length=34 xy=2591_0139 region=3 run=R_2012_05_17_17_06_35_
GGCAGATATAAGCCTGTACAGCTAGATATAGCAC
>HN7TS9H03GRJJZ length=48 xy=2656_3885 region=3 run=R_2012_05_17_17_06_35_
ACAGTCAGTTTGTTGCTATATCTAGCTGCACAGGCTTATATCTGCCTA
>HN7TS9H03FKF8E length=99 xy=2166_0412 region=3 run=R_2012_05_17_17_06_35_
CTGATGTGAAGTAAGATTGGATTTACGACTAAAGTATTTCTGACATTCAGAGCATTGATACAGTTTTTGTCCTGTGTGTGTTCTCCTATGTGAAGTAAG
>HN7TS9H03F1YNO length=175 xy=2365_2338 region=3 run=R_2012_05_17_17_06_35_
AGCTGTACAGGCTTATATCTGCCTATCTGGCTGTACAGTCAGTTTGTGCTATATCTAGCTGCACAGGCTTATATCTGCCTATCTGGCTGTACAGTCAGTTTGTGCTATATCTAGCTGCACGAGGTCTTATATCTGCCTATCTGGCTGTACAGTCAGTTTGTGCTATATCTAGCTG
>HN7TS9H03G3RLG length=71 xy=2796_0738 region=3 run=R_2012_05_17_17_06_35_
CAGATATAAGCCTGTACAGCTAGATATAGCACAAACTGACTGTACAGCCAGATAGGCAGATATAAGCCTGT
>HN7TS9H03F1UNQ length=132 xy=2364_1252 region=3 run=R_2012_05_17_17_06_35_
TAGAAGAGTCTTCTGCTTACCAGTGCTTAGAAGAGTCTTCTGCTTACCAGTGCTTAGAAGAGTCTTCTGCTCACCAGTGCTTAGAAGAGTCTTCTGCTTACCAGTGCTTAGAAGAGTCTTCTGCTTACCAGT
>HN7TS9H03GZNYU length=29 xy=2749_1924 region=3 run=R_2012_05_17_17_06_35_
GCCAGTGAGCCATCTAGCTAGTCAGCCGT
>HN7TS9H03GT6TZ length=245 xy=2687_0389 region=3 run=R_2012_05_17_17_06_35_
ATCTCAATGTCACCATTACTGTCAATTTGTGGTGGAATGGGTTAAAGTTTGCTTCCTAATGCCAGAAAACATGTTATGAATCCTGTTTTGAAGAATCACATTAGTTGGCAGCGAATCTGGGAAACTGCCTGTCATTGNGTTTTTTTGGCTCTGTGGGCCCAAAATACATGACAGGATTCACCTTCATTATTTTGGTCTTAATATAAGAAATAGTGCAACGTTTTTGTACACCGAGAGCTAAATTA
>HN7TS9H03GT01O length=94 xy=2685_1082 region=3 run=R_2012_05_17_17_06_35_
CTAGACGGCTGGCTAGCTGGTTAGCTAGCCGGCTGGCTGGCTAGCTAGCCAGCTGGCTTGCTAGCCTGCCTGCTGGCTGGCTGGCTAGCTAGCG
>HN7TS9H03G8663 length=89 xy=2858_0285 region=3 run=R_2012_05_17_17_06_35_
TCAAAGTAAAATCAGAATTATCACACGGGCATTTTGCATTGGCAAACAAGTGATCGTATAATTGTTTACTACATGTGGGCAAATCATGG
>HN7TS9H03GBU5L length=101 xy=2478_1511 region=3 run=R_2012_05_17_17_06_35_
CTAGATATAGTACAAACTGACTGTACAGCCAGATAGGCAGATATAAGCCTGTGCAGCTAGATATAGCAACAAACTGCTCTACAGCCAGATAGGCAGATAGT
>HN7TS9H03FS5PS length=414 xy=2265_1182 region=3 run=R_2012_05_17_17_06_35_
CTTTATTGTACAAATGTCTCTCATTAAGTAACACAAATCTGAATGTTAATCGTACACAAATTACTGCAAATATGTCAATTTCTCGTGGGATCATATATGATACTATATATGCCCAAACATTATTTTATTGTTCTCAACCAGCACCATCCATTTCATATTGAACATATTAATGCGCCTATTAAGCAAAACAACAGCTTCCACCACTGACCATGTGTAAATGCACTAGTAAATGGCGGCTATTGCATTATTTCGCGGCTGCCAATTGCGCTCGCAATCTTTCATTTCTCTTTTATTTAAAATATATTATTCTTTGCATTTCATAGTCTTTCCTCTACTTATGTTCTTAACCAAATCTTTTTATTATTAGGAACACGTCTTATTTTCTCAGTATGTTCTATAGAGGCAGACAATATC
>HN7TS9H03FW1AQ length=80 xy=2309_1856 region=3 run=R_2012_05_17_17_06_35_
AGGCAGATATAAGCCTGTAGCAGCTAGATATAGCACAAACTGACTGTACGAGCCAGATAGGCAGATATAAGCCTGTAGCA
>HN7TS9H03F77BE length=69 xy=2436_2680 region=3 run=R_2012_05_17_17_06_35_
CCAGCCAGCCGTCTAGCTAGCCAGCCGTCTAGCTAGCCAGCCAGTCGAGCCATCTAGCTAGTCAGCCGT
>HN7TS9H03FQNPP length=160 xy=2236_3323 region=3 run=R_2012_05_17_17_06_35_
GCAGATATAAGCCTGTGCAGCTAGATATAGCACAACTAGACTGTACAGCCAGATAGGCAGATATAAGCCTGTAGCGAGCGTAGATATACGCAACGAACTACGCGTAGGTACGAGCCANAGTAGCAGATATAGCCTGTGCAGCGTAGATCAGACACAACTG
>HN7TS9H03FQMFR length=49 xy=2236_1669 region=3 run=R_2012_05_17_17_06_35_
GCTGTCTAGCTCACCAGCCAGCTGTCTAGCTCGCCAGCCAGCCAGCCGT
>HN7TS9H03GQ7LP length=87 xy=2653_0683 region=3 run=R_2012_05_17_17_06_35_
GCGGTGAGGTGCCTCGAAGCGGCACCTCACCGCCCGAACACCTAGTGACATTATATTGGGGTGAGGTGCCGCGAAGCGGCACCTCGA
>HN7TS9H03GE71D length=167 xy=2516_2527 region=3 run=R_2012_05_17_17_06_35_
AACAAGCCAGCCAGCCTTCTAGTTATCCAGCCAGCCAGCCGTCTAGCTAGCCAGCCTGCCAGCCTTCTAGATAGCCAGCCAGCCAGCTGTCTAGCTAGCCAGACAGCCAGCTGTCAGTTAGCCAGCCATCCAGCTGTCTAGCTAGCCAGCCAGCCAGCTGTCAGCTA
>HN7TS9H03FKM6F length=99 xy=2168_1221 region=3 run=R_2012_05_17_17_06_35_
CGCCAGCTAGCCAGCCATCTAGCTCGCCAGCCAGCCAGCTGTCTAGCTAGACGGCTGGCTGGCGAGCTAGATGGCTGGCTAGCTGGCGATACGTGGCGT
>HN7TS9H03FQGB6 length=37 xy=2234_1956 region=3 run=R_2012_05_17_17_06_35_
CATTAAGCCAAAATAATGAAGGTGAATTGTGTCATGA
>HN7TS9H03FNM4B length=46 xy=2202_1849 region=3 run=R_2012_05_17_17_06_35_
ATAAGCCTGTACAGCTAGATATAGCACAAACTGACTCTACAGCCAG
>HN7TS9H03G8D4N length=52 xy=2848_3573 region=3 run=R_2012_05_17_17_06_35_
CTGTACAGCTAGATATAGCACAAACTGACTGTACAGCCAGATAGGCAGAGTA
>HN7TS9H03F9Q5W length=85 xy=2454_1330 region=3 run=R_2012_05_17_17_06_35_
GTTTTGCATTTTCAGGGGTTTTTGGGTTTTGCGTTTTTGGGGTTTTGGTTTTGCATTTTCTGAGGTTTTGGGTTTTGCATTTTCA
>HN7TS9H03FODAY length=60 xy=2210_3016 region=3 run=R_2012_05_17_17_06_35_
GGTGAGCTAGATGACTGGCTGGCAAGCTAGATGGCTGGCTGGCTGGCTGGCTAGCTAGAC
>HN7TS9H03GNHIB length=45 xy=2610_3025 region=3 run=R_2012_05_17_17_06_35_
TGGTGTGGCGTGGTAGGTTGCATCTGTGCGCATTGTAGACATCCN
>HN7TS9H03F7XMP length=456 xy=2433_2415 region=3 run=R_2012_05_17_17_06_35_
ACGAACGTCGACGAACGAAGGGGTAGTAAGTGCTTCGTGTAGCCTGGGGTTAAGGTCCTTGAACTCAGCATGCACCATTATGCGTTACATCCATGAGTTGTTCAAGGACCACCAGACGGCAGCAGGAGATCTTTCGGGTGGTCCCCAGAATGCTCTCTCCTATCTGGCATCCGAAGGCTTAGAGCAAGCCTAACAGGCTTTGACATGTGGCCTTGATACGTCCGACGCGGTGGGTCGCGCAATGGCCACTTCGGTATCCATGCGCCGTCATGCATGGATACGTACGTCTCAGTTTGCCACTGACGTACAGTCCAGATTAATGGACATGCCATTTTGACGGCAAACACCTCTTCGGAGAGAGGGCGGATGATGCTCTGGTGAGATTCAGTGCGTCGCACAAGACGGCACGTGAATATTGGCCTGAACCTGCTCCCAAGCGCTTCGCTTTTCAGAAAA
>HN7TS9H03G4ZZN length=165 xy=2810_0929 region=3 run=R_2012_05_17_17_06_35_
TGCTATATCTAGCTGTACAGGCTTATATCTGCCTATCTGGCTGTAGAGTCAGTTGTGCTATATCTAGCTGGTACAGGCTTATATCTGCCTATCTGGCTGTAGAGTCAGTTGTGCTATAGTCTAGCTGGTACAGGCTTATATCTGCCTATCTGGCTGTACGAGTCA
>HN7TS9H03GFL62 length=39 xy=2521_0396 region=3 run=R_2012_05_17_17_06_35_
AGATAGGCAGATATAAGCCAGTGCAGCTAGATATAGCAC
>HN7TS9H03GTQI5 length=44 xy=2681_3839 region=3 run=R_2012_05_17_17_06_35_
AGCTGCACAGGCTTATATCTGCCTATCTGGCTGTACAGTCAGTT
>HN7TS9H03G2WBV length=130 xy=2786_1177 region=3 run=R_2012_05_17_17_06_35_
TTGCGCTATTTCTCTTGACCTTAACGTTAGTTTCTAACCGAAGGTTTTTCCATTGAATTTCCTGGGTTTTGTTAAAATTAAAATTTTTGCATTAATTGTCATTCATCGCACATCCAGCACTTTCCCACCT
>HN7TS9H03GO8WC length=52 xy=2630_3258 region=3 run=R_2012_05_17_17_06_35_
GTATAGAAGAAGGCTAGGTTGATAAAGATTACAGCAGTCGTTGGATTTCCNC
>HN7TS9H03FVYO5 length=61 xy=2297_0983 region=3 run=R_2012_05_17_17_06_35_
CTGGCTGTACAGTCAGTTTGTGCTATATCTAGCTGTACAGGCTTATATCGTGCCGTAGTCT
>HN7TS9H03FZQLX length=99 xy=2340_0995 region=3 run=R_2012_05_17_17_06_35_
CTGACAGTGCAAAACTAAAACCAATGATGGTGCAAAACCCAAAACTAGCTGACTGTGCAAAACCCAAAAACGACGCTGACTGTGACAACAACCAAAACT
>HN7TS9H03GOVHJ length=98 xy=2626_2261 region=3 run=R_2012_05_17_17_06_35_
GCTGTAGAGTCAGTTTGTGCTATATCTAGCTGTACAGGCTTATATCTGCCTATCTGGCTGTAGAGTCAGTTGTGCTATATCTAGCTTAGAGCGTATAT
>HN7TS9H03GADPO length=52 xy=2461_1882 region=3 run=R_2012_05_17_17_06_35_
AAATTCAAAATGAATCCTAATGAGAAATGTCCGCCACCTTTGAGCTAGTCCC
>HN7TS9H03G52TM length=150 xy=2822_2104 region=3 run=R_2012_05_17_17_06_35_
AGCTTGCCAGCCAGCCGTCTAGCTCTACAACCAGCTATCTAGCTCAACAGCCGAGCCGAGCCATATAGCTCGACAGCCAGCCAACATCTAGCTCACCAGCCAGCCAGCCATCTAGCTCACCAGCCAGCCGTCTAGCTTGCCAGCCAGCCG
>HN7TS9H03GUAWY length=57 xy=2688_1584 region=3 run=R_2012_05_17_17_06_35_
GTACAGGCTTATATCTGCCTATCTGGCTGTAGAGTCAGTTTGTGCTATATCTAGCTG
>HN7TS9H03F9QIT length=45 xy=2454_0499 region=3 run=R_2012_05_17_17_06_35_
AGGCTTATATCTGCCTATCTGGCTGTACAGTCAGTTTGTGCTATA
>HN7TS9H03GO2E3 length=47 xy=2628_3053 region=3 run=R_2012_05_17_17_06_35_
CTAGCTAGACGGCTTACTGGCTGGCTAGCTAGATCGCTGGCTAGCTA
>HN7TS9H03FXCSC length=73 xy=2313_0362 region=3 run=R_2012_05_17_17_06_35_
CATTATTACAGCAAAGTAGTGATTTTAAAAATGTATCTTGCATAATGCTCGGGCTGCGGTTCACGACCCGCGG
>HN7TS9H03G4W6O length=154 xy=2809_1390 region=3 run=R_2012_05_17_17_06_35_
TTTCTTATTAAAGAACTATTTATTCTAATTAACAATGCCCTCTACATCAGAGGAGTTGAAGAAGAGGAAGAAGATGAGAGAATAAGAGTGTGGCGGCCTGTATCTTTCAGTGTGGTTGTGGCTGCTACACATATTCAAATCCCGGCCTGGACCA
>HN7TS9H03GYYRT length=140 xy=2741_2039 region=3 run=R_2012_05_17_17_06_35_
GTCCTATAAAGCAGAGACAGACTTCCTTGGACTTGTTAGTACTAGCAATACTGACTACACGTGCACAGGTCCTATAACGCAGGAGACAGACTTCCTTGGACTTGTTAGTACTAGCTATACTGACTACGCTGCACAGGTCC
>HN7TS9H03F5PUS length=55 xy=2408_1426 region=3 run=R_2012_05_17_17_06_35_
CTTATTTGAGATTTTAAGAGAAATCTGATGCGGCAGAAATTATTATTTCTGCCTT
>HN7TS9H03G2TP6 length=491 xy=2785_1900 region=3 run=R_2012_05_17_17_06_35_
CTTTATTGTACAAATGTCTCTCATTAAGTAACACAAATCTGAATGTTAATCGTACACAAATTACTGCAAATATGTCAATTTCTCGTGGGATCATATATGATACTATATATGCCCAAACATTATTTTATTGTTCTCAACCAGCACCATCCATTTCATATTGAACATATTAATGCGCCTATTAAGCAAAAACACAGCTTCCACCACTGACCATGTGTAAATGCACTAGTAAATGGCGGCTATTGCATTATTTCGCGGCTGCCAATTGCGCTCGCAATCTTTCATTTCTCTTTTATTTAAAATATATTATTCTTTGCATTTCATAGTCTTTCCTCTACTTATGTTCTTAACCAAATCTTTTTATTATTAGGAACACGTCTATTTTTCTCAGTATGTTCTATAGAGGCAGACAATATCAATTAACTTTATTGTCCAATTATCCCTCGATGTTTGACAACCCTTTAGTACGAAACACATGCTAAAGCATCTCAAAC
>HN7TS9H03F64MC length=96 xy=2424_1682 region=3 run=R_2012_05_17_17_06_35_
CAAACTGACTGTACAGCCAGATAGGCAGATATAAGCCTGTACAGCTAGATATAGCACAAACTGACTGTACAGCCAGATAGGCAGATATAAGCCTGT
>HN7TS9H03F6LFQ length=84 xy=2418_1396 region=3 run=R_2012_05_17_17_06_35_
ACAGTCAGTTTGTGCTATATCTAGCTGCACAGGCTTATATCTGCCTATCTGGCTGTACAGTCAGTTTGTGCTATATCTAGCTGC
>HN7TS9H03G0DEC length=38 xy=2757_2114 region=3 run=R_2012_05_17_17_06_35_
ATTAACAGTAAATAACGCCATGCACCTGGTCTAATATC
>HN7TS9H03HCP8U length=272 xy=2898_1100 region=3 run=R_2012_05_17_17_06_35_
CATTATTGTTGACATGCACTTACAGGGGAATACATTTTTTTTNTTTTTACTAGGAAATAATTATTTTTTAATTGTACAGACTGGAGGATAGAATAGCTTATTTTTTTCTCCGTATTTATTATTTTTGGGTAGGGTATTTGTGCACTCAACAATATTTCCTGCCGATTACTGCACTCTAACCAAAATATAAACGGTAGTAAAAACAGTCAATCTATTTTTATGGGATGTAAATTTTTAAAAACTTTAGGAAACCAGATGCACTAACCCCTACC
>HN7TS9H03F4GQM length=129 xy=2394_0300 region=3 run=R_2012_05_17_17_06_35_
TATCTGGCTGTACAGTCAGTTTGTGCTATATCTAGCTGCACAGGCTTATATCTGCCTATCTGGCTGTACAGGTCAGTTTGTGACTATATCTAGGCTGGCACAGCTTATATCTGCCTATCTGGCTGTACA
>HN7TS9H03GSTRB length=128 xy=2671_2325 region=3 run=R_2012_05_17_17_06_35_
GTGGTCGAAAGACGAAACAATGGTTGTTTATGCATTTAATACAAACTAAAAAGTTTGGGATTTCACATAGCAAGGATAGCCGCTTACACGTTCACAGACTCAGAACTTACCGCTATAGCGCCCATGTG
>HN7TS9H03G7S17 length=175 xy=2842_0845 region=3 run=R_2012_05_17_17_06_35_
TACAGGCTTATATCTGCCTATCTGGCTGTAGAGCCAGTTTGTGCTATATCTAGCTGTACAGGCTTATATCTGCCTATCTGGCTGTACGAGCCAGTTTGTGCTATATCGTAGCGTGTACAGGCTTATATCTGCCTATCTGGCTGTAGAGCCTAGTTTGTGCTATATCGTAGCTGTA
>HN7TS9H03FG4H2 length=48 xy=2128_0888 region=3 run=R_2012_05_17_17_06_35_
GATCTTTCAGGCACACCAACTGGTTACAGCCCTGAGACATAGATGGGG
>HN7TS9H03GK3H1 length=32 xy=2583_2151 region=3 run=R_2012_05_17_17_06_35_
CTGCCTATCTGGCTGTACAGTCAGTTTGTGCT
>HN7TS9H03G7I94 length=83 xy=2839_0458 region=3 run=R_2012_05_17_17_06_35_
ACAAACTGACTGTACAGCCAGATAGGCAGATATAAGCCTGTGCAGCTAGATATAGCACAAACTGACTGTACAGCCAGATAGGC
>HN7TS9H03GJHUH length=77 xy=2565_1159 region=3 run=R_2012_05_17_17_06_35_
CATCCTAGATCTGGAAAAGGCTTGAAATTACAGTTTTGAAAATTCATTTTTGACACAAATCGACACTACCCGCCATT
>HN7TS9H03FH3CD length=48 xy=2139_0987 region=3 run=R_2012_05_17_17_06_35_
ATATAAGCCTGTACAGCTAGATATAGCACAAACTGGCTCTACAGCCAG
>HN7TS9H03GS3LN length=320 xy=2674_2793 region=3 run=R_2012_05_17_17_06_35_
ATACACATATATACATACATACACATATATATATATACATACACATATATATACATACACATATATATATATACATACACATATATATATACATACACATATATATATACACACATATATATATATACATACACATATATATACATACACACATATATATATATATATATACATACACATATATATACACACATACACATATATATACACACATACATATACACATATATATACATACACATATATATACATATATACATACATACACATACATATATATACATATATACACACATACATACACATACATATATATATAT
>HN7TS9H03GAMKD length=576 xy=2464_1067 region=3 run=R_2012_05_17_17_06_35_
GTGTGGTCTTTGCTCTGTTTCTGCAATCCATGTGGGCTAAATGAGAACGCGGAAAGTCCATACGAAACCGCCTGGAAACAGACAGGTGCAGTAAGAAGTCAAGCACAATGTAAGGAATAATGCAAGGAACAATGTAACGACATTACGTTTGGATTTGTTTCCATCCATTATTATGAGTGAATACATGCCAAATATAAAACTATTCATAGAAACCGACATAGAAAGGGGCATTACTGCAGATTATAAAGTTATGCAAAATTAGTAGCCCGGCTTCTTGTAGCACGTGCATGGAAAGAAAGCTATCTGCATGCATGCGCAATAATGTACGCTATAACGGAAGGGACAATGGTACGACATTACGCTTAGTACAGTACAGTATGTTATCCCTCGATTGCTATGTGTGAGTACAAGCATTAATTACAGATAATGTTATGATATTTTAACTTCCACTTCTGCAGTTCTGCACTTGAAATTGCGGTCTCTACTGGCTATAATTACCTGTACAATCTCCTGCATCCACCAAGTGCTAGGACGCCGCACTATCGGGGGTACGATGCATCAAGAATAACGTGGCGT
>HN7TS9H03GN8N8 length=54 xy=2619_1366 region=3 run=R_2012_05_17_17_06_35_
CCAACCAGCCAGCAGGCGAGCCAGCCAGCCAGCCGGCTAGCTAGCCAGCCAGCC
>HN7TS9H03HDB8N length=96 xy=2905_0933 region=3 run=R_2012_05_17_17_06_35_
CTTAAGTAGGATTATGAGTTGCGCAGGGTGAATGCGGTGTCAGTTGTGGCCAGAGTTAAGGGAAGGCAGATCCATCACACATCGCCACTGTGAATC
>HN7TS9H03GFZU8 length=48 xy=2525_1730 region=3 run=R_2012_05_17_17_06_35_
ATACAAGAGATTCACACAAACACACAGCCTCTGAGGCGAGGATCGTGT
>HN7TS9H03G5B71 length=91 xy=2814_0399 region=3 run=R_2012_05_17_17_06_35_
ATTCACCTGCACACAAAGCCTCCTTCAATCACAATACTCTTCATTCACCTGCAACACAAAGCCACCCATAATCACAACACTCTCCATTCAT
>HN7TS9H03GMDZZ length=50 xy=2598_0973 region=3 run=R_2012_05_17_17_06_35_
CTGTCTAGCTAGCCAGCCAGCCAGCCGTCTAGCTAGCCAGCCTGCCAGCC
>HN7TS9H03FWPMD length=38 xy=2305_3107 region=3 run=R_2012_05_17_17_06_35_
GCGCCGGCGTTGACGCGTCACATCCTGTCATGCCCGAC
>HN7TS9H03GXPO2 length=42 xy=2727_0964 region=3 run=R_2012_05_17_17_06_35_
GATGACATCAGTGACATACTCCAGAATATAGAACATGGTGCG
>HN7TS9H03F175Y length=49 xy=2368_2372 region=3 run=R_2012_05_17_17_06_35_
AGGCGTTATTATCTGACCTATCTGGCTGTACAGTCAGTTTGTGTCTATA
>HN7TS9H03GVGCU length=55 xy=2701_2044 region=3 run=R_2012_05_17_17_06_35_
GTACTGAAAGAGGCTAACAAGTCAGGGTACGAACAGCACATGTACTGAAGAGGCT
>HN7TS9H03GJ10Z length=52 xy=2571_2737 region=3 run=R_2012_05_17_17_06_35_
GCTTATATCTGCCTATCTGGCTGTACAGTCAGTTTGTGCTATATCTAGCTGC
>HN7TS9H03HA788 length=105 xy=2881_0762 region=3 run=R_2012_05_17_17_06_35_
CAACTAGAGAGGTCTATTCAATGTCTATTCTCTGTTTAGATTTGTAACGCTTACATTATGGCTGTTTGAATATGCATACCACGCAGTTTGTTTTCAAGCCCCGCA
>HN7TS9H03G55H3 length=41 xy=2823_1481 region=3 run=R_2012_05_17_17_06_35_
CTAGCCAGCCAGACAGCCGTCTAGCTAGCCAGCCATCTAGC
>HN7TS9H03GWT60 length=157 xy=2717_1098 region=3 run=R_2012_05_17_17_06_35_
AACTGACTGTACAGCCAGATAGGCAGATATAAGCCTGTACAGCTAGATATAGCACAAACGTGACGTCGTACAGCCAGATAGGCAGAGTATAAGCCTGTACAGCTAGATATAGCACAACTGGACTCGTACAGCCAGATAGGCAGATATAAGCCTGTAA
>HN7TS9H03GYGS7 length=55 xy=2735_3337 region=3 run=R_2012_05_17_17_06_35_
ACAGGCTTATATCTGCCTATCTGGCTGTAGAGTCAGTTTGTGCTATATCTAGCTT
>HN7TS9H03F3B0T length=242 xy=2381_0779 region=3 run=R_2012_05_17_17_06_35_
TGTACAGCCAGATAGGCAGATATAAGCCTGTGCAGCTATATATAGCACAAACTGGCTCGTACAGCCAGATAGGCAGATATAAGCCTGTGCAGCTAGATATAGCACAAACTGGCTGTACAGCCAGATAGGCAGATAGTAAGCCTGTGCAGCTAGATATAGCACAAACTGGCTGTACAGCCAGATAGGCAGATAGTAAGCCTGTGCAGCTAGATATAGCAACAAACTGGCTGTACAGCCAGATA
>HN7TS9H03GCZL6 length=95 xy=2491_0700 region=3 run=R_2012_05_17_17_06_35_
TCAAAGCGCGTGTAGCGCGGTTTCCTGATGGGCCTCCGGGCCGGATTACCTCTCTGGACGCTCCGGCGTCTGAGGTGATGTTGTCTCGGGCGGGN
>HN7TS9H03GX2FO length=81 xy=2731_1090 region=3 run=R_2012_05_17_17_06_35_
TCATTACTTTGGGCCAAAAATACCCTAAAAACCCACCAACTTAGTCAAAGTAGGCGATCACAGACACATTGTAAAACTAAA
>HN7TS9H03GX0S1 length=31 xy=2730_3075 region=3 run=R_2012_05_17_17_06_35_
TTACTATTCTAACCTGCAGTCTGTGCAAGTT
>HN7TS9H03GEBXT length=58 xy=2506_1887 region=3 run=R_2012_05_17_17_06_35_
AGCCAGCCAGCTAGCTAGCCAGTACGGCTAGCCAGCCATCCAGCCGTCTAGCTAGCCA
>HN7TS9H03FX8H2 length=139 xy=2323_0504 region=3 run=R_2012_05_17_17_06_35_
AGATGTGGTACACCAATGAGGCAAACACCACAGCACTCCCATGACTATGAGGAGATGGGAGTGTCAGCAGAATCAGAGGAGGTGTCCAATGAAATCTGAGGCCTCAAGGAGAGATGCTTCTCATTCAGAGTTGTCTGCA
>HN7TS9H03FK2UB length=186 xy=2173_1041 region=3 run=R_2012_05_17_17_06_35_
AGAACATCTCTCGTAATGCATGTCCTTTTTTCCGCTTGTCTGTGGCGACAGAAGTAGTCTGTGGGATTGCGAATGTGAAGTCCGTCGGTTCGATACCGTTGCAAGGTTCATGTAGTCGTGCCACATGTCAAACTCCTGCACCATTTCCATGGCACAAGTTCTGACAAAACAGATAAGCGTTTTTCA
>HN7TS9H03GEHXJ length=87 xy=2508_1461 region=3 run=R_2012_05_17_17_06_35_
ATTATATTACACAATCGATTTGTATTGAATGTTATTCACGCACGTGTGATTCGTCACTGCCGCCCTAGGCGCTCACCCATTGGCCCC
>HN7TS9H03G50G2 length=153 xy=2821_3156 region=3 run=R_2012_05_17_17_06_35_
TAAGCATTCATACCAGGATTGGAGGAGCGATCTTGTTTGTTATATTTTACCGCACTTTGAAGCCATGGCATCTGTTTGTAATAAATGATTTCATTCATTCATATCATTGTTTATTCATGGCGGATGTTTGCTCATGACTAATGAGATGGTGGT
>HN7TS9H03F0DCC length=50 xy=2347_1786 region=3 run=R_2012_05_17_17_06_35_
CAGGGTACACAGATCATGATCAATGCTGGCCTAGTGTCTGCCCTGAGGCC
>HN7TS9H03HCBDE length=33 xy=2893_2304 region=3 run=R_2012_05_17_17_06_35_
GGCTCAGCATTGTGATGTGGAAGTGGGCCGCAG
>HN7TS9H03FO1MH length=35 xy=2218_1767 region=3 run=R_2012_05_17_17_06_35_
CTGGCTGTACAGTCAGTTTGTGCTATATCTAGCTG
>HN7TS9H03GCHF2 length=125 xy=2485_1728 region=3 run=R_2012_05_17_17_06_35_
GTTAGCTAGATGGCTGGCTGGCTGGTTAGCTAGATGGCTGGCTGGATGGTTAGCTAGCTGGCTGGATGGCTAGCTAGGTCAGTCTGGCTGGCTAGCCTGCGTGCTGGCTGGCTGGCTAGCTAGCG
>HN7TS9H03G3I7B length=47 xy=2793_2149 region=3 run=R_2012_05_17_17_06_35_
ACATTACAATACAAAGCAATGGATGTGGAAGAGCCAGGTCACTACGA
>HN7TS9H03GL8QT length=58 xy=2596_2355 region=3 run=R_2012_05_17_17_06_35_
GCTTATATCTGCCTATCTGGCTGTACAGTCAGTTTGTGCTATATCTAGCTGTACAGCG
>HN7TS9H03G04NB length=52 xy=2766_0565 region=3 run=R_2012_05_17_17_06_35_
ATGGCTGGCTGGCTGGCTAGCTAGACAGCTGGCTGGCTGGCTAGCTAGAACG
>HN7TS9H03F2OTR length=61 xy=2373_3485 region=3 run=R_2012_05_17_17_06_35_
AGATAGGCAGATATAAGCCTGTACAGCTAGATATAGCACAAACTAGACTGTACAGCCAGAT
>HN7TS9H03G9UZL length=93 xy=2865_2447 region=3 run=R_2012_05_17_17_06_35_
AGCCATCTAGCTAGCGAGCCAGCTGTCTAGCTAGCCAGCCAGCTGTCTAGCTAGCCAGCCAGCCGCGTCTAGCTAGCCAGCCAGCCAGCCGTA
>HN7TS9H03GLL6G length=64 xy=2589_1782 region=3 run=R_2012_05_17_17_06_35_
TAGACAGCTGGCTGGCTGGCTATCTAGAAGGCTGGCAGGCTGGCTAGCTAGATGGCTGGCTGGC
>HN7TS9H03HACDQ length=78 xy=2871_0412 region=3 run=R_2012_05_17_17_06_35_
GACAGCCATCTAGCTCACCAGCCAGCCAGCTAGCTCGACAGTCCAGCCGCTAGCTCACCAGCCGAGCCGAGCTAGCTA
>HN7TS9H03GRGPU length=75 xy=2656_0208 region=3 run=R_2012_05_17_17_06_35_
CTCTAGGGTATGAATGCTCTTTGTTCTTGTAGTTTGACCTCCAGGCCATGTACCCACTGAGGCCATATGTGATGA
>HN7TS9H03GC0FV length=35 xy=2491_1769 region=3 run=R_2012_05_17_17_06_35_
AGCCATCTAGCCAGCCAGCCAGCCAGCCATCTAGC
>HN7TS9H03F8IO0 length=48 xy=2440_1042 region=3 run=R_2012_05_17_17_06_35_
GCTAGATATAGCACAAACTGACTGTACAGCCAGATAGGCAGATATAAA
>HN7TS9H03GMQVC length=158 xy=2602_1270 region=3 run=R_2012_05_17_17_06_35_
GGACTCTAAGATTTAGCAAGTGAACTCTTGACAATATTCTGTATTGACAGTTTTTAGTATTCTTTCTGTCTTTTCGGAGAGAATGGTCTAGTATCGGAAATACAGGCTTCTGTCCTTAGATGCCTTTTCAGATGTTCTATCTTGCTTACCTCTCCTCC
>HN7TS9H03GYEER length=48 xy=2735_0225 region=3 run=R_2012_05_17_17_06_35_
GCTTGTTAGCTAGATGGCTGGCTGGCTGGCTAGCTAGCCGGCTGGCTA
>HN7TS9H03GMJ5P length=424 xy=2600_0763 region=3 run=R_2012_05_17_17_06_35_
CTACCAATCCCATTGAAGTGAAGTGGGACGTGGTGGAGCATTTTGGGTAAAAACGTAGCACCAGCCTGTCTGATAGCTCAACTAGCTGAGCAGTCAGTCTGAGATCTGTGTAGAACCTGAGGTTGCAGGTTCGAGTCCCAAAAAGCACTTTTTACAAACGTGCCCTTTCAGTTGCGTTTAAATGGATGCGACCAAAAGGGCATTTTGCAAAAATTGCTTTCTATCGTTTTTTTACAAAAAGCAATGAATATACATAGTTAAGGGAGCCTCCCTTAGCTATGTAGATTCATTGGTTTGTGCAAAAAAATAGGGTCGGAAAGTATTTTTTGTCTAAGTGTCCTATCAGTCGGATCGTAGTGAATCCGACTGATAGGGCAGTTAGCAAAAACTGATTTCTGGCGTTTTTTTTTAAAAAAACCCAATG
>HN7TS9H03GQ4RV length=49 xy=2652_1113 region=3 run=R_2012_05_17_17_06_35_
CCAGGCAGCCATCTAGCTAGCCAGCCAGCCGTCTAGCTAGTCAGCCGTC
>HN7TS9H03FNC73 length=71 xy=2199_1313 region=3 run=R_2012_05_17_17_06_35_
TCTAGCTCGCCAGCCAGGCAGCCATCTAGCTTGCCAGCCAGCCAGCTGTCTAGCTTGCCAGCCAGCCATCT
>HN7TS9H03HGBZF length=169 xy=2939_1305 region=3 run=R_2012_05_17_17_06_35_
AACGTATACAATGAATGACATGTGTCCTCTCTGCGCCTTTCAAACAAGCACTGACACCTCTCTCTGAATTTTTGATGGACCAAATTATGTTGAATCCACCCATACACCTTTTCCCAACATGCTCAGACTGGAGGATGGAATAGTAAATCTATTCCCCTCTAGTTACGGC
>HN7TS9H03G9FA7 length=102 xy=2860_2609 region=3 run=R_2012_05_17_17_06_35_
CAGCCAGATAGGCAGATATAAGCCTGTACAGCTAGATATAGCACAAACTGACTGTACAGCCAGATAGGCAGATAGTAAGCCGTGTACAGCTAGATATAGCAC
>HN7TS9H03GV0N0 length=37 xy=2707_3790 region=3 run=R_2012_05_17_17_06_35_
CTGGCTGGCTGGCTAGATAGACAGCTGGCTGGGTAGC
>HN7TS9H03FW16Y length=76 xy=2309_3016 region=3 run=R_2012_05_17_17_06_35_
AGCCTGTGCAGCTAGATATAGCACAAACTGACTGTACAGCCAGATAGGCAGATATAAGCCTGTAGCAGCTAGATAT
>HN7TS9H03GTHY3 length=99 xy=2679_0941 region=3 run=R_2012_05_17_17_06_35_
ATATAGCACAAACTGACTGTACAGCCAGATAGGCAGATATAAGCCTGTGCAGCTAGATATAGCACAAACGTGACTGTACAGCCAGATAGGCAGATATAA
>HN7TS9H03GQUV1 length=62 xy=2649_0591 region=3 run=R_2012_05_17_17_06_35_
AGTTAATAGATAAGAAAAGCGTCCTTCCAAGCGGACGTAGTTTTGATGGTAGATGAGTCACG
>HN7TS9H03GO7ZJ length=89 xy=2630_2077 region=3 run=R_2012_05_17_17_06_35_
TTTGTTGTTATGTATCACAACACCGCACTTGCATTGTCTTTTTGTTTTTAGATTGTCAAATTGATTTTTATTATGAGTGTTCATTTGTT
>HN7TS9H03FUGZ6 length=49 xy=2280_1028 region=3 run=R_2012_05_17_17_06_35_
AGACATAGCACAAACTGACTCTACAGCCAGATAGGCAGATATAAGCCCT
>HN7TS9H03HF698 length=41 xy=2937_3406 region=3 run=R_2012_05_17_17_06_35_
ACTAGTGGCACTATAGTAGGTCTTCAGCATTCTAAACTAGT
>HN7TS9H03FK3WA length=98 xy=2173_2408 region=3 run=R_2012_05_17_17_06_35_
GACTGTACAGCCAGATAGGCAGATATAAGCCTGTACAGCTAGATATAGCACAAACTAGACTGTACAGCCACGATAGGCGAGATATAAGGCCTGGTACG
>HN7TS9H03GP9FS length=131 xy=2642_1462 region=3 run=R_2012_05_17_17_06_35_
GTTGAAACTGAAGAACCAATTCTCTTAGAAACATATTTACTTTTCATCTGGAATTAGGCATGTAACATACCTTTGAATGAACGCCAGAATTTTCTCATGGCTTTCTTTTCCAAACTTGGGTGCATCTTTCA
>HN7TS9H03GBRSO length=53 xy=2477_1254 region=3 run=R_2012_05_17_17_06_35_
GTCAATGTAATTTTATTTGATAAAAGTGAAGACAACCAGGTGGACAACTTGCA
>HN7TS9H03FZM1J length=106 xy=2339_0469 region=3 run=R_2012_05_17_17_06_35_
GGCTAGCTAACCAGCCAGCCAGCCATCTAGCTAACCAGCCAGACAGCTGTCTAGCTAGCCAGCCAGCCAGCTGTCTAGCTAGACAGCCAGCCAGCCAGTCCAGCCA
>HN7TS9H03G9VIF length=73 xy=2865_3125 region=3 run=R_2012_05_17_17_06_35_
CTGTACAGCCAGATAGGCAGATATAAGACCTGTGCAGCTAGATATAGCACAAACTAGACTGTACAGCCAGATA
>HN7TS9H03GFUT7 length=136 xy=2523_3405 region=3 run=R_2012_05_17_17_06_35_
AAAGTTCTATCTCCAGCAAGTACAGAAGTTGCAGTACTTCACTGAGGCATGAATTCTGTTGGCTTACATGCTGTGTTGCCTCTTCAAAAGGCTTTAATAGACAGCAGACAGCAGGCAGCATCTGCCACTGGGTGGT
>HN7TS9H03GU3TG length=112 xy=2697_2178 region=3 run=R_2012_05_17_17_06_35_
CCACCTTGCTTCAGCGGATCCGCAGGGCTGGCATCTCGGGCACGGTCTTCGACTTGTTCCAGTCTTTTCTGTCTGACCACTCTGTCTCTCTTTCTTTCTCCTTTTAAGTCGG
>HN7TS9H03GYXQU length=83 xy=2741_0708 region=3 run=R_2012_05_17_17_06_35_
CAGATAGGCAGATATAAGCCTGTGCAGCTAGATATAGCACAAACTGACTGTACAGCCAGATAGGCAGATATAAGCCTGTAGCG
>HN7TS9H03GYIW8 length=547 xy=2736_1978 region=3 run=R_2012_05_17_17_06_35_
AGCATATAGGGCACGTAGGCGATTGTACTCAATGACAGACATGCGATCAGCAGTGATTTTAGAGTCATCTAAATCAACAATGTACAATCCAGATAAACGTTTCACTCTAGAGAGAGCAACATAGGACATGGCATCAATAAAAACTTTAGTACCTATGTCAATTAAGGCAGTATCTAGACTTAGTCCTTGAGATTTATGGATAGTAATAGCATAAGCAGGACATAAAGGAAATTGCAAACGTTTGATGTATATATTGGCAAACAGTTTGAATTGCACAAATAGTCGACCAATGAGGATGGGGTCATCACAATGATCAAACTTGACAAGAACATGTGTAATTGTTCCTGTTATGTGATCTGAAACAAATTCAAGTACTATTCCCATTGCTCCATTGACAAGACCTTTTTCAACAAGTATGTTACGTCGAAGCATTACTCTGCATTGCTTACATAGAATCAATGTTCTCTCCAGTCCAGCTGTATGTGAGACTGAAGTTTCTAGTTCTTGTAAGCGAGTTGTGACTTTAGTATTGAATTCCAAAGGTAGG
>HN7TS9H03HG10H length=124 xy=2947_2271 region=3 run=R_2012_05_17_17_06_35_
CCAGCCAGCTGTCTAGCTAGCCAACCAGCCAGCCGTCTAGCTAGCCAGCCAGCCATCTAGCTAGCCAGCAGACTAGCTAGCCAGCCAGTCGAGCCATCTAGCTAGTCAGCCGTCACCTAGCCAG
>HN7TS9H03GSJ06 length=128 xy=2668_2008 region=3 run=R_2012_05_17_17_06_35_
GTAAGCAGCATAGTATTTCTATTCAACTAAGGCAGATTTATCTCTTATATCAAATACTACCAAGACCGCCAATGGCGGTGTGGTGGAATTAATTCATACTGTGGGTGTTGATTTTCCTGTGTTTTCCC
>HN7TS9H03FQ7WK length=58 xy=2243_0818 region=3 run=R_2012_05_17_17_06_35_
CTGGGTGGCAGGTGAGCTAGACGGCTGACTAGCTAGATGGCTGGCTGGCTAGCTAGAT
>HN7TS9H03GUM9C length=81 xy=2692_1198 region=3 run=R_2012_05_17_17_06_35_
ATGAAAGGCACCATTCTGCTACCGACATCACAAAACACCCAGACACATGAAAGGCACCAGTCAGCTACCTAATCACAAACA
>HN7TS9H03HA9V0 length=50 xy=2881_2878 region=3 run=R_2012_05_17_17_06_35_
TGAGTCATCTAGCTCACCAGCCAGCCGTCTAGCTTTCCAGCCAGCCGTCT
>HN7TS9H03HAAYN length=42 xy=2870_2669 region=3 run=R_2012_05_17_17_06_35_
ACGCTGGCTAGCTAGACGGCTGGAGTAGCTAGATAGCTGGCT
>HN7TS9H03FQDPR length=104 xy=2233_2653 region=3 run=R_2012_05_17_17_06_35_
TACAGCTAGATATAGCACAAAACTGACTGTACAGCCAGATAGGCAGATATAAAGCCCTGTGCGAGCGTAGATATAGCACAAAACTGACTGTACAGCCGAGAGTA
>HN7TS9H03F5BP1 length=147 xy=2403_3591 region=3 run=R_2012_05_17_17_06_35_
CTACCTTGCCAGCCAGCCATCTAGCTCGCCAGCCAGCCGTCTAGCTCACCAGCCAGCCATCTAGCTCACCAGCTAGCCGTCTAGATTGCCAGCCGAGCCAGCTAACTCACCAGACAGCCGTCTAGCTTGCCAGCTAGCCAGCTAGCT
>HN7TS9H03GJ2QD length=70 xy=2571_3651 region=3 run=R_2012_05_17_17_06_35_
ATATCTGCCTATCTGGCTGTACAGTCAGTTTGTGCTATATCTAGCTGCACAGGCTTATATCTGCCTAGTC
>HN7TS9H03FNGTG length=49 xy=2200_1874 region=3 run=R_2012_05_17_17_06_35_
CTGGCACTTCCAACACTCCTTAAATACCTTACCATTCAGCAAACGTCCT
>HN7TS9H03F763E length=66 xy=2436_2392 region=3 run=R_2012_05_17_17_06_35_
GATGTCTTACTGGCTGGCTAGCTAGATCGCTGGCCTAGCTAGATAGGCTGGCTGGCTAGCTACGAT
>HN7TS9H03F6IFB length=551 xy=2417_1589 region=3 run=R_2012_05_17_17_06_35_
AAAAGCATTTAACTCCATGAAAGACGATATCACATGTAAACAAATGAAAAGGTACATGCTAAAATTGAAGAAAGACAGTGAAAGAGACAGACAATTGATGAAGCGATTGCTAAAATGACACCTGTAAGTAGTCAAACCTCTGAAACTGAAAGTCAGCAAGTTCTTGGAGAGGCAAACGTACTCACTGAAGTGCAAATAGGTATGTTGGAAATGAAGGAGCAATTGAAATGGTTAACGCTGCGTATTCAGATGTGGAAAAAATTGAGGCATCTCTGAACAAAGGGCAGACTAAAATTTACAAGAAAATTGTCTGAGAAATTGACAGAAGCTTTACACACAAAGAAGGACTTTGCTAATGCACGGAAAACCATCAAGTATTGATATACATCAGTGGGGAAGCTGGAACTGGGAAAAGCTACTTAATTAATGCTAAAAGGGCATACTTGTTGAGGAAAACTGGTGACTCGCAGCCTCATTACAACGCAGGCGTAGGGTCGAGAAATGTGTACCGTCCGCAAAAACCAAGCGGACACGCATATTATACGTGGCGT
>HN7TS9H03FM9ZY length=74 xy=2198_1228 region=3 run=R_2012_05_17_17_06_35_
AATAGAAAAACGAGTATGCAGTTCTTTTTACCATGCATAAAATGTGCTCAGAGCACTGACTGATTCTTAAAGTG
>HN7TS9H03FVTZA length=55 xy=2295_3060 region=3 run=R_2012_05_17_17_06_35_
GCACAGGCTTATATCTGCCTATCTGGCTGTACAGTCAGTTTGTGCTATATCTAGC
>HN7TS9H03GBU0M length=46 xy=2478_1332 region=3 run=R_2012_05_17_17_06_35_
CGTCTAGCTCGCCATCCAGCTGTCTTGCTCGCCAGCCAGCCAGCCG
>HN7TS9H03GE5OI length=90 xy=2515_3568 region=3 run=R_2012_05_17_17_06_35_
TGCACAGGCTTATATCTGCCTATCTGGCTGTACAGTCACTTTGTGCTATATCTAGCTGCACAGGCTTATATCTGCCTATCTGGCTGTACA
>HN7TS9H03GL1BK length=109 xy=2594_0926 region=3 run=R_2012_05_17_17_06_35_
AAGGGCTACTGGCAGGTGCAACTGACAGAGCGCGCTAAGGAGCGCTCTGCGTTTACTTGTCCAGAGGGACTGTTCCAATATAGGGTAATGCCCTTTGGAATGAAAAATG
>HN7TS9H03G3B5K length=76 xy=2791_1206 region=3 run=R_2012_05_17_17_06_35_
TTATATCTGCCTATCTGGCTGTACAGTCAGTTTGTGCTATATCTAGCTGCACAGGCTTATATCTGCCTATCTGGCT
>HN7TS9H03HADGW length=83 xy=2871_1822 region=3 run=R_2012_05_17_17_06_35_
GTGCTATATCTAGCTGTACAGGCTTATATCTGCCTATCTGGCTGTACAGTCAGTTTGTGCTATATCTAGCTGTACAGGCGTTA
>HN7TS9H03F2KDU length=56 xy=2372_1824 region=3 run=R_2012_05_17_17_06_35_
TTATATCTGCCTATCTGGCTGTACAGTCAGTTTGTGCTATATCTAGCTGCACAGGC
>HN7TS9H03HEEDH length=38 xy=2917_1203 region=3 run=R_2012_05_17_17_06_35_
CTAGCTAGTCAGCCGTCTAGCTCACCAGCCAGCCAGCC
>HN7TS9H03F3ZBF length=29 xy=2388_2297 region=3 run=R_2012_05_17_17_06_35_
GCCAGTGAGCCATCTAGCTAGTCAGCCGT
>HN7TS9H03HAZD2 length=48 xy=2878_1560 region=3 run=R_2012_05_17_17_06_35_
GTAAATATACAAGAAAATATATAAAACAGAGCACTTGCAACTGTGAGG
>HN7TS9H03GWHPN length=178 xy=2713_1305 region=3 run=R_2012_05_17_17_06_35_
CAGCTAGATATAGCACAAACTGACTGTACAGCCAGATAGGCAGATATAAGCCTGTACAGCTAGATATAGCACAACTGACGTGTACAGCCGAGAGTAGGCAGATATAAGCCTGTACAGCTAGATATAGCACAAACTGACTGTACAGCCGAGAGTAGGCAGATATAAGCCTGTACAGCTA
>HN7TS9H03HE8DH length=50 xy=2926_3219 region=3 run=R_2012_05_17_17_06_35_
GTGCTATATCTAGCTGCACAGGCTTATATCTGCCTACTCTGGCGTGTACG
>HN7TS9H03GFKMS length=34 xy=2520_2466 region=3 run=R_2012_05_17_17_06_35_
GTCTAGCTAGCCAGCCAGCCGTCGAGCCAACCAG
>HN7TS9H03G9YFZ length=46 xy=2866_2829 region=3 run=R_2012_05_17_17_06_35_
ATCTATCTTGCCAGCCAGCTGTCGAGCCAGCTGGGAGGCTAGACGG
>HN7TS9H03FJYJX length=100 xy=2160_2075 region=3 run=R_2012_05_17_17_06_35_
GCTAGATATAGCACAAACTGCCTGTACAGCCAGATAGGCAGATATAAGCCTGTACAGCTAGATATAGCACAAACTGACTGTACAGCCAGATAGGCAGATA
>HN7TS9H03G5ZMA length=296 xy=2821_2048 region=3 run=R_2012_05_17_17_06_35_
CATCAGTTAAACAGCAGGGTTTTCAGTTGTTTCTTGAATTGGTGCAGAGTTGGGGACGGTTCTTAGTTCATTGGGCGAGTTGATTCCATGCCTTCATTGGGCAGTTGATTCCATGCCTTTGGATCTGTGACTGTGACTGTGACTGTGATTCCATGCCTTTGGACCTGTGACTGTGACTGTGATTCCATGCCTTTGGACCTGTGACTGTGACTGTGATTCCATGCCTTTGGGCCTGTGACTGTGACTGTGACTGTGACTGTGATTCCATGCCTTTGGACCTGTGACTGTGACTGTGA
>HN7TS9H03FO6B5 length=50 xy=2219_3779 region=3 run=R_2012_05_17_17_06_35_
AGATGGCTGGCTGGCTTCTTGGCTAGACAGCTGGCTGGCTGGTTAGCTAG
>HN7TS9H03GVPJP length=55 xy=2704_1667 region=3 run=R_2012_05_17_17_06_35_
CTTATATCTGCCTATCTGGCTGTACAGTCAGTTTGTGCTATATCTAGCTGTCAGC
>HN7TS9H03G5AE8 length=74 xy=2813_2162 region=3 run=R_2012_05_17_17_06_35_
CTATATCTAGCTGCACAGGCTTATATCTGCCTATCTGGCTGTACTGTCAGTTTGTGCTATATCTAGCTGCACGA
>HN7TS9H03FKA5B length=157 xy=2164_2013 region=3 run=R_2012_05_17_17_06_35_
CTTTAGCAAGATTACCATTTCTATTAACTAATGGTTATATCATTCTATTGCAGAAAACATAAACTCTGATATATGTCATAATTTTGACTTTCAGGTTTATTCATTACTTTGTATATTGAGCACATGATCTAAGAAACAGAGAAAAAGTAATTTTTTC
>HN7TS9H03GHGI9 length=53 xy=2542_0355 region=3 run=R_2012_05_17_17_06_35_
AAGAACCGCTCCGCTGCTCTCGTAACGAAGGATTGCGCGCACCCGCACGGCAC
>HN7TS9H03FICLD length=148 xy=2142_0687 region=3 run=R_2012_05_17_17_06_35_
CTAGCTCGCCAGCCAGCCAGCCATCTAGCTCACCAGCCAGCCAGCCGTCTAGCTCGCCAGCAAGCCGTCTAGCTTGCCAGCCAGCCATCTAACTTGCCAGCCAGCCGTCTAGCTCGCCAGCCGAGCCGTCTAGCTCACCAGCCAGCCA
>HN7TS9H03G21D4 length=145 xy=2787_3642 region=3 run=R_2012_05_17_17_06_35_
CTGGCTGTACAGTCAGTTTGTGCTATATCTAGCTGCACAGGCTTATATCTGCCTATCTGGCTGTACAGTCAGTTTGTGCTATATCTAGCTGCACGAGGCTTATATCTAGCCTATCTGGGCTGTACAGTCAGTTTGTGCTATATTC
>HN7TS9H03F3FUV length=35 xy=2382_1653 region=3 run=R_2012_05_17_17_06_35_
AATTCAATACAGGATGATCACACACAGTTCGGACC
>HN7TS9H03F64KV length=73 xy=2424_1629 region=3 run=R_2012_05_17_17_06_35_
AGGCTTATATCTGCCTATCTGGCTGTACAGTCAGTTTGTGCTATATCTAGCTGCACAGGCTTATATCTGCCTA
>HN7TS9H03F25GK length=67 xy=2379_0466 region=3 run=R_2012_05_17_17_06_35_
GATATAGCACAAACTGACTGTACAGCCAGATAGGCAGATATAAGCCTGTGCAGCTAGATATAGCAAC
>HN7TS9H03FLOSC length=68 xy=2180_0810 region=3 run=R_2012_05_17_17_06_35_
ATCTAGCTAGCCAGCCAGCCAGCCAGCCAGCCAGCCAGCCATCTAGCTAGCCAGCCAGCCAGCCGTAC
>HN7TS9H03FO8RC length=97 xy=2220_2822 region=3 run=R_2012_05_17_17_06_35_
GCACTAACTGGCTCTACAGCCAGATAGGCAGATATAAGCCTGTGCAGCTAGATATAGCACAAACTGACTGTACAGCCAGATAGGCAGATATAAGCCT
>HN7TS9H03G5WKK length=85 xy=2820_2194 region=3 run=R_2012_05_17_17_06_35_
AAATTCAAAATGAATCCTAATGAGAAATGTCCGCCACCTTTGAGCTAGTCCCAAGGCTTAGGAGTGCGAGTATGAAAAACAATGA
>HN7TS9H03FY7WX length=399 xy=2334_1343 region=3 run=R_2012_05_17_17_06_35_
CCTATGCAGTATCTCGAATTAGAGGGTACCAAATTTAAAACGGATTGCTGTGGTAGAGAGGGAAGGTCCATGGCAAGTAAATACACAAGTCCGGGTAATCAAGTAAATACAGAAGTCCGGGTAATCAAGTAAATACAGAAGTCCGGGCAATGTGTACATCCTGAGATACAGAGCTCCTAAAGGCTCCTAAAGGCTCTATTGCAAGTATAGTAAACCAAATGAAAAATACAATTTTTAATTATAGCATGGCACTGCAATACGCTTATCTGTTTTGTCAGAACTTTTGGCCTGGCAATGGGACTGCAGTTCAACATGTGTGCGGGACTATCTGAAACTGGCAATGGTCTCGAACCGGAGTACTTGCCATTCACAAACCGCAGACTATTCTGACGCTACAGC
>HN7TS9H03G31C2 length=76 xy=2799_1108 region=3 run=R_2012_05_17_17_06_35_
CTGACTGAGATCTTGAACGTGCCTGAGGCAAATGCGGCAGCGGCTTTGCCTTTTAGCCCAGCCCTGTCCGAGCCCA
>HN7TS9H03FV4KQ length=390 xy=2299_0408 region=3 run=R_2012_05_17_17_06_35_
GTGATGGGGCTCCGATCTCGTGATCATGTCACCACTGCTAGGTGTAAACTTGGATGGCTTGCAGTAAGGGAGAGAATTCTGGCCAAGTTACTGACTTTAACTTTTAAATGCCAACAGGGAGGGGCTCCTCTCTACCTTAGAGAATGTATTAGACCAGCAGTGTCGACTAGAGCACTTCGATCACAGGATGGCCTTAAGCTTTTTCAACCCAGATTCCGATTGAAAAGGTTTGGTGGCATCGCATTCCGGGTCTTGGCACCTCGAGAGTGGAATAAGCTGCCGCTTAATATTAGATCCTTGGCCTCTTTACCAACTTTTAAGAAAACTCTGAAGGTGTTTCTTGGTGTGGGCTGACTCTATGATCCGGGGGTGTGTTTAAAAGTTAATGCG
>HN7TS9H03HCW8B length=33 xy=2900_1961 region=3 run=R_2012_05_17_17_06_35_
AGGCAGATATAAGCCTGTGCAGCTAGATATAGC
>HN7TS9H03HBEYL length=45 xy=2883_1259 region=3 run=R_2012_05_17_17_06_35_
GAAAATTGTCATAGTTCAGTAAAAAGATGTCCAAGAAACCCACGC
>HN7TS9H03FQCGK length=398 xy=2233_1026 region=3 run=R_2012_05_17_17_06_35_
TAATGAAGAAGTCGCACTATGTAACATATTTAATGAGCAAACTTTTAGTGAGATGGTCAAAGTCTATTTGTTTTTAAAATTCTCTTTTATTGGTAAAGGGTTGAAATTGTATTAATTTTGTATCAGTTTTGTAACTTGAGTTTGCCTGTCTTGTAATACTCTAAACTGTTTAATAAAGACTGTGTTTAAACTCAAAACTCAACTCAACTCAAAATAAATTTAGTGTAAAAACGTGATGTAAAAATAAAAAATAAAAAATAAAAAATAACATACAAGCTGCCATAACTTTAAACATTGTGGATAACATGCTTACTGACACTATGTAGACATTATCCAAAGCAAGAATGTCCAGTATAATGACAGAGGGGTACACAGGAAGATGTCATGGTGTGAGGACA
>HN7TS9H03GUMPH length=70 xy=2692_0483 region=3 run=R_2012_05_17_17_06_35_
AGCTAGTGAGCCATCTAGCTAGTTAGCCTTCTATATAGCCAGCCAGCCAGCCAGCCAGCCGTCTAGCTCG
>HN7TS9H03HG5BN length=44 xy=2948_2465 region=3 run=R_2012_05_17_17_06_35_
ATGCGTTCACAATACCTTGGTATTTCAAACTTGTGTACGCGTTT
>HN7TS9H03HELM0 length=157 xy=2919_2426 region=3 run=R_2012_05_17_17_06_35_
TGTACAGTCAGTTTGTGCTATATCTAGCTGCACAGGCTTATATCTGCCTATCTGGCTGTACAGTCAGTTTGTGCTATATCTAGCTGCGACTAGGCTTATATCTGCCTATCTGGCTGTACAGTCAGTTTGTGCTATATCTAGCTGACGACTAGGTCTT
>HN7TS9H03GMUJC length=47 xy=2603_1926 region=3 run=R_2012_05_17_17_06_35_
CAATGGACATAGCAGAAGAGATGGGCGAGCCAGAAGCACTGCAATAC
>HN7TS9H03F0W7K length=81 xy=2353_2958 region=3 run=R_2012_05_17_17_06_35_
GATGGCTGGCTGGCTGGCGAGCTAGATGGCTGGCTGACTGGCGAGCTAGACAGCTGGCTGGTGAGCTAGACGGCTGGGTGC
>HN7TS9H03GP3TF length=38 xy=2640_2369 region=3 run=R_2012_05_17_17_06_35_
TGTGCAGGCTTATATCTGCCTATCCGGTTGTACAGTCA
>HN7TS9H03HC2RW length=91 xy=2902_0954 region=3 run=R_2012_05_17_17_06_35_
AGCCATCCAGCCGTCTAGCTACCAAGCCAGCCAGCCGTCTAGCTAGCCAGCCAGACAGCCGATCGTAGCTAGCCAGCCAGCCGAGTCCATC
>HN7TS9H03GTIPA length=65 xy=2679_1884 region=3 run=R_2012_05_17_17_06_35_
TATCTGGCTGTACAGTCAGTTTGTGCTATATCTAGCTGCACAGGCTTATATCTGCCTATCTGGCT
>HN7TS9H03GENBC length=71 xy=2510_0246 region=3 run=R_2012_05_17_17_06_35_
ATAGGCAGATATAAGCCTGTACAGCTAGATATAGCACAAACTGACTGTACAGCCAGATAGGCAGAGTATAA
>HN7TS9H03GC3LI length=117 xy=2492_1764 region=3 run=R_2012_05_17_17_06_35_
ATCTGCCTATCTGGCTGTACGAGTCAGTTTGTGCTATATCTAGCTGTACAGGCGTTATATCTGTCCTACTACTGGCTGTAGGATCGAGTTTGTGCTATATCTAGCTGTACAGGCGTA
>HN7TS9H03GUWO6 length=299 xy=2695_1144 region=3 run=R_2012_05_17_17_06_35_
AGTTTTTCTCCTTGTATTATTGGCCTAAAATGCTGGATCGCCCAGATGGCGGTTAGCAGTGCCTTCTCACACTTGTTAAACTTGATTTCTACACCATCCATCGCCTTACTGGCGTATGCAACAACTTTGTGGGCATTGTCATGCTTCTGCGTTAGTGCAGCAGTCATGCAGTTGTCGGAAAATCCTATTTCTATGTAAAATTCTTTATTTTCACTGGGTAGGCTAGGCAGGGTGCATTGGTCATTTTCCTCTTTAATTCGACAAATGCACTGTCCTGTTCTTCTCCCCATACGTGGCGT
>HN7TS9H03FJ0V9 length=52 xy=2161_1015 region=3 run=R_2012_05_17_17_06_35_
AGTTTGTGCTATATCTAGCTGCACAGGCTTATATCTGCCTATCTGGCTGTAC
>HN7TS9H03HFC54 length=124 xy=2928_1242 region=3 run=R_2012_05_17_17_06_35_
ATTACAATAGTGCTCAGACGTTATTTCAATAGTGCCAGGGTGCTATTACAATAGTGCCAGGACGCTATTACAATAGCACCTGAGCACTATTGTAATAGCGCTCAGGCACTATTACAATAGCGCC
>HN7TS9H03GGKTW length=431 xy=2532_0226 region=3 run=R_2012_05_17_17_06_35_
CCATTTGATTGAGTTCTAACGTCGAGGGAGTCTGAAAGGCGTAGTGGGGTCACAATAATACTCACACTACGACCTAATTTGCCAATTTACAGCATGTATTTCCCAAGAGGGGTCATACAGTGCTGCATCATTCTCTGCACCGCTTGCCAAGGTGCGGGGATACTTTTCACAACAGAAAACCCTCCTGCCAATCTTGTTCTAGCAGGGAGGGAAACCAAAGCAGTAAAAACTTTGTCCAGGCAGCTCACCAATGCTGACCACGTGCAAACCACTGTTTCACAAGCTGCTATTCACAATTTGCCCAAGGCCCTGCCCTCTTTTTCTAGAGACCTACAGGATCCTCCTTGTTCTTCAAATCAGTGCACTGCAGTCAAACTCCAAACCAACACAAAATCCACTAACTTTCCAGTTTCCAGCAATGGTGCACTTGA
>HN7TS9H03HBE70 length=39 xy=2883_1598 region=3 run=R_2012_05_17_17_06_35_
CTGGCTGGCTGGCAAGCTAGACGGTTGGCTAGCTGGCGA
>HN7TS9H03FHQQA length=360 xy=2135_1024 region=3 run=R_2012_05_17_17_06_35_
GTTCTAGTTTAATATGTAACATTCGCATGAGTGAAATCAAACGTAAAATGTTTGAAAACCGAGTTGTTAGTAATCTTATGCGAAATGTAAAAACATCAAAGGGCGTTATTGCAATTCTGCAAAAATTAAATAATCTTGGTCCATGAGGCCTTGGTGATAAAAATAAACTTTTTGGAAAAGTTGTTTCTAAATTCAAGCCATTGGACAACAAAATTAAAGATTTAGCTGGTAGTTGTTATGTCAGTAAAACATTAACACCAGCCAATTTTTGTGCCCTTATTGGTGGTAAATGGGAACATACTTCAGTGACTGAACGCTACTTTCATGATGAAATGTATCATCCTGCGTCAGCTATCCCCT
>HN7TS9H03F0G1D length=41 xy=2348_2479 region=3 run=R_2012_05_17_17_06_35_
TGGAATTGCTTGCCTTTGGCCATTCAACACTTTCCTCCACC
>HN7TS9H03GUZX2 length=350 xy=2696_1256 region=3 run=R_2012_05_17_17_06_35_
CGCAGAATACAGCTGTGGAGTTGTAATGGAATGCCAACAGCAGCTCTTGTTATTGGTGGTTTCGAGAGGTTGGTAGATAGCAAGTGTCCATGAATTGTATAACACATTGCACCCTTGATCTCCTCCCAGCACCATAACTCGGTTTTCAATGCAGTATGCCCATCATAACAGGAGCAGTGCAATCAGCTTCGCGTTGGCTGCAGAGCATCAGGTCCTATTGCACGAATGATACAAACTGATACGCCTATCCAGGAGTGACACAACTGGGGATGAGGGGTTCAACACCAGCACACATGCTAGTCCCCATAATAGCAAGGCACTAGTCATGCAGGGTTGCAATATGCAAAGCA
>HN7TS9H03GP81M length=48 xy=2642_0952 region=3 run=R_2012_05_17_17_06_35_
ACCAGTATTGTATCTTTTATAGATTCACCAATGCTGTTCTGAAATTAT
>HN7TS9H03F9SCQ length=63 xy=2454_2872 region=3 run=R_2012_05_17_17_06_35_
CAGCCATCCGGCTAGCTAGCCAGCCAGCCAGCCAGCTAGCTAGCCAGTACGGCTACGCGTAGC
>HN7TS9H03G4EN8 length=74 xy=2803_1974 region=3 run=R_2012_05_17_17_06_35_
AGCCAGTGAGCCATCTAGCTAGTCAGCCGTCTAGCTAGCCAGCCGTCTAGCTCGCCAGCCAGCCATCTAGCTCA
>HN7TS9H03HDMHX length=42 xy=2908_1939 region=3 run=R_2012_05_17_17_06_35_
ACAGGCTTATATCTGCCTATCTGGCTGTACAGTCAGTTGTGC
>HN7TS9H03F2T2M length=173 xy=2375_2092 region=3 run=R_2012_05_17_17_06_35_
ACAGTACTTAATTTCGGTTTTTCATTGATAAATTATTTTAAGCATTCTATTTTGTTCTAAATAGTATTGGGAAGTGTAGAATAGATTGTCAGCATTGTTGGTTGTTGGTTGTGTGTAATTTTATTGAAGTTATACTGCAACTTTATTTATTTCATTCATTTCATTTTTTTTTT
>HN7TS9H03F552D length=52 xy=2413_1955 region=3 run=R_2012_05_17_17_06_35_
TAGTGCTGCCAGACTGCACACTCAACTTGCCGCACTCGCTCTGGCCGCTTTA
>HN7TS9H03FZH15 length=50 xy=2337_2203 region=3 run=R_2012_05_17_17_06_35_
GTTCAAGGCTTATTACAGGAGGGTTTGCAGTGTTCAAGGCTTATTACAGG
>HN7TS9H03HA53J length=68 xy=2880_2061 region=3 run=R_2012_05_17_17_06_35_
ACTGACTGTACAGCCAGATAGGCAGATATAAGCCTGTGCAGCTAGATATAGCACAAACTGACTGTACA
>HN7TS9H03FTY7H length=109 xy=2274_2539 region=3 run=R_2012_05_17_17_06_35_
GCACTCGACCTAGACCCACGTACGTAACAACTACTAGTCGAACTTAAAAGTTAAACCGAAAAAACCTAAAACTTAACCCTAAACCGAACGTTAACGTTAAGGACCGACC
>HN7TS9H03GE1QI length=42 xy=2514_2552 region=3 run=R_2012_05_17_17_06_35_
ACACTGATGCAAGAGGCAGCCTTGCCACACTGATGCAAGAGT
>HN7TS9H03GCT0A length=130 xy=2489_1624 region=3 run=R_2012_05_17_17_06_35_
GGAGGGAAGGAGTCGGAGAGCGAACATCCGACTTGTGGGAGCTCCAGAAGCCGAAACAGCGGACCAACGCATGGAATTACTGCTGGAAAATCTACTTCCGAAATGGCTTCCACAGGTGGTCCTGTCACCN
>HN7TS9H03GHKYE length=35 xy=2543_1988 region=3 run=R_2012_05_17_17_06_35_
ACCAGCTAGCTAGACAGCCAGTCGACTAGCTAACC
>HN7TS9H03GUN0I length=74 xy=2692_2176 region=3 run=R_2012_05_17_17_06_35_
ACAAACTGGCTCTACAGCCAGATAGGCAGATATAAGCCTGTGCAGCTAGATATAGCACAAACTGACTGTACAGC
>HN7TS9H03GMX06 length=38 xy=2604_2360 region=3 run=R_2012_05_17_17_06_35_
ACAGGCAGCAGCAGTGCAAGCTTCCTCACACACAGAAC
>HN7TS9H03FS65D length=94 xy=2265_3039 region=3 run=R_2012_05_17_17_06_35_
AGTTTGTGCTATATCTAGCTGTACAGGCTTATATCTGCCTATCTGGCTGTACAGTCAGTTTGTGCTATATCTAGCTGTACACGGCGTTAGTACT
>HN7TS9H03GORBH length=538 xy=2625_0955 region=3 run=R_2012_05_17_17_06_35_
GTTGAGTAGTCAAGCTTTGCAAAGAGTGCTCTAGCTTGCCCTGGTGAGGAAATACTGCGGATTCTATTTGGTACCTTAAACAAAAAATAATAACTAATACCATACACTAACTCTCAAAGAAAGTACAATATGCAAACGGTCAAGTGCTTCAGACCCAGCATGCAGGCATAGACATCTTGAATTTTTGTTCAAATTCTGTGACCAGGCATGAACGCAATCTTAAGAATGAAATGTGAATGTAAAGTAAGCTCAAACTGCTAATTCTAAAGCACAAAGATCCACCAGAATCAGGTAAAATAATATGATCTCTGGATTACGTCTTGGACTAAGATGATAGACCGAAGAATCCAGAAATACGAAACAGTTTTACAACTGATGTATAAATTTAGAATGAATTTCTTTGTGCAAACCATAAATATTTATCTGGCGAAATCAGTTGCAACAGCAGTCTATTATCAGAAATATGGGGGTATAAAACATGTTACTCACCGTAGTGACTACTGTTCCCTTAGTCCATCGTACCCTTTTCCNCGTTTCC
>HN7TS9H03FRDTE length=293 xy=2245_0288 region=3 run=R_2012_05_17_17_06_35_
CATAAGACAAACAAATATAAAAGTGCACACGTACGTAACACAAATATAAATGCTTTAACACATACATACATAGGTATAACATATCCACTTCCGTCTACAATCTCCTTTTCCCACCACCACAGCATCACAATCAGTTACATAAATTCAGGGTCCATACTAGCGCCAAGAAACCTTGGTGAAAAGTGTACTTTATTTAGTGCAATTAACATAAAATGGCAACATGGTGAGGACAGTGAAGTTAGGACAAATGAGTTAGCAAAGCACAGGAAGACAGAAAAAAAGCAAGCGAAGTG
>HN7TS9H03FYE9B length=41 xy=2325_1069 region=3 run=R_2012_05_17_17_06_35_
CTGGCTGGCTAGCTAAACGGCTGACTGGCTGGATAGCTAGA
>HN7TS9H03F48F1 length=68 xy=2402_3439 region=3 run=R_2012_05_17_17_06_35_
ACAGATCGCGTTGGCAACAGTAATAGCCAACACTGCGTCCTCAGGAGCTCTTCCTAAACCTCCTGTTG
>HN7TS9H03HE4H9 length=71 xy=2925_2303 region=3 run=R_2012_05_17_17_06_35_
TATATCTAGCTTTACAGGCTTATATCTGCCTATCTGGCTGTACGAGTCAGTTTGTGCTATATCTAGCTGCA
>HN7TS9H03GWYSR length=84 xy=2718_2969 region=3 run=R_2012_05_17_17_06_35_
TTGATACTGTGTTCCTATTGTGTTCTCACATTGCTAGCTCGCTCATCATGGGTAGTTGATGTATCGTGTTCCTATTGTGTTCTC
>HN7TS9H03FJ4YM length=40 xy=2162_2188 region=3 run=R_2012_05_17_17_06_35_
GCCTATCTGGCTGTACAGTCAGTTTGTGCTATATCTAGCT
>HN7TS9H03FHOKL length=72 xy=2134_2323 region=3 run=R_2012_05_17_17_06_35_
AGGCAGTGTTTGCTCAAGGCTTTTAAGCAAACACTAACCTCACTGGCTCAGAGACTCCTCCCTGCCCCACCC
>HN7TS9H03G08GR length=223 xy=2767_1417 region=3 run=R_2012_05_17_17_06_35_
CTTACTACTTAAGTTAGGAAAAGGTTTCCACATGTGATACAAGAAAACACTGCATTTTACTGAACATTTAAAGTGACAGTGTAACTATTCCTATAAACTTGATTTATAGGAAATACAAAGTGTTAAACCAAAATCTAAAGATGCTATGTGTCTTAGAAACACTTCAATATCCTACATATCAAATTTGGTCCCAATCCAAGCAAGTTCACGCGCGAAGCTTTCG
>HN7TS9H03FZBAE length=51 xy=2335_1620 region=3 run=R_2012_05_17_17_06_35_
AGGGGATAACTGAGATGAGGAAGAGGTGCAAGGGACTAGACTGAGATTAGG
>HN7TS9H03GYIOG length=52 xy=2736_1662 region=3 run=R_2012_05_17_17_06_35_
AGACAGCTGGCTGTCTAGCTAGCTAGACAGCTGGCTGGCTGGCTATCTAGAA
>HN7TS9H03F401K length=213 xy=2400_2038 region=3 run=R_2012_05_17_17_06_35_
AACTGACAGTACAGCCAGATAGGCTGATATAAGCCTGTACAGCTAGATATAGCACAAACTGACTCTACAGCCAGATAGGCAGATATAAGCCTGTACAGCTAGATATAGCACAAACTGACTCTACAGGCCAGATAGGCAGATATAAGCCTGTACAGCTAGATATAGCACAACTAGCTCTACAGGCCAGATAGGCAGATATAAGCCTGTACAGCT
>HN7TS9H03FUO6V length=59 xy=2282_3445 region=3 run=R_2012_05_17_17_06_35_
GTCACAGATTTTACTCGGCTCGTTTTGATTCAGAACTCCACAAAGCGCACCAGACGAAT
>HN7TS9H03GYBMV length=43 xy=2734_0725 region=3 run=R_2012_05_17_17_06_35_
GGGCTCTCTCGTCAGATAAACAGCCAAGTTTCTCTTTAGGCAT
>HN7TS9H03G4RNX length=57 xy=2807_2427 region=3 run=R_2012_05_17_17_06_35_
GTACAGGCTTATATCTGCCTATCTGGCTGTACAGTCAGTTTGTGCTATATCTAGCTG
>HN7TS9H03FTUXP length=81 xy=2273_1099 region=3 run=R_2012_05_17_17_06_35_
CTGGTGATGCTCCAACTATAATAACAGTGTTAGGGCTGGCTTTAAGTGTCCCACTAGTGTGGAGGAGGAGGAGGAGGAGGA
>HN7TS9H03F3WB9 length=113 xy=2387_2535 region=3 run=R_2012_05_17_17_06_35_
TACCGTGGCAGTTGTGAGGGTGGCAATATGTTATGTTATGTTATGTTATGTTATGTTATGTTATGTTATGTTATGTTATGTTATGTTATGTTAACAGGTATTTGTATAGCCCG
>HN7TS9H03GRBT6 length=88 xy=2654_2076 region=3 run=R_2012_05_17_17_06_35_
CTAGTTAGCCAGCCAGCCAGCTGTCTAGCTAGACTGCTGGCTGGCTGTCTAGCTAGACAGCTGGCTGGCTGGCTAACTAGATACGTGG
>HN7TS9H03G1FEH length=298 xy=2769_2215 region=3 run=R_2012_05_17_17_06_35_
GATATAAGCCTGTACAGCTAGATATAGCACAAACTGACAGTACAGCCAGATAGGCAGATATAAGCCTGTACAGCTAGATATAGCACAAACTGACTGTACAGCCAGATAGGCAGATATAAGCCTGTACAGCTAGATATAGCACAAACTGACTGTACAGCCAGATAGGCAGATATAAGCCTGTACAGCTAGATATAGCACAAACTGACTGTACAGCCAGATAGGCAGATATAAGCCTGTACAGCTAGATATAGCACAAACTGGCTCTACAGCCAGATAGGCAGATATAAGCCTGTACAGC
>HN7TS9H03GIHMS length=164 xy=2553_3378 region=3 run=R_2012_05_17_17_06_35_
CCAAAGCTGCCGGAGACTGCCAGAGACGAAATGACTTGCAGCCGACTTCCAGACGCTGCCACTGACGCTGCCGCTGGTAAGTTGTGCTGCTTTTGTAGATTTTGCAAGTTCTGGCAGCAAGGGCAAAATGAAAACTGTGGTACTGGAGCAGCGCTCCTAATGAG
>HN7TS9H03GNVL8 length=123 xy=2615_0830 region=3 run=R_2012_05_17_17_06_35_
TGTGCTATATCTAGCTGCACAGGCTTATATCTGCCTATCTGGCTGTACAGTCAGTTTGTGCTATATCTAGCTGCACAGGCTTATACTCGTGCCTATCTGGCTGTACAGTCTAGTTTGTGCTAT
>HN7TS9H03GRX8I length=101 xy=2661_2432 region=3 run=R_2012_05_17_17_06_35_
TATATCTAGCTGCACATGCTTATATCTGCCTATCTGGCTGTACAGTCAGTTTGTGCTATATCTAGCTGCACAGGTCTTATATCTGCCTATCTGGCTGTACA
>HN7TS9H03G1U8V length=46 xy=2774_2269 region=3 run=R_2012_05_17_17_06_35_
ATTGACAACTAGCACACAGCATTGACAACTAGCACACAGCATTGAC
>HN7TS9H03FZ0U3 length=236 xy=2343_1997 region=3 run=R_2012_05_17_17_06_35_
ATGTGGCTTTACCGCACGCCACCTATGGTGGCATGTGGATTTGCCGCATGCCACCTGTGGTGGTGTGCAGCATCACCGCATGACACCTATAGTGACATGTGGCTTGGTCGCATGCCATCCATTGATGCTGTTGCGGATTCTGCTGCGGATTGATGCTGCTGCGGATTCAACATTTCCTGAAGCCATTTGGTGATCATATAGCAAGTAGCAGTAGGTTGGATTCTGATACGTGGCGT
>HN7TS9H03GUTF7 length=43 xy=2694_1029 region=3 run=R_2012_05_17_17_06_35_
GATGTGACGTTCTCTGCCTCGCAGAGTAGACCTTCCGAACGAC
>HN7TS9H03GX5L5 length=60 xy=2732_1115 region=3 run=R_2012_05_17_17_06_35_
ATAAGCCTGTACAGCTAGATATAGCACAAACTGACTGTACAGCCAGATAGGCAGATATAA
>HN7TS9H03HFMQC length=64 xy=2931_1346 region=3 run=R_2012_05_17_17_06_35_
AGGAAAGAGTGGAGACGGTGGGAGTCAGGAGAAGAAGGCAACTCTGTTGGTAAGGCAAGGAAAG
>HN7TS9H03FMJ71 length=62 xy=2190_0591 region=3 run=R_2012_05_17_17_06_35_
GTGCAGCTAGATATAGCACAACTGACTGTACAGCCAGATAGGCAGATATAAGCCTGTAGCAG
>HN7TS9H03GL3V6 length=61 xy=2595_0164 region=3 run=R_2012_05_17_17_06_35_
TTACAAGGCGTCCGACTCACGCCTGGTCAATCGAAGGTCGCTGCCACCACCGCGGGCCATC
>HN7TS9H03FP8SO length=51 xy=2232_0374 region=3 run=R_2012_05_17_17_06_35_
CCAGCCAGCTAGCTAACCACGCCAGACAGCCATATAGCTAACCAGCCAGCC
>HN7TS9H03HCZBK length=77 xy=2901_0574 region=3 run=R_2012_05_17_17_06_35_
TGTGTTGAGATTGTGATGGTGGTTAAAATCCCGGCCAGGACCATCTCACTCACAATTAAAATAGAAATATAAATAAA
>HN7TS9H03G3BPL length=131 xy=2791_0631 region=3 run=R_2012_05_17_17_06_35_
GAAAGAAAAGAAAGAAGGAAGAAAGGAAGGAAAAAGGAAGGAAGGAAGAAAGAAAGGAAGGGAAAAAGAAAACAAGAGAAAGGAATGAAGGAAGGAAGGAAGGAAGGAAGGAAGGAAGAAAGAATGAAAAG
>HN7TS9H03GZTJ5 length=134 xy=2751_0979 region=3 run=R_2012_05_17_17_06_35_
AGCCTCTGCAATGATCAGATCATTGTCAGCGGAAAAATGCGGGTTTTTGCACACACACACAAAACAAGTCAAACAGGTTTTGTTCTGGCCTGTAGACAAAAGGCTGCTGCCAGAACAAAAGCCTATTCTTCCTA
>HN7TS9H03HD76Y length=292 xy=2915_1384 region=3 run=R_2012_05_17_17_06_35_
CAGGAGCAAAAAACGTAATGGCGGGTAGTGTCGATTCTTGCCAAAAATGAATTTTTCAAAAACTGGAATTTTAATCCTTTTTCAGATTTAGGATGCCAATACTATCTCTCGGTGTCAAAGAAGTTGCAAATTACTAACATTAAGCCAAAAATAATGAAGGTGAATTGTTCAGATTTGGTTCCGACCAGAGCCCAAAAATAACATTGGCCTGCAGTTTCCCAGATTCGCTCCCAACAAATGTGATTCTCAAAAACAGGATTCTTAAGCCTTTTTCTGGCATTAGGAAGCAAAC
>HN7TS9H03FTRMR length=99 xy=2272_0913 region=3 run=R_2012_05_17_17_06_35_
GGTAGGGTGATGGTGCGCATGATGGTTGGCAGGTAGGGTAGTGGTGTGTTGGTCGATGGTGTTGGCAGGTAGCGTGATACGTGTGCATGGTCGTGAAGG
>HN7TS9H03HF76C length=105 xy=2938_0466 region=3 run=R_2012_05_17_17_06_35_
AAATATTGCATTTTCCCAGCCCTCAAACCTACATGGACATGCCTTCGCTTTTTGACCTTGCAGGCACAGACCGTCAAGGAAACCCCTGCACATCACACATGTGCG
>HN7TS9H03FJ0IH length=261 xy=2161_0519 region=3 run=R_2012_05_17_17_06_35_
CTATATCAAATGTTTAAGGAGGCAGGGGTGGGATTTGAACTGGGATAAGAGCACAGGGGTTTTACCCACTGTGCTATAACCAACAAACGGTTTAGAACTGCACTCCAGTTTATTTATCTTTAGAAAGAATGGAGGCAAATGCTGGCATTTAAAGCTTGTTATTCATTCCCATACTGTATCTTTTAATTGGGAAAAACTTTAGAGAATCAGTTAGTGCTCTGAGCTATTGTTCTAGTAGGATGGGAGAACTGCATACTCAGA
>HN7TS9H03FQAOE length=58 xy=2232_2812 region=3 run=R_2012_05_17_17_06_35_
TGTCAAAAAGTTGCACATTTCTTACATTAAGCCAAAATAATGAAGGTGAATCGTGTCA
>HN7TS9H03FGUME length=80 xy=2125_0372 region=3 run=R_2012_05_17_17_06_35_
CGGCTAGCTCGCCAGCCAGCCAGCTAGCTAGCCAGCCAGTCGACTAGCTAACCACCAGCCGTCTAGCTAGCCAGGCAGCC
>HN7TS9H03GD3FM length=58 xy=2503_3152 region=3 run=R_2012_05_17_17_06_35_
ACAAAGTAAGTTGTTCAGAGCTTCACACTTGGTCAGCAAATGTGCAGATAAGCAGCAA
>HN7TS9H03FPX1A length=46 xy=2228_2812 region=3 run=R_2012_05_17_17_06_35_
AGCATGTTTATGCATGCGGAAAAACTGCATACTCAGATCGATTTGT
>HN7TS9H03GVIG9 length=86 xy=2702_0699 region=3 run=R_2012_05_17_17_06_35_
GTTTGTGCTATATCTAGCTGCACAGGCTTATATCTGCCTATCTGGCTGTACAGTCAGTTTGTGCTATATCTAGCTGACACGAGGTC
>HN7TS9H03G4H08 length=43 xy=2804_2234 region=3 run=R_2012_05_17_17_06_35_
CTGCCTATCTGGCTGTACAGTCAGTTTGTGCTATATCTAGCTG
>HN7TS9H03GM92K length=146 xy=2608_1578 region=3 run=R_2012_05_17_17_06_35_
GCAGAGGGTTTTGGCGATGCAACTTCTCCATAGTGGAGAACAGGAGGAGTGCATACAATGTATCCAATTACTGGCACAGAGTAGGGTTTGGTAGACAACTTCTCCATAGTGGAGAGCAGGAGAGTGCATACGAATGTATCCAATTC
>HN7TS9H03GDL6U length=63 xy=2498_1284 region=3 run=R_2012_05_17_17_06_35_
ATCTAGCTGCACAGGCTTATATCTGCCTATCTGGCTGTACAGTCAGTTTGTGCTATATCTAGC
>HN7TS9H03GBBTV length=543 xy=2472_1041 region=3 run=R_2012_05_17_17_06_35_
ATCTGAGATAGCCAGTCAGCAGAAAGACACATTTAGGGGCCTGAGGTCATTATACCGGCATTTCTGGGAAAGGAAGATGTGAGACGCGCCCTACGCAAGATGTGAATCTGGCTCGCTTTGCAAGGATGAACGGATGCAGCGATTGCTCCCTGACATAAAATAACGTTCTGGAACCTGTTTCAGTGTGGGAAAAGGTTGCAGGCCTGTGAAGGGAAGCTGGCACATGTGCACAGTCGTGATTTGCACACCACCAGATAGCGGTAACAGATTGTGCTGTGAGAAGAAGGTACTGCAGTGAATGCACAGGAAAAGAATTGACCCCGAAGACCGTCTAACAGAAGAACTGAAGGGTTCCCGAGATAGCCTGTTTACAGAGCTAGACAGTAACACGGAAACGGCTCACCAATAGGATGAGTGCGGTTTGTGTGGCTGTGTTCTCTGTTAAAGGAACTGCTTCCATCATTCAAGATACCACTTGGACTTTGAAGGAGCTGAAAGGACACTGTGCTACAAGTAATGGTGAGAACTAAACCTGTGCCTGGA
>HN7TS9H03G6LHI length=141 xy=2828_1716 region=3 run=R_2012_05_17_17_06_35_
TTAATTTAATGTATCCAACAGTTCATCACATTATCTTAACTGTAAAACCGAAGGTTTTTCTCCTTGGAATATATATATATATATATATTATAGAGGCACGGTCGTGCCTCTATAGATAATGTGATTCCATCACCCATGTTA
>HN7TS9H03HDJM1 length=53 xy=2907_2331 region=3 run=R_2012_05_17_17_06_35_
GTAGCACAAAACTGACTGTACAGCCAGATAGGCAGATATAAAGCCCTGTACGC
>HN7TS9H03FNGS8 length=106 xy=2200_1866 region=3 run=R_2012_05_17_17_06_35_
ATAAGGAGGCTCTTTTTGGCACCAAAGAGCGGAAGACTTCAGCCAAAGCAAAGGTGGCCATTTGGGACTCCATTGCTGAGCGGGTCTCAGCTGTGGGCGTTGTCCC
>HN7TS9H03F9D4I length=197 xy=2450_0816 region=3 run=R_2012_05_17_17_06_35_
ATCATTCCACGGGCTTTTTGTTTGAATTCTTCAAAAAGCTTGAGTCGGAAGAAGCTCAGCTGCAAAAAACAAAGGAGAGGCAGAGGTGAGAAAAGTAGGGCACGTGGAAGACAGGTTTTTGGCAGATTTTTGAGACTACTGTCACACCATAGACTGCTGTGCTCCACATGACAGCCTCCAATAAACTGTCTATAGTA
>HN7TS9H03GSOI8 length=41 xy=2669_3746 region=3 run=R_2012_05_17_17_06_35_
ATCACTGCTTGAGAAGGTTTAGACACTAGCAGTAAGGTGAG
>HN7TS9H03FR4V0 length=43 xy=2253_2606 region=3 run=R_2012_05_17_17_06_35_
ATCTGGCTGTACAGTCAGTTTGTGCTATATCTAGCTGTACCGC
>HN7TS9H03GL82V length=91 xy=2596_2789 region=3 run=R_2012_05_17_17_06_35_
ATATCTAGCTGTACAGGCTTATATCTGCCTATCTGGCTGTACAGTCAGTTTGTGCTATATCTAGCTGGACAGGCGTATATCTGCCTACTCT
>HN7TS9H03F0HDW length=92 xy=2348_2930 region=3 run=R_2012_05_17_17_06_35_
ATCTTACATTATTACTGTATGAGTCCAGGCACTTAAACTCACAAACCAATATCTTACATTATTATGAGTCCAGGCACTTACACTCACAAACC
>HN7TS9H03GBDWD length=62 xy=2472_3723 region=3 run=R_2012_05_17_17_06_35_
GATGGCTGCCTGGCTAGCTATACGGCTGGCTGGCTGGCTAGCTAGCTGGCGTGGCGTGGCGT
>HN7TS9H03FRT2E length=86 xy=2250_0868 region=3 run=R_2012_05_17_17_06_35_
TATTGCACACATACAGCTTGCCCACCATATTCTCTATTGCACACATACAGCTTGCCCACCATATTCTCCTAGTGCACACAGTACAG
>HN7TS9H03F9W3D length=39 xy=2456_0823 region=3 run=R_2012_05_17_17_06_35_
ATACTGCATCCAGGTGACAGTAAGGCATAGAAACTGAGA
>HN7TS9H03GBYPG length=142 xy=2479_2018 region=3 run=R_2012_05_17_17_06_35_
TGGAATGGGTTAAAGTTTACTTCCTAATTCCAGAAAAGTTTAAAGTAATCCTGTTCTGGAGAAACACATTCTATTGGGAGCAAATCTGGGAACCTGCAGGCCATGGTTATTTTGGTCTCTATGGGCCCAAAATCATGACCAC
>HN7TS9H03F8O5E length=222 xy=2442_1216 region=3 run=R_2012_05_17_17_06_35_
ATTATACGACGTGTGAATAAAAACAATTTTGTTGTCACTCTGTGCTTTTTAGCATTTTTCATAATCACCTAATTTCTCAGCTGAAATAGTATACATGCATCAGACTGGGTCAAGCACGCCTGGGACAGGATAATGAGACTCCCTCTGGCTCTCAGATCTCCCATGTTTGTAGCGTGGGTTATCTGAAAATTAAGACCCTTCGGAAGGTCCTCCTGTTCCTCT
>HN7TS9H03F1ELH length=41 xy=2359_0915 region=3 run=R_2012_05_17_17_06_35_
GGAGAGACAGACTGTAGAGGGTGAGACGGACTGTGGAGGGA
>HN7TS9H03GZJNJ length=51 xy=2748_0429 region=3 run=R_2012_05_17_17_06_35_
AGGGGATAACTGAGATGAGGAAGAGGTGCAAGGGACTAGACTGAGATTAGG
>HN7TS9H03F7PXN length=42 xy=2431_0633 region=3 run=R_2012_05_17_17_06_35_
CCAGATAGGCAGATATAAGCCTGTGCAGCTAGATATAGCGAC
>HN7TS9H03HBPHV length=127 xy=2886_2625 region=3 run=R_2012_05_17_17_06_35_
ACCTGTCTCGCACAGCACAAACACAAGGGTTCAATAAACGTGTGCCGCACAGGCTTGGCACAGCACAAATGCAAGGATCGTATAACCTGTCTCGCACAGCGACGAAACGACGAGGTCAACTAACTGT
>HN7TS9H03F9RC3 length=534 xy=2454_1589 region=3 run=R_2012_05_17_17_06_35_
CATTCATAGATCAAGGCTTAGCACAGATCCGAGGGTCCAAGCTATTTACCGCGATTGATCTGACTTCTGGATTCTGGCTTATCCCAGTGGCAGAAGAGGATCAATATAAATTGGCATTCAGCCAAAACAACAGGCAGTGGGCGTGGACCCATTTTCCATTCGGGTTCCTCAACAGTGGGAGTGAATTTAACATCTTCCTGACCAAAGCAATGCCAGATGCACTCGAGAGGGGCACTCTGACGTATGTAGATGATGTCCTAATAAAGACAGAATCGTTCGAAAGTCACTTAAATGAGATAAAACATGTGCTAAAACAGTTACAAGATGCTGGTGCTAAAATCTCCATGAAGAAAGCACAGTGGTGTCGAACAAAGTTAACTTCCTAGGGCATGAAGTGACAGAAGCAGGCTTAAAACCCTCAGAAGAAGCGTGTTGAAGCCCTGTATGAATTAAAAGACCCCTCTACCATTAGGGAACTTCGCAGTCTGCTAGGATTGTATAAATTACAGTCGTAAGTTCATAGAACATTATGCT
>HN7TS9H03FT6Y0 length=89 xy=2277_0314 region=3 run=R_2012_05_17_17_06_35_
AGTGGTTACCGGAAGACAACACTTACACGCTGAAGGAGGCACTGCACCACGACGAGAAACAGGCCACGCAGGCGCACCATTTCTGCCCG
>HN7TS9H03GG8PV length=130 xy=2539_2513 region=3 run=R_2012_05_17_17_06_35_
GCTATATCTAGCTGCACAGGCTTATATCTGCCTATCTGGCTGTACAGTCAGTTTGTGCTATATCTAGCTGCACAGGCTTATATCTGCCTATCTGGCTGTACAGTCAGTTGTGCTATATCTAGCTGCACTA
>HN7TS9H03GROLU length=60 xy=2658_2240 region=3 run=R_2012_05_17_17_06_35_
AGTCCAAACATCAGGCCAAAGTCACGCAAGAAAACAGCAATGCGAGTACGTTGCCTCTAT
>HN7TS9H03F5YR7 length=89 xy=2411_0709 region=3 run=R_2012_05_17_17_06_35_
GTCAGTTTGTGCTATATCTAGCTGTACAGCCAGATAGGCAGATATAAGCCTGTACAGCTAGATATAGCACAAACTGACATACGTGGCGT
>HN7TS9H03FMGZ6 length=63 xy=2189_0516 region=3 run=R_2012_05_17_17_06_35_
CAGCTAGATATAGCACAACTGACTGTACAGCCAGATAGGCAGATATAAGCCTGTAGCAGCTAG
>HN7TS9H03G7CR2 length=70 xy=2837_0224 region=3 run=R_2012_05_17_17_06_35_
AACATTGTCCTCATTTACTGCCCACCACAGGATATGCCAGAATTTAACCATGACCTCATCCAATGCATTA
>HN7TS9H03HEED8 length=34 xy=2917_1230 region=3 run=R_2012_05_17_17_06_35_
CAGGATAGCCTGCATTGCCTCTGCTTATACACAT
>HN7TS9H03GDSM5 length=78 xy=2500_1455 region=3 run=R_2012_05_17_17_06_35_
GTCAAGGAACTCGCGGTGTTTTTGCCATCACTGAATTTATTTGGAAAACTTTATGCTGAAAAGTACACTATTGTTTTT
>HN7TS9H03FG7FQ length=82 xy=2129_0596 region=3 run=R_2012_05_17_17_06_35_
TAGATATAGCACAAAGTGACTGTACAGCCAGATAGGCAGATATAAGCCTGTGCAGCTAGATATAGCACAAACTGACTGTACA
>HN7TS9H03F65GY length=76 xy=2424_2784 region=3 run=R_2012_05_17_17_06_35_
CTGGCTGTAGAGTCAGTTTGTGCTATATCTAGCTGCACAGGCTTATATCTGCCTATCTGGCTGTACAGTCAGTTGT
>HN7TS9H03FPDF3 length=42 xy=2222_0705 region=3 run=R_2012_05_17_17_06_35_
CATTGAGCCAAAATGACTATGGATGGCAGTTTCCCATATTCG
>HN7TS9H03F67B9 length=167 xy=2425_1111 region=3 run=R_2012_05_17_17_06_35_
AAGAAGGTGCTGTTCCGCTGTTGCATGATACACATAAGCCCATGAGACCAGGATGTGACTGCCTTACACTGTACTTACATTTTGAAAAACCAGAACAGGCTGTTAGCGGAAAGTTGCTGTGGTTACACCACGCCCATTGGCAACAGGTGGAAGAACACCACCCGGGT
>HN7TS9H03G0IZA length=180 xy=2759_1156 region=3 run=R_2012_05_17_17_06_35_
GAGGCACACATCCTTGACCTGGGCAGCTGTAGTGGCCTTTCAAGGGACCATCCAGTAGTCAACAGGTCCGGAACAGTACCTCATCATGGCCAGATAGGAGTCGTAGTCCGACCTGACCTGGCTCCTAAAGGCCACTCGAAACATGTCAGCAGTGTAATTGAGGTTTTCGTGTAGCAAGGC
>HN7TS9H03F5SRA length=61 xy=2409_1092 region=3 run=R_2012_05_17_17_06_35_
AAGTGTCTGGTGATGTTCTTTATTCCATGCAGTGATACAGTGAGATAGGATAGAAATGTCT
>HN7TS9H03GTLY3 length=222 xy=2680_2029 region=3 run=R_2012_05_17_17_06_35_
GTTTATCTTGTGAGGTTTATGATGTGACTTCTGAGATTGATCTTCTTTTAAATGTAAATATGAATGTCTCATTGATGCAAGGTTTTAGATTGTCCTTTTTTCGCTTCTTAGTTGTAAATATGAGTGTCTTATTGTGTTTGGATGTTTTGACAACTTTATTTACTTTGTGTAGTTAAGTTTATATACACTGGATATTATTGCAGATACTGAGATACGTGGCGT
>HN7TS9H03F49TZ length=64 xy=2403_1141 region=3 run=R_2012_05_17_17_06_35_
TAGTGAGTGCGGGGATGAGGTGAGATGGTGGGTGGGTGGGGTCAGACAGTGGCGGCGTGAGATG
>HN7TS9H03G22UH length=172 xy=2788_1431 region=3 run=R_2012_05_17_17_06_35_
ACTGTCACTCTGCATCAGCATTGCCCTGTCACTCTGCATCAGCATTGCACTGTAACTCTGCATCAGCATTGCACTGCTACTCTGCATCAGCATTGCTCTGTCACTCTGCGTACAGCATTGCACTGCCATCTGCATCAGCATTGCACTGTCACTCTGCATCAGCATTGCACTG
>HN7TS9H03F49HI length=402 xy=2403_0692 region=3 run=R_2012_05_17_17_06_35_
ATGCGTTCAAGAAACGCCTGAAGACCCATTTGTTCGGTTCCATCACTTGAGGTCCTTTCTCATTTTGGCCTTCATTTGACTTTGTGTCCGACTCTTCTTTTGCTTCCCTTGGTTATGCTGCTTTGTTGACTTGTTGACTTACCTCGTGTTGGTGTGTTCTGAGGCCCTTGGATGATGAGCACTTTAAATCATTAAATAATAATAATAAAAACGACCAATGGCCTAGTTTTTCATCTCCTTAAGACAGTTGCTAAGATGTGTGCTCTCGTGCGTGCCCGGGATGGTATTCAGCACAAGGTGGACAGCATCATGATCATGCATCTGGAACGCGATGTACTGATGGCCCATAACAGAGGCAAGAGGCCTCAAATTAATGTTAAACAGGGTAGGCATTAAAGCCTA
>HN7TS9H03GR15Z length=164 xy=2662_3429 region=3 run=R_2012_05_17_17_06_35_
ATTCATTCACGAGGGTGTTTTCTTGATGACATAAATCGTATAGACTATATAGAGTGTTCTGTACGCATCAAGTTCGACATCTGATGGTTCGACATATATCCATGCTTGGTTTAGATAATATTGTGTAAGCGATAGAAATTACCTAGTTAGCAAAGATTACCCTG
>HN7TS9H03FJ7TV length=52 xy=2163_1809 region=3 run=R_2012_05_17_17_06_35_
TAGCTAGCCAGGCAGCCAGCCATCTAGCTAGCCAGCCAGTCCAGTCCTAGCC
>HN7TS9H03GGPM5 length=73 xy=2533_2367 region=3 run=R_2012_05_17_17_06_35_
GCATACGCAATTTTTACTCGTTACGAGTAAAGTGGTGCCCAACATGCGTGGGTGGCACCAAACCAATGGAGGG
>HN7TS9H03FZ6XG length=429 xy=2345_1666 region=3 run=R_2012_05_17_17_06_35_
AACATTTTGTATTGACATAAATGTTAAGAAAACTTTGTTATGAAGGAAAATAAAATGTGAACATGAACAACTTGTTAAAATGGCAACTATTGATATTAGGCAACTTTGGAAATCAATAGGTACAGACTGCGATTCAATATATCATGACCATATGTCCAGTACAAGAATGTCACTTACCAGGGGAACAATACTTTAAAAAAGAGGTACCTTGATGGCGTAAAAGAATCATAAATATACTGCCACGTTATAATCCTCGTTAAGCCCATAGGGACTTTTTGTGCGCAATCTGTTCACCCAGTAAAGTTCTCTCTGAAGAAGTCTTTTGTGCGGTCACCTCCTCTGGGATGCGGGTAGATGATTTCCAGTACTTGAAAATGTAATTGGGCACTCGTGTGCCTATGTTATGTTATGTTATTCAGGTTTGTATCG
>HN7TS9H03G3UUB length=56 xy=2797_0849 region=3 run=R_2012_05_17_17_06_35_
GTGAGTGTGAGTATTATGGGATTGAATGGAGGAGTTGGGCTGGGTGAGTGTGAGTA
>HN7TS9H03GN998 length=64 xy=2619_3454 region=3 run=R_2012_05_17_17_06_35_
ATAAGCCTGTACAGCTAGATATAGCACAAACTAGACTGTACAGCCACGATAGGCGAGATATAAG
>HN7TS9H03FYYYX length=63 xy=2331_2039 region=3 run=R_2012_05_17_17_06_35_
GGCTGGCTGGCTGGCTAGCTAGATGGCTGGCTAGCTAGCCAGCTGGCTGGCTGGCTAGCTAGA
>HN7TS9H03FWIBL length=63 xy=2303_1839 region=3 run=R_2012_05_17_17_06_35_
CTTCAGCTTGGCAAGGAAACAGAGCCAGTGTCACAAGTTGTATCAGTCAGAGGCTTGAGAGTG
>HN7TS9H03G3U22 length=89 xy=2797_1164 region=3 run=R_2012_05_17_17_06_35_
AGGCAGATATAAGCCTGTGCAGCTATATATAGCACAAACTGACTGTACAGCCAGATAGGCAGATATAAGCCTGTGCAGCTAGATATAGC
>HN7TS9H03G1L2B length=225 xy=2771_2657 region=3 run=R_2012_05_17_17_06_35_
ATATCTAGAAAGCAGACGTACACGGGTTCAGGGAGAGGTCACTTTGCGACCAAAAACGAAAGTGGCATAGCCATGACACACTGCATACAAAAAACGTTTTTGGGAAAAATAACTTTTCCAACATTGGTTTACAGTAGGGCTTGAAAAAAGGTAAGGTAAATGAGCGCCAGCCACATGGGGCACACCTCTAAAGATTCCCATACTTCTCCCAAAAAAACTTAGGTA
>HN7TS9H03GSI0Q length=98 xy=2668_0696 region=3 run=R_2012_05_17_17_06_35_
AGCCTGTGCAGCTAGATATAGCACAAACTGACTGTACAGCCAGATAGGCAGATATAAGCCTGTGCAGCTAGATATAGCACAAACTGACTGTACAGCCA
>HN7TS9H03HBN9Y length=44 xy=2886_1044 region=3 run=R_2012_05_17_17_06_35_
GCACAAACTGACTGTACAGCCAGATAGGCAGATATAAGCCTGTA
>HN7TS9H03FLZOC length=87 xy=2183_2634 region=3 run=R_2012_05_17_17_06_35_
CTAGCGCGAACAGTGTTCAGTTGGAAACTTAGCTGGTTGTGCTATGTTGACCTAGAAATTGGTGCCACAACGCTCAGGCAACCACGC
>HN7TS9H03G9B85 length=83 xy=2859_2743 region=3 run=R_2012_05_17_17_06_35_
GGTGAGCTAGCCGGCTGGATGGTGAGCTAGACGGCTGGCTGGTGAGCTAGACGGCTGGCTGGTGAGCTAGATGGCTGGCTGGT
>HN7TS9H03GVOYN length=383 xy=2704_0909 region=3 run=R_2012_05_17_17_06_35_
ACTTGAGTGGCGGGGCCAACTGCCAAACCACACGTGAGCGTGAGCTTGCACTGCATTGTGAATATAGCGGAAACTTGAGATTGATAGGTCTAGGTTGCTAAGGGGCCATGTTATGGTGTCTATGGGCAGTATTGTTTCGTACAGGACTATAGGCGCGCCTCACAACAGGTACTAAGGAGCGCGTACCGAGAGTCGCTACTACTAGTGCTCGTATTTAAGGAAGGTTGGCTGTCAGTTCAAAACAAGGCAGGGTGGACGTCACGTGACGCACCCTCAGATTATGTGGTCTGTCTACTTGTAATCATGTCGCCTTTCATTTGTTTTATAACTGTAAAAGTATTGACAGACACGAGATTGACATATCTCGTTTGCTTAAGGGGGCG
>HN7TS9H03FQGCW length=159 xy=2234_1982 region=3 run=R_2012_05_17_17_06_35_
ATTTCAAAGAGAGCATGTCGTGAGGAAGGTGAGGCATCACAGCTGAAATTGTGCAGGCTGTAATGGAAAAAGCTAGGCTGTGCCTGCCTCAAAAGGATAGCAATTTCATACCAGCCGTGGGATGCTATCTGTGCGTTTTATCTGTATTGATCCACCACG
>HN7TS9H03HCGV4 length=97 xy=2895_1266 region=3 run=R_2012_05_17_17_06_35_
ATTGTTATTTTTGGCTCTGTGGGGCCCAAAATACATGACACAATTCACCTTCATAATTTGTGGCTTAATGTAAGAAATATGCAACTTTTTTGTACAC
>HN7TS9H03HEWNQ length=46 xy=2923_0324 region=3 run=R_2012_05_17_17_06_35_
AGCTGTCTATCTAGCCAGCCAGCCATCTAGCTAGCCAGCCAGCCAG
>HN7TS9H03F5PS0 length=328 xy=2408_1362 region=3 run=R_2012_05_17_17_06_35_
AAAAAAGTTTTGTTTTATTAAAGAAACAGCAACAGGGTCAGCTGTGTGTGATATGACTTTCGCATAGGAAATCAATTGAGTAATAATAATAATAATAATAATAATAATTTATTTGTATAGCGTAGTTAACCCACAGGCGTCTGAACGCTTTTGTTACAGGCAATGGTGTACAGCACCGGTAATGAACAAAGGATACAAGAGAGGTGGATAGAAAGGTGAGCAATGCTCGAGAGGTGTCTTAAAGTGTCCGTGGTGGGGATTCATCCCCGACGGGTGGAAAAGTACATTTACTGATATGCCGGACGAGAGGACCATGATGCCGGGAAAA
>HN7TS9H03G1KK5 length=70 xy=2771_0743 region=3 run=R_2012_05_17_17_06_35_
CGCTAATTTGTCACACATCGATTGCGATGAGGCTTCCGAACGCCTGGCTGCTTCTGGACTCTTGAATTCC
>HN7TS9H03HBBCI length=66 xy=2882_0672 region=3 run=R_2012_05_17_17_06_35_
AGCAGGTACTGCACTGCACTGGCAGAGGCGCAGGGGCAGAACAGAGAGTTACAGTCTGAGTGAGGA
>HN7TS9H03GNJAK length=57 xy=2611_1242 region=3 run=R_2012_05_17_17_06_35_
GGTGTTTTGCATTTTCAGGGGTTTGAGGTTTTGCATTTTTCAGGGGTTTGGGGTTTT
>HN7TS9H03GJROL length=63 xy=2568_1619 region=3 run=R_2012_05_17_17_06_35_
GTAACAAGAGGGGAATAGATTTACTATTCCATCCTCCAGTCTGGGCAAGTCGGGGAAAGGGTA
>HN7TS9H03HDF09 length=96 xy=2906_1755 region=3 run=R_2012_05_17_17_06_35_
CTGGCGAGCTAGACAGCTGACTGGCTGGCAAGCTAGATGGCTGGCTGGGCTGGGTGAGCTAGACAGCTGGATGGGCTAGGCTAGCAGCTGGCTGGC
>HN7TS9H03GFVX6 length=42 xy=2524_0748 region=3 run=R_2012_05_17_17_06_35_
ATATGTGTTTGGGTGGTGAGGTGCTGCTTCACAGCACCTCCC
>HN7TS9H03FJMKR length=63 xy=2156_2937 region=3 run=R_2012_05_17_17_06_35_
TGTACAGGCTTATATCTGCCTATCTGGCTGTACAGTCAGTTTGTGCTATATCTAGCTGCACGA
>HN7TS9H03G2QT1 length=54 xy=2784_2247 region=3 run=R_2012_05_17_17_06_35_
AGCTAGATATAGCACAAACTGACTGTACAGCCAGATAGGCAGATATAAAGCCCT
>HN7TS9H03GPOAK length=79 xy=2635_2730 region=3 run=R_2012_05_17_17_06_35_
CGTCTAGCTCACCAGACAGCCAGCCGTCTAGCTCGCCAGCCAGCCAGCGAGTCATCTAGCTCGCCAGCCAGCCAACTAG
>HN7TS9H03HEX99 length=104 xy=2923_2431 region=3 run=R_2012_05_17_17_06_35_
TAACATAGTGGAGAGACTTGCCTCCAGCAAAGGTCTTGCAAATCAAAGGTAGAGAAAGGAAGGCTCTATGGGCCTCTCGGCAGGGTCTAGAAAGGACCCTCCAC
>HN7TS9H03GU8R7 length=41 xy=2699_0421 region=3 run=R_2012_05_17_17_06_35_
ATGCGTTCACAATACCTTGGTATTTCAAACTTGTGTACGCG
>HN7TS9H03GE4IM length=352 xy=2515_2060 region=3 run=R_2012_05_17_17_06_35_
GGGAGGCACTGACAAATAGCAAACATTTTAGTTACATTTTCACAAAGTTATAGGACTTTAGAAAAATGTACTTTTCTTCTGGTAAAATCAGCGACAGCTTGGAGGGTCATAAATTGTGGAGAGCAGGATCTGTTGCTATGGAAATTGGAGGGAGGTAACCTAATTTCAGTGGGTGACATATATGTCAGCCAGTCAGGAGATGGGGCAGTTCGATTCTTCCAGTTTGCAGAGAAGACCAATTTCCTATATCCAAAATTGGCAGAATGGGGATTAAAAACCCTAGAAGAAGAAATTCTCCCATTGCAGAAAATAGCAGATTTCATTACAGAATCTCTGCTAAAAATATTTTACC
>HN7TS9H03GJ7ZP length=45 xy=2573_2275 region=3 run=R_2012_05_17_17_06_35_
AGTATGCGGATGAAGAGATAGATGCAGCACAGTCCAGTAGGGTAC
>HN7TS9H03F1CRY length=163 xy=2358_2652 region=3 run=R_2012_05_17_17_06_35_
TTTGCCTAAATGCCTGAATAATAAAAGAAATTATATTCGCAATATACTTAGGATTGACTTCAGTTAACAACTTTACAAATTTTTCTTCATCAGTACAATCAGTATCGTATACGAATTTAACCATAAAGAAATTATATTCGCAATATACTTAGGATTGACTTCA
>HN7TS9H03G2Y1O length=74 xy=2787_0602 region=3 run=R_2012_05_17_17_06_35_
AATGTGAGCATTCCCAGAGAGTAGTCTCAATTAATTGACTGACTCTCTGGGAATGCTCACATTATACGTGGCGT
>HN7TS9H03GJ5OJ length=450 xy=2572_3377 region=3 run=R_2012_05_17_17_06_35_
ATTAGTAGTGATATATTAAGCCATACATATGAGCAACTATGTGAGGTGTAGTATAGACATTAAAGGATGAGTAAGTCAGCACATGTACCACAAGATATATTGAAAGCCTGTAGGAAAAGAATGGCAGGGCGATTTAGCAACCTTATGTGTTGCCTATGGAGCAAATACATATAAAGCGCAGCCATATGAAGAGCAATCATGTGAAGTGCAGTATAGACATTAAAGCATGAGTAAGTCTCCAGATGCACAACAAATTGTATTGAAAACTGTAGGCAGAATATGGCAGAACGGTTTAGCAACTTTATGTGTTGCAGCAGAAACAGTTAAATATCAAGCACAGTCATATGAAGAGCCACCATGTGAATGGCAGTTTTGTATATTAAGCCATGAGTAAAATCTGCAGATATACAATAAATTTTATTGAAAACTGCAAAGTATGGCAGAGAGATT
>HN7TS9H03GA5C6 length=167 xy=2470_0856 region=3 run=R_2012_05_17_17_06_35_
GAGGGCGTCTTGGATATGCTTTCTGGACACTTGGCGAAAAGTGTCCAGAACGCATATCAGGACACATTTCCTGACTTGCGTCCGGACGCCTGATTATCAGGCCGTAGAACGCATAAAAATATGTGTCCTACGGTGCGTCCGGACACAAATCAGGAAAGCTGGTCCCG
>HN7TS9H03FTGTN length=62 xy=2268_3289 region=3 run=R_2012_05_17_17_06_35_
GCTAGATATAGCACAAACTGACTGTACAGCCAGATAGGCAGATATAAGCCTGTGCAGCTAGA
>HN7TS9H03GWIGE length=84 xy=2713_2268 region=3 run=R_2012_05_17_17_06_35_
CTAGGTGGCTGGCGAGCTTGACGGCTGACTAGCTAGACGGCTGGCTGGCTAGCTAGATGGATGCCTGGCTAGTCTAGACGCTGG
>HN7TS9H03G53FQ length=56 xy=2822_2900 region=3 run=R_2012_05_17_17_06_35_
GTTTGTGGAGGCCATTCTGGCCAAGGCAAGCAGCTGGCACTCGAGCAACCGGAGGG
>HN7TS9H03FYBXA length=38 xy=2324_0844 region=3 run=R_2012_05_17_17_06_35_
TAGATATTAGCACAAACTGACTGTACAGCCAGATAGGC
>HN7TS9H03FH7KT length=38 xy=2140_2379 region=3 run=R_2012_05_17_17_06_35_
CTTCTAGCTAGCCGGCCAGCCAGCCATCTAGCTAGCCG
>HN7TS9H03G2PAV length=274 xy=2784_0261 region=3 run=R_2012_05_17_17_06_35_
AAAGCAAGGCAATAGCGCTACATGGTTTTTTAAACGCTATATCCCTTCATGTTCAAATATCTAATCAAATGATATACTTTGGTGACACTGCTGTGAAGATAGTGATAGAGCCAGTCTGCTGGCTCATCTGCCCTTCATTACTGAATTGCCATTGAAAGTGAAAGCAGGATGAGTGCAGTAGGAAGTGTAGAGGTGAGCACATATTTTAATGAACTAGTGCCTCACCTGTTCTGTTGAAGACCAGCCAGTGCCCACTGGCAGGCAGCAGGGCAGG
>HN7TS9H03FQR0C length=63 xy=2238_0698 region=3 run=R_2012_05_17_17_06_35_
AGTTTGTGCTATATCTAGCTGCACGAGGTCTTATATCTCGCCTATCGTGGCTGTACAGTCTAG
>HN7TS9H03HB0Y1 length=65 xy=2890_1115 region=3 run=R_2012_05_17_17_06_35_
AAACTGACTCTACAGCCAGATAGGCAGATATAAGCCTGTACAGCTAGATATAGCACAAACTGACT
>HN7TS9H03F2DKE length=415 xy=2370_1180 region=3 run=R_2012_05_17_17_06_35_
TATTGATTGCGCTGGGATGCTTGGCGGGCTCCCGGTTGCTGGGAAAAGTAGCATGGGGCGTTCGCCGAAATAAGAGACTCGCCAGGTTCAGGGAATTTGCGTGCCTGGTCGCATTATGCAGAGTGCTCCAAAGATGCCAAGCAAAACGCCCAAAACTAGAGAGGGAAGACCTAGGAGTAAAGAAGCAAGAAGAAAAGGAAAAAGAAAGAAAAATACGCAACACCTCAATAGCCCTGCACGACGGAGTCACTGAAGATACCAGCGCAGTCAATACACCAGCTCACAAACAGCTTTTTCCCTAGTGGCCGCTTTGGATCTCCACAGGAACTGGGAAAGTATTCCAGAGGGCATCAAGATGAAAGAAGATGTCGAGTCAAGAAGAAGCAAGAAGAATGAAGCCGACACAGAAAAGAAG
>HN7TS9H03G93P1 length=87 xy=2868_1479 region=3 run=R_2012_05_17_17_06_35_
TGTACAGCCAGATAGGCAGATATAAGCCTGTGCAGCTAGATATAGCACAAACTGACTGTACAGCCAGATAGGCAGATATAAGCCTGT
>HN7TS9H03GN62E length=31 xy=2618_3380 region=3 run=R_2012_05_17_17_06_35_
TGTCCAGACGGATGCGTCTGATGTGGGCATT
>HN7TS9H03G1REP length=121 xy=2773_1391 region=3 run=R_2012_05_17_17_06_35_
AGTTAGCCAGCCAGCCAGCCAGCTTGCTCACCAGCCAGCCATTGAGGAAACCAGCCAGCTGACGAGACAGCTAGCCAGCCGGCTAGCTAACCACCGAGCCAGCCATCTAGCAGCCAGCCAG
>HN7TS9H03FPXKT length=44 xy=2228_2219 region=3 run=R_2012_05_17_17_06_35_
AAACTGACTGTACAGCCAGATAGGCAGATATAAGCCTGTGCAGC
>HN7TS9H03G31CT length=378 xy=2799_1099 region=3 run=R_2012_05_17_17_06_35_
AGGAACAGGAGCAATCAATTTATGTAGAGTTGGACAGTTCAGAGGATGACTAGTTGGTGGATCTTTGGCCCTGATGTCCTGGAATAGCAGTGGATACTATAGCCAAGATGCATTAGCGGGGTTACCTAAATGTATGAAAATTTACCATTTTCTTGAAAGCAACACCATCTAAGTTTGGCCACTCTAAAGGTGGCCTACTAACACTTGTGAGCACAGAATTAGATGTTATGATTGTGAAACACTGGGCACCATAAAATGGCCTCTTGAGTGTGCTACTTGAGACGAAATCAATGAATTGGTTTGGTTACAAAACAATATGTCTGTGGAACATCTATATCAATCCCATGCTAATTAAGAAACATCTTCTAAAATGCTGTT
>HN7TS9H03G7ZVA length=86 xy=2844_1476 region=3 run=R_2012_05_17_17_06_35_
ACTATGCTAATGGAAGGACGGCAGAGATACCAGACAAATGAAAGAAGGGAAAACAAGCATTGGCAATGCCATTAGGCCAATGAAAG
>HN7TS9H03FLH6Y length=539 xy=2178_0456 region=3 run=R_2012_05_17_17_06_35_
TATTTCACGCCCACTTCTTACACTCCACTTGTTAAATTGCTTCATGTTTTGTTAGTCGAAGTTACCTGTGGGGGTGGATTCATTATCTTGACCTGTGGCGGTAGGGTAATGGATTCATTACTTGGCATGGGTTATAGCAGATATTTGAGAACACTCATGCAGCTTTTTTTAATTGTGTTCTGATATGCTTGTTATTTGTGATATTTGAGTTCTAACTTTCTTTGGCGATTTATGAAGAAAGCGAGGTGTGAACTAATTCTAACTTTCACACCTACTAATTCCAACTTTCACACCTTAATGCATCTTGTGCCATCTGCGCATTTCCATCTATGCATCTGTTGTGTATGCACATTTCTGCAGTGTATGCACATTTCTTCAACATTTCTTTCCACTGCTCATTTGAACTGTGCATTTAAATGTTGGCCGTCCTATTGTATATATAATTCAAATCTCTTCACATGGGGTGGCTTTTGTCAATACACTGAGCCGGATTCTAGTGAGCTGCACCTTAATAGGTGCAACTGATTTAGGGCGCGGGG
>HN7TS9H03F93EF length=59 xy=2458_0805 region=3 run=R_2012_05_17_17_06_35_
TTCTTTTCTGTCCTGGGCTCTTAGGGAGCCCAGTTACAGGTGTGTGTGTGTGTTTTGGT
>HN7TS9H03GDV9N length=70 xy=2501_2057 region=3 run=R_2012_05_17_17_06_35_
AGGCTTGAAATTCCAGTTTTGAAAAATTCATTTTTTGACAAAAATCAACACTACCCACCACTACGTTTTT
>HN7TS9H03F5MGX length=34 xy=2407_1135 region=3 run=R_2012_05_17_17_06_35_
GCTAGATGGCTGGCTGGCAAGGTAGACGGCTGGC
>HN7TS9H03GTR1R length=85 xy=2682_1709 region=3 run=R_2012_05_17_17_06_35_
AGCTAGATCTAGCACAAACTGACTCTATACAGGATAATATCTGCCTATCTGGCTGTACAGTCAGTTTGTGCTATATCTAGCTGAC
>HN7TS9H03G0UGY length=63 xy=2762_3760 region=3 run=R_2012_05_17_17_06_35_
TTAGCTACAGTTCAAGAGGAATCTTCTACTTAGTTGTCTGATACTGGGCTTGAGTTGAAAGTT
>HN7TS9H03FZJPH length=76 xy=2338_0243 region=3 run=R_2012_05_17_17_06_35_
GTCAGGTGAATAAAATGCAGACATGGGGTAGGCCAGGAAAATAACCTGCCAACGTGGACAAGGCACACAGGGGATA
>HN7TS9H03FP8UR length=99 xy=2232_0449 region=3 run=R_2012_05_17_17_06_35_
CGCCAGCTAGCCAGCCATCTAGCTCGCCAGCCAGCCAGCTGTCTAGCTAGACGGCTGGCTGGCGAGCTAGATGGCTGGCTAGCTGGCGATACGTGGCGT
>HN7TS9H03GGJFT length=70 xy=2531_2519 region=3 run=R_2012_05_17_17_06_35_
ACACATACACTGTCACATACACACTGCCACAGACACACACACCTACACTGCCACACACATATACTGCCAC
>HN7TS9H03G13D8 length=41 xy=2777_0542 region=3 run=R_2012_05_17_17_06_35_
GGAATAGATTTACTATTCCATCCTCCAGTCTGAGCAAGTCA
>HN7TS9H03FQNIC length=47 xy=2236_3058 region=3 run=R_2012_05_17_17_06_35_
TCTGCCTATCTGGCTGTACAGTCAGTTTGTGCTATATCTAGCTGCAC
>HN7TS9H03GRHW9 length=47 xy=2656_1771 region=3 run=R_2012_05_17_17_06_35_
CATCGCCACCAGTTTGTCGAAAGTGATCGGTAACCTGCTGTCTACCC
>HN7TS9H03FKKGZ length=299 xy=2167_1809 region=3 run=R_2012_05_17_17_06_35_
ACCGCAGGTAGGAATAGTAATAATACATACAGCGGGTAAAGTTACCAATATTGTCCGTAGCATTTAGATATAGCAATAGTGCCCACATCAGGTAGGTTTATTAGCAAAAGTAGAAACAATAGAGTGGGTACGAGCAGTGGTGCCACAACAGGGAGGCATAGCAATGTTGACTACAGCAGGAAGGCATAACAATATTGTCCACAGCGGCTATGTATAGCAATAGTCCTGACATCAGGTAGGAATGGCAGCAGGTGCTACAACACGCAGTACTAAAAGTAGTGTCAAGGCACACAGGGATA
>HN7TS9H03GMXKE length=423 xy=2604_1756 region=3 run=R_2012_05_17_17_06_35_
ATAGAAACTGTCTTGCCATTGTAAAGTCTTTTACGTAATGTTTTCGTAACAAAGTGATTGCAGAGAGGAGATGTTATGCTATTTTTATGTACTCAGCGGTACTACTTGTACTGGGGATAACAGCATTTTTTCTAACTGAGTTCTTTTGTAATCTTATTTCATTTTATCAGGAAGATCAAATTCTAAAATACAAAATGGCCTCGTCAGTTCTTTTAGTCCTGTTTCCTATGATGTAATGTTTCCTATGATGTCATGTATTTTCTAAATGATTTTTCTAAAACCCACAAAATAAGAATCCAGTATGTAGCAGAGTATCTAGGCTATAGTTTTGGAGTTCGCTTGGCCAGCGTCCAGAAGCATAAGTGTATATATAGCGTAGATAGGCTAGTTCGTGACTTCACTCTGTACTCAGCTGTTTGTCGT
>HN7TS9H03FIPE5 length=71 xy=2146_0927 region=3 run=R_2012_05_17_17_06_35_
GTGCTATATCTAGCTGCACAGGCTTATATCTGCCTATCTGGCTGTACAGTCAGTTTGTGCTATATCGTAGC
>HN7TS9H03FN9E6 length=84 xy=2209_2080 region=3 run=R_2012_05_17_17_06_35_
AATAACACTGTCTACAGGGATGCGCCACATGTATTTCTCTAACATGTACCTTGCTCACACAGCACCAAGGGCTTTGGAACAGCA
>HN7TS9H03FZOOK length=39 xy=2339_2594 region=3 run=R_2012_05_17_17_06_35_
CTGGCTGTAGAGTCAGTTTGTGCTATATCTAGCTGCACG
>HN7TS9H03HFN9E length=149 xy=2931_3328 region=3 run=R_2012_05_17_17_06_35_
TGGATAGCTAGACGGCTGACTAGCTAGACGGCTTACTGGCTGGCTAGCTAGATCGCTGGCTAGCTAGATGGCTGGCTGGCTAGCTAGATGGCGTAGCGTGGCTGGCTGGCGTGTCGTAGCGTAGAGTCGCGTAGGCGTAGTCGTAGACG
>HN7TS9H03FYPH1 length=44 xy=2328_2055 region=3 run=R_2012_05_17_17_06_35_
AGCCAGCCGGCTAGCTAGCCAGCCAGCCAGGCGTCTAGCTAACC
>HN7TS9H03GW928 length=85 xy=2722_1218 region=3 run=R_2012_05_17_17_06_35_
CTGACTGTACAGCCAGATAGGCAGATATAAGCCTGTGCAGCTAGATATAGCACAACTGACTGTACAGCCAGATAGGCAGATATAA
>HN7TS9H03FY2KQ length=118 xy=2332_2616 region=3 run=R_2012_05_17_17_06_35_
GCAAACAGTAATTAGCTATTTCGTACTGTTTTTCTATACTATTCAGACCGTTTACGTTCCATTTAATGATATTTAGCTCGTAGTCAGCCATCAGGAGTGACAGTGTGCATCATAGTCC
>HN7TS9H03GNVSS length=347 xy=2615_1066 region=3 run=R_2012_05_17_17_06_35_
GGAGTATTGGCAATGTTGTTAGTGCTGCAAGGTGTTACGCAGAGCTCCTTCAGTGTTGTGGATGAATTCACTTTTTCGGTACAAACACAAAGTCATGTGTGCTAGGAGAGTCACTGAGGGAATCCACATTAGGCGCCATACTGTTCTGAGGAGTCAGGCAGTCAGCAAGGGGAACGGACAGATGTAAATGCCCTGTACTGCTCTCACAATGCCCAGTGTGTTTGATGGAAGATGAGCCCTGGATGGTAAGGAGGGCCTCAGCAGGGGCATGGGCACAGACGGGCAACTTCCGCCTTAGCTGGCCGCCTTTGCTCGGCCGTCTTTGCCTGGCGGTAGTCCCTCGTTCC
>HN7TS9H03FP2WS length=185 xy=2230_0938 region=3 run=R_2012_05_17_17_06_35_
GCAGGTTTGGAGCATGGCAAGGGATTGTGGGTAAGGTCAGAACTCTGTAAGTTCTAGAATGCGAGTTGGGTGGCAGTTGGTGAAGGGGACCCATTTGGAGTGGAAGCAGAAAGCGGTTTCTACAATAAGTACTTGAGAATTTCCAAATATGTCTGACGTGCTTTCTTTGAGAAGAACCTACTACA
>HN7TS9H03G2JX2 length=123 xy=2782_1512 region=3 run=R_2012_05_17_17_06_35_
AGCCAGACAGCCGTCTAGCTTGCCACCAGCTGTCTAGCTCACCAGCCAGCTGTCTAGCTCTCCAGCCAGCCAGCCGTCTAGCTCACCAGCCAGCCAGCTGCTAGCTCACCGAGCCAGCCAGCC
>HN7TS9H03F6P7L length=233 xy=2419_3487 region=3 run=R_2012_05_17_17_06_35_
ATCTGTTTCGGCACAGAGAGGAACTCTTTCACAGGAAAATGATGTAAAAACAAAGTGCAAATTTCACTAGGAGGACATCTTCAAAACGGAGTACAATAACTATCACTGAAAAATGTCTTGCTTCATAGGTAAAGAAAATATTCACCAGCAAAAATAATAAATGCTACACACAAAGTACAAATCATTGCATTCAAAAACAATTCAAAACTAGCCAGACAGAATAGTAAACAAAC
>HN7TS9H03GNMV1 length=218 xy=2612_1807 region=3 run=R_2012_05_17_17_06_35_
GATGGCAATCACTGTGGGCTCATACAGTGCCCACCAATGGATGCCTATCACTGTGGGGCTCACCACACTGTCCAGCAATGGATGCCTATCACTGGTGGGCTCACACACTGTCCAGCAATGGATGCCTATCACTGGTGGGCTCACACAGTGCCAGCAATGGATGCCTATCATGGTGGCTCACACNGTGCCAGCAAGTGATCGCCTATCACGTGGTGGCC
>HN7TS9H03GMX14 length=91 xy=2604_2394 region=3 run=R_2012_05_17_17_06_35_
CTCACCAGCCAGCCAGCGAGTCATCTAGCTCGCCAGCCAGCCAACTAGCTTGGCAGCCAGCCGTCTAGCTCGCCAGCCAGCCGTCTAGCCG
>HN7TS9H03G1N9Q length=158 xy=2772_1420 region=3 run=R_2012_05_17_17_06_35_
ATTGGAATAGAAGATATTTTGAGATGCCGTCCGTGAAGAAGAGAGTCGGAGACCAATAAGAGAGCAGTTTCTGCAGAATGAGACCGATGGAAACCCGATTCAAAAGGGAACGAAGAGCGTACACAGAAAACGCGCCATCTGAAAGTAAGGGCCAGCCT
>HN7TS9H03GDZIH length=53 xy=2502_2167 region=3 run=R_2012_05_17_17_06_35_
ACGGCTGGCTAGCCAGCCAGACTGCCTAGCTAGCCAGCCGTATAACGTGGCGT
>HN7TS9H03G23N0 length=38 xy=2788_2494 region=3 run=R_2012_05_17_17_06_35_
CCTGCTGGCTGGCTGGCTAGCTAGCTGGCTGGCTGGCT
>HN7TS9H03GV78Y length=89 xy=2710_1328 region=3 run=R_2012_05_17_17_06_35_
GCACAAACTGACTGTACAGCCAGATAGGCAGATATAAGCCTGTACAGCTAGATATAGCGACAAACTGACTGTACAGCCAGATAGGCAGA
>HN7TS9H03FHNR1 length=80 xy=2134_1295 region=3 run=R_2012_05_17_17_06_35_
ATCTGGCTGTACAGTCAGTTTGTGCTATATCTAGCTGCACAGGTCTTATATCGTGCCTATCGTGGCTGTACAGTCAGTTT
>HN7TS9H03GEW8L length=63 xy=2513_0819 region=3 run=R_2012_05_17_17_06_35_
ATCTAGCTGCACAGGCTTATATCTGCCTATCTGGCTGTACAGTCAGTTTGTGCTATATCTAGC
>HN7TS9H03F0PT8 length=62 xy=2351_1598 region=3 run=R_2012_05_17_17_06_35_
AAGTCCTATGCAGAGAGTCCCTGGTTTCCCGTACGACGGACGTCGTTCCCCTAAACTAGCCC
>HN7TS9H03GOHVP length=137 xy=2622_1011 region=3 run=R_2012_05_17_17_06_35_
GACAGACAGACAGACACAGACAGACAGACACAGACAGACACAGACACAGACGAGACGACAGACAGACGAGACACAGACAGACAGACACAGACAGACAGACACAGACAGACAGACACAGACAGACAGACACAGACAGC
>HN7TS9H03F6RJ3 length=130 xy=2420_1137 region=3 run=R_2012_05_17_17_06_35_
GAAGTATTGCTTCATATACTTTAGTCACATACAAGTTGGTATGATGTATTGCTTCATTACCTTAGTCACGTGCAAGTTAGGTATGGATGTATTGCTTCATATATGTAGTCACATGCGAAGTTGGTATGGG
[truncated: 47,175,729 more chars]
