# Supplementary material for: Assessment of intra and interregional genetic variation in the Eastern Red-backed Salamander, Plethodon cinereus, via analysis of novel microsatellite markers
Source: PLoS One. 2017 Oct 20;12(10):e0186866. doi: 10.1371/journal.pone.0186866 (PMC5650168; doi:10.1371/journal.pone.0186866)
Supplement: S4 File — (FASTA) [file pone.0186866.s012.fasta]

>HN7TS9H02D3YAC length=46 xy=1568_0450 region=2 run=R_2012_05_17_17_06_35_
CTATCTGGCTGTAGAGCACGTTGTTGCTATATCTAGCTGTACAGGC
>HN7TS9H02D1XFE length=59 xy=1545_0232 region=2 run=R_2012_05_17_17_06_35_
AATACAGATCTCAGTGATAAAGATAAGATTACTAGTGCAGAAGCATAATGATCTTTGTA
>HN7TS9H02EXC7I length=246 xy=1903_0652 region=2 run=R_2012_05_17_17_06_35_
ATTNTGTGTGTGTGTGTGTGTGTGTGTGTGTGTGTGTGTGTGTGTGTGTGTGTGTGTGTGTGTGTGTGTGTGTGTGTGTGTGTGTGTGTGTGTGTGTGTGTGTGTGTGTGTGTGTGTGTGTGTGTGTGTGTGTGTGTGTGTGTGTGTGTGTGTGTGTGTGTGTGTGTGTGTGTGTGTGTGTGTGTGTGTGTGTGTGTGTGTGTGTGTGTGTGTGTGTGTGTGTGTGTGTGTGTGTGTGTGTGTGTG
>HN7TS9H02DECHM length=54 xy=1276_1832 region=2 run=R_2012_05_17_17_06_35_
GCAGATCTTCTCACTTATGGCAGTTATCACTGTGACTATATCTCTCTCACGCNC
>HN7TS9H02D77PO length=49 xy=1616_2682 region=2 run=R_2012_05_17_17_06_35_
TTGTAGCTAGATCGCTGGCTGGTGAGCTAGATGGCTGGCTGGCGAGCGT
>HN7TS9H02EFY8H length=136 xy=1705_0399 region=2 run=R_2012_05_17_17_06_35_
AGAGAGAGAGTAGAGAGAGAGAGAGAGAGAGAGAGAGAGAGAGAGAGAGAGAGAGAGAGAGAGAGAGAGAGAGAGAGAGAGAGAGAGAGAGAGAGAGAGAGAGAGAGAGAGAGAGAGAGAGAGAGAGAGAGAGAGA
>HN7TS9H02EPJYS length=38 xy=1814_0706 region=2 run=R_2012_05_17_17_06_35_
GTTCTATGAGAATGTCAATGCTATATGTACACAGAATG
>HN7TS9H02DHHS1 length=119 xy=1312_1235 region=2 run=R_2012_05_17_17_06_35_
CACTAACATCAGCAGTATTTCACTGACACATAATGCATGCCGAGTGAGTGGCAGCACATAGACACAGTACAACGATCAACACACACATACCTCTGAAATCAGCAGATTTCACTGACACA
>HN7TS9H02DMK1F length=32 xy=1370_1137 region=2 run=R_2012_05_17_17_06_35_
CTCGCTCGTATTCTCTCGCTCGTATGCTCGTA
>HN7TS9H02C0MKV length=41 xy=1120_0701 region=2 run=R_2012_05_17_17_06_35_
GTCAGTTTGTGCTATATCTAGACTGCACAGGCTTATATCTG
>HN7TS9H02ENT1A length=334 xy=1794_2364 region=2 run=R_2012_05_17_17_06_35_
ATTCTAGTGGTGTGTGTGTGTGTGTGTGTGTGTGTGTGTGTGTGTGTGTGTGTGTGTGTGTGTGTGTGTGTGTGTGTGTGTGTGTGTGTGTGTGTGTGTGTGTGTGTGTGTGTGTGTGTGTGTGTGTGTGTGTGTGTGTGTGTGTGTGTGTGTGTGTGTGTGTGTGTGTGTGTGTGTGTGTGTGTGTGTGTGTGTGTGTGTGTGTGTGTGTGTGTGTGTGTGTGTGTGTGTGTGTGTGTGTGTGTGTGTGTGTGTGTGTGTGTGTGTGTGTGTGTGTGTGTGTGTGTGTGTGTGTGTGTGTGTGTGTGTGTGTGTGTGTGTGTGTGTGTGTGTG
>HN7TS9H02ENSDL length=91 xy=1794_0215 region=2 run=R_2012_05_17_17_06_35_
ATATAAGCCTGTACAGCTAGATATAGCACAAACTGACTGTACAGCCAGATAGGCAGATATAAGCCTGTACAGCGTAGAGTATAGCACAAAC
>HN7TS9H02ECKBM length=29 xy=1666_0848 region=2 run=R_2012_05_17_17_06_35_
AGCTAGATATAGCACAACTGACTGTACAG
>HN7TS9H02D8FGU length=277 xy=1619_0444 region=2 run=R_2012_05_17_17_06_35_
GTGTGTGTNTGTGTGTGTGTGTGTGTGTGTGTGTGTGTGTGTGTGTGTGTGTGTGTGTGTGTGTGTGTGTGTGTGTGTGTGTGTGTGTGTGTGTGTGTGTGTGTGTGTGTGTGTGTGTGTGTGTGTGTGTGTGTGTGTGTGTGTGTGTGTGTGTGTGTGTGTGTGTGTGTGTGTGTGTGTGTGTGTGTGTGTGTGTGTGTGTGTGTGTGTGTGTGTGTGTGTGTGTGTGTGTGTGTGTGTGTGTGTGTGTGTGTGTGTGTGTGTGTGTGTGTGTGTG
>HN7TS9H02C9HK0 length=90 xy=1221_0434 region=2 run=R_2012_05_17_17_06_35_
TCTGGCTGTACAGTCAGTTTGTGCTATATCTAGCTGTACAGGCTTATATCTGCCTATCTGGCTGTACAGTCAGTTTGTGCTATATCTAGC
>HN7TS9H02D6UKB length=31 xy=1601_0425 region=2 run=R_2012_05_17_17_06_35_
TGCTATATCTAGCTGCACAGGCTTATATCTG
>HN7TS9H02D0GTV length=34 xy=1528_1697 region=2 run=R_2012_05_17_17_06_35_
GCATGCTAGACGGCTGGCGTGCCGACGCTACGAC
>HN7TS9H02DD5ZD length=302 xy=1274_1591 region=2 run=R_2012_05_17_17_06_35_
ATGAGAGTAGAGAGAGAGAGAGAGAGAGAGAGAGAGAGAGAGAGAGAGAGAGAGAGAGAGAGAGAGAGAGAGAGAGAGAGAGAGAGAGAGAGAGAGAGAGAGAGAGAGAGAGAGAGAGAGAGAGAGAGAGAGAGAGAGAGAGAGAGAGAGAGAGAGAGAGAGAGAGAGAGAGAGAGAGAGAGAGAGAGAGAGAGAGAGAGAGAGAGAGAGAGAGAGAGAGAGAGAGAGAGAGAGAGAGAGAGAGAGAGAGAGAGAGAGAGAGAGAGAGAGAGAGAGAGAGAGAGAGAGAGAGAGAGAGAGAG
>HN7TS9H02DKTZD length=40 xy=1350_1335 region=2 run=R_2012_05_17_17_06_35_
GCTAATACAATAGCTCTCAACACAGCGCTAATACAATAGC
>HN7TS9H02DLU44 length=54 xy=1362_0342 region=2 run=R_2012_05_17_17_06_35_
GTTCACNCACACACACACACACACACACACACACACACACACACACACACACAC
>HN7TS9H02EJ1UT length=35 xy=1751_2003 region=2 run=R_2012_05_17_17_06_35_
AGTCAGTTGTGCTATATCTAGCTGCACAGGCTTAT
>HN7TS9H02C7U05 length=261 xy=1202_2375 region=2 run=R_2012_05_17_17_06_35_
AGAGAAGAAGAGAAGTAGTAGAGAGAGAGAGAGAGAGAGAGAGAGAGAGAGAGAGAGAGAGAGAGAGAGAGAGAGAGAGAGAGAGAGAGAGAGAGAGAGAGAGAGAGAGAGAGAGAGAGAGAGAGAGAGAGAGAGAGAGAGAGAGAGAGAGAGAGAGAGAGAGAGAGAGAGAGAGAGAGAGAGAGAGAGAGAGAGAGAGAGAGAGAGAGAGAGAGAGAGAGAGAGAGAGAGAGAGAGAGAGAGAGAGAGAGAGAGAGAGAG
>HN7TS9H02DHUE7 length=50 xy=1316_1201 region=2 run=R_2012_05_17_17_06_35_
GCTGTCTAGCTAGACAGCTGGCTGGCGTGGCGTAGCTAGACAGCATACGT
>HN7TS9H02EG010 length=40 xy=1717_0262 region=2 run=R_2012_05_17_17_06_35_
CTCGCTCGTATTCTCTCGCTCGTATGCTCGTATTCTCGTC
>HN7TS9H02C2E96 length=94 xy=1140_2636 region=2 run=R_2012_05_17_17_06_35_
CTGTACAGTCAGTTTGTGCTATATCTAGCTGCACAGGCTTATATCTGCCTATCTGGCGTGTACGAGTCTAGTTGTGCTATATCTAGCTGCGACA
>HN7TS9H02C5ZN0 length=113 xy=1181_1086 region=2 run=R_2012_05_17_17_06_35_
GCTTATATCTGCCTATCTGGCTGTACAGTCAGTTTGTGCTATATCTAGCTGCACAGGCGTTATATCTGCCTATCTGGCTGGTACAGTCAGTTTGTGCTATATCTAGCTGCACA
>HN7TS9H02D8FOB length=341 xy=1619_0713 region=2 run=R_2012_05_17_17_06_35_
ATTCTAGTGTGTGTGTGTGTGTGTGTGTGTGTGTGTGTGTGTGTGTGTGTGTGTGTGTGTGTGTGTGTGTGTGTGTGTGTGTGTGTGTGTGTGTGTGTGTGTGTGTGTGTGTGTGTGTGTGTGTGTGTGTGTGTGTGTGTGTGTGTGTGTGTGTGTGTGTGTGTGTGTGTGTGTGTGTGTGTGTGTGTGTGTGTGTGTGTGTGTGTGTGTGTGTGTGTGTGTGTGTGTGTGTGTGTGTGTGTGTGTGTGTGTGTGTGTGTGTGTGTGTGTGTGTGTGTGTGTGTGTGTGTGTGTGTGTGTGTGTGTGTGTGTGTGTGTGTGTGTGTGTGTGTGTGTGTGTG
>HN7TS9H02D5MV5 length=32 xy=1587_1171 region=2 run=R_2012_05_17_17_06_35_
GTGCTATATCTAGCTGCACAGGCTTATATCTG
>HN7TS9H02C4U28 length=29 xy=1168_1746 region=2 run=R_2012_05_17_17_06_35_
AGCTAGATATAGCACAACTGACTGTACAG
>HN7TS9H02EWW7Z length=33 xy=1898_0413 region=2 run=R_2012_05_17_17_06_35_
ACAGTCAGTTGTGCTATATCTAGCTGCACAGGC
>HN7TS9H02DU2XS length=32 xy=1467_0270 region=2 run=R_2012_05_17_17_06_35_
GGCTTATATCTGCCTATCTGGCTGTACAGTCA
>HN7TS9H02DSC9E length=45 xy=1436_0656 region=2 run=R_2012_05_17_17_06_35_
TATCTGGCTGTACAGTCAGTTTGTGCTATATCTAGCTGTACAAGC
>HN7TS9H02DOSRJ length=35 xy=1395_2061 region=2 run=R_2012_05_17_17_06_35_
GTTGTGCTATATCTAGCTGCACAGGCTTATATCTG
>HN7TS9H02DC4V6 length=37 xy=1262_2676 region=2 run=R_2012_05_17_17_06_35_
TGCTATATCTAGCTGCACAGGCTTATATCTGCCTACT
>HN7TS9H02C9UVD length=62 xy=1225_1271 region=2 run=R_2012_05_17_17_06_35_
ACATGTGATAGGCACACTATTAACTAAGATGTGATATGCGCACTATTAACTAAGATGTGATA
>HN7TS9H02DB390 length=70 xy=1251_0278 region=2 run=R_2012_05_17_17_06_35_
AGATATAGCACAAACTGACTCTACAGCCAGATAGGCAGATATAAGCCTCGTAGCAGCTAGATATAAGCAC
>HN7TS9H02DXJEE length=62 xy=1495_0228 region=2 run=R_2012_05_17_17_06_35_
AGCCAGCGTCTAGCTAGACAGCTGGCTGGCTGGCTAGCTAGACGGCTGGCTATACGTGGCGT
>HN7TS9H02D2ZGU length=78 xy=1557_0380 region=2 run=R_2012_05_17_17_06_35_
CTAGCTTTACAGGCTTATATCTGCCTATCTGGCGTGTACAGTCAGTTTGTTGCTATATCTAGCTGTCAGCGTATATCT
>HN7TS9H02EIPZM length=78 xy=1736_1408 region=2 run=R_2012_05_17_17_06_35_
GTAGAGTCAGTTTGTGCTATATCTAGCTTTACAGGCTTATATCTGCCTATCTGGCTGTAGAGTCAGTTGTGCTATATC
>HN7TS9H02DTUVB length=75 xy=1453_0501 region=2 run=R_2012_05_17_17_06_35_
CAGATATAAGCCTGTGCAGCTAGATATAGCACAAACTAGACTGTACAGCCAGATAGGCAGATATAAGCCTGTGCA
>HN7TS9H02EJ70G length=33 xy=1753_1790 region=2 run=R_2012_05_17_17_06_35_
TGTGCTATATCTAGCTGCACAGGCTTATATCTG
>HN7TS9H02DUZY2 length=85 xy=1466_0524 region=2 run=R_2012_05_17_17_06_35_
CTGACTGTACAGCCAGATAGGCGAGATATAAGACCTCGTACAGCTAGAGTATAGCACAAACTAGACACTACGAGCCACGATAGGC
>HN7TS9H02DNWZV length=32 xy=1385_1849 region=2 run=R_2012_05_17_17_06_35_
GTGCTATATCTAGCTGCACAGGCTTATATCTG
>HN7TS9H02CZSYF length=67 xy=1110_3269 region=2 run=R_2012_05_17_17_06_35_
TGTGCTATATCTAGCTGTACAGCCACGATAGGCGAGATATAAGACCTCGTACAGCTAGATATAGCAC
>HN7TS9H02DKAH1 length=40 xy=1344_0663 region=2 run=R_2012_05_17_17_06_35_
ATATAGCACAAACTGACTGTACAGCCAGATAGGCAGATAT
>HN7TS9H02DSV10 length=292 xy=1442_0438 region=2 run=R_2012_05_17_17_06_35_
AACCNCACANANACACACACACACACACACACACACACACACACACACACACACACACACACACACACACACACACACACACACACACACACACACACACACACACACACACACACACACACACACACACACACACACACACACACACACACACACACACACACACACACACACACACACACACACACACACACACACACACACACACACACACACACACACACACACACACACACACACACACACACACACACACACACACACACACACACACACACACACACACACACAC
>HN7TS9H02DR1CG length=46 xy=1432_1598 region=2 run=R_2012_05_17_17_06_35_
CTGGCTGGCTGGCTAGCTAGATGGCTGGTTGGCTGGCTAGCTAGAT
>HN7TS9H02D0I8G length=37 xy=1529_0718 region=2 run=R_2012_05_17_17_06_35_
AGCATAAACACATTAAACTCGTGTGATTCAGCGCNCN
>HN7TS9H02EY20E length=50 xy=1922_2924 region=2 run=R_2012_05_17_17_06_35_
GGATTCAATTACAGTAGGAGCGCGAGGCAGCACCATGCCAGGCATACGGT
>HN7TS9H02C1NQK length=125 xy=1131_3802 region=2 run=R_2012_05_17_17_06_35_
CTCTCTTCTTCTCTCTCTCTCTCTCTCTCTCTCTCTCTCTCTCTCTCTCTCTCTCTCTCTCTCTCTCTCTCTCTCTCTCTCTCTCTCTCTCTCTCTCTCTCTCTCTCTCTCTCTCTCTCTCTCTC
>HN7TS9H02D2KIA length=32 xy=1552_1472 region=2 run=R_2012_05_17_17_06_35_
GTTAGCAGTCGCGCACAGAGAGCAGGAACACA
>HN7TS9H02D6PDB length=100 xy=1599_1885 region=2 run=R_2012_05_17_17_06_35_
CATACAAGGCACACAGGACTACGTTCTCTCTCTATCTCATATACACACACACACACACACACACACACACACAGTCACATACAAGGCACACGAGGGGATA
>HN7TS9H02CYJNJ length=39 xy=1096_1901 region=2 run=R_2012_05_17_17_06_35_
CTATATCTAGCTGCACAGGCTTATATCTGCCTATCTGGC
>HN7TS9H02DHWWH length=102 xy=1317_0319 region=2 run=R_2012_05_17_17_06_35_
GGCAGGCTGGCTAGCTAGACGGCTGGCTGGCTGGCTAGCGAGACAGCTGGCTGGCTTGTAGCTAGATGCTGGCTGGCTGGCTAGCTAGCTAGCTGGTAGCTA
>HN7TS9H02EVL3E length=34 xy=1883_0776 region=2 run=R_2012_05_17_17_06_35_
GTACAGCTAGATATAGCACAAACTGACTGTACAG
>HN7TS9H02DA2O2 length=74 xy=1239_0724 region=2 run=R_2012_05_17_17_06_35_
GATATAGCACAACTGACTGTACAGCCAGATAGCGAGATATAAGCCTCGTGCAGCTAGATATAGCACAACTAGCG
>HN7TS9H02DFRCK length=49 xy=1292_2210 region=2 run=R_2012_05_17_17_06_35_
TAGATGACTGGCTGGCGAGCTAGATGGCTGGCTGGCGTGGCTGGCTAGC
>HN7TS9H02C5GEZ length=57 xy=1175_0713 region=2 run=R_2012_05_17_17_06_35_
AGCTAGTCAGCCAGCCATCTAGCTAGCCAGCCATCTAGCTAGCCAGCCAGCCAGCCA
>HN7TS9H02DSC8K length=43 xy=1436_0626 region=2 run=R_2012_05_17_17_06_35_
GTTTGTGCTATATCTAGCTGCACAGGCTTATATCTGCCTATCT
>HN7TS9H02DLPUT length=116 xy=1360_1683 region=2 run=R_2012_05_17_17_06_35_
ATCTAGCTGCACAGGCTTATATCTGCCTATCTGGCTGTACAGTCAGTTAGTGCTATAGTCTAGCTGCGACAGGCTTAGTATCTGCCTATCTGGCTGTACAGTCATTGTGCTATGCT
>HN7TS9H02ELCZK length=303 xy=1766_1646 region=2 run=R_2012_05_17_17_06_35_
CAGTGTGTGTGTGTGTGTGTGTGTGTGTGTGTGTGTGTGTGTGTGTGTGTGTGTGTGTGTGTGTGTGTGTGTGTGTGTGTGTGTGTGTGTGTGTGTGTGTGTGTGTGTGTGTGTGTGTGTGTGTGTGTGTGTGTGTGTGTGTGTGTGTGTGTGTGTGTGTGTGTGTGTGTGTGTGTGTGTGTGTGTGTGTGTGTGTGTGTGTGTGTGTGTGTGTGTGTGTGTGTGTGTGTGTGTGTGTGTGTGTGTGTGTGTGTGTGTGTGTGTGTGTGTGTGTGTGTGTGTGTGTGTGTGTGTGTGTGTGTG
>HN7TS9H02DJ5HT length=36 xy=1342_2367 region=2 run=R_2012_05_17_17_06_35_
CTGTGCAGCTAGATATAGCACAAACTGACTGTACAG
>HN7TS9H02DQQVB length=35 xy=1417_2805 region=2 run=R_2012_05_17_17_06_35_
CTGTACAGTCAGTTTGTGCTATATCTAGCTGCACA
>HN7TS9H02DK676 length=141 xy=1354_2116 region=2 run=R_2012_05_17_17_06_35_
ATATCTAGCTGCACAGGCTTATATCTGCCTATCTGGCGTGTACAGTCAGTTGTGCGTATATCTAGCTGCACAGGCTTATATCTGCCTATCGTGGCTGTACAGTCGAGTTGTGCGTATATCTAGCTGCACAGGCTTATATCT
>HN7TS9H02EG119 length=29 xy=1717_1567 region=2 run=R_2012_05_17_17_06_35_
AACAATGAATATACATTGCTCACGCAGGT
>HN7TS9H02CZWCE length=101 xy=1111_3564 region=2 run=R_2012_05_17_17_06_35_
ATCTAGCTGCACAGGCTTATATCTGCCTACTCTGGCGGTCTAGTCAGTTGTTGCTATATCTAGCTGTCACAGGCTTATATCTGCCTATCGTGGCGTGTACA
>HN7TS9H02EY6JU length=35 xy=1923_3416 region=2 run=R_2012_05_17_17_06_35_
TGCAGCTAGATATAGCACAAACTGACTGTACAGCN
>HN7TS9H02EDI48 length=36 xy=1677_0922 region=2 run=R_2012_05_17_17_06_35_
GAAATCAGAAAGACAACAGACAGCAAGGCACACAGG
>HN7TS9H02DS17U length=63 xy=1444_0232 region=2 run=R_2012_05_17_17_06_35_
AATTTGTGTACGTGCACGGTGTATATGTGTAACTGTACTGAATAGAGCTAATCACACACACTC
>HN7TS9H02D4E2X length=43 xy=1573_1735 region=2 run=R_2012_05_17_17_06_35_
TGTGCTATATCTAGCTGCACAGGCTTATATCTGCCTACTCTGG
>HN7TS9H02DDWUD length=148 xy=1271_2035 region=2 run=R_2012_05_17_17_06_35_
GCTAGACGGCTGGCTGGCTGGCTAGCTAGACGGCTGACTAGCTCGATGGCTCGACTGGCGTGGCAACTAGATGGCTGGCGTAGCGTAGACGGCTGTCTGGCTAGGCTAGATGGCTGGCTGGCTAGCTGATGGCTGGCTGGCTGGCTAC
>HN7TS9H02DIA6E length=52 xy=1321_2436 region=2 run=R_2012_05_17_17_06_35_
GTTTGTGCTATATCTAGCTGTACAGGCTTATATCTGCCTATCTGGCGTGTAC
>HN7TS9H02CWBG1 length=43 xy=1071_0387 region=2 run=R_2012_05_17_17_06_35_
ATCTGGCTGTAGAGCCAGTTGTGCTATATCTAGCTGCACAGGC
>HN7TS9H02DVIVG length=45 xy=1472_0442 region=2 run=R_2012_05_17_17_06_35_
GTTGTGCTATATCTAGCTGCACAGGCTTATATCTGCCTATCTGGC
>HN7TS9H02D0VSH length=70 xy=1533_0607 region=2 run=R_2012_05_17_17_06_35_
CAAACTGACTGTACAGCCAGATAGGCGAGATATAAGACCTCGTGCAGCTAGATATAGCACAAACTAGCTA
>HN7TS9H02C0XGC length=47 xy=1123_2506 region=2 run=R_2012_05_17_17_06_35_
TAGAGTCAGTTGTGCTATATCTAGCTGTACAGGCTTATATCTGCCTA
>HN7TS9H02C7TPN length=170 xy=1202_0665 region=2 run=R_2012_05_17_17_06_35_
AGCCTGTGCAGCTAGATATAGCACAAACTGACTGTACAGCCAGATAGGCAGATATAAGCCTGTGCAGCTAGATATAGCACAAACTGACTGGTACAGCCAGATAGGCAGATATAAGCCTGTGCAGCTAGGATATAGCACAAACTGACTGGTACAGCCAGATAGGCAGATAT
>HN7TS9H02DC66K length=49 xy=1263_1546 region=2 run=R_2012_05_17_17_06_35_
CTAGATGGCTGGCTGGCTGGTTAGCTAGCTGGCTGGTCTGGCTAGGTAG
>HN7TS9H02ED4TZ length=492 xy=1684_0357 region=2 run=R_2012_05_17_17_06_35_
CAAGGCGACGAGAGAGAGAGAGAGAGAGAGAGAGAGAGAGACGACGAGAGAGAGAGAGAGAGAGAGAGAGAGAGAGACGAGAGAGAGAGAGAGAGAGAGAGAGAGAGAGAGAGAGAGAGAGAGAGAGAGAGAGAGAGAGAGAGAGAGAGAGAGAGAGAGAGAGAGAGAGAGAGAGAGAGAGAGAGAGAGAGAGAGAGAGAGAGAGAGAGAGAGAGAGAGAGAGAGAGAGAGAGAGAGAGAGAGAGAGAGAGAGAGAGAGAGAGAGAGAGAGAGAGAGAGAGAGAGAGAGAGAGAGAGAGAGAGAGAGAGAGAGAGAGAGAGAGAGAGAGAGAGAGAGAGAGAGAGAGAGAGAGAGAGAGAGAGAGAGAGAGAGAGAGAGAGAGAGAGAGAGAGAGAGAGAGAGAGAGAGAGAGAGAGAGAGAGAGAGAGAGAGAGAGAGAGAGAGAGAGAGAGAGAGAGAGAGAGAGAGAGAGAGAGAGAGAGAGAGAGAGA
>HN7TS9H02DU6A8 length=191 xy=1468_0546 region=2 run=R_2012_05_17_17_06_35_
GAGGCATATCACGGAGGTATATCACGGAGGCATATCACAGAGGCATATCACAGAGGCATATCACAAAGGCATATCACGGAGGCATATCACGAGGCATATCATGGAGGCATATCACGGAGACATCACAGAGGCATATCACAGAGGCATATCACAGAGGCATATCACGGAGGCATATCACGAGGCATATCACA
>HN7TS9H02EIZEB length=37 xy=1739_1313 region=2 run=R_2012_05_17_17_06_35_
CTATATCTAGCTGCACAGGCTTATATCTGCCTACTCT
>HN7TS9H02DRIAZ length=35 xy=1426_1497 region=2 run=R_2012_05_17_17_06_35_
CTGTAGAGTCAGTTTGTGCTATATCTAGCTGTACA
>HN7TS9H02CY4YJ length=78 xy=1103_0841 region=2 run=R_2012_05_17_17_06_35_
ATCTAGCTGTACAGGCTTATATCTGCCTATCTGGCTGTACAGTCAGTTGTTGCTATATCTAGCTGTCACGAGTACTTA
>HN7TS9H02EKAJU length=51 xy=1754_0984 region=2 run=R_2012_05_17_17_06_35_
ATGCACTAAATAACTTAAATGCACTCAAATTTGCACTAAAATGCACTTAAA
>HN7TS9H02ETN5Z length=165 xy=1861_0261 region=2 run=R_2012_05_17_17_06_35_
AGCCGTCTAGCTCGCCAGCCAGCCATCTAGCTCACCAGCTAGCCGTCTAGCTTGCCAGCCAGCCAGCTAGCTCACAGACAGCGATCTAGCTCACAGCCAGCCAGCTAGCTCGACATCCAGCCGCTAGCTGCCAGCCAGCCAGCTAGCTAGCCAGCCAGCCTATAT
>HN7TS9H02ENPGG length=110 xy=1793_0526 region=2 run=R_2012_05_17_17_06_35_
GGTCTTGTGTCTCAGGCACACACATTGCTGCGCTTCTTCGCTTTCGCAGGCCAATGTTAGCGCTGCGATTCTTCGCTTTCGTCAGGCCAATGTTAGCGAATGGTGAAATG
>HN7TS9H02D8M4S length=35 xy=1621_2186 region=2 run=R_2012_05_17_17_06_35_
TATACAGAAATGTGCATTCAGATATGCACGCACNC
>HN7TS9H02DHHH9 length=30 xy=1312_0847 region=2 run=R_2012_05_17_17_06_35_
TACAGGCTTATATCTGCCTATCTGGCTAAG
>HN7TS9H02C7EHY length=123 xy=1197_1428 region=2 run=R_2012_05_17_17_06_35_
GGCAGCTGTCTAGCTAGCCAGCCAGCCATCTAGCTAGTCAGCCTATCGTAGCGTCACCAGCCGTCTAGCTCGCCGAGCCAGCTGTCAGCTCATCAGCCAGCCATCTAGCTCGCCAGCCAGCCA
>HN7TS9H02DAIEZ length=104 xy=1232_3113 region=2 run=R_2012_05_17_17_06_35_
CAGTTGTGCTATATCTAGCTGCACAGGCTTATATCTGCCTACTCTGGTCGTCGTACACTCAGTTGTGCTAGTATCTAGCTGCACAGGCTTATATCTGCCTATCT
>HN7TS9H02DJQ9L length=78 xy=1338_0311 region=2 run=R_2012_05_17_17_06_35_
GCACAAACTGACTGTACAGCCAGATAGGCAGATATAAGCCTGTGCAGCTAGATATAGCACAAACTGACGTGTACGAGG
>HN7TS9H02D4T2X length=197 xy=1578_0695 region=2 run=R_2012_05_17_17_06_35_
ATAGGCAGATATAAGCCTGTACAGCTAGATATAGCACAAACTGACTGTACAGCCAGATAGGCAGATATAAGCCTGTGCAGCTAGATATAGCACAAACTGACTCTACAGCCAGATAGGCAGATATAAGCCTGTGCAGCTAGATATAGCACAAACTGACTGTACAGCCAGATAGGCAGATATAAGCCTGTGCAGGCTTA
>HN7TS9H02EM9YE length=93 xy=1788_0916 region=2 run=R_2012_05_17_17_06_35_
CTTATATCTGCCTATCTGGCGTGTACAGTCAGTTTGTTGCTATATCTAGCTGTCACAGGCTTATATCTCGCCTACTCGTGGCGTGTACGACGC
>HN7TS9H02EH7SQ length=321 xy=1730_2408 region=2 run=R_2012_05_17_17_06_35_
ATTNTGTGTGTGTGTGTGTGTGTGTGTGTGTGTGTGTGTGTGTGTGTGTGTGTGTGTGTGTGTGTGTGTGTGTGTGTGTGTGTGTGTGTGTGTGTGTGTGTGTGTGTGTGTGTGTGTGTGTGTGTGTGTGTGTGTGTGTGTGTGTGTGTGTGTGTGTGTGTGTGTGTGTGTGTGTGTGTGTGTGTGTGTGTGTGTGTGTGTGTGTGTGTGTGTGTGTGTGTGTGTGTGTGTGTGTGTGTGTGTGTGTGTGTGTGTGTGTGTGTGTGTGTGTGTGTGTGTGTGTGTGTGTGTGTGTGTGTGTGTGTGTGTGTGTGTGTGTGT
>HN7TS9H02EHQS0 length=333 xy=1725_0866 region=2 run=R_2012_05_17_17_06_35_
GTGTGTNTAGTAGTGTGTGTNTNTNTGTGTGTGTGTGTGTGTGTGTGTGTGTGTGTGTGTGTGTGTGTGTGTGTGTGTGTGTGTGTGTGTGTGTGTGTGTGTGTGTGTGTGTGTGTGTGTGTGTGTGTGTGTGTGTGTGTGTGTGTGTGTGTGTGTGTGTGTGTGTGTGTGTGTGTGTGTGTGTGTGTGTGTGTGTGTGTGTGTGTGTGTGTGTGTGTGTGTGTGTGTGTGTGTGTGTGTGTGTGTGTGTGTGTGTGTGTGTGTGTGTGTGTGTGTGTGTGTGTGTGTGTGTGTGTGTGTGTGTGTGTGTGTGTGTGTGTGTGTGTGTGTGTG
>HN7TS9H02C6QG4 length=42 xy=1189_3062 region=2 run=R_2012_05_17_17_06_35_
CACTGTCAGCGGAGACAAGTTAGGTTCATTTATACGTGGCGT
>HN7TS9H02CXKJ3 length=95 xy=1085_1473 region=2 run=R_2012_05_17_17_06_35_
ATGCTGGTGAATGGATCTATGCTGGTGAATGGATGGATGCTTGTGAATGGATGGATGCTGGTGATGGATGGATGCTGTGAATGGATGGATGCCGT
>HN7TS9H02DF1AK length=67 xy=1295_2810 region=2 run=R_2012_05_17_17_06_35_
ACTAGTCACATGTTACAGGCAGCATAGCTAAGGACTCTGGTACTCTGCAGTGTGTGTCTGGCACTGG
>HN7TS9H02DCT82 length=184 xy=1259_1172 region=2 run=R_2012_05_17_17_06_35_
TTATACTACTTAAATAGGTGGCATGCAGCTTCGATTATAAAGGAAATAAATGAATTATTTACAGCATGTAATAGTCTTTTGTGCATTTCTTCTTGCTGACATCATCAGTACATTTTAAAAGGTTATAAGAACAATGGAGTGAGTGCATTTCAACTTGTGACATAGTACAATGGTAGTGGTGTTA
>HN7TS9H02DOCMS length=86 xy=1390_1634 region=2 run=R_2012_05_17_17_06_35_
ATGGCTGGCTGGCAAGCTAGACGGCTGGCTGGCAAGCTAGACAGCTGTCTGGCTGGCGAGCTAGACGGCTGGCTGGTGAGCTAGAC
>HN7TS9H02DSQFB length=90 xy=1440_1333 region=2 run=R_2012_05_17_17_06_35_
GCTGGTTAGCTAACAGGCTGGCTGGCTAGCTAGGCATCTGGCTGGCTGGCTAGCTAGATGTCTGGATGGCTGGCTAGCTAGACGCCTGGT
>HN7TS9H02DZDX9 length=148 xy=1516_0463 region=2 run=R_2012_05_17_17_06_35_
ATATAAGCCTGTGCAGCTAGATATAGCACAAACTAGACTGTACAGCCACGATAGGCAGATATAAGACCTCGTGCAGCTAGATATAGCAACAAACTAGACTGTACAGCCAGGATAGGCAGATATAAGCCCTGTAGCAGCTAGATATAGC
>HN7TS9H02CYVQ5 length=64 xy=1100_1199 region=2 run=R_2012_05_17_17_06_35_
ATCTGGCTGTAGAGTCAGTTGTGCTATATCTAGCTGTACAGGCTATATCTGCCTATCTGGACTG
>HN7TS9H02CXT8P length=45 xy=1088_1735 region=2 run=R_2012_05_17_17_06_35_
TCAAGTAGTCGCTAGAGCAAGATATGCTGGCAAGCACCGAGGTAA
>HN7TS9H02CXMTT length=43 xy=1086_0319 region=2 run=R_2012_05_17_17_06_35_
CAGCCAGCCGTCTAGTCTAGCCAGCCGACTAGCTATCCAGCCA
>HN7TS9H02C6QA2 length=40 xy=1189_2844 region=2 run=R_2012_05_17_17_06_35_
GTTCTGTATATGACAGTTGCTTTTGCTGTGAGCTGCCNCA
>HN7TS9H02EK84P length=56 xy=1765_0743 region=2 run=R_2012_05_17_17_06_35_
ATTCAGACAATAGGACGCTTTCAAATGCAGTGGATTCTCTGTTGTAACAGGTGTCA
>HN7TS9H02CZEWK length=84 xy=1106_1442 region=2 run=R_2012_05_17_17_06_35_
ACNCACACACACACACACACACACACACACACACACACACACACACACACACACACACACACACACACACACACACACACACAC
>HN7TS9H02DFV4N length=104 xy=1294_0213 region=2 run=R_2012_05_17_17_06_35_
TGGCTGACTAGCTAGATGGCTCACTGGCTGGCAAGCTAGATGGCTGGCTGGCTAGCTAGATGGCTGGCTGGCTAGCTGATGCTGGCTGGCTGGCTGGCTGGCTA
>HN7TS9H02DHE0J length=46 xy=1311_1713 region=2 run=R_2012_05_17_17_06_35_
AGTACAGAATCTTATAATGGCAATAGATCTAGCACAGGCGATCATT
>HN7TS9H02EM04A length=385 xy=1785_1752 region=2 run=R_2012_05_17_17_06_35_
ATGAGAGTAGAGAGAGAGAGAGAGAGAGAGAGAGAGAGAGAGAGAGAGAGAGAGAGAGAGAGAGAGAGAGAGAGAGAGAGAGAGAGAGAGAGAGAGAGAGAGAGAGAGAGAGAGAGAGAGAGAGAGAGAGAGAGAGAGAGAGAGAGAGAGAGAGAGAGAGAGAGAGAGAGAGAGAGAGAGAGAGAGAGAGAGAGAGAGAGAGAGAGAGAGAGAGAGAGAGAGAGAGAGAGAGAGAGAGAGAGAGAGAGAGAGAGAGAGAGAGAGAGAGAGAGAGAGAGAGAGAGAGAGAGAGAGAGAGAGAGAGAGAGAGAGAGAGAGAGAGAGAGAGAGAGAGAGAGAGAGAGAGAGAGAGAGAGAGAGAGAGAGAGAGAGAGAGAGAGAGAGA
>HN7TS9H02D08U4 length=29 xy=1537_1166 region=2 run=R_2012_05_17_17_06_35_
CAGTCAGTTGTGCTATATCTAGCTGTACA
>HN7TS9H02C9OE7 length=124 xy=1223_1105 region=2 run=R_2012_05_17_17_06_35_
GTTTGTGCTATATCTAGCTGCACAGGCTTATATCTGCCTATCTGGCTGTACAGTCAGTTTGTGCGTATATCTAGACGTGCACAGGGCTTATATCTGCCTATCTGGCTGTACAGTCAGTTTGTGC
>HN7TS9H02C0SS0 length=80 xy=1122_0578 region=2 run=R_2012_05_17_17_06_35_
CTATATCTAGCTGCACAGGCTTATATCTGCCTATCTGGCTGTACAGTCAGTTTGTGCTATATCTAGCTTCGAGCGTAGTA
>HN7TS9H02EF0H9 length=283 xy=1705_2047 region=2 run=R_2012_05_17_17_06_35_
GTGAGAGTAGTAGTAGTAGTCGTCTACTCTCTCTCTCTCTCTCTCTCTCTCTCTCTCTCTCTCTCTCTCTCTCTCTCTCTCTCTCTCTCTCTCTCTCTCTCTCTCTCTCTCTCTCTCTCTCTCTCTCTCTCTCTCTCTCTCTCTCTCTCTCTCTCTCTCTCTCTCTCTCTCTCTCTCTCTCTCTCTCTCTCTCTCTCTCTCTCTCTCTCTCTCTCTCTCTCTCTCTCTCTCTCTCTCTCTCTCTCTCTCTCTCTCTCTCTCTCTCTCTCTCTCTCTCTCTCTC
>HN7TS9H02C7QHX length=59 xy=1201_0595 region=2 run=R_2012_05_17_17_06_35_
GTAGACGGCTGGCTAGCTAGCCAGCCGTCTAGCTAGCCAGCCGTCTACATACGTGGCGT
>HN7TS9H02DHRM0 length=70 xy=1315_1690 region=2 run=R_2012_05_17_17_06_35_
AAGCTAGCCAGTGGAGTGGCGTGGCTAGCTAGACTGGCTGACTGGCTGGCTAGCTAGATGGCTGGCTGGC
>HN7TS9H02DTR1D length=53 xy=1452_0927 region=2 run=R_2012_05_17_17_06_35_
TAGCTAGACAGTTGGCTGGCTGGCTAGCTAGACGGCTGGCTGGCTGGCTAGCT
>HN7TS9H02CWOGU length=41 xy=1075_0844 region=2 run=R_2012_05_17_17_06_35_
ATATCTAGCTGCACAGGCTTATATCTGCCTATCTGGCTGTA
>HN7TS9H02C3NJJ length=90 xy=1154_2653 region=2 run=R_2012_05_17_17_06_35_
GCTGGTTAGCTAACAGGCTGGCTGGCTAGCTAGGCATCTGGCTGGCTGGCTAGCTAGATGTCTGGATGGCTGGCTAGCTAGACGCCTGGT
>HN7TS9H02C31O6 length=30 xy=1159_0520 region=2 run=R_2012_05_17_17_06_35_
TTATATCTGCCTATCTGGCTGTACAGTCAG
>HN7TS9H02DZQGJ length=67 xy=1520_0289 region=2 run=R_2012_05_17_17_06_35_
GGATGGCTGGCTGGTTAGCTAGCCAGCCAGCCGGCTAGCTAACCAGCCAGCCATCCATACGTGGCGT
>HN7TS9H02EKM5U length=77 xy=1758_0944 region=2 run=R_2012_05_17_17_06_35_
GTCAGTTTGTGCTATATCTAGCTGCACAGGCTTATATCTGCCTATCTGGCTGTACAGTCAGTTTGTGCTATATCTAG
>HN7TS9H02EL7X6 length=43 xy=1776_0812 region=2 run=R_2012_05_17_17_06_35_
GTCTAGCTAGCGAGCCAGCCAGCCATCTAGCTAGCCAGCCAGA
>HN7TS9H02DGLPJ length=63 xy=1302_0597 region=2 run=R_2012_05_17_17_06_35_
CTAGTTAGATGGCTGGCTGGCTAGCTAGATGGCTGGCTGGCTAGACGGCTTACTGGCTGGCTA
>HN7TS9H02CX971 length=47 xy=1093_1967 region=2 run=R_2012_05_17_17_06_35_
AGTACAGAATCTTATAATGGCAATAGATCTAGCACAGGGCGATCATT
>HN7TS9H02DB3LZ length=67 xy=1250_3509 region=2 run=R_2012_05_17_17_06_35_
ATTATTATTATTATTATTATTATTATTATTATTATTATTATTATTATTATTATTATTATTATTATTA
>HN7TS9H02EO0M4 length=35 xy=1808_0238 region=2 run=R_2012_05_17_17_06_35_
AGCTAGATGGCTGGCTGGCTGGTCTAGCTAGCGCT
>HN7TS9H02DFR4D length=38 xy=1292_3211 region=2 run=R_2012_05_17_17_06_35_
GAGAGAGAGAGAGAGAGAGAGAGAGAGAGAGAGAGAGA
>HN7TS9H02EFY65 length=47 xy=1705_0351 region=2 run=R_2012_05_17_17_06_35_
GTACAGCCAGATAGGCAGATATAAGCCTGTGCAGCTAGATATAGCAC
>HN7TS9H02DDGTE length=34 xy=1266_1744 region=2 run=R_2012_05_17_17_06_35_
ATCATTGGAGTTATGTGTGCTTGTTCCGTCGGTC
>HN7TS9H02C9N88 length=40 xy=1223_0890 region=2 run=R_2012_05_17_17_06_35_
GTCAGCTGTCTAGCTCGGCACGCTAGCCGTCTTAGCTTCG
>HN7TS9H02DKGKT length=105 xy=1346_0347 region=2 run=R_2012_05_17_17_06_35_
CGGCTGGCTGGCTGGCTAGCTAGACAGCTGGCTGGCTGGCAAGCTAGATGGCTGGCTGGCTGGCTAGCGTAGATGGCTGGCTGGCTAGTGGCTAGGCAGCTGGCT
>HN7TS9H02ECD4P length=81 xy=1664_1015 region=2 run=R_2012_05_17_17_06_35_
GCAGGCAGGCTAGTCCAGCCAGCCGGCTAGCCAGCCAGCCAGCCGTCTAGCTAGCCAGCCAGCCAGCTAGTCTACGACTAG
>HN7TS9H02DN0H3 length=73 xy=1386_2297 region=2 run=R_2012_05_17_17_06_35_
CTATCTGGCTGTACAGTCAGTTTGTGCTATATCTAGCTGCACAGGCTTATATCTGCCTATCTGGCTGTACATC
>HN7TS9H02DPRN7 length=86 xy=1406_2245 region=2 run=R_2012_05_17_17_06_35_
GTCAGTTTGTGCTATATCTAGCTGCACAGGCTTATATCTGCCTATCTGGCGTGTACAGTCGAGTTTGTGCTATATCTAGCTGCACA
>HN7TS9H02C7TNL length=63 xy=1202_0591 region=2 run=R_2012_05_17_17_06_35_
CAGCCAGCCAGCAGTCTAGCTTGCCAGCCAGCCGTCTAGCTCGCCAGCCAGCTGTCTAGCTCG
>HN7TS9H02DFS2Z length=54 xy=1293_0361 region=2 run=R_2012_05_17_17_06_35_
CAGCCAGCTGTCTATTAGCCAGACAGACAGCCAGCCGTCTAGCTAGCCAGACAG
>HN7TS9H02D3WA3 length=73 xy=1567_1981 region=2 run=R_2012_05_17_17_06_35_
AGCTAGACGGCTGGTTGGCGAGCTAGACGACTGGCTGGCGAGCTAGCTGGCTGGCTGGCTGGCTGGCTAGCTA
>HN7TS9H02D65VR length=42 xy=1604_2805 region=2 run=R_2012_05_17_17_06_35_
TAGTTAGTGCAATATTATAGTCTTCAGCAGCAGACTATAATA
>HN7TS9H02D1WST length=30 xy=1544_3515 region=2 run=R_2012_05_17_17_06_35_
GACAGCTCTGTGTGATATAAGCTATGAGCA
>HN7TS9H02DWE3F length=74 xy=1482_1241 region=2 run=R_2012_05_17_17_06_35_
CTAGACGGCTGGCTGGCAAGCTAGACGGCTGGCTGGCGAGCTAGATGACTCACTGGCTGGCTGGCAAGCTAGAC
>HN7TS9H02D5GK0 length=86 xy=1585_1186 region=2 run=R_2012_05_17_17_06_35_
AGATAGGCAGATATAAGCCTGTGCAGCTAGATATAGCACAAACTAGCTGTACAGCACGATAGGCGAGATATAAGCCTCGTAGCAGA
>HN7TS9H02EHRTH length=63 xy=1725_2179 region=2 run=R_2012_05_17_17_06_35_
GCTAGATGGCTGGCTGGCTGGCTGGCTGGCTAGCTAGATGGCTGGCTGGCTGGCTAGCTAGCA
>HN7TS9H02C49UJ length=47 xy=1173_0393 region=2 run=R_2012_05_17_17_06_35_
GGCTGGCTAGCCAGCAAGCCAGCAAGCAGGCTAGCCAGCCAGCCGGC
>HN7TS9H02DQ71X length=43 xy=1423_0499 region=2 run=R_2012_05_17_17_06_35_
AAACTCATCCGCACATGGGAGGAGCGTACTACAGCATATAACC
>HN7TS9H02DCLBE length=52 xy=1256_1880 region=2 run=R_2012_05_17_17_06_35_
TATGTATTAATGTCTATCTATTACATATCTGACATCTACAATATGTAATAAT
>HN7TS9H02DDAPP length=57 xy=1264_2027 region=2 run=R_2012_05_17_17_06_35_
AGATGGATGGCTGGCTGGTTAGCTAGATGGCTGGCTGGCTGGCTGGTAGCTAGACAG
>HN7TS9H02EIM0J length=41 xy=1735_1649 region=2 run=R_2012_05_17_17_06_35_
ATCTAGCTGCACAAGCTTATATCTGCCTATCTGCGTTCTAG
>HN7TS9H02DG78N length=134 xy=1309_1125 region=2 run=R_2012_05_17_17_06_35_
CGTCTAGCTAGCCAGCCAGCCATCTAGCTAGCCAGCAGACTAGCTAGCCAGCCAGTGAGCCATCTAGCTAGTCGAGCCGTCTACCTAGCCAGCCAGCCAGCCAGCCATCTAGCTCGCCAGTCAGTCATCTAGCT
>HN7TS9H02DNSYP length=107 xy=1384_0719 region=2 run=R_2012_05_17_17_06_35_
TTATATCTGCCTATCTGGGTGTACAGTCAGTTTGTTGCTATATCTAGCTGTGCAGGCTTATATCTGCCTATCTGGCTGTACAGTCAGTTTGTGCTATATCTAGCTGC
>HN7TS9H02C4LH5 length=101 xy=1165_1611 region=2 run=R_2012_05_17_17_06_35_
CTAGATGGCTGGCTGGATGGCTAGCTAGAAAGCTGGCTGGCTGGCTAGCTAGACAGCTGGCTGCCTGGCTAGCTAGATAGCTGTCTGGCTAGCTAGCAGCG
>HN7TS9H02DV8T5 length=37 xy=1480_1323 region=2 run=R_2012_05_17_17_06_35_
GTGGAAAGTGCTGGATGTCAGTGCGATGAATGATGGA
>HN7TS9H02D85UA length=53 xy=1627_1856 region=2 run=R_2012_05_17_17_06_35_
GCTAGCTAGACAGCTGGATGGCTGGCTAGCTAGACGGCTGGCTGGCTGGCTAG
>HN7TS9H02DCXHR length=227 xy=1260_1277 region=2 run=R_2012_05_17_17_06_35_
CACTTCTCTCTCTCTCTCTCTCTCTCTCTCTCTCTCTCTCTCTCTCTCTCTCTCTCTCTCTCTCTCTCTCTCTCTCTCTCTCTCTCTCTCTCTCTCTCTCTCTCTCTCTCTCTCTCTCTCTCTCTCTCTCTCTCTCTCTCTCTCTCTCTCTCTCTCTCTCTCTCTCTCTCTCTCTCTCTCTCTCTCTCTCTCTCTCTCTCTCTCTCTCTCTCTCTCTCTCTCTCTCT
>HN7TS9H02DLD1N length=41 xy=1356_2761 region=2 run=R_2012_05_17_17_06_35_
CTGGCTAGCTAGCTGGCTGGCTGGCAAGCTAGATGGCTGGT
>HN7TS9H02DE17V length=65 xy=1284_2409 region=2 run=R_2012_05_17_17_06_35_
CGCATTGAGTCTCTCTTTACTGACAGTTTATGGATTATCTATACAGCAAGTCTTGCAACCACTAT
>HN7TS9H02DE4I2 length=179 xy=1285_1308 region=2 run=R_2012_05_17_17_06_35_
ATATAAGCCTGTACAGCTAGATATAGCACAAACTAGACTCTACAGCCAGATAGGCAGATATAAGCCTGTACAGCTAGATATAGCACAAACTAGACTCTACAGCCACGATAGGCAGATATAAGCCTGTCAGCTAGATATAGCGACAAACTAGACTCTCAAGCCACGATAGGCAGATATAA
>HN7TS9H02DW656 length=43 xy=1491_0764 region=2 run=R_2012_05_17_17_06_35_
CCAGCTGTCTAGCTAGCCAGCCAGCCAGCTGTCTAGCTAGCCA
>HN7TS9H02D5MOW length=64 xy=1587_0910 region=2 run=R_2012_05_17_17_06_35_
GCTAGACAGCTGGCTGGCTGGCTAGCTAGAAGGCTGGCTGGCTAGCTAGATGGCGTGGAGTGGC
>HN7TS9H02D25MK length=144 xy=1559_0170 region=2 run=R_2012_05_17_17_06_35_
GCAGATATAAGCCTGTACAGCTAGATATAGCACAAACTAGACTCTACAGCCAGATAGGCAGATATAAGCCTGTACAGCTAGATATAAGCACAAACTAGACGTCTACAGCCAGATAGGCAGGATATAAGCCTGTACAGCTAGATA
>HN7TS9H02DFZRO length=63 xy=1295_0834 region=2 run=R_2012_05_17_17_06_35_
ATACTGGCTGTACAGTCAGTTTGTGCTATATCTAGCTGCACAGGCTTATATCTGCCTATCTGG
>HN7TS9H02EJFLN length=33 xy=1744_1833 region=2 run=R_2012_05_17_17_06_35_
TGTGCTATATCTAGCTGTACAGGCTTATATCTG
>HN7TS9H02D22JY length=79 xy=1558_0284 region=2 run=R_2012_05_17_17_06_35_
AGGCTTATATCTGCCTATCTGGCTGTACAGTCAGTTTGTGCTATATCTAGCTGCACAGCGTTATATCTGCCTATCTGGC
>HN7TS9H02DQF3F length=71 xy=1414_1129 region=2 run=R_2012_05_17_17_06_35_
CTGGCTGCCTGGCTAGCTATACAGCTGGTTGGCTGGCTAGCTAGATGGCTGGCTGGCTGGCTAGCTAGAGT
>HN7TS9H02CYOSZ length=43 xy=1098_0385 region=2 run=R_2012_05_17_17_06_35_
GAAGCCAGCCAGCCATCTAGCTAGCCAGCCAGCCAGCCGTCTA
>HN7TS9H02DW7AS length=176 xy=1491_0930 region=2 run=R_2012_05_17_17_06_35_
ACATCTACCATTACCAATATACAGATTTAGAAGGGCTGTTGGTGATGGGGAAGGAACATCTCTATGTGCAACGCAACTCCACACCTCAGCCAATCCAACGAAATACATGGGAGGCGGCAACTGGGTAAGGACGATCTTCACCTGCAACTCCACACACTCTGACTAACCTACAACGT
>HN7TS9H02DXMR6 length=86 xy=1496_0516 region=2 run=R_2012_05_17_17_06_35_
GTCTAGCTTGCCAGCCAGCCAGCTGTCTAGCTTGCCAGCCAGCCATCTAGCTCACCAGCCAGCTGTCTAGCTCACCAGCCAGCCAG
>HN7TS9H02EA0RK length=100 xy=1648_2574 region=2 run=R_2012_05_17_17_06_35_
CATACAAGGCACACAGGACTACGTTCTCTCTCTATCTCATATACACACACACACACACACACACACACACACAGTCACATACAAGGCACACGAGGGGATA
>HN7TS9H02DELVO length=67 xy=1279_1714 region=2 run=R_2012_05_17_17_06_35_
ATATCTAGCTTTACAGGCTTATATCTGCCTATCTGGCTGTACAGTCAGTTTGTGCTATATCTAGCTT
>HN7TS9H02DV2KX length=34 xy=1478_1407 region=2 run=R_2012_05_17_17_06_35_
CAGCCATCTAGCTAGCCACGCCACGCCACGCCGA
>HN7TS9H02C669L length=117 xy=1195_0247 region=2 run=R_2012_05_17_17_06_35_
ATCTAGCTGCACAGGCTTATATCTGCCTATCTGGCTGTACAGTCAGTTTGTGCTATATCTAGCTGCACAGCTTATATCTGCCGTATCTGGCTGTACAGTCAGTTTGTGCTATATCTA
>HN7TS9H02C0NCA length=85 xy=1120_1688 region=2 run=R_2012_05_17_17_06_35_
AGCTGGCAAGTAGGCTAGCTAGCTAGCTAGCCAGGCAGCTGTCTAGCTAGCCAGCCAGCCGTCTAGCTAGTCAGCCGTCTAGCTC
>HN7TS9H02EVCN7 length=64 xy=1880_0853 region=2 run=R_2012_05_17_17_06_35_
ACAGTCAGTTTGTGCTATATCTAGCTGCACAGGCTTATATCTGCCTATCTGGCTGTACAGTCAG
>HN7TS9H02C9VJN length=42 xy=1225_2145 region=2 run=R_2012_05_17_17_06_35_
ATTGTACATGATCAGTGCAATCATGCTGCATCAACACACAAG
>HN7TS9H02DVQ30 length=65 xy=1474_2926 region=2 run=R_2012_05_17_17_06_35_
ATAGAGATAGAGATAGAGATAGAGATAGAGAGATAGAGATAGAGATAGAGATAGAGATAGAGATA
>HN7TS9H02D94SY length=76 xy=1638_2112 region=2 run=R_2012_05_17_17_06_35_
GCAAGCTAGACGGCTGGCTGGCAAGGTAGACAGCTGGCTGGCGAGCTAGATGGCTCGCTGGCTGGCTGGCGAGCTA
>HN7TS9H02EGLUY length=38 xy=1712_1048 region=2 run=R_2012_05_17_17_06_35_
AAATGGCGAATGTACCACAGCTAGGTGTGGTACATTTG
>HN7TS9H02EMTWM length=103 xy=1783_0596 region=2 run=R_2012_05_17_17_06_35_
ATACTGTTCCTTTCTAGTATTTACCTGAATATCCATTATTTGCATGTACATACCACATGCAAGGTAGCTGAATCTTGAAAACAGCCACTAGCAAATTGCCTCN
>HN7TS9H02C7WQW length=45 xy=1203_0502 region=2 run=R_2012_05_17_17_06_35_
CAGCCAGCCATCTAGCTAACCAGCCAGCCAGCCATCTAGACTACG
>HN7TS9H02DG54Q length=104 xy=1308_2488 region=2 run=R_2012_05_17_17_06_35_
AGGCAGATATAAGCCTCGTGCAGCTAGATATAGCACAAACTAGCGTGTACGAGCCACGATAGGCGAGATATAAGACCGTCGTGCAGCTAGATATAGCACAACTA
>HN7TS9H02DRD8I length=37 xy=1425_0320 region=2 run=R_2012_05_17_17_06_35_
CTAGCTAGCCAGCCAGCCATCTAGCTAGCCAGCCATC
>HN7TS9H02D6LA8 length=95 xy=1598_0722 region=2 run=R_2012_05_17_17_06_35_
AGATAGGCAGATATAGGCCTGTACAGCTAGATATAGCACAAACTAGACTGTACAGCCACGATAGGCGAGATATAAGCCTCGTAAGACAGATATAG
>HN7TS9H02EG2VZ length=124 xy=1717_2637 region=2 run=R_2012_05_17_17_06_35_
GCACAGGCTTATATCTGCCTACTCTGGCGTGTACGAGTCAGTTGTTGCTATATCTAGCTGCACAGGCTTATATCTGCCTACTCTGGCGTGTACGAGTCTGTTGTGCTACTATCGTAGCTGCACA
>HN7TS9H02DK832 length=67 xy=1355_0464 region=2 run=R_2012_05_17_17_06_35_
AGATATAGCACAAACTGACTGTACAGCCAGATAGGCAGATATAAGCCTGTGCAGCTAGATATAGCAC
>HN7TS9H02EB5B3 length=116 xy=1661_1905 region=2 run=R_2012_05_17_17_06_35_
CTATCTGGCTGTACTGTCAGTTTGTGCTATATCTAGCTGTACAGGCTTATATCTGCCTATCTGGCGTGTACAGTCAGTTTGTTGCTATATCTAGCTGTCGACGAGTCTTATAGTCT
>HN7TS9H02EWYUK length=36 xy=1898_2522 region=2 run=R_2012_05_17_17_06_35_
ACTTGTGAGACGTGTGCTTAGAGCGGCAGAGCAATG
>HN7TS9H02CYFW6 length=172 xy=1095_1160 region=2 run=R_2012_05_17_17_06_35_
ATCTGCCTATCTGGCTGTACAGTCAGTTTGTGCTATATCTAGCTGCACAGGCTTATATCTGCCTATCTGGCTGTACAGTCAGTTTGTGCTATATCTAGCTGCACAGGCTTATATCTGCCTATCTGGCTAGTACAGTTCAGTTTGTGCTATATCTAGCTGCACTAGGCTTATA
>HN7TS9H02DUE75 length=42 xy=1459_2307 region=2 run=R_2012_05_17_17_06_35_
CTATATCTAGCTGCACAGGCTTATATCTGCCTACTCTGGCGT
>HN7TS9H02DUER3 length=212 xy=1459_1729 region=2 run=R_2012_05_17_17_06_35_
CAGTTGTGCTATATCTAGCTGCACAGGCTTATATCTGCCTATCTGGCGTGTACACTCAGTTGTGCTAGTATCTAGCTGCACAGGCTTATATCTGCCTAGTCTGGCGTGTACAGTCAGTTGTGCTAGTATCTAGCTGCACAGGCTTATATCTGCCTAGTCTGGCTGTACAGTCAGTTGTGCTAGTATCTAGCTGCACAGGCTTATATCTGCCT
>HN7TS9H02DQBBZ length=34 xy=1412_3149 region=2 run=R_2012_05_17_17_06_35_
GAGGACAGAATTAAGCAGCATAATGTAACAGAAG
>HN7TS9H02C76JH length=107 xy=1206_0907 region=2 run=R_2012_05_17_17_06_35_
CCTATCTGGCTGTACAGTCAGTTTGTGCTATATCTAGCTGCACAGGGCTTATAGTCTGCCTATACGTGGCTGTACGGAGTCGAGTTTGTGCTATATCTAGCTGCACA
>HN7TS9H02C2XXJ length=36 xy=1146_2229 region=2 run=R_2012_05_17_17_06_35_
TTGAATGGACTGCAATGATTAAAAGCAAAATAAAAT
>HN7TS9H02DNY4F length=35 xy=1386_0509 region=2 run=R_2012_05_17_17_06_35_
ACAACTGACTGTACAGCCAGATAGGCAGATATAAG
>HN7TS9H02DRT7C length=35 xy=1430_0534 region=2 run=R_2012_05_17_17_06_35_
GCTAGCTAGACAGCTAGCTGGCTGGCTAGCTGGCC
>HN7TS9H02EUWY1 length=155 xy=1875_0987 region=2 run=R_2012_05_17_17_06_35_
GACAGACAGAGACAGACAGACAGAGACAGACAGACAGACAGACACAGACAGACAGAGACAGACAGACAGACAGACACAGACAGACAGAGACAGACAGACAGAGACGAGACAGACAGACAGACAGACAGACGAGACGAGAGACAGACGAGACGACA
>HN7TS9H02ET4FV length=40 xy=1866_0873 region=2 run=R_2012_05_17_17_06_35_
AAACAGAATATGAAGTTGTAATATCTGTTTCAATCTGTTT
>HN7TS9H02EV2YM length=76 xy=1888_2156 region=2 run=R_2012_05_17_17_06_35_
TATGGTAACATATGCTAACACAGAAGTATAGAACTCACAACACAACACACTGACAAGACTCATCTACACTATAACC
>HN7TS9H02CW7XU length=50 xy=1081_1504 region=2 run=R_2012_05_17_17_06_35_
TCTGCCTATCTGGCTGTAGAGTCAGTTTGTGCTATATCTAGCTTACAGGC
>HN7TS9H02DMBBP length=162 xy=1367_0835 region=2 run=R_2012_05_17_17_06_35_
CTCTACAGCCAGATAGGCAGATATAAGCCTGTACAGCTAGATATAGCACAAACTGACAGTACAGCCAGATAGGCAGATATAAGCCTGTACAGCTAGATATAGCACAAACTGACTGTACAGCCAGATAGGGCAGATATAAGCCTGTACAGCTAGATATAGCAC
>HN7TS9H02DMZ8E length=54 xy=1375_0348 region=2 run=R_2012_05_17_17_06_35_
AGCCAGCCAGCCAGCCATCTAGCTAGCCAGCCAGCTGTCTAGCTAGCCAGCCAG
>HN7TS9H02DGGQA length=35 xy=1300_2336 region=2 run=R_2012_05_17_17_06_35_
GATGCTGGCGCTGGACACAAGTGATTTAGTTAAAG
>HN7TS9H02EA6M9 length=47 xy=1650_2003 region=2 run=R_2012_05_17_17_06_35_
AGTCAGTTTGTGCTATATCTAGCTGTACAGGCTTATATCTGCCTACT
>HN7TS9H02DBOP1 length=33 xy=1246_0599 region=2 run=R_2012_05_17_17_06_35_
TGTCTGGCTGGCTAGCTAGATGGCTGGCTGGCT
>HN7TS9H02ELV23 length=70 xy=1772_1821 region=2 run=R_2012_05_17_17_06_35_
GTGCTATATCTAGCTGTACAGGCTTATATCTGCCTATCTGGCGTGTAGAGTCAGTTGTGCTATAGTCTAG
>HN7TS9H02C25AX length=32 xy=1148_3591 region=2 run=R_2012_05_17_17_06_35_
TATCTAGCTGTACAGGCTTATATCTGCCTACT
>HN7TS9H02DE55L length=29 xy=1285_3415 region=2 run=R_2012_05_17_17_06_35_
CTAGCTGTACAGGCTTATATCTGCCTACT
>HN7TS9H02DY2HB length=44 xy=1512_1981 region=2 run=R_2012_05_17_17_06_35_
ATAGGCAGATATAAGCCTGTGCAGCTAGATATAGCACAAACTAG
>HN7TS9H02DUDQ9 length=57 xy=1459_0403 region=2 run=R_2012_05_17_17_06_35_
TGCACAGGCTTATATCTGCCTATCTGGCTGTACAGTCAGTTTGTGCTATATCGTAGC
>HN7TS9H02C4GKZ length=102 xy=1163_3425 region=2 run=R_2012_05_17_17_06_35_
TGTACAGTCACTTTGTGCTATATCTAGCTGCACAGGCTTATATCTGCCTATCTGGCTGTACAGTCAGTTTGTTGCTATATCTAGCGTGTCGACGAGGTCTTA
>HN7TS9H02DKS9L length=72 xy=1350_0407 region=2 run=R_2012_05_17_17_06_35_
AGATATAGCACAACTGACTGTACAGCCAGATAGGCAGATATAAGCCTGTGCAGCTAGATATAGCACAAACTG
>HN7TS9H02DDGND length=179 xy=1266_1527 region=2 run=R_2012_05_17_17_06_35_
TGGCTGGCTGGCTAGCTGACAGCTGGCTGGCTAGCTAGACAGCTGGCTGGCTGGCTAGCTAGACGGCTGGCTGGCTGGCATAGCTAACAGCTGGCTGGCTGGCTAGCTAGATGGCTGGCTGGCTGGCTAGCTAGACGGCTGGCTGGCTTGTAGCTAGATGGCTGGCTGGCTGGCTAGCA
>HN7TS9H02ELVFG length=68 xy=1772_0970 region=2 run=R_2012_05_17_17_06_35_
GCTTATATCTGCCTATCTGGCTGTACAGTCAGTTTGTTGCTATATCTAGCTGCACAGGCTTATATCTG
>HN7TS9H02C8OEA length=92 xy=1211_3568 region=2 run=R_2012_05_17_17_06_35_
ACAGGCTTATATCTGTCTATCTGGCTGTACAGTCAGTTGTGCTATATCTAGCTGCACAGGCTTATAGTCTGCCTATCTGGCTGTACAGTCAG
>HN7TS9H02DIHYX length=29 xy=1323_3047 region=2 run=R_2012_05_17_17_06_35_
GATTATAGCACAAACTGACTGTACAGCCA
>HN7TS9H02CZ3U3 length=36 xy=1114_1021 region=2 run=R_2012_05_17_17_06_35_
GATCACAGTGGTGATGTGTGGCGGTTCTGCTCCTCT
>HN7TS9H02DOZA2 length=38 xy=1397_2348 region=2 run=R_2012_05_17_17_06_35_
AGCTGGCTGAATGGCTGGCTAGCTAGATGGCTGGCAGC
>HN7TS9H02DRV15 length=38 xy=1430_2939 region=2 run=R_2012_05_17_17_06_35_
CTGTACAGTCAGTTTGTGCTATATCTAGCTGTACAGGC
>HN7TS9H02DCQ9O length=82 xy=1258_1402 region=2 run=R_2012_05_17_17_06_35_
AGCTATAATACTCTCATGAGGAGCAGTGACGCTGGCTAACGGTGATATCAAGCAGTCAGAATACGTCTCATGAGGAGCAGTG
>HN7TS9H02EQ2JR length=74 xy=1831_1813 region=2 run=R_2012_05_17_17_06_35_
CACTCATATAGCAGAGTTAGTATGGAGGCACACTCGTATAGCAGAGTTAGTATGGACGCGACACTCATATAGCA
>HN7TS9H02EARQR length=50 xy=1645_3169 region=2 run=R_2012_05_17_17_06_35_
ACAGTCAGTTGTGCTATATCTAGCTGCACAGGCTTATATCTGCCTACTCT
>HN7TS9H02CZ0GF length=97 xy=1113_0701 region=2 run=R_2012_05_17_17_06_35_
AGAAAGGCTTAAGATTTCTGTTTTGGAGAATCACATTTGTTGGAGGCAATAGTGGAAACGTAGCTGGCCGACTTGTTATTTTTGGTTCGTCTGTGGG
>HN7TS9H02D428C length=105 xy=1581_0266 region=2 run=R_2012_05_17_17_06_35_
ATCTAGCTGTACAGGCTTATATCTGCCTATCTGGCTGTAGAGTCAGTTTGTGCTATATCTAGCTGTACAGCGTATATCTGCCTACTACTGGCGTGTACGAGTCGA
>HN7TS9H02EDLXI length=203 xy=1678_0436 region=2 run=R_2012_05_17_17_06_35_
TAGATGGCTGGCTGGCAAGTTAGACAGCTGGCTTTTGAGCTAGATGACTCGCTGGCTGCCTGGCAAGCTAGACGGCTGACTGGCGAGCTAGACAGCTGGCTGGCTCGCGAGCTAGATGGCTGGCTGCCTGGCGAGCTAGATGGCTGACTGGCTGGCATGCTAGCGGCTGGCTGGCTTGCGAGCTAGCAGCTGGCTGGCGAGCT
>HN7TS9H02C7A6U length=136 xy=1196_1236 region=2 run=R_2012_05_17_17_06_35_
CTGGCTGTACAGTCAGTTTGTGCTATATCTAGCTGTACAGGCGTTATATCTGCCTACTCTGGGCTGTACAGTCAGTTTGTGCTATATCTAGCTGTCAGGCGTATATCTGCCTACTCTGGCGTGTACAGTCAGTTTG
>HN7TS9H02C4RJ9 length=62 xy=1167_1271 region=2 run=R_2012_05_17_17_06_35_
CTGTACAGGCTTATATCTGCCTATCTGGCTGTAGAGTCAGTTTGTGCTATATCTAGCTGTCA
>HN7TS9H02EDCEI length=74 xy=1675_0376 region=2 run=R_2012_05_17_17_06_35_
AGATATAAGCCTGTACAGCTAGATATAGCACAAACTAGACTGTACAGCCAGATAGGCAGATATAAGCCTGTAGC
>HN7TS9H02EAF7X length=75 xy=1642_0523 region=2 run=R_2012_05_17_17_06_35_
TATCTGGCTGTACAGTCAGTTTGTGCTATATCTAGCTGCACAGGCTTATATCTGCCTATCTGGCTGTACGAGTCG
>HN7TS9H02C2PNZ length=167 xy=1143_3805 region=2 run=R_2012_05_17_17_06_35_
TCTGGCTGTACAGTCAGTTTGTGCTATATCTAGCTGCACGAGCTTATATCTGCCGTATCTGGCTAGTACAGTCAGGTTTGTGCTATATCTAGCTGCACGAGTCTTATGTCTGCCTATCTGGCTGTACAGTCAGGTTTGTGCTATATCTAGCTGCACAGGTCTTATGT
>HN7TS9H02CXEB2 length=35 xy=1083_1600 region=2 run=R_2012_05_17_17_06_35_
AGCTGGCTGAATGGCTGGCTAGCTAGATGGCTGGC
>HN7TS9H02C8BIC length=53 xy=1207_3250 region=2 run=R_2012_05_17_17_06_35_
AGAAGCACAAGAAATCGATGAATATGTGGCTGGAAACGACAGCCTCTCGTCAC
>HN7TS9H02DJWZX length=46 xy=1339_3643 region=2 run=R_2012_05_17_17_06_35_
CTGTACAGCTAGATATAGCACAAACTGACTGTACAGCCACGATAGG
>HN7TS9H02ELGJK length=93 xy=1767_2158 region=2 run=R_2012_05_17_17_06_35_
GTACAGTCAGTTTGTGCTATATCTAGCTGCACAGGCTTATATCTGCCTACTCTGGCGTGTACAGTCAGTTTGTTGCTATATCTAGCTGCGACA
>HN7TS9H02DJOAJ length=96 xy=1337_0553 region=2 run=R_2012_05_17_17_06_35_
CATCTAACTCACCAGCCAGCCATCTATCTTGCCAGCCAGCTGTCGAGCCAGCCAGCCAGCCGGCGAGCCAGCCAGCCAGCCGGCTACCTAGCTAGC
>HN7TS9H02CZE1P length=135 xy=1106_1627 region=2 run=R_2012_05_17_17_06_35_
CAGGCTTATATCTGCCTATCTGGCTGTACAGTCAGTTTGTGCTATATCTAGCTGCACAGGCTTATATCGTGCCGTATCTGGCTGTACGAGTCAGTTTGGTGCTATATCTAGCTGCACAGGCTTATATCTGGCCTA
>HN7TS9H02DI5D6 length=219 xy=1331_0636 region=2 run=R_2012_05_17_17_06_35_
CTAGATATAGCACAAACTGACTCTACAGCCAGATAGGCAGATATAAGCCTGTACAGCTAGATATAGCACAAACTAGACTCTACAGCCACGATAGGCAGATATAAGCCTGGTGCAGCTAGATATAGCACAAACTGACTGTACAGCCAGATAGGCAGATATAAGCCTGGTGCAGCTAGATATAGCACAAACTGACTGTACAGCCAGATAGGCAGATATAAG
>HN7TS9H02DI181 length=32 xy=1330_0659 region=2 run=R_2012_05_17_17_06_35_
GCACAGAAGGAAGAGCCGTGTGAGCAGAGGCA
>HN7TS9H02C4BQF length=82 xy=1162_1237 region=2 run=R_2012_05_17_17_06_35_
CCTGTACAGTCATCTGGCGTAGCTAGCCAGCCAGCCAGCAGGCAGGCTAGCCAGCCAGATGACTGTACAGGATACGTGGCGT
>HN7TS9H02EWE4S length=99 xy=1892_1546 region=2 run=R_2012_05_17_17_06_35_
GTCAGTTTGTGCTATATCTAGCTGCACAGGCTTATATCTGCCTATCTGGCTGTACAGTCAGTTTGTGCTATATCTATCGTGCAGCGTCTATCTCACGCT
>HN7TS9H02DS01C length=72 xy=1443_2798 region=2 run=R_2012_05_17_17_06_35_
AAAGTAGAAGGCGAGGAAAGACATGGTAATGACCAGGCTGACCACGCTTGTCAATTTTTAGGTTCGGCCTCC
>HN7TS9H02EW0DP length=39 xy=1899_0411 region=2 run=R_2012_05_17_17_06_35_
ACACAGTATCATGGCGCACACATCTTAGGCACAGCCACC
>HN7TS9H02DAWCQ length=103 xy=1237_0696 region=2 run=R_2012_05_17_17_06_35_
TGGCATGTTTAAGAACTTGTAAGGGCATACAGTTGACATATTGAATGACTGAAGTAGGGTACTGTAGGGTACTGACAAGGCGCTGGGTAGGTAGGTAAAGGCG
>HN7TS9H02CXEEX length=74 xy=1083_1703 region=2 run=R_2012_05_17_17_06_35_
CTAGCTAGACAGCTGGCTGGCTGGCTAGCTAGACAGCTGTCTGGCTGGTTAGCTAGATGGCTGGCTGGCTGGTA
>HN7TS9H02EDOW2 length=61 xy=1679_0212 region=2 run=R_2012_05_17_17_06_35_
AGATATAAGCCTGTGCAGCTAGATATAGCACAAACTGACTGTACAGCCAGATAGGCAGATA
>HN7TS9H02C0K43 length=44 xy=1119_2933 region=2 run=R_2012_05_17_17_06_35_
CTAGCTGTACAGGCTTATATATGCCTATCTGACTGTAGAGCCAG
>HN7TS9H02D4XJ2 length=62 xy=1579_1104 region=2 run=R_2012_05_17_17_06_35_
GATATAAGCCTGTACAGCTAGATATAGCACAAACTAGACTCTACAGCTAGATAGGCGAGATA
>HN7TS9H02C1XX8 length=86 xy=1135_0654 region=2 run=R_2012_05_17_17_06_35_
GCCAGATAGGCAGATATAAGCCTGTGCAGCTAGATATAGCACAAACTGACTGGTACAGCCAGATAGGCAGATATAAGCCTGTAGCA
>HN7TS9H02EO7TS length=77 xy=1810_1358 region=2 run=R_2012_05_17_17_06_35_
AGTCAGTTTGTGCTATATCTAGCTGCACAGGCTTATATCTGCCTATCTGGCTGTACAGTCAGTTTGTGCTATATCTA
>HN7TS9H02D0Z2C length=37 xy=1534_2050 region=2 run=R_2012_05_17_17_06_35_
CACAGGCTTATATCTGCCTATCTGGCTGTACAGTCAG
>HN7TS9H02EAZNN length=54 xy=1648_1137 region=2 run=R_2012_05_17_17_06_35_
TGATCAATGCTGTAAGAGCGTCAGTAACTGCTCAAATGCGCAGACTTATGCTTA
>HN7TS9H02DXPO3 length=46 xy=1497_0197 region=2 run=R_2012_05_17_17_06_35_
AGCCAGCCAGCTGTCTAGCTAGCCAGCCTGCCAGCCTTCTAGCTAG
>HN7TS9H02DI6SF length=111 xy=1331_2445 region=2 run=R_2012_05_17_17_06_35_
ACTGGAGAGCTATACGGCTGGCTGGCTGGCGAGCTAAATGGCTGAATAGCTAGAAGTTTGGCTGATTAGGTAGATGGCTGCCTGGCTAGCTAGATGGCTGGCTGGCTAGCT
>HN7TS9H02EMHM1 length=32 xy=1779_1083 region=2 run=R_2012_05_17_17_06_35_
CAAACTGACTCTACAGCCAGATAGGCAGATAT
>HN7TS9H02CYR1U length=67 xy=1099_0496 region=2 run=R_2012_05_17_17_06_35_
GCAGATATAAGCCTGTGCAGCTAGATATAGCACAAACTGACTGTACAGCCAGATAGGCAGATATAAG
>HN7TS9H02CXZ8M length=168 xy=1090_1316 region=2 run=R_2012_05_17_17_06_35_
ATAAGCCTGTGCAGCTAGATATAGCACAAACTGACTGTACAGCCAGATAGGCAGATATAAGCCTGTGCAGCTAGATATAGCACAAACTGACTGTACAGCCAGATAGGCAGATATAAGCCTGTGCAGCTAGATATAGGCAACAAACTGCTGTACAGCCAGATAGGCAGA
>HN7TS9H02C5J0C length=35 xy=1176_1274 region=2 run=R_2012_05_17_17_06_35_
AGCTAGATGGCTGGCTGGCTGGTCTAGCTAGCGCT
>HN7TS9H02DCH4U length=69 xy=1255_1852 region=2 run=R_2012_05_17_17_06_35_
GCGCATTTGAGCAGTTACTGACGCTCTTACAGCATCTGATCACGTTATACACGTGCTCTCAAGTAACGC
>HN7TS9H02C8EGB length=32 xy=1208_2969 region=2 run=R_2012_05_17_17_06_35_
GATGTTGAGCTAGCTGGCTAGCTGACAGCTAG
>HN7TS9H02ET14R length=40 xy=1865_1977 region=2 run=R_2012_05_17_17_06_35_
AATCAGAATCACAAGCACGTCAAACTACTAGGTTACGTTC
>HN7TS9H02DIRJF length=41 xy=1326_3161 region=2 run=R_2012_05_17_17_06_35_
GCATTTATACTGTCACTCTACATTGGCGCACTACAGTGTAT
>HN7TS9H02ELS2Z length=187 xy=1771_2025 region=2 run=R_2012_05_17_17_06_35_
CTAGCTAGCCAGCTGGCGTAGCTAGCCTACCTGGCTAGCTAGCCGGATGGCTGGCTGGCTAGCTAGCCGGATGGCTGGCAGGCTAGATGGCTGGCTGGCAAGCTAGACGGCTGGCTGGCGAGCTAGATGACTCGCTGGCTGGCTGGCGAGCTAGACGCTGGCTGGCTGGCAAGCTAGACGCTGGCTG
>HN7TS9H02DZUOH length=58 xy=1521_1663 region=2 run=R_2012_05_17_17_06_35_
TCTTCTTCTTCTTAAGTTTTCTTGGTTTCAGATTTAGGATATGAGTTTCTTCAGTGCT
>HN7TS9H02DGN7G length=34 xy=1302_3834 region=2 run=R_2012_05_17_17_06_35_
GTGCAGCTAGATATAGCACAAACTGACTGTACAG
>HN7TS9H02C2WG0 length=219 xy=1146_0338 region=2 run=R_2012_05_17_17_06_35_
CTGGCTGTACAGTCAGTTTGTGCTATATCTAGCTGCACAGGCTTATATCTGCCTATCTGGCTGTACAGTCAGTTTGTGCTATATCTAGCTGCACAGGCTTATATCTGCCTATCTGGCTGTACAGTCAGTTTGTGCTATATCTAGCTGCACAGGCTTATATCTGCCTATCTGGCGTGTACGAGTCAGTTTGTGCTATATCTAGCTGCACTAGGCTTATAT
>HN7TS9H02DDGU5 length=133 xy=1266_1807 region=2 run=R_2012_05_17_17_06_35_
GCTATATCTAGCTGTACAGGCTTATATCTGCCTATCTGGCTGTAGAGTCAGTTTGTGCTATATCTAGCTGTACAGGCTTATATCTGCCTATCTGGCTGTACAGTCAGTTTGTGCTATATCTAGCTGTACAGGC
>HN7TS9H02EIXH9 length=43 xy=1738_2959 region=2 run=R_2012_05_17_17_06_35_
CTCGATTATTCTGGCATCTTCAAGCTTGGTTATCTCTAGTTCA
>HN7TS9H02EBWAT length=301 xy=1658_2483 region=2 run=R_2012_05_17_17_06_35_
TTGTGCTATATCTAGCTGCACAGGCTTATATCTGCCTATCTGGCTGTACAGTCAGTTTGTGCTATATCTAGCTGTACAGTCTTATATCTGCCTATCTGGCTGTAGAGTCAGTTTGTGCTATATCTAGCTTACAGGCTTATATCTGCCTATCTGGCTGTAGAGTCAGTTTGTGCTATATCTAGCTTTACAGGGCTTATATCTGCCTATCTGGCTGTAGAGGTCAGTTTGTGCTATATCTAGCTTTACAGGGCTTATATCTGCCTATCTGGGCTGTAGAGGTCAGTTTGTGCTATATCTAGCA
>HN7TS9H02DVYND length=34 xy=1477_0407 region=2 run=R_2012_05_17_17_06_35_
CTGCACAGGCTTATATCTGCCTATCTGGCTGTGC
>HN7TS9H02D6D03 length=33 xy=1595_3573 region=2 run=R_2012_05_17_17_06_35_
ACAGTCAGTTGTGCTATATCTAGCTGCACAGGC
>HN7TS9H02EDNFG length=38 xy=1678_2378 region=2 run=R_2012_05_17_17_06_35_
AGATATAGCACAAACTGACTGTACAGCCAGATAGGCGA
>HN7TS9H02DU747 length=47 xy=1468_2921 region=2 run=R_2012_05_17_17_06_35_
CTGGCTGGCTAGCTAGATGGCTGCCTGGCTGGCTGGCTGGCTGGATA
>HN7TS9H02EMPJC length=87 xy=1781_3126 region=2 run=R_2012_05_17_17_06_35_
GTGCTATATCTAGCTGTACAGGCTTATATCTGCCTACTCTGGCGTGTACAGTCAGTTGTTGCTATATCTAGCTGTCACGTAGTATCT
>HN7TS9H02DMH88 length=146 xy=1369_1626 region=2 run=R_2012_05_17_17_06_35_
AGTTTGTGCTATATCTAGCTGCACAGGCTTATATCTGCCTATCTGGCTGTACAGTCAGTTTGTGCTATATCTAGCTGCACGAGGCTTATATCTGCCTATCTGGCTGTACAGTCAGGTTTGTGCTATATCTAGCTGCACAGGCTTAT
>HN7TS9H02EAG7Y length=91 xy=1642_1820 region=2 run=R_2012_05_17_17_06_35_
ACAGTCAGTTTGTGCTATATCTAGCTGCACAGGCTTATATCTGCCTATCTGGCTGTACAGCTAGTTGTGCTATATCTAGCTGACACAGGTC
>HN7TS9H02EWK1G length=73 xy=1894_1010 region=2 run=R_2012_05_17_17_06_35_
GTACAGACCAGATAGGTCAGATTATAAGCCTGTGCAGCTTAGATTATAGCACGAACTGACTTGTACTAGCCAG
>HN7TS9H02EC32E length=144 xy=1672_1860 region=2 run=R_2012_05_17_17_06_35_
ATCTAGCTGCACAGGCTTATATCTGCCTATCTGGCGTGTACTAGTCAGTTTGTTGCTATATCTAGCTGCACAGGCTTATATCTGCCATCTGGCTGTACGAGTCAGTTTGTGCTATATCGTAGCTGCACAGGCTTATATCTGCCA
>HN7TS9H02CY7VX length=95 xy=1104_0539 region=2 run=R_2012_05_17_17_06_35_
AATTGCACTTTTCGTAGAAAACTATTTTGTTCCTCATTCGGCTGTATTTTTATTATGCTATAAAGCGCTGTGTATGTGAAAACCCACGTAATACC
>HN7TS9H02EL71X length=107 xy=1776_0947 region=2 run=R_2012_05_17_17_06_35_
TCTGCCTATCTGGCTGTACAGTCAGTTTGTGCTATATCTAGCTGCACAGGCTTATATCTGCCTATCTGGCTGTAGAGTCAGTTTGTGCTATATCTAGCTTCAGGCTA
>HN7TS9H02D4Z7F length=42 xy=1580_0441 region=2 run=R_2012_05_17_17_06_35_
ATGGCAAACCAGAGAGAGCATGGCAAACCAGAGAGAGCAAGG
>HN7TS9H02C358K length=363 xy=1160_2306 region=2 run=R_2012_05_17_17_06_35_
CTCTCTCTCTCTCTCTCTCTCTCTCTCTCTCTCTCTCTCTCTCTCTCTCTCTCTCTCTCTCTCTCTCTCTCTCTCTCTCTCTCTCTCTCTCTCTCTCTCTCTCTCTCTCTCTCTCTCTCTCTCTCTCTCTCTCTCTCTCTCTCTCTCTCTCTCTCTCTCTCTCTCTCTCTCTCTCTCTCTCTCTCTCTCTCTCTCTCTCTCTCTCTCTCTCTCTCTCTCTCTCTCTCTCTCTCTCTCTCTCTCTCTCTCTCTCTCTCTCTCTCTCTCTCTCTCTCTCTCTCTCTCTCTCTCTCTCTCTCTCTCTCTCTCTCTCTCTCTCTCTCTCTCTCTCTCTCTCTCTCTCTCTCTCTCTCTCTCTCTCTC
>HN7TS9H02D9EE1 length=64 xy=1630_0683 region=2 run=R_2012_05_17_17_06_35_
GTCTAGCTCGCCAGCCAGCCGTCTAGCTCACCAGCCAGCCGTCTAGCTCGACCACGCTACGGCC
>HN7TS9H02EWKN8 length=38 xy=1894_0534 region=2 run=R_2012_05_17_17_06_35_
GATAGGCAGAGTATAAGCCTGTGCAGCGTACGATATAG
>HN7TS9H02DFYCY length=100 xy=1294_3104 region=2 run=R_2012_05_17_17_06_35_
ATCGTGTCGCTCTGGCGCTGACACTGTAATTACGTGCTTTGTCTAGTTATTTTCTACTGTGCCTTCGTACTTCTCAACTGTTACGTTCTAGTATATTTTC
>HN7TS9H02DCKAC length=40 xy=1256_0546 region=2 run=R_2012_05_17_17_06_35_
CTTTGTGCTATATCTAGCTGCACAGGCTTATATCTGCCTA
>HN7TS9H02EI6HO length=42 xy=1741_2314 region=2 run=R_2012_05_17_17_06_35_
GCCTGTGCAGCTAGATATAGCACAAACTAGACTGTACAGCCA
>HN7TS9H02EPEHW length=470 xy=1812_1810 region=2 run=R_2012_05_17_17_06_35_
TGTGTTGAGTGTGTGNGTGTGTGNGTGTGTGTGTGTGTGTGTGTGTGTGTGTGTGTGTGTGTGTGTGTGTGTGTGTGTGTGTGTGTGTGTGTGTGTGTGTGTGTGTGTGTGTGTGTGTGTGTGTGTGTGTGTGTGTGTGTGTGTGTGTGTGTGTGTGTGTGTGTGTGTGTGTGTGTGTGTGTGTGTGTGTGTGTGTGTGTGTGTGTGTGTGTGTGTGTGTGTGTGTGTGTGTGTGTGTGTGTGTGTGTGTGTGTGTGTGTGTGTGTGTGTGTGTGTGTGTGTGTGTGTGTGTGTGTGTGTGTGTGTGTGTGTGTGTGTGTGTGTGTGTGTGTGTGTGTGTGTGTGTGTGTGTGTGTGTGTGTGTGTGTGTGTGTGTGTGTGTGTGTGTGTGTGTGTGTGTGTGTGTGTGTGTGTGTGTGTGTGTGTGTGTGTGTGTGTGTGTGTGTGTGTGTGTGTGTGTGTGTGTGTGT
>HN7TS9H02C9XJV length=41 xy=1226_0649 region=2 run=R_2012_05_17_17_06_35_
GGGCGAGCTAGACAGCTGGCTGGTGAGCTAGACGGCTCGCT
>HN7TS9H02DOLIT length=44 xy=1393_0867 region=2 run=R_2012_05_17_17_06_35_
ATAGATTTACTATTCCATCCTCCAGTCTGAGCAAGTCGGGAAGG
>HN7TS9H02C0WKC length=141 xy=1123_1354 region=2 run=R_2012_05_17_17_06_35_
ATCTGGCTGGCTGGCTAGTTAGACAGCTGGCTGGCTGGCTAGCTAGACAGCTGGCTGGCTGGCTATCTAGAAGGCTGGCGATGCTGGCTAGCTAGACGGCTGGCTGGCTGGCTAGCTAGACAGGCTGGCTGGCTGTAGCTA
>HN7TS9H02C2AP0 length=45 xy=1139_0822 region=2 run=R_2012_05_17_17_06_35_
GCCGTCTAGCTAGTCGAGCCTCTAGCTAGACGGCATACGTGGCGT
>HN7TS9H02D26JX length=39 xy=1559_1371 region=2 run=R_2012_05_17_17_06_35_
TATATCTAGCTGTACAGGCTTATATCTGCCTATCTGGCT
>HN7TS9H02C9X9A length=66 xy=1226_1564 region=2 run=R_2012_05_17_17_06_35_
AGAAACTTACCACTGCCGCCTTGATGCCGCTCCTATCACCAAAGATCAACACGACCACTGCCCACT
>HN7TS9H02EIFT6 length=80 xy=1733_0540 region=2 run=R_2012_05_17_17_06_35_
ATACAGACTTTTAGATAAAATAATTTATTTTGTATACTGTACTGCACATCTCGGGTTGCGCATCTTGGCACATGCCAAGG
>HN7TS9H02DSW5E length=60 xy=1442_1856 region=2 run=R_2012_05_17_17_06_35_
CTGTACAGTCAGTTTGTGCTATATCTAGCTGCACAGGCTTATATCTGCCTACTCTGGCGT
>HN7TS9H02EV524 length=49 xy=1889_2110 region=2 run=R_2012_05_17_17_06_35_
GCACAGGCTTATATCTGCCTATCTGGCTGTACAGTCAGTTGTGCTATAN
>HN7TS9H02DV46T length=119 xy=1479_0691 region=2 run=R_2012_05_17_17_06_35_
CAGCCAGTGAGTCATCTAGCTCGCCAGCCAGCCGTCTAGCTTGCCAGCCAGCCATCTAGCTACCACGAGCTGTCGTATCTGCCAGCCAGCCAGTCTAGCTAGCCAGCCAGCCAGCCATC
>HN7TS9H02DOMH7 length=133 xy=1393_2141 region=2 run=R_2012_05_17_17_06_35_
GTGCAGCTAGATATAGCACAAACTGACTGTACAGCCAGATAGGCAGATATAAGCCTGTGCAGCTAGATATAGCACAAACTAGCGTGTACAGCCAGATAGGCAGGATATAAGCCTGTGCAGCTAGATATAGCAC
>HN7TS9H02C0UI9 length=79 xy=1122_2819 region=2 run=R_2012_05_17_17_06_35_
TTGTGCTATATCTAGCTGTACAGCCACGATAGGCAGATATAAGCCTGTACAGCTAGATATAGCACAAAATACGTGGCGT
>HN7TS9H02ERK7Z length=69 xy=1837_1437 region=2 run=R_2012_05_17_17_06_35_
GCGCATTTGAGCAGTTACTGACGCTCTTACAGCATCTGATCACGTTATACACGTGCTCTCAAGTAACGC
>HN7TS9H02DZ3F7 length=59 xy=1524_0741 region=2 run=R_2012_05_17_17_06_35_
TATGGATTGTGTGTTGAGCCTTCTTAACAGTACGATGGTATAGACAGTGCGTTTTTGTA
>HN7TS9H02C66JW length=322 xy=1194_3418 region=2 run=R_2012_05_17_17_06_35_
AAAGAGAAGAGAGAGAGAGAGAGAGAGAGAGAGAGAGAGAGAGAGAGAGAGAGAGAGAGAGAGAGAGAGAGAGAGAGAGAGAGAGAGAGAGAGAGAGAGAGAGAGAGAGAGAGAGAGAGAGAGAGAGAGAGAGAGAGAGAGAGAGAGAGAGAGAGAGAGAGAGAGAGAGAGAGAGAGAGAGAGAGAGAGAGAGAGAGAGAGAGAGAGAGAGAGAGAGAGAGAGAGAGAGAGAGAGAGAGAGAGAGAGAGAGAGAGAGAGAGAGAGAGAGAGAGAGAGAGAGAGAGAGAGAGAGAGAGAGAGAGAGAGAGAGAGAGAGAGAGA
>HN7TS9H02DSK4Z length=46 xy=1438_2673 region=2 run=R_2012_05_17_17_06_35_
GGCTAGCTAGATGGCTGGCTAGCTAGATGGCTGGACTGGCTGGCTA
>HN7TS9H02DMNIE length=143 xy=1371_0244 region=2 run=R_2012_05_17_17_06_35_
ACAGCTAGTAATATGTTGATATTGTCAGCCATGGAAGGATACTCGGTAACGTAATGCCAACTCAGGCAGGCAATTTCCTTATCAATGAATACGCAGCTGCTCACCTCGTAGCCATTATCAAAGAGGTAGGCATGCAGTACTGT
>HN7TS9H02EA6BV length=62 xy=1650_1593 region=2 run=R_2012_05_17_17_06_35_
AGAGCAAATCGAAGTAGAACATTTCTTTACAGTACCAAGTGTGGCAGCAGTCACTAGATTGC
>HN7TS9H02C7QSK length=36 xy=1201_0978 region=2 run=R_2012_05_17_17_06_35_
TCTCAGCTGAAAGACAAGGAGAACAAGGTGATCTCA
>HN7TS9H02EPJ9J length=62 xy=1814_1093 region=2 run=R_2012_05_17_17_06_35_
AGCTAGATGGCTGACTAGCTAGATGGCTCACTGGCTGGCTAGCTAGATGGCTGGCTAGCTAG
>HN7TS9H02C3H12 length=41 xy=1152_3736 region=2 run=R_2012_05_17_17_06_35_
GGCTGTACAGTCAGTTTGTTGCTATATCTAGCTGCACAGGC
>HN7TS9H02EWQWX length=115 xy=1896_0431 region=2 run=R_2012_05_17_17_06_35_
TAGCTCGCCAGCCAGCCAGTGAATCATCTAGCTCGCCAGCCAGCCATCTAGCTTGCCAGCCAGCTGTCTAGCTCACCAGCCAGCCGTCTAGCACACCAGCCAGCCAGCTAGCTAG
>HN7TS9H02CZ2NB length=31 xy=1113_3541 region=2 run=R_2012_05_17_17_06_35_
GCTAGATATAGCACAAACTGACTGTACAGCC
>HN7TS9H02DRRAO length=141 xy=1429_0862 region=2 run=R_2012_05_17_17_06_35_
GTCAGTTTGTGCTATATCTAGCTGCACAGGCTTATATCTGCCTATCTGGCTGTACAGTCAGTTTGTGCTATATCTAGCTGCACGAGGCTTATATCTAGCCTATCTGGGCTGGTACAGTCAGTTTGTGCTATATCTAGCTGC
>HN7TS9H02DBIG6 length=54 xy=1244_0696 region=2 run=R_2012_05_17_17_06_35_
AGACGGCTGACTAGCTAGATGGCTGGCTGGCTAGTCTAGATGGCGTGTCCTGGC
>HN7TS9H02ENF27 length=44 xy=1790_0673 region=2 run=R_2012_05_17_17_06_35_
CTGGCTGGCTGGCTAGCTAGATGGCTGGCTGGCTGGCTAGCTAG
>HN7TS9H02EGCCJ length=104 xy=1709_1009 region=2 run=R_2012_05_17_17_06_35_
AGCCAGATAGGCAGATATTAGCCTGTGCAGCTAGATATAGCACAAACTGACTGTACAGCCGAGAGTAGGCAGATATAAGCCTGTACAGGCTAGATATAGCAAAC
>HN7TS9H02EKA1O length=72 xy=1754_1626 region=2 run=R_2012_05_17_17_06_35_
ACTGAATGTACAGCCAGATAGGCGAGATATAAGACCTCGTGCAGCTAGATATAGCACAAACTAGACTGTACA
>HN7TS9H02EJ0WJ length=52 xy=1751_0769 region=2 run=R_2012_05_17_17_06_35_
CATTTCTATGAGTGCGCGCTCTCGAGCATAAGCTCGAGCGCTCGCACCNCTA
>HN7TS9H02C85NG length=356 xy=1217_1354 region=2 run=R_2012_05_17_17_06_35_
ACAGGCTTATATCTGCCTATCTGGCTGTAGAGTCAGTTTGTGCTATATCTAGCTGTACAGGCTTATATCTGCCTATCTGGCTGTAGGAGTCAGTTTGTGCTATATCTAGCTGTACAGGCTTATATCTGCCTATCTGGCTGTAGAGTCAGTTTGTGCTATATCTAGCTGTACAGGCTTATATCTGCCTATCTGGCTGTAGAGTCAGTTTGTGCTATATCTAGCTGTACAGGGCTTATATCTGCCTATCTGGCTGTAGAGTCAGTTTGTGCTATATCTAGCTGTACAGGGCTTAGTATCTGCCTATCTGGCTGTAGAGTCAGTTTTGNGCTATATCTAGCTGTACAGGGCTTTAGTAT
>HN7TS9H02C0SJ0 length=56 xy=1122_0254 region=2 run=R_2012_05_17_17_06_35_
GCCAGCCATCTAACTCACCAGCCAGCCATCTATCTTGCCAGCCAGCTGTCAGCCAG
>HN7TS9H02D4XCW length=110 xy=1579_0846 region=2 run=R_2012_05_17_17_06_35_
GTCAGCCGTCTAGCTAGCCAGCCAGCCGTCTAGCTCACCAGCCAGCCGTCTAGCTCGCCAGCCAGCCATCTAGCTTGCCAGCTAGACAGCCATCTAGCTTGCCACCNCAC
>HN7TS9H02DYMCZ length=119 xy=1507_1569 region=2 run=R_2012_05_17_17_06_35_
TCTGGCTGTAGAGTCAGTTTGTGCTATATCTAGCTTTACATGCTTATATCTGCCTATCTGGCTGTACAGTCAGTTTGTGCTATATCTAGCTGCACAGGCTTATATCTGCCTATCTGGCT
>HN7TS9H02D4RNP length=50 xy=1577_1651 region=2 run=R_2012_05_17_17_06_35_
CACAACACTGACACACAACGCTCAACACCAGCACAAATACACAACAATTG
>HN7TS9H02EFMRA length=81 xy=1701_0612 region=2 run=R_2012_05_17_17_06_35_
CTGTACAGTCAGTTTGTGCTATATCTAGCTGCACAGGCTTATATCTGCCTATCTGGCTGTACAGTCAGTTTGTGCTATATC
>HN7TS9H02ESQ2E length=29 xy=1850_2420 region=2 run=R_2012_05_17_17_06_35_
ATCTAGCTGTACAGGCTTATATCTGCCTA
>HN7TS9H02DJU8W length=34 xy=1339_1374 region=2 run=R_2012_05_17_17_06_35_
GCTGTTTACCGCGAGCTCGGTAAACAGCATACGT
>HN7TS9H02D84OV length=87 xy=1627_0365 region=2 run=R_2012_05_17_17_06_35_
ACGGTGCCTGTTCCTATTGTAGTCTGGTAATGTGCACAGGTCATTTATAATATCGAATTCCAACTTAATTATTGTTCGAAACCACAC
>HN7TS9H02DCA25 length=83 xy=1253_0911 region=2 run=R_2012_05_17_17_06_35_
CAAGGCACTGGCGTAGCCATAATTAAGGAGGGTCAGAATGTAACCACATAAGAAAGGGGTTAAAGTCCTAACCTCCATTTCCC
>HN7TS9H02DNZS6 length=38 xy=1386_1400 region=2 run=R_2012_05_17_17_06_35_
GTGAGGTGCCGCTTAGCGGCACCTCACATACGTGGCGT
>HN7TS9H02C94AL length=99 xy=1228_1195 region=2 run=R_2012_05_17_17_06_35_
CATCTAGCTAGTCAGCCGTCTAGCTCGCCAGCCAGGCAGCCATCTAGCTTGCCAGCCAGCCAGCTGTCTAGCTTGCCAGCCAGCCATCTAGCTCGACCA
>HN7TS9H02DS3Y2 length=41 xy=1444_2508 region=2 run=R_2012_05_17_17_06_35_
CTGGCTGTACAGTCAGTTGTGCTATATCTAGCTGCACAGGC
>HN7TS9H02EO616 length=38 xy=1810_0364 region=2 run=R_2012_05_17_17_06_35_
GATTGCACCTATCTAATACAGAATACGAGGAAGGAAGT
>HN7TS9H02DU0VC length=45 xy=1466_1686 region=2 run=R_2012_05_17_17_06_35_
AGCCGTCTAGCTCGCCAGCCAGCCAGCCGTCTAGCTCACCAGCCA
>HN7TS9H02ES5LF length=126 xy=1855_0769 region=2 run=R_2012_05_17_17_06_35_
ACAGGCTTATATCTGCCTATCTGGCTGTAGAGTCAGTTTGTGCTATATCTAGCTGTACAGGCTTATATCTGCCGTATCTGGCGTGTACAGTCAGTTGTGCTAGTATCTAGCTGTCAGCGTATATCT
>HN7TS9H02D29S6 length=88 xy=1560_1496 region=2 run=R_2012_05_17_17_06_35_
ATCTAGCTGCACAGGCTTATATCTGCCTATCTGGCTGTACAGTCAGTTTGTGCTATATCTAGCTGCACAGGCTTATATCTGCCGTATC
>HN7TS9H02D5S07 length=88 xy=1589_0937 region=2 run=R_2012_05_17_17_06_35_
GCTAGCCAGCCAGCCAGCCATCTAGCTAGCCGGCAGCCAGCCATCTAGCTAGCCAGCCAGCCAGCTGTCTAGCTAGCCAGCCAGCCAG
>HN7TS9H02ELAVR length=38 xy=1765_3013 region=2 run=R_2012_05_17_17_06_35_
CTGTACAGCTAGATATAGCACAAACTGACTCTACAGCC
>HN7TS9H02C9EKS length=39 xy=1220_0634 region=2 run=R_2012_05_17_17_06_35_
CTGGCTGTACAGTCAGTTTGTGCTATATCTAGCTGTACA
>HN7TS9H02EKMZB length=64 xy=1758_0709 region=2 run=R_2012_05_17_17_06_35_
CTGACGAGTACTTGGCACGTTACAATATACAATAGACTGACCACACGATTCCGATGAGTCTAAA
>HN7TS9H02DCQ61 length=131 xy=1258_1307 region=2 run=R_2012_05_17_17_06_35_
AGCCTGTACAGCTAGATATAGCACAAACTGACTCTACAGCCAGATAGGCAGATATAAGCCTGTAAGCAGATATAGCACAACTGACTCGTACAGCCAGATAGGCAGATAGTAAGCCTGTAAGCTAGATATAG
>HN7TS9H02DF7FL length=185 xy=1297_2575 region=2 run=R_2012_05_17_17_06_35_
ATGTTGTCTGGCTAGCTAGACAGCTGTCTAACTAGCCAGCCAGCCAGCTAGCTAGCCAGCCAGCCAGATAGCTAGGCCAGCCAGCCAGCTGTCTAGCTACCACACCTGCTAGCTAGCTAGCCAGTCAGCCACGGCAGTCATCTAGCCAGCCAGCCAGCAGCCATCTAGGCTAGCCAGCCATCTAG
>HN7TS9H02EOLB8 length=57 xy=1803_0886 region=2 run=R_2012_05_17_17_06_35_
AGCCAGATGTCTAGCTCGCCAGCCAGCCGTCTAGCTAGCCAGCCAGCCAGCCATCTA
>HN7TS9H02DHUQO length=158 xy=1316_1614 region=2 run=R_2012_05_17_17_06_35_
TCTGCCTATCTGGCTGTACTGTCAGTTTGTGCTATATCTAGCTGTACAGGCTTATATCTGCCTATCTGGCTGTACAGTCAGTTTGTGCTATATCTAGCTGTACAGGCGTTATATCTGCCTATCTGGCTGTACAGTCAGTTTGTGCTATATCTAGCTTG
>HN7TS9H02C7HDW length=81 xy=1198_1074 region=2 run=R_2012_05_17_17_06_35_
AGCCATCTAGCTAGCCAGCCAGGCATCTAGCTAGCCAGCCAGCCATCTAGCTAGCCAGCCATCGTAGCTAGCCAGCCAGTA
>HN7TS9H02DWQGW length=111 xy=1485_3694 region=2 run=R_2012_05_17_17_06_35_
CTCTCTCTCTCTCTCTCTCTCTCTCTCTCTCTCTCTCTCTCTCTCTCTCTCTCTCTCTCTCTCTCTCTCTCTCTCTCTCTCTCTCTCTCTCTCTCTCTCTCTCTCTCTCTC
>HN7TS9H02D2YM2 length=67 xy=1556_3404 region=2 run=R_2012_05_17_17_06_35_
CAGTCAGTTTGTGCTATATCTAGCTGCACAGGCTTATATCTGCCTATCTGGCGTGTACAGTCAGTTT
>HN7TS9H02EIXST length=70 xy=1738_3339 region=2 run=R_2012_05_17_17_06_35_
GCTGGTTAGATAGATGTATGGCTGGCTGGTTAGCTAGATGGCTGGCTGGCTGGCTTGTAGCTAGACAGTT
>HN7TS9H02C9SVA length=41 xy=1224_2772 region=2 run=R_2012_05_17_17_06_35_
ATGTAACTATATTGCAGGTTTCATTAGCATACATTCCAAGG
>HN7TS9H02D3PCS length=87 xy=1565_1162 region=2 run=R_2012_05_17_17_06_35_
TATCTGGCTGTACAGTCAGTTTGTGCTATATCTAGCTGCACTAGGCTTATATCTAGCCTATCTGGCTGTACAGTCAGTTTGTGTCTA
>HN7TS9H02EMLEC length=56 xy=1780_1858 region=2 run=R_2012_05_17_17_06_35_
GCTAGATATAGCACAAACTGACTCTACAGCCAGATAGGCAGATATAAGCCTGTACA
>HN7TS9H02C38H8 length=64 xy=1161_1150 region=2 run=R_2012_05_17_17_06_35_
AGTCTGTGTTCACCAGTGGCAGGGATTGTCTTCTCAGTGGCAGTGGTATGTGCACTCAAGGGTA
>HN7TS9H02D6YH8 length=191 xy=1602_1438 region=2 run=R_2012_05_17_17_06_35_
TCTACAGCTAGATAGGCAGATATAAGCCTGTGCAGCTAGATATAGCACAAACTAGCTGTACAGCCACGATAGGCGAGAGTATAAGCCTCGTAGCACACGTAGATATAGCAACAACTAGCTGTACAGCCAGAGTAGGCGAGATATAACGCCTGTGCACGNGTAGATATGACACAACTGCTAGCACGCAGTGA
>HN7TS9H02EG1ZT length=70 xy=1717_1479 region=2 run=R_2012_05_17_17_06_35_
TGCTATATCTAGCTGCACAGGCTTATATCTGCCTATCTGGCTGTAGAGTCAGTTTGTGCTATATCTAGCT
>HN7TS9H02DYKEU length=40 xy=1506_3140 region=2 run=R_2012_05_17_17_06_35_
GCAACTGCTGCAGATAAAGCAGCAGTTGCATACGTGGCGT
>HN7TS9H02DWXTP length=50 xy=1488_0939 region=2 run=R_2012_05_17_17_06_35_
CTAGATATAGCACAACTGACTGTACAGCCAGATAGGCAGATATAAGCCTG
>HN7TS9H02CYIP5 length=42 xy=1096_0699 region=2 run=R_2012_05_17_17_06_35_
CTAGCTCGGCAGCTAGCCGTCTAGCTCGCCAGCCAGCCAGCG
>HN7TS9H02CZ0BB length=51 xy=1113_0517 region=2 run=R_2012_05_17_17_06_35_
AGCCAGCCGTCTAGCTAGCCAGCCAGCCATCTAGCTAGCAGCAGTCTAGCT
>HN7TS9H02D9RWU length=165 xy=1634_1788 region=2 run=R_2012_05_17_17_06_35_
AGATATAAGCCTGTACAGCTAGATATAGCACAAACTAGGCGTCTACAGCCACGATAGGCGAGATATAAGACCTGTACAGCTAGATATAGCACAAACTAGGCGTGTACGAGCCACGATAGGACAGATATAAGGACCTGTCACAGCTAGATATAGCAACAACGTGCT
>HN7TS9H02DYCJ7 length=253 xy=1504_1157 region=2 run=R_2012_05_17_17_06_35_
GCTATATCTAGCTGTACAGGCTTATATCTGCCTATCTGGCTGTAGAGTCAGTTTGTGCTATATCTAGCTGTACAGGCTTATATCTGCCTATCTGGCTGTACTGTCAGTTTGTGCTATATCTAGCTGTACAGGCTTATATCTGCCTATCTGGCTGTACAGTCAGTTTGTGCTATATCTAGCTGTACAGGCTTATATCTGCCTATCTGGCTGTAGAGTCAGTTTGTGCTATATCTAGCTGTCAGGCTTATATCTG
>HN7TS9H02CYOT4 length=154 xy=1098_0426 region=2 run=R_2012_05_17_17_06_35_
GATCGGCAGCAGGAGAACTCCAACCGACTATTACTTACAATGCCGTACGTTTTCGTTACCATTAACGGCCGTCGAGGTGCCGATCAGTTTGGTACTCAACAAACGGGAATGATAGCCGTAAAATGGATTTACATAAACACCAAATACGTGGCGT
>HN7TS9H02EMX8X length=159 xy=1784_2127 region=2 run=R_2012_05_17_17_06_35_
GTCAGTTTGTGCTATATCTAGCTGCACAGGCTTATATCTGCCTATCTGGCTGTACAGTCAGTTTGTGCTATAGTCTAGCTGCACGAGCTTATAGTCTGCCTATCTGGCTGTACAGTCAGTTTGTGCTATATCTGCTGCGACAGCTTAGTATCTGCCTAT
>HN7TS9H02ENQU7 length=76 xy=1793_2353 region=2 run=R_2012_05_17_17_06_35_
GTGCTATATCTAGCTGTACAGGCTTATATCTGCCTACTCTGGCGTGTACAGTCAGTTGTTGCTATATCTAGCTGTC
>HN7TS9H02DW3WO length=43 xy=1490_0630 region=2 run=R_2012_05_17_17_06_35_
GCCATCTATCTTGCCAGCCAGCTGTCGAGCCAGCCAGCCAGCC
>HN7TS9H02DM056 length=55 xy=1375_1564 region=2 run=R_2012_05_17_17_06_35_
ATATAGCACAAACTGACAGTACAGCCAGATAGGCAGATATAAGCCTGTACACAGA
>HN7TS9H02D0KMJ length=62 xy=1529_2521 region=2 run=R_2012_05_17_17_06_35_
ACTGTCATGGTTGATGAACAAAACGAAGCAGACAATAGTGAAGCGGAGGCAGCAATCCTCTC
>HN7TS9H02ENWVD length=45 xy=1795_1943 region=2 run=R_2012_05_17_17_06_35_
ACAATCGCTGTCAATTTGTGGTGGAATAGGTTAACATTTGCTTCC
>HN7TS9H02CY1JR length=109 xy=1102_0517 region=2 run=R_2012_05_17_17_06_35_
GATTGCACCTATCTAATCAGAATCGAGGAAGGAATAGCAAATTGTTTGACGATACCAATGGTAAGCACCTCAATTGCAAATTCTACCAATAACATTCTACTAAATTGTA
>HN7TS9H02DCDC9 length=459 xy=1253_3867 region=2 run=R_2012_05_17_17_06_35_
TCTCTCTCTCTCTCTCTCTCTCTCTCTCTCTCTCTCTCTCTCTCTCTCTCTCTCTCTCTCTCTCTCTCTCTCTCTCTCTCTCTCTCTCTCTCTCTCTCTCTCTCTCTCTCTCTCTCTCTCTCTCTCTCTCTCTCTCTCTCTCTCTCTCTCTCTCTCTCTCTCTCTCTCTCTCTCTCTCTCTCTCTCTCTCTCTCTCTCTCTCTCTCTCTCTCTCTCTCTCTCTCTCTCTCTCTCTCTCTCTCTCTCTCTCTCTCTCTCTCTCTCTCTCTCTCTCTCTCTCTCTCTCTCTCTCTCTCTCTCTCTCTCTCTCTCTCTCTCTCTCTCTCTCTCTCTCTCTCTCTCTCTCTCTCTCTCTCTCTCTCTCTCTCTCTCTCTCTCTCTCTCTCTCTCTCTCTCTCTCTCTCTCTCTCTCTCTCTCTCTCTCTCTCTCTCTCTCTCTCTCTCTCTCTCTCTCTCTCT
>HN7TS9H02DB4P2 length=42 xy=1251_0856 region=2 run=R_2012_05_17_17_06_35_
AGAATGCAAGTATTGTACCACTGGAGATGATCAAGTTCCTCT
>HN7TS9H02EE6YW length=146 xy=1696_0630 region=2 run=R_2012_05_17_17_06_35_
CTAGCTAGCCAGCCAGCTGTCAGCTAGCCAGCCAGCCAGCCATCTAGATAGCCATCCAGCCAGCCGTCTAGCTATCCAGCCAGCCAGCCATCTACGCTAGCCAGCGAGCCAGCTGCACATCCAGGCAGTAGCTGTCAGCTAGCCAG
>HN7TS9H02C90MD length=90 xy=1227_0531 region=2 run=R_2012_05_17_17_06_35_
CAGTTTGTGCTATATCTAGCTGCACAGGCTTATATCTGCCTATCTGGCTGTAGAGTCAGTTGTGCTATATCTAGCTTACAGGACTAGTAT
>HN7TS9H02DH0A1 length=108 xy=1318_0635 region=2 run=R_2012_05_17_17_06_35_
ATATCTGCCTATCTGGCTGTACAGTCAGTTTGTGCTATATCTAGCTGCAGCTATATCTGCGACTCTGCTGTACAGTCAGGTTTGTTGGCTATATCTAGCTGTCAGCTA
>HN7TS9H02DTYTG length=62 xy=1454_1522 region=2 run=R_2012_05_17_17_06_35_
AGTTTGCGGAACGGACCTGTTTGCTGTTCCTGCCTGAGCCTAAGAGGGAAGGTATTCCTGCC
>HN7TS9H02DMWX6 length=43 xy=1374_0188 region=2 run=R_2012_05_17_17_06_35_
CTGCCTTGTTAGCTAGATGGCTGGCTGGCTAGTCTAGACGGCT
>HN7TS9H02D1AHD length=56 xy=1537_3263 region=2 run=R_2012_05_17_17_06_35_
GGTTTATTTGTGTGACGTGCGCTACATACGTTCTAGTTTGAACTGCGCACGCACAC
>HN7TS9H02ENAD4 length=146 xy=1788_1482 region=2 run=R_2012_05_17_17_06_35_
ATATAAGCCTGTACAGCTAGATATAGCACAAACTAGACTCGTACAGCCACGATAGGCGAGATATAAGCCTGTACAGCTAGATATAGCGCAAACTAGCTCTACAGCCACGAGTAGTCGAGATATAAGCCTGTACAGCTAGATATAGC
>HN7TS9H02EKM55 length=43 xy=1758_0955 region=2 run=R_2012_05_17_17_06_35_
AGGCCAATTATGATGGATGTGGAGCAAGCCTTGAGCTGCTGCC
>HN7TS9H02EYFVR length=165 xy=1915_1621 region=2 run=R_2012_05_17_17_06_35_
GGCTTATATCTGCCTATCTGGCTGTACAGTCAGTTTGTGCTATATCTAGCTGCACAGGCTTATATCTGCCGTATCTGGCTGTACAGTCAGTTTGTGCTATATCTAGCTGCACAGGCTTATATCTGCCGTATCTGGCTGTACAGTCAGTTTGTGCTATATCTAGCT
>HN7TS9H02CZF1B length=55 xy=1106_2909 region=2 run=R_2012_05_17_17_06_35_
GGCTTATATCTGCCTATCTGGCTGTACAGTCAGTTTGTGCTATATCTAGCTGTCA
>HN7TS9H02EV5XM length=58 xy=1889_1912 region=2 run=R_2012_05_17_17_06_35_
CTAGCCAGCCAGCCAGCCGTTTACGTCTAGCCACGCCAACCACGCTGTATAGTTAGCC
>HN7TS9H02C0AQU length=106 xy=1116_1748 region=2 run=R_2012_05_17_17_06_35_
ATATCTAGCTGCACAGGCTTATATCTGCCTATCTGGCTGCACAGTCTAGTTGTGCTATATCTAGCTGCGACAGGTCTTATATCTGCCTAGTCTGGCTGTACAGTCT
>HN7TS9H02D6TF1 length=266 xy=1600_3071 region=2 run=R_2012_05_17_17_06_35_
AGTTTGTGCTATATCTAGCTGCACAGGCGTATATCTGCCTACTCTGGCGTGTACAGTCAGTTTGTTGCTATATCTAGCTGCGACAGGCGTTACTATCTGCCGTACTCTGGCGTGTACGAGTCAGTTTGTGCTATATCTAGCTGCGACAGGGCGTTATATCTGCCGTATCTGGCGTGTACAGTCAGTTTGTGCTATATCTAGCTGCACAGGGCTTATATCTGCCATTCTGGCGTGTACAGTCAGTTTTGTGCTATATCTAGCTGCGC
>HN7TS9H02D2ZKE length=94 xy=1557_0508 region=2 run=R_2012_05_17_17_06_35_
GCTATATCTAGCTGCACAGGCTTATATCTGCCTATCTGGCTGTACAGTCAGTTTGTGCTATATCTAGCGTGCACAGGCTTATATCTGCCTATCT
>HN7TS9H02EOLIP length=97 xy=1803_1119 region=2 run=R_2012_05_17_17_06_35_
ATTAGAAATAACTTTTAACTATTGATGTTATGGATCTGAGATTTGGGAAGGTAAAACGAAATTTTACTTTATACATATTACTAACTAGGAAAAAGGG
>HN7TS9H02DGLVE length=35 xy=1302_0808 region=2 run=R_2012_05_17_17_06_35_
ATCAGACTTGTACAGGTGTACTATGTACAGACTTA
>HN7TS9H02DX4TK length=214 xy=1501_3414 region=2 run=R_2012_05_17_17_06_35_
GATGAATGCAGTGTACATGCAGCATGCTGAGAAGAATGCAGTGTACATGCAGCATGCTGAGAGAATGCAGTGGTACATACAGCATGCTGAGATGAATGCAATGGTACATGCAACATGTTGAGATGAATGCATGTACATGCAGCATGCTGAGATGAATGCAGTTACATGCAGCATGCTGAGATGAATGCAGTGTACATGCAGCAGTTNCGATGTG
>HN7TS9H02D812K length=94 xy=1626_1066 region=2 run=R_2012_05_17_17_06_35_
CTGTAGAGTCAGTTTGTGCTATATCTAGCTGTACAGGCTTATATCTGCCTATCTGGCTGTAGAGTCAGTTTGTGCTATATCTAGCTGTACAGGC
>HN7TS9H02DQC4J length=80 xy=1413_1377 region=2 run=R_2012_05_17_17_06_35_
GTCAGTTTGTGCTATATCTAGCTGCACAGGCTTATATCTGCCTATCTGGCTGTACAGTCAGTTTGTGCTATATCTAGCTG
>HN7TS9H02EVQG4 length=38 xy=1884_2358 region=2 run=R_2012_05_17_17_06_35_
TGTGAGCTATTATTCAAAGAAAAGGTGCTTTTACATGG
>HN7TS9H02D090Y length=53 xy=1537_2672 region=2 run=R_2012_05_17_17_06_35_
AGGCTTATATCTGCCTACTCTGGCGTGTAGAGTCAGTTGTTGCTATATCTAGC
>HN7TS9H02EV6W8 length=60 xy=1889_3194 region=2 run=R_2012_05_17_17_06_35_
CTTATATCTGCCTACTCTGGCGTGTACAGTCAGTTTGTTGCTATATCTAGCTGTACAGGC
>HN7TS9H02D6YA2 length=101 xy=1602_1180 region=2 run=R_2012_05_17_17_06_35_
CAAACTGACTGTAGAGCCAGATAGGCAGATATAAGCCTGTGCAGCTAGATATAGCACAAACTGACTGTACAGCCAGATAGGCAGATATAAGCCTGTAGCAG
>HN7TS9H02DFVJV length=109 xy=1293_3561 region=2 run=R_2012_05_17_17_06_35_
ATATCTGCCTATCTGGCTGTACTGTCAGTTTGTTGCTATATCTAGCTGCACAGGCTTATATCTGCCTATCTGGCTGTACAGTCAGTTTGTGCTATATCTAGCTGCGACA
>HN7TS9H02DHQXI length=102 xy=1315_0772 region=2 run=R_2012_05_17_17_06_35_
CTATATCTAGCTGTACAGGCTTATATCTGCCTATCTGGCTGTACAGTCAGTTTGTGCTATATCTAGCTGTACGAGCGTATATCTGCCTATCTGGCTGTACAG
>HN7TS9H02D5EBC length=111 xy=1584_2342 region=2 run=R_2012_05_17_17_06_35_
GCTTATATCTGCCTATCTGGCGTGTACAGTCAGTGTGTGCTATATCTAGCTGTACAGGCTTATATCTGCCTATCTGGCTGTACAGTCAGTTTGTGCTATATCTAGCTGTAC
>HN7TS9H02DIQYD length=76 xy=1326_2403 region=2 run=R_2012_05_17_17_06_35_
AACTGACTGTACAGCCAGATAGGCGAGATATAAGCCTCGTGCAGCTAGATATAGCGACAAACTAGACTGTACAGCC
>HN7TS9H02DEPCR length=82 xy=1280_2121 region=2 run=R_2012_05_17_17_06_35_
CACCAGCCAGCTGGCTAGCTCACCAGCCAGCCGGCTAGCTTGCCAGCCAGCCAGCTAGCTAGCCAGCCAGCCATCTAGCTAG
>HN7TS9H02D0HB7 length=200 xy=1528_2357 region=2 run=R_2012_05_17_17_06_35_
AGATAGGCAGATATAAGCCTGTGCAGCTAGATATAGCACAAACTAGACTGTACAGCCAGATAGGCGAGATATAAGCCGTCGTAGACGCTAGTATATAGCACAAACGTAGACGTGTACAGCCACGATAGGCGAGATATAAGCCGTCGTGCGAGCTAGATATCGACACGAACTAGCTGTACAGCCAGAGTAGCGAGATATAA
>HN7TS9H02DJXVH length=72 xy=1340_0683 region=2 run=R_2012_05_17_17_06_35_
TGTGCTATATCTAGCTGCACAGGCTTATATCTGCCTATCTGGCTGTACAGTCAGTTTGTGCTATATCTAGCT
>HN7TS9H02C4FTB length=77 xy=1163_2429 region=2 run=R_2012_05_17_17_06_35_
GGCAAGGTAGACGGCTGGCTGGCAAGATAGACGGCTGGCTGGCGAGCTAGACGGCTGGCTGGCTGGTGAGCTAAAGT
>HN7TS9H02DUUMU length=35 xy=1464_1796 region=2 run=R_2012_05_17_17_06_35_
CTGGCTGTACAGTCAGTTTGTGCTATATCTAGCTG
>HN7TS9H02EH0PO length=394 xy=1728_1418 region=2 run=R_2012_05_17_17_06_35_
GAGAGAGAAGAGAGAGAGAGAGAGAGAGAGAGAGAGAGAGAGAGAGAGAGAGAGAGAGAGAGAGAGAGAGAGAGAGAGAGAGAGAGAGAGAGAGAGAGAGAGAGAGAGAGAGAGAGAGAGAGAGAGAGAGAGAGAGAGAGAGAGAGAGAGAGAGAGAGAGAGAGAGAGAGAGAGAGAGAGAGAGAGAGAGAGAGAGAGAGAGAGAGAGAGAGAGAGAGAGAGAGAGAGAGAGAGAGAGAGAGAGAGAGAGAGAGAGAGAGAGAGAGAGAGAGAGAGAGAGAGAGAGAGAGAGAGAGAGAGAGAGAGAGAGAGAGAGAGAGAGAGAGAGAGAGAGAGAGAGAGAGAGAGAGAGAGAGAGAGAGAGAGAGAGAGAGAGAGAGAGAGAGAGAGAGAG
>HN7TS9H02DIV9R length=116 xy=1328_1101 region=2 run=R_2012_05_17_17_06_35_
AAGGAGGTCACTGAATAGACCACATTCGCCACACATTTCTACGCCGTCAACAGTAGCACCATCATCAGGCACTGGAGATGATACAGGTGAGTGCATTGCACGCAGCCACACAGCCC
>HN7TS9H02EOSQX length=147 xy=1805_2295 region=2 run=R_2012_05_17_17_06_35_
GCTATATCTAGCTGTACAGGCTTATATCTGCCTATCTGGCTGTACAGTCAGTTTGTGCTATATCTAGCTGTACAGGCTTATATCTGCCTATCTGGCGTGTACAGTCAGTTGTGCTAGTATCTAGCTGTACAGGCTTATATCTGCCTA
>HN7TS9H02DO6NP length=98 xy=1399_3683 region=2 run=R_2012_05_17_17_06_35_
ATCTAGCTGCACAGGCTTATATCTGCTATCTGGCTGTAGAGTCAGTTTGTGCTATATCTAGCTGCACAGGCGTTATATCTGCCTATCTGGCTGGTACA
>HN7TS9H02C6SHN length=69 xy=1190_1577 region=2 run=R_2012_05_17_17_06_35_
CAGCCAGCCAGCCGTCTAGCTAGACAGCTGGCTGGCTAGCTAGACGGCTGGCTGGCTGATACGTGGCGT
>HN7TS9H02DBBUF length=62 xy=1242_0293 region=2 run=R_2012_05_17_17_06_35_
ACTAGATGGCTGGCTAGCTAGACGGCTGTCTGGCTAGCTAGATGGCTGGCTGGCTAGCTTGA
>HN7TS9H02EI256 length=83 xy=1740_2108 region=2 run=R_2012_05_17_17_06_35_
TTTCTTATTCTTTCTATATCTGTTCTTTGAGTGGACACGCTTGTTTTCACTTGCTGGCGGCATTGCAAGGCACACAGGGAGTA
>HN7TS9H02DHR25 length=122 xy=1315_2271 region=2 run=R_2012_05_17_17_06_35_
TATCTGCCTATCTGGCTGTACAGTCAGTTTGTGCTATATCTAGCTGCACAGGCTTATATCTGCCTATCTGGCTGTACAGTCAGTTTGTGCTATATCTAGCTGCACGAGTCTTATATCTGCCT
>HN7TS9H02ER1MR length=72 xy=1842_2225 region=2 run=R_2012_05_17_17_06_35_
TATCTAGCTGTACAGGCTTATATCTGCCTATCTGGCGTGTACAGTCAGTTTGTTGCTATATCTAGCTGCACA
>HN7TS9H02DZQSZ length=38 xy=1520_0737 region=2 run=R_2012_05_17_17_06_35_
AGAGATAAGCACAAGGCAGATGGAGAGATGATGCACAA
>HN7TS9H02D7ANI length=240 xy=1606_0796 region=2 run=R_2012_05_17_17_06_35_
GCTAGATATAGCACAAAGTGACTGTACAGCCAGATAGGCAGATATAAGCCTGTAGCAGCTAGATATAGCACAAACTGACTGTACAGCCAGATAGGCAGATATAAGCCTGTGCAGCTAGATATAGCACAACTGACTGTACAGCAGATAGGCAGATATAAGCCTGTGCAGCTAGATATAGCACAAACTGACTGCAGCAGATAGGCAGATATAAGCCTGTGCAGCTAGATATACGCACAAACT
>HN7TS9H02DK34V length=412 xy=1353_2205 region=2 run=R_2012_05_17_17_06_35_
ATATCAACCNCACATANANACACACACACANANACACACACACACACACACACACACACACACACACACACACACACACACACACACACACACACACACACACACACACACACACACACACACACACACACACACACACACACACACACACACACACACACACACACACACACACACACACACACACACACACACACACACACACACACACACACACACACACACACACACACACACACACACACACACACACACACACACACACACACACACACACACACACACACACACACACACACACACACACACACACACACACACACACACACACACACACACACACACACACACACACACACACACACACACACACACACACACACACACACACACACACACACACACACACACA
>HN7TS9H02D4Z05 length=230 xy=1580_0215 region=2 run=R_2012_05_17_17_06_35_
CTCCAGAAACACAGGGTCAGTAGATGTGCTGGGGCGAGACCAACTGCATTGGCCATGTTGCGAAAGTGCTGCCGAAAGTACTTGAACGGCAGGGAGCGGCCACCGGCATGTCATTTGAATGGACTGCAGACTGCAATGATTAAAAGCAAAAATATGAAAAAATATTCAGAAATTTGAAGAACTTATTTGAAGCGGGGCTGTAACTGCGCCTCGGGGTCGCACCTCCNCTC
>HN7TS9H02DTJK1 length=98 xy=1449_2259 region=2 run=R_2012_05_17_17_06_35_
ACAGGCTTATATCTGCCTATCTGGCGTGTACAGTCAGTTGTTGCGTATATCTAGACGTGCACAGGGCGTTATATCTGCCTATCTGGCTGTACAGTCAG
>HN7TS9H02DXAII length=45 xy=1492_1000 region=2 run=R_2012_05_17_17_06_35_
GCTGGCTGGCTAGCTAGACAGCTGGCTGGCTGGCTAGCGTAGCGT
>HN7TS9H02EBKJZ length=43 xy=1654_3645 region=2 run=R_2012_05_17_17_06_35_
GTCAGTTTGTGCTATATCTAGCTGCACAGGCTTATATCTGCCT
>HN7TS9H02EKPXZ length=49 xy=1759_0453 region=2 run=R_2012_05_17_17_06_35_
ATTCATTTCTATGAGTGTGAGCGCTCGAGCATAAGCTCGAGCGCTCGCA
>HN7TS9H02DMG53 length=65 xy=1369_0217 region=2 run=R_2012_05_17_17_06_35_
ATACGGCTGGTTGGCTGGCTAGCTAGATGGCTGGCTGGCTGGCTAGCTAGATGGCTGGCTGGCTA
>HN7TS9H02D62MF length=46 xy=1603_2677 region=2 run=R_2012_05_17_17_06_35_
TGGCTGGCTAGCTAGCCAGCCACGACAGCCGTCTAGCTAGCCAGCC
>HN7TS9H02EHKVU length=226 xy=1723_1384 region=2 run=R_2012_05_17_17_06_35_
CTCTCTTCTCTCTCTCTCTCTCTCTCTCTCTCTCTCTCTCTCTCTCTCTCTCTCTCTCTCTCTCTCTCTCTCTCTCTCTCTCTCTCTCTCTCTCTCTCTCTCTCTCTCTCTCTCTCTCTCTCTCTCTCTCTCTCTCTCTCTCTCTCTCTCTCTCTCTCTCTCTCTCTCTCTCTCTCTCTCTCTCTCTCTCTCTCTCTCTCTCTCTCTCTCTCTCTCTCTCTCTCTC
>HN7TS9H02EVIV4 length=222 xy=1882_0722 region=2 run=R_2012_05_17_17_06_35_
ATCTGGCTGTACAGTCAGTTTGTGCTATATCTAGCTGCACAGGCTTATATCTGCCTATCTGGCTGTACAGTCAGTTTGTGCTATATCTAGGCTGCACAGGGCTTATATCGTGCCTATCTGGCTGTACAGTCAGTTTTGTGCTATATCTAGGCTGCACAGGGCTTATATCGTGCCTATCTGGCTGTACAGTCAGTTTTGTGCTATATCTAGGCTGCACAGGGC
>HN7TS9H02C3YWK length=33 xy=1158_0994 region=2 run=R_2012_05_17_17_06_35_
GCCAGCAAGCCAGCCATCTAGCTAGCCAGCCAG
>HN7TS9H02DW1AE length=52 xy=1489_1332 region=2 run=R_2012_05_17_17_06_35_
TTATATCTGCCTATCTGTCTGTACAGTCAGTTTGTGCTATATCTAGCTGCAC
>HN7TS9H02C9A9O length=73 xy=1219_0442 region=2 run=R_2012_05_17_17_06_35_
AGTTTGTGCTATATCTAGCTGCACAGGCTTATATCTGCCTATCTGGCTGTACAGTCAGTTTGTGCTATTCTAG
>HN7TS9H02D4UQQ length=86 xy=1578_1552 region=2 run=R_2012_05_17_17_06_35_
ATGGCTGGCTGGCTGGCTAGCTAGACAGCTGGCTGGCTGGCTAGCTAGAAGGCTGGCTGGCTGGCTAGCTAGATGGCTGGCTGGCT
>HN7TS9H02CXNWU length=94 xy=1086_1724 region=2 run=R_2012_05_17_17_06_35_
AAATATTTAAGTACATATGTCTGTACGCACAATAGTGAAATGCACAGAAGCCAATTATTTCTGTGAACAACAATGAGCAGGCTATACGTGGCGT
>HN7TS9H02EPDJN length=69 xy=1812_0577 region=2 run=R_2012_05_17_17_06_35_
GCCAGCTGTCTAGCTCGCCAGCAAGCTAGACGGCTTGCTGGCGAGCTAGACAGCTGGCATACGTGGCGT
>HN7TS9H02EOVUY length=71 xy=1806_2232 region=2 run=R_2012_05_17_17_06_35_
ATCTAGCTGTACAGGCTTATATCTGCCTATCTGGCGTGTAGAGTCAGTTTGTTGCTATATCTAGATGTACA
>HN7TS9H02ETFL7 length=51 xy=1858_1469 region=2 run=R_2012_05_17_17_06_35_
ACTGTACAGCCAGATAGGCGAGATATAAGACCTCGTGCAGCTAGATATAGC
>HN7TS9H02EN9TN length=64 xy=1799_2345 region=2 run=R_2012_05_17_17_06_35_
ATAATTGTCAGCTAACAAAACAGCACATGTGGTGTGCACGGTAGACTGTACATCCTGCTGCCGA
>HN7TS9H02D3O8A length=91 xy=1565_1000 region=2 run=R_2012_05_17_17_06_35_
ATCTAGCTGTACAGGCTTATATCTGCCTATCTGGCTGTACAGTCAGTTTGTGCTATATCTAGCTGCACAGGCTTATATCTGCCTATCTGGC
>HN7TS9H02EOCE5 length=217 xy=1800_1615 region=2 run=R_2012_05_17_17_06_35_
ATATCTAGCTGCACAGACTGATATCTGCCTATCTGGCTGTACATTCAGTTTGTGCTATATCTAGCTGCACAGGCTTATATCTGCCTATCTGGCTGTACAGTCAGTTTGTGCTATATCTAGCTGCACAGGTCTTATATCTGCCTATCTGGCTGTACAGTCAGTTTGTGCTATATCTAGCTGCACAGGCTTATATCTGCCTATCTGGCTAGTCAGTCAG
>HN7TS9H02D8HGA length=64 xy=1619_3016 region=2 run=R_2012_05_17_17_06_35_
GCTAGACAGCTGGCTGGCTGGCTAGCTAGAAGGCTGGCTGGCTAGCTAGATGGCGTGGAGTGGC
>HN7TS9H02DOBTK length=69 xy=1390_0582 region=2 run=R_2012_05_17_17_06_35_
CTTATGAGCTAGATGGCTGGCTGGCTAGCTAGAGCCAGCCAGCCATCTAGCTCATAAGATACGTGGCGT
>HN7TS9H02DIF0Q length=42 xy=1323_0520 region=2 run=R_2012_05_17_17_06_35_
GGAAGGAGGCAGGAGACAGGAAAGAAGGACAAGAAGCCTATG
>HN7TS9H02D3VTS length=38 xy=1567_1358 region=2 run=R_2012_05_17_17_06_35_
TGACTGTACAGCCAGATAGGCAGATATAAGCCTGTGCG
>HN7TS9H02DIMRC length=97 xy=1325_1062 region=2 run=R_2012_05_17_17_06_35_
CAGCCAGATAGGCAGATATAAGCCTGTATAGCTAGATATAGCACAAACTAGACTCTACAGCCAGATAGGCAGATATAAGCCTGTGCAGCTAGATATA
>HN7TS9H02DC04D length=40 xy=1261_1883 region=2 run=R_2012_05_17_17_06_35_
GCTGGTAGCTAGACAGTTGGCTGGCTGGCTAGCTAGCAGC
>HN7TS9H02DEXE8 length=103 xy=1283_0290 region=2 run=R_2012_05_17_17_06_35_
GCTAGCCAGCCAGCCAGTCATCTAGTTAGCCAGCCAGCCAGCCGTCTAGCTACCAGCCAGCCAGCTGTCTACGCGTAGCCGAGCCAGCCAGCCATCTAGCTAG
>HN7TS9H02EF0HT length=113 xy=1705_2031 region=2 run=R_2012_05_17_17_06_35_
TTATATCTGCCTATCTGGCGTGTACAGTCAGTTTGTTGCTATATCTAGCTGCACAGGCTTATATCTGCCTATCGTGGCTGTACAGTCAGTTTGTGCTATATCTAGCTGCGACA
>HN7TS9H02D09CK length=167 xy=1537_1794 region=2 run=R_2012_05_17_17_06_35_
ATATGAATGGAAGACTACATATGGTGTGCGACTGCATGCCTGCCTGGATTGAAGCCTGTATGTTGGTTAGTTGTGTCTGCATGGCTGTCTGCGCTTGTGCTGGTTGTAGTTGCATGGTGCCTGTGTGTCTGCTGAATGTCTCCAGGAGCGGCCTGGTATATATAACG
>HN7TS9H02EK4Q1 length=31 xy=1763_3259 region=2 run=R_2012_05_17_17_06_35_
GCTAGATATAGCACAAACTGACTCTACAGCC
>HN7TS9H02EC92Q length=90 xy=1674_1456 region=2 run=R_2012_05_17_17_06_35_
CGCATTGAGTCTCTCTTTTACTGACAGTTTATGGATTATCTATACAGCAAGTCTTGCAACCATATGATAGACCATTTGATTCAGAAAAAT
>HN7TS9H02DTMGQ length=41 xy=1450_1896 region=2 run=R_2012_05_17_17_06_35_
TGCTATATCTAGCTGCACAGGCTTATATCTGCCTATCTGCG
>HN7TS9H02DD2LF length=79 xy=1273_1297 region=2 run=R_2012_05_17_17_06_35_
CACGCTTACATAACTCTCCAAGCTTTCATGACTGTACATGCTTCCATGACTGTCCATGCTTCCATGATTCTCCATGCTT
>HN7TS9H02DJSCU length=45 xy=1338_1724 region=2 run=R_2012_05_17_17_06_35_
GTGGTGGACTAGGAGGAGGTAAGGATGTGGATAGTGTGGCGGGCG
>HN7TS9H02EO630 length=66 xy=1810_0430 region=2 run=R_2012_05_17_17_06_35_
TCTAAAACAGAATAGCCTATAATGCACCACTACCACCAAGGAGCAAACATCCAACTCCACTAGAAT
>HN7TS9H02D6N5X length=47 xy=1599_0323 region=2 run=R_2012_05_17_17_06_35_
AGGACAGACAGCAGGAGCCAGGAAGACAATAGGTTAATTAGCAGAGA
>HN7TS9H02DD6PF length=31 xy=1274_2529 region=2 run=R_2012_05_17_17_06_35_
CATCTAACTAGCCAGCCAGCCATCTAGCTAG
>HN7TS9H02D441V length=81 xy=1581_2625 region=2 run=R_2012_05_17_17_06_35_
ATAGGCAGATATAAGCCTGTGCAGCTAGATATAGCACAAACTAGACTGTACAGCCAGATAGGCAGATATAAGCCTGTAGAC
>HN7TS9H02C88I5 length=72 xy=1218_0991 region=2 run=R_2012_05_17_17_06_35_
CTCCTTATGTGTTAGGGTGCGGTGTCGCTGGTGCATATACAGCAGACCATGCGCGCAGCATGCATACCCNCC
>HN7TS9H02CZ2OJ length=34 xy=1113_3585 region=2 run=R_2012_05_17_17_06_35_
CTTCAGTGTGTAATGAAGACTGTGGTGGAGTGTC
>HN7TS9H02DBX8Y length=57 xy=1249_0656 region=2 run=R_2012_05_17_17_06_35_
ACTGACTGTACAGCCAGATAGGCAGATATAAGCCTGTACAGCTAGATATAGCACAAC
>HN7TS9H02DJOW7 length=70 xy=1337_1369 region=2 run=R_2012_05_17_17_06_35_
ATCTGGCTGTACAGTCAGTTTGTGCTATATCTAGCTGCACAGGCTTATATCTGCCTATCGTGGCTGTACA
>HN7TS9H02D62H7 length=58 xy=1603_2525 region=2 run=R_2012_05_17_17_06_35_
ATCTAGCTAGTCAGCCATCTAGCTAGCCAGCCAGCCAGCCAGCCATCTAGCTCACCAG
>HN7TS9H02CXD3F length=59 xy=1083_1289 region=2 run=R_2012_05_17_17_06_35_
GTGGAGAGGTTTTGGAGACAAAAGGTACTGCCAGCAAAGAGTTCAAATAGCAGGGAGGA
>HN7TS9H02DSDEK length=57 xy=1436_0842 region=2 run=R_2012_05_17_17_06_35_
TGTACAGCCAGATAGGCAGATATAAGCCTGTGCAGCTAGATATAGACACAACGTGAC
>HN7TS9H02DSPUU length=60 xy=1440_0596 region=2 run=R_2012_05_17_17_06_35_
GTGCTATATCTAGCTGCACAGGCTTATATCTGCCTATCTGGCTGTACAGTCAGTTTGTGC
>HN7TS9H02CZIK1 length=92 xy=1107_2115 region=2 run=R_2012_05_17_17_06_35_
ATATAAGCCTGTGCAGCTAGATATAGCACAAACTGACTGTACAGCCAGATAGGCAGATATAAGCCTGTGCAGCTAGGATATAGCACAAACTG
>HN7TS9H02EN2SH length=33 xy=1797_1423 region=2 run=R_2012_05_17_17_06_35_
AGCTAGATGGCTGGCTGGCTGGTCTAGCTAGCG
>HN7TS9H02DIK77 length=36 xy=1324_3173 region=2 run=R_2012_05_17_17_06_35_
AGGTTTGATCACAGTGGTGATATGTGATGGCTGTGC
>HN7TS9H02DHQR3 length=55 xy=1315_0577 region=2 run=R_2012_05_17_17_06_35_
ACTGACTGTACAGCCAGATAGGCAGATATAAGCCGTGTACAGCTAGATATAGCAC
>HN7TS9H02ERH6X length=99 xy=1836_1607 region=2 run=R_2012_05_17_17_06_35_
TGTGTTTGTACACATAATAGTAATAATGTGTTCATATTTGCACACATTAATATGTGTGTATATATTTCTGTATATATGTAATCACAACTCACTTGTCTT
>HN7TS9H02DVP7O length=36 xy=1474_1762 region=2 run=R_2012_05_17_17_06_35_
GATCATTTATAGTGTCCTGCTAACACTAAATAANAN
>HN7TS9H02C3V0O length=85 xy=1157_1350 region=2 run=R_2012_05_17_17_06_35_
CTATCTGGCTGTACAGTCAGTTTGTGCTATATCTAGCTGCACAGGCTTATATCTGCCTATCTGGCTGTACAGTCAGTTTGTGCTA
>HN7TS9H02C7OCY length=56 xy=1200_1920 region=2 run=R_2012_05_17_17_06_35_
GACAGCCAGCCAGCCGTCTAGCTAGCCAGACAGCCAGCCAGCTGTCTAGCTAGCCG
>HN7TS9H02EFHRY length=40 xy=1699_2348 region=2 run=R_2012_05_17_17_06_35_
GATATAGCACAAACTGACTCTACAGCCAGATAGGCAGATA
>HN7TS9H02D96XI length=75 xy=1639_0772 region=2 run=R_2012_05_17_17_06_35_
AGCTAGATATAGCACAAACTGACTGTACAGCCAGATAGGCAGATATAAGCCTGTACAGCTACGAGTATAGTCGAC
>HN7TS9H02C5JM2 length=50 xy=1176_0796 region=2 run=R_2012_05_17_17_06_35_
AAAGAGGTGAAATAAGGAGATGACAACCTTGGCTAGTTTTGAACCCTAGT
>HN7TS9H02D7G8L length=179 xy=1608_1139 region=2 run=R_2012_05_17_17_06_35_
AAAAAGTTTTGTTTTATTAAAGAAACAGCAACAGGGTCAGCTGTGTGTGATATGACTTTCGCATAGGAAATACAATTGAGTAATAATAATAATAATAATAATAATAATTTATTTTGTATAGCGTAGTTAACCACAGCGTCTGACGACTTTTGTTTACTAGGCGAATAGGTGGTACAGCA
>HN7TS9H02EAG5V length=50 xy=1642_1745 region=2 run=R_2012_05_17_17_06_35_
GGCTGGCTGGCTTGTTAGCTAGATGGCTGGCTGGCTGGCTAGCTAGCCGC
>HN7TS9H02DLFR3 length=32 xy=1357_0913 region=2 run=R_2012_05_17_17_06_35_
TATCATATGCTCTCCTGTAAGTTTGGGAGGTG
>HN7TS9H02DTJEQ length=29 xy=1449_2032 region=2 run=R_2012_05_17_17_06_35_
AGCCAGATAGGCAGATATAAGCCTGTGCA
>HN7TS9H02C6LNC length=38 xy=1188_0902 region=2 run=R_2012_05_17_17_06_35_
TCTCACCATCGCCTTAGACTCCTCACATCAGCCACTTC
>HN7TS9H02ELB6R length=85 xy=1766_0609 region=2 run=R_2012_05_17_17_06_35_
ATTCAGCAAGCTTTCTCACCACGCATAATGTACGAAGTTGTCAGCAAGGTATCATGGAAGACAACGGTTGCACAGTAAGGTTGAG
>HN7TS9H02DNSRD length=35 xy=1384_0455 region=2 run=R_2012_05_17_17_06_35_
TTCAGCTCTTGGCGCCAGTGCAGAGCTCTGCACCC
>HN7TS9H02EVYIX length=49 xy=1887_0503 region=2 run=R_2012_05_17_17_06_35_
GCGTGGACTTGATGGAAACCATGTAAGAATAGACCACTGGAGGCGATGG
>HN7TS9H02DCUHX length=76 xy=1259_1491 region=2 run=R_2012_05_17_17_06_35_
ACTGACTGTACAGCCAGATAGGCAGATATAAGCCTGTACAGCTAGATATAGCACAACTGACTGTAACAGCCAGATA
>HN7TS9H02D10I4 length=138 xy=1546_0158 region=2 run=R_2012_05_17_17_06_35_
TCTCCTTTGTTCATTTGAATCCTATAGATCACATGAGAAAGTTTATCTGTTATGACAAATGGGCCTCGCCACGAGGGAAGAAACTTGCGTTGCTTCGCTTGAGAACGACTAAAGTTGTACAAGTACACTTTGGAACCC
>HN7TS9H02DLKPC length=36 xy=1358_3198 region=2 run=R_2012_05_17_17_06_35_
GTCATTGGATCTGTACTGTGCGTGTGCTGATGTTCT
>HN7TS9H02C4BUE length=44 xy=1162_1380 region=2 run=R_2012_05_17_17_06_35_
CTAGATATAGCACAAACTGACTGTACAGCCAGATAGGCAGATAT
>HN7TS9H02DQ3OW length=103 xy=1421_3038 region=2 run=R_2012_05_17_17_06_35_
ACTGCGCAACATGTAGTTAGGAGGAGGCACTCACAGCAGTTGTTCACACTGCGTGACGTGCAGTTAGTAGGAGGTAATCACACAGCAGGTATTCACACTGCGC
>HN7TS9H02C3DIJ length=35 xy=1151_1945 region=2 run=R_2012_05_17_17_06_35_
GAGGTTATTTCTTACAAATCGCCCCTCTCTACACA
>HN7TS9H02D84Q3 length=60 xy=1627_0445 region=2 run=R_2012_05_17_17_06_35_
TAAGAATTCTGTTTTGGAGAATCACATTTGTTGAGAGCAAATCTGGGAAACTGCTGGCCA
>HN7TS9H02EA2CK length=45 xy=1649_0530 region=2 run=R_2012_05_17_17_06_35_
CCAGCCTTACAGCTAGCCAGCCAGCCAGCCGACTACGTCGTACGT
>HN7TS9H02EPDN5 length=76 xy=1812_0739 region=2 run=R_2012_05_17_17_06_35_
AGGCATATCACGGAGGCATGTCACAGAGGCATGTCATGGAGGCAGTGTCACGGAGGCATATCACGGAGGCATATCA
>HN7TS9H02D5Y67 length=42 xy=1591_0737 region=2 run=R_2012_05_17_17_06_35_
AGATATAGCACAAACTGACTGTACAGCCAGATAGGCAGATAT
>HN7TS9H02D1CT9 length=122 xy=1538_2223 region=2 run=R_2012_05_17_17_06_35_
TGTTACAGGAAGTTTCACTTACCTGCACTGTATTCTCAATGTTTGGCGATAAAGGTGGTGTGAACCATGCCACTTATTTATTACAAATTAAGCACGGATTTCAAAGTAATTCAAACACAGAA
>HN7TS9H02DEBJS length=46 xy=1276_0614 region=2 run=R_2012_05_17_17_06_35_
CAGCTAGATATAGCACAAACTGACTGTACAGCCAGATAGGCAGATA
>HN7TS9H02C41FM length=99 xy=1170_1776 region=2 run=R_2012_05_17_17_06_35_
GATTCATTTCCATCACTCTCACATCAAATGGCCATTTTGGTCTCACTAGTAACTTTCAATTAATTCCACAAGTATACATCCTCTTCTCCGAGCTGGGCG
>HN7TS9H02D8MY5 length=42 xy=1621_1983 region=2 run=R_2012_05_17_17_06_35_
ATAGGCAGATATAAGCCTGTACAGCTAGATATAGCACAACTA
>HN7TS9H02EGRRX length=65 xy=1714_0523 region=2 run=R_2012_05_17_17_06_35_
GCTGCGCGAGATCGTATACGATCAGTGCAATCAAGATACAACAACACTCACGTAAACTTCAAGGA
>HN7TS9H02D7P3W length=180 xy=1611_0346 region=2 run=R_2012_05_17_17_06_35_
ATTCTAAATCACGTTTTAATGTAATTTAAATTTTCTTGACAATTTATGTATAACTTTATGCATTAACTTGCAAATAAAGTTTATATTAACTTGACTTATAGTTCTCAAACTGATTGGTCACATTTCTGGCCAACCATTTTGTAGTACTCTAGTTCTCTGGATGTGAAGCCGCCTCGGTCG
>HN7TS9H02D5AB4 length=146 xy=1583_1282 region=2 run=R_2012_05_17_17_06_35_
AGGCAGATATAAGCCTGTACAGCTAGATATAGCACAACTGACTGTACAGCCAGATAGGCAGATATAAGCCTGTACAGCTAGAGTATAGCGACAACTGACTAGTACAGCCAGGATAGGCAGATATAAGCCTGTACAGCTAGAGTATA
>HN7TS9H02C715V length=65 xy=1204_3425 region=2 run=R_2012_05_17_17_06_35_
CTAGCTGTACAGGCTTATATCTGCCTATCTGGCTGTACAGTCAGTTTGTTGCTATATCTAGCTGC
>HN7TS9H02EM705 length=34 xy=1787_2519 region=2 run=R_2012_05_17_17_06_35_
GATAGATTTACTATTCTATCCTCCACGTCTGTGC
>HN7TS9H02DANOU length=55 xy=1234_1756 region=2 run=R_2012_05_17_17_06_35_
CCGACACGCACGCAACACATCCAAGAGACACAAGCACTACGCACACACACACACG
>HN7TS9H02DQ6NK length=45 xy=1422_2782 region=2 run=R_2012_05_17_17_06_35_
CGTCCGTGCTACGCGCTGCTCGCTGCTTGCCAAAAGGACTAAACC
>HN7TS9H02DBGK7 length=76 xy=1243_2345 region=2 run=R_2012_05_17_17_06_35_
AGATATAAGCCTGTGCAGCTAGATATAGCACAAACTAGACTGTACAGCCAGATAGGCAGATATAAGCCTGGTGCGA
>HN7TS9H02DRESX length=54 xy=1425_1055 region=2 run=R_2012_05_17_17_06_35_
ATAGCACAACTGACTGTACAGCCAGATAGGCAGATATAAGCCTGTACGAGCTAG
>HN7TS9H02C70RN length=81 xy=1204_1617 region=2 run=R_2012_05_17_17_06_35_
AGCTGTACAGGCTTATATCTGCCTATCTGGCTGTAGAGCCAGTTTGTGCTATATCTAGCTGTACAGGCTTATATCTGCCTA
>HN7TS9H02EP98B length=107 xy=1822_1977 region=2 run=R_2012_05_17_17_06_35_
TGGTGAGCTAGACGGCTGGCTGGCTGGCGAGCTAGACAGCTGGCTGGTGAGCTAGACGCTGGTGGCAAGGCTAGACGCTGTCTGGCTGGCGAGCTAGATGGCTGGCT
>HN7TS9H02ETZ1C length=44 xy=1864_3358 region=2 run=R_2012_05_17_17_06_35_
ACATCTGTGAAGCTAGTTTACAACAGAACACAGTGTACCACTAC
>HN7TS9H02DEYE6 length=48 xy=1283_1584 region=2 run=R_2012_05_17_17_06_35_
TATAGCACAAACTGACTGTACAGCCAGATAGGCAGATATAAGCCTGTG
>HN7TS9H02C21CX length=32 xy=1147_2575 region=2 run=R_2012_05_17_17_06_35_
ATACTAGGATCAGATGAGAGAACAGGCCAGAC
>HN7TS9H02EK5YC length=45 xy=1764_0722 region=2 run=R_2012_05_17_17_06_35_
TATCTGGCTGTACAGTCAGTTTGTGCTATATCTAGCTGTACAGGC
>HN7TS9H02C9KXJ length=69 xy=1222_0677 region=2 run=R_2012_05_17_17_06_35_
TGCTATATCTAGCTGCACAGGCTTATATCTGCCTATCTGGCTGTACAGTCAGTTTGTGCTATATCTAGC
>HN7TS9H02DDWLP length=43 xy=1271_1723 region=2 run=R_2012_05_17_17_06_35_
ATAGGCAGATATAAGCCTGTACAGCTAGATATAGCACAAACTA
>HN7TS9H02ECO7T length=71 xy=1667_3095 region=2 run=R_2012_05_17_17_06_35_
AAGTGACTGTACAGCCAGATAGGCAGATATAAGCCTGTGCAGCTAGATATAGCACAAACTAGACGTGTACG
>HN7TS9H02DPWWX length=62 xy=1408_0847 region=2 run=R_2012_05_17_17_06_35_
ATGAATGAATGAAGGGCTTGTGAGGAGGTTAGGCTGTTGAGTTAGTGAGTGGTGGGTCGTGC
>HN7TS9H02EV2T6 length=119 xy=1888_1996 region=2 run=R_2012_05_17_17_06_35_
ATATCTGCCTATCTGGCTGTACAGTCAGTTTGTGCTATATCTAGCTGTCACGAGGTCGTTAGTACTCTCGCCTAAGTCTCGGCTAGGGTACTAGGTCTAGTTTGTGCTATATCTAGCTG
>HN7TS9H02ENP71 length=32 xy=1793_1519 region=2 run=R_2012_05_17_17_06_35_
GTGGCTCGAGCACAGGCAGGCCTGTGCTCGAG
>HN7TS9H02EEVFA length=77 xy=1692_2052 region=2 run=R_2012_05_17_17_06_35_
ATAGGCAGATATAAGCCTGTGCAGCTAGATATAGCACAAACTAGACTGTACAGCCAGATAGGCAGATATAAGCCTGT
>HN7TS9H02DMKLG length=37 xy=1370_0562 region=2 run=R_2012_05_17_17_06_35_
TACAGGTCTTATATCTGCCTATCTGGCTGTACAGTCA
>HN7TS9H02ES2OE length=93 xy=1854_1084 region=2 run=R_2012_05_17_17_06_35_
GTGCTATATCTAGCTGTACAGGCTTATATCTGCCTATCTGGCTGTACAGTCAGTTTGTGGCTATATCTAGCTGTACAGGCTTATATCTGCCTA
>HN7TS9H02EEHR6 length=73 xy=1688_0756 region=2 run=R_2012_05_17_17_06_35_
TATATCTAGCTGTACAGGCTTATATCTGCCTATCTGGCTGTACAGTCAGTTTGTGCTATATCTAGCTGACACG
>HN7TS9H02C41H3 length=34 xy=1170_1865 region=2 run=R_2012_05_17_17_06_35_
AGCCATCTAGTTAGCCAGCCAGCCAGCCGTCTAG
>HN7TS9H02DPDXI length=69 xy=1402_0820 region=2 run=R_2012_05_17_17_06_35_
TATCTAGCTGCACAGGCTTATATCTGCCTATCTGGCTGTAGAGTCAGTTTGTGCTATATCTAGCTTACA
>HN7TS9H02C5TPX length=148 xy=1179_1571 region=2 run=R_2012_05_17_17_06_35_
AGCCAGATAGGCAGATATAAGCCTGTGCAGCTAGATATAGCACAAACTGACTGTACAGCCAGATAGGCAGATATAAGCCGTGTAGCAGCTAGATATAGCACAAACTGACTGACAGCAGATAGCAGATACTAAGCCGTGTAGAGCTAGA
>HN7TS9H02DGO1B length=129 xy=1303_0813 region=2 run=R_2012_05_17_17_06_35_
GCTATATCTAGCTGCACAGGCTTATATCTGCCTATCTGGCTGTACAGTCAGTTTGTGCTATATCTAGCTGTACAGGCTTATATCTGCCTATCGTGGCTGTAGAGTCAGTTTGTGCTATATCTAGCTTTA
>HN7TS9H02D6FL5 length=60 xy=1596_1531 region=2 run=R_2012_05_17_17_06_35_
AGGCTTATATCTGCCTATCTGGCTGTAGAGTCAGTTTGTGCTATATCTAGCTGTACAGGC
>HN7TS9H02C7Q34 length=29 xy=1201_1394 region=2 run=R_2012_05_17_17_06_35_
AGATATAAGCCTGTGCAGCTAGATATAGC
>HN7TS9H02EDF5R length=51 xy=1676_1149 region=2 run=R_2012_05_17_17_06_35_
ATGGCTAGCTGGCTGGCTAGCTAGATAGCTGGCTGGCTGGCTAGCTAGACT
>HN7TS9H02EWETA length=55 xy=1892_1132 region=2 run=R_2012_05_17_17_06_35_
CTAGATATAGCACTAAACTGACTGTACAGTCCAGATAGGCAGATATAAGCCTGTA
>HN7TS9H02D8AK5 length=123 xy=1617_2311 region=2 run=R_2012_05_17_17_06_35_
ATCTGCCTATCTGGCTGTACAGTCAGTTTGTGCTATATCTAGCTGCACAGGCTTATATCTGCCTATCTGGCTGGTACAGTCGAGTTTGTGCTATATCTAGCGTGACGACAGGTCTTATATCTG
>HN7TS9H02DWLQQ length=60 xy=1484_1664 region=2 run=R_2012_05_17_17_06_35_
AGGCAGATATAAGCCTGTCAGCTAGATATAGCACAAACTAGACTGTACAGCCACGATAGG
>HN7TS9H02DGP7A length=65 xy=1303_2324 region=2 run=R_2012_05_17_17_06_35_
CACACGCACACACAAACACACACACGTACACAAGCATGGCTAGTGGCACACACACGTACACAAGC
>HN7TS9H02DG7IF length=91 xy=1309_0181 region=2 run=R_2012_05_17_17_06_35_
CCTCATGTGAGGAGTGTTAGTCAGCCTGCAGTATGTAACCAGTTTATAACTACCTCGTGAGGAGTGCAAGTCAGCCTGCAGTATGTAACCA
>HN7TS9H02D1RYM length=37 xy=1543_1340 region=2 run=R_2012_05_17_17_06_35_
GCCATCTGGCTAGCTAGCCAGATGGCATACGTGGCGT
>HN7TS9H02DKQMS length=42 xy=1349_1090 region=2 run=R_2012_05_17_17_06_35_
AGCCAGCCATCTAGCTAGCCAGCCAGCCAGCCAGTCTAGCCA
>HN7TS9H02ETSNJ length=42 xy=1862_1981 region=2 run=R_2012_05_17_17_06_35_
ATGATATGTACTTAATGAAGGCTGGCATACACAAGGCACACA
>HN7TS9H02DJVJJ length=108 xy=1339_1757 region=2 run=R_2012_05_17_17_06_35_
ATTTAAACCTCCGGCTCACAAGCACTTTCAGGTCTGTTCTCACTCTTTCTGACCTCACATTGCCGCAGTGGCTATTCACGCTAGGGTCGTGCTTGGTCGAGTCAGACG
>HN7TS9H02EQSRO length=87 xy=1828_1426 region=2 run=R_2012_05_17_17_06_35_
GGCCGGTATGAATCATAGTCTGACCTGACCTGGCTCCTAAACGCTACACGAAACATGTCAGGAGTAAAGTCAAGGTTCTCGTGCAGC
>HN7TS9H02EOOXA length=142 xy=1804_1436 region=2 run=R_2012_05_17_17_06_35_
CTGAAGTCCTAGAGTTTGGCCAGCTCGGCTTGAGCCAGGAGTGTACAAAGCTCCTGTTGGAGGCCAGGGTGATTTCCATCAGGCGCACTTACAGGGCAAAGTGAAAACACTTTCATTTGGTTGCCGAGGAGCGGGCGATCCA
>HN7TS9H02DHIHE length=45 xy=1312_2112 region=2 run=R_2012_05_17_17_06_35_
ATAGAGATAGAGATAGAGATAGAGATAGAGAGATAGAGATAGAGA
>HN7TS9H02DE4IU length=185 xy=1285_1300 region=2 run=R_2012_05_17_17_06_35_
TATAGCACAAACTGACTGTACAGCCAGATAGGCAGATATAAGCCTGTGCAGCTAGATATAGCACAACGTGACGTGTACAGCCAGAGTAGGCAGAGTATAAGGCCTGTGCAGCTAGATATAGCACAACTGACTGTACAGCCAGATAGGCAGAGTATAAGCCTGTGCAGCTAGATATAGCACAACTG
>HN7TS9H02DVHNN length=35 xy=1471_2961 region=2 run=R_2012_05_17_17_06_35_
GCCAGCAAGCCAGCCATCTAGCTAGCCAGCCAGCC
>HN7TS9H02D0F51 length=152 xy=1528_0839 region=2 run=R_2012_05_17_17_06_35_
TGTACAGCCAGATAGGCAGATATAAGCCTGTAGCAGCTAGATATAGCACAACTGACTGTACAGCCAGATAGGCAGATATAAGCCTGTACAGCTAGATATAGCACAACTGACTGACAGCCAGATAGGCAGATATAAGCCTGTACAGCTAGATA
>HN7TS9H02EN85H length=67 xy=1799_1475 region=2 run=R_2012_05_17_17_06_35_
GCAGGCAGGCTAGTCCAGCCAGCCGGCTAGCCAGCCAGCCAGCCGTCTAGCTAGCCAGCCAGCCAGT
>HN7TS9H02EJXEF length=46 xy=1750_0325 region=2 run=R_2012_05_17_17_06_35_
GGTGCTTGCCTTTGCCACACAACTACAAGAAGAGTACAAGCTGGAC
>HN7TS9H02DZNZJ length=29 xy=1519_1181 region=2 run=R_2012_05_17_17_06_35_
AAGGCCAAGAAGAGACTTGATGACAAGCA
>HN7TS9H02DX51F length=119 xy=1502_0897 region=2 run=R_2012_05_17_17_06_35_
ATGAGAAATGTCCGCCACCGTTGAGCTGATCAAAAGGCTTAGGAGTGCGAGTATAAAAACAATGGATTTGTCGCTTAATCAGTGCAAATACTGAACACTAGGCGACTAACTATGAAGTA
>HN7TS9H02D52Z7 length=89 xy=1592_1573 region=2 run=R_2012_05_17_17_06_35_
GGCTTATATCTGCCTATCTGGCTGTACAGTCAGTTTGTGCTATATCTAGCTGCACAGGCTTATATCTGCCTATCTGGCTGTACGAGTCA
>HN7TS9H02D2WCU length=65 xy=1556_0444 region=2 run=R_2012_05_17_17_06_35_
CATGCACTGCAGCTTAGGTCATTGTGCTACTTAGAAAATTGCTTGAAATCGTGTTTCAGATCCTC
>HN7TS9H02C8CLD length=75 xy=1208_0559 region=2 run=R_2012_05_17_17_06_35_
TGTAAAAGAACTCCAAAATTAGAAAAGGTAGTTGCCGGTATTCTGAGTTGCTGATTTTCAAGGCACACAGGGATA
>HN7TS9H02DRDIE length=38 xy=1424_3476 region=2 run=R_2012_05_17_17_06_35_
AGATGGATGGCTGGCTGGTTAGCTAGATGGCTGGCTGG
>HN7TS9H02DNZRS length=73 xy=1386_1350 region=2 run=R_2012_05_17_17_06_35_
GTGCTATATCTAGCTGCACAGGCTTATATCTGCCTATCTGGCTGTACAGTCAGTTTGTGCTATATCTAGCTTG
>HN7TS9H02DM4BC length=50 xy=1376_1542 region=2 run=R_2012_05_17_17_06_35_
GTTGGCTAGATGGCTGGCTGGCTGGCTAGCTAGATGGCTGGCTAGCTAGC
>HN7TS9H02D47SI length=40 xy=1582_2080 region=2 run=R_2012_05_17_17_06_35_
GGCTGTACAGTCAGTTTGTGCTATATCTAGCTGCACGAGG
>HN7TS9H02D8O2F length=42 xy=1622_0597 region=2 run=R_2012_05_17_17_06_35_
CTGGATAGCTAGACGTCTGGCTGGCTGGCTAGCTAGACGTCT
>HN7TS9H02D2SZR length=52 xy=1555_0181 region=2 run=R_2012_05_17_17_06_35_
AGCCAGTCAGCCATCTAGCTTGCCAGCCAGCCATCTAGCTAGCCAGCGAGTC
>HN7TS9H02C9ZEL length=89 xy=1226_3051 region=2 run=R_2012_05_17_17_06_35_
ATCTGCCTACTCTGGCGTGTACAGTCAGTTTGTTGCTATATCTAGCTGCACAGGCGTTATATCTGCCTATCTGGCTGTACAGTCAGTTT
>HN7TS9H02D22WN length=73 xy=1558_0741 region=2 run=R_2012_05_17_17_06_35_
CCAGCCAGCTGTCTAGATAGCCAGCCAGCCATCTAGCTAGCCAGCCAGCCATCTAGTTAGCCAGCCGATCTAG
>HN7TS9H02DXU7C length=174 xy=1498_3238 region=2 run=R_2012_05_17_17_06_35_
GTACAGTCAGTTTGTGCTATATCTAGCTGCACAGGCTTATATCTGCCTATCTGGCGTGTACAGTCAGTTTGTTGCTATATCTAGCTGCACAGGCTTATATCTGCCTATCTGGCTGTACAGTCAGTTTGTGCTATATCTGCTGCACAGGCTTATATCTGCCTATCTGGCTGTACA
>HN7TS9H02EYPKG length=89 xy=1918_1886 region=2 run=R_2012_05_17_17_06_35_
TGCCTATCTGGCTGTACAGTCAGTTTGTGCTATATCTAGCTGCACAGGCTTATATCTGCCTATCTGGCTGTACAGTCTAGTTTGTGCTA
>HN7TS9H02DIT7T length=34 xy=1327_2535 region=2 run=R_2012_05_17_17_06_35_
GGCAGATATAAGCCTGTGCAGCTAGATATAGCAC
>HN7TS9H02C0S0W length=85 xy=1122_0862 region=2 run=R_2012_05_17_17_06_35_
AGACAGCTGGCTGGCTGGCTAGCTAGACAGCTGGCTGGCTGGCTATCTAGAAGCCTGGCAGGCTGGCTAGCTAGATGGCTGGCGT
>HN7TS9H02C290L length=127 xy=1150_1507 region=2 run=R_2012_05_17_17_06_35_
AAACCTCACAATTCATTCAGCTCTATGTGAAGCCTCTAATGTTCGAGATGCACCAGCAAAACCTCACAATTGATACAGCTCAATGCGAAGCCGTCTAATGTTCGAGATGCACCAGCAAAACTCTCAC
>HN7TS9H02C2EKA length=126 xy=1140_1704 region=2 run=R_2012_05_17_17_06_35_
ATCTAGCTGCACAGGCTTATATCTGCCTATCTGGCTGTACAGTCAGTTTGTGCTATATCTAGCTGCACGAGGTCTTATCTCTCGCCTAGTCTGGCTAGGTACAGGTCAGTTTGTGCTATATCTAGC
>HN7TS9H02C3POA length=175 xy=1155_1320 region=2 run=R_2012_05_17_17_06_35_
TGGTGAGCTAGACGGCTGGCTGGTGAGATAGACGGCTGGCTGGTGAGCTAAATGGCTGGCTGGTAAGGTAGACGGCTGGCTGGCAAGCTAGACGCTGGCTGGCGAGCTAGGATGGCTGGCTAGCTGGCGAGCTAGATGGCTGGCTGGCTGGCAGCAGCAGCTGGCTGGCGAGCTA
>HN7TS9H02DC3A0 length=41 xy=1262_0618 region=2 run=R_2012_05_17_17_06_35_
ATTTTACTCCTGGTGTTGGACTTCCTTCTTCTGAGCCCNCC
>HN7TS9H02EBEUJ length=234 xy=1653_0345 region=2 run=R_2012_05_17_17_06_35_
GTAGAGCCAGTTTGTGCTATATCTAGCTGTACAGGCTTATATCTGCCTATCTGGCTGTACGAGTCAGTTTGTGACTATATCTAGGCTAGTACAGGCTTATATCTGCCTATCTGGCTGTAGAGTCAGTTTGTGCTATATCTAGGCTGTACAGGCTTATATCTGCCTATCTGGCTGTAGAGTCAGTTTGTGCTATATCTAAGGCTGTACAGGCTTATATCTGCCTATCTGGCTGTA
>HN7TS9H02DG8LU length=39 xy=1309_1600 region=2 run=R_2012_05_17_17_06_35_
CTTGATTTTCCACCTCCGCCTGACAGCTGTATATTTGAC
>HN7TS9H02DB6ML length=124 xy=1251_3323 region=2 run=R_2012_05_17_17_06_35_
ACAACTATGCAAACAGAGATAGACAGATAACGCTGTGCCAAACTAAACAGTAACAAATAGACACAATCATCAGCATGCACTGCAAGCCACAGCCAGATCTGGAACACACACCACGAACAAGCGT
>HN7TS9H02DRSRQ length=62 xy=1429_2772 region=2 run=R_2012_05_17_17_06_35_
AAGCCTGTGCAGCTAGATATAGCACAAACTAGACTGTACAGCCACGATAGGCGAGATATAAG
>HN7TS9H02D3YVI length=42 xy=1568_1212 region=2 run=R_2012_05_17_17_06_35_
CTGTACAGTCAGTTGTGCTATATCTAGCTGTACAGCGTATAT
>HN7TS9H02EGFKX length=57 xy=1710_1103 region=2 run=R_2012_05_17_17_06_35_
TCCTATCTGGCTGTACAGTCAGTTTGTGCTATATCTAGCTGCACAGCTATGCTGCGT
>HN7TS9H02DKJN3 length=43 xy=1347_0257 region=2 run=R_2012_05_17_17_06_35_
GGCTGGCTGGCTAGCAAGATGGCTGCCTTGCTATACGTGGCGT
>HN7TS9H02ECKXD length=86 xy=1666_1631 region=2 run=R_2012_05_17_17_06_35_
CACAAACTGACTGTACAGCCAGATAGGCGAGATATAAGACCTCGTGCAGCTAGATATAGCACAAACTAGACTGTACAGCCACGATA
>HN7TS9H02EMVV0 length=51 xy=1783_3166 region=2 run=R_2012_05_17_17_06_35_
ATAGGCAGATATAAGCCTCGTGCAGCTAGATATAGCACAAACTAGCTATAC
>HN7TS9H02EXGPN length=38 xy=1904_1097 region=2 run=R_2012_05_17_17_06_35_
AGCGCTGGATGTCGGTTCGATGAATGACGGAGTGGGTA
>HN7TS9H02EF2VK length=73 xy=1706_1022 region=2 run=R_2012_05_17_17_06_35_
AGCTTGCCAGCCAGCCATCTAGCCTGCCAGCCATCCGGCTAGCTAGCCAGCCAGCCATCCGGCTAGCTAGCCA
>HN7TS9H02EXDD3 length=65 xy=1903_0889 region=2 run=R_2012_05_17_17_06_35_
GAGGGATGCAATCCGACCATACGCTGCTGCAACAAAACTGTCGCAGTTCTAGGCACTACACCTTA
>HN7TS9H02EIPH4 length=116 xy=1736_0778 region=2 run=R_2012_05_17_17_06_35_
GACTGTACAGCCAGATAGGCAGATATAAGCCTGTGCAGCTAGATATAGCACAACTGACTGTACAGCCAGATAGGCAGATATAAGCCTGTGCAGCTAGATATAGACACAACTGACTC
>HN7TS9H02DWJEE length=40 xy=1483_2724 region=2 run=R_2012_05_17_17_06_35_
GCTGTACAGGCTTATATCTGCCTATCTGGCTGTACAGTCA
>HN7TS9H02C1SH2 length=184 xy=1133_1784 region=2 run=R_2012_05_17_17_06_35_
ATATCTGCCTATCTGGCTGTACAGTCAGTTGTGCTATATCTAGCTGCACAGGCTTATATCTGCCTATCTGGCTGTACGAGTCAGTTGTGCTATATCTAGCTGGCACAGGCTTATATCTGCCTATCTGGCTGTACGAGTCAGTTTGTGCTATATCTAGCTGGCACAGGCTTATATCTGCCTATCT
>HN7TS9H02DOOW4 length=53 xy=1394_1174 region=2 run=R_2012_05_17_17_06_35_
CTAGCTGTACAGGCTTATATCTGCCTATCTGGCTGTACAGTCAGTTTGTGCTA
>HN7TS9H02EHUUF length=37 xy=1726_2005 region=2 run=R_2012_05_17_17_06_35_
CTGTAGAGCCAGTTTGTGCTATATCTAGCTGTCACGA
>HN7TS9H02ED687 length=33 xy=1684_3497 region=2 run=R_2012_05_17_17_06_35_
GATATAGCACAAACTGACTGTACAGCCACGATA
>HN7TS9H02DNK7X length=36 xy=1381_2971 region=2 run=R_2012_05_17_17_06_35_
CAGCTAGCTAGCCAGCCAGTCGACTAGCTAACCACC
>HN7TS9H02DT6A1 length=86 xy=1456_3035 region=2 run=R_2012_05_17_17_06_35_
AGGACGAGCATAGCACAGGAGGAGGACGAGCATAGCACAGGAGAGGACAGCAGTAGCGACAGGAGAGGACAGCAGTAGCACGAGGA
>HN7TS9H02CZEEP length=62 xy=1106_0799 region=2 run=R_2012_05_17_17_06_35_
ACAGGCTTATATCTGCCTATCTGGCTGTAGAGTCAGTTTGTGCTATATCTAGCTGTACAGGC
>HN7TS9H02EMIAL length=38 xy=1779_1931 region=2 run=R_2012_05_17_17_06_35_
TATAGCACAAACTGACTGTACAGCCAGATAGGCAGATA
>HN7TS9H02D0XXG length=56 xy=1533_3378 region=2 run=R_2012_05_17_17_06_35_
AGCCTGTGCAGCTAGATATAGCACAAACTAGACTGTACAGCCAGATAGGCAGATAT
>HN7TS9H02DZNG1 length=45 xy=1519_0515 region=2 run=R_2012_05_17_17_06_35_
GAACATGATAAGAACAGGAACCTGAACACAAGAACAATACCCNCC
>HN7TS9H02C446S length=60 xy=1171_2546 region=2 run=R_2012_05_17_17_06_35_
ACAGTCAGTTTGTGCTATATCTAGCTGTACAGGCTTATATCTGCCTATCTGGCTGTAGAG
>HN7TS9H02DNN1A length=76 xy=1382_2524 region=2 run=R_2012_05_17_17_06_35_
GGCAAGCCAGCCGTACTAGCTCGCCAGCCAGCCATCTAGCTCACCAGCTAGACGTCTAGCTTGCCATACGTGGCGT
>HN7TS9H02EVN7G length=32 xy=1883_3514 region=2 run=R_2012_05_17_17_06_35_
AAAATAATGAAGGTGATACGTGTCATGATTTT
>HN7TS9H02C43KV length=71 xy=1171_0461 region=2 run=R_2012_05_17_17_06_35_
CCAGTGAGCCATCTAGCTAGTCAGCCGTCTAGTTAGCCAGCCAGCCAGCCGTCTAGCTCGCCAGCCAGCCA
>HN7TS9H02DC3OE length=34 xy=1262_1100 region=2 run=R_2012_05_17_17_06_35_
GAGGTGCAGCAAAGTGGCACCTCATACGTGGCGT
>HN7TS9H02EJXZD length=46 xy=1750_1079 region=2 run=R_2012_05_17_17_06_35_
CCAGATAGGCAGATATAAGCCTGTGCAGCTAGATATAGCACAAACT
>HN7TS9H02EI6DG length=38 xy=1741_2162 region=2 run=R_2012_05_17_17_06_35_
GCACAGGCTTATATCTGCCTATCTGGCTGTAGAGTCAG
>HN7TS9H02C8CMO length=70 xy=1208_0606 region=2 run=R_2012_05_17_17_06_35_
CCAGCAAGCCAACCAGCCAGCCATCTAGCTAGCCAGCCAGCCAGCCGTCTAGCTCGCCAGCCAGCCGTCG
>HN7TS9H02C0WUE length=99 xy=1123_1716 region=2 run=R_2012_05_17_17_06_35_
TGTACAGTCAGTTTGTGCTATATCTAGCTGTACAGGCTTATATCTGCCTATCTGGCTGTACAGTCAGTTTGTGCTATATCTAGCTGCGACAGGTCTTAT
>HN7TS9H02D324M length=56 xy=1569_2628 region=2 run=R_2012_05_17_17_06_35_
CTAGATGGCTGGCTGGCTGGTGAGCTAGACGACTGGCTGGCTGGCGAGCGTAGACG
>HN7TS9H02D7XKA length=31 xy=1613_1816 region=2 run=R_2012_05_17_17_06_35_
ATCTAGCTAATCAGCCAGCCAGCCATCTAGC
>HN7TS9H02EK8YN length=51 xy=1765_0525 region=2 run=R_2012_05_17_17_06_35_
GCCAGCCAGCCAGCCGTCTAGCTAGCCAGCCAGCCGTCTAGCTAGCCAGCA
>HN7TS9H02DMVPM length=276 xy=1373_2680 region=2 run=R_2012_05_17_17_06_35_
CTGTGCACTCTAAAACATTTGTGAGCCAGAACATTGATTGCAGGCTCACAAATGTTGTATTGCATTTGTATCTAGGTCTACAAGGCTCTAGATCAAGTCTGATATTTGATATTCTCTTGATGGAAGAACAGAAACTAATTAAGATGCAGCCTTATAGCATGATTGCACTGGAACCTAAAGAATTATAATGAGATTTGTGGCTCAGAGGGAAAGACAGGAAGTGATGGTGTGGCCAGTTCCATTCGACAAATATAGCTACAATTGGGTACGTGGCGT
>HN7TS9H02C65RD length=141 xy=1194_2391 region=2 run=R_2012_05_17_17_06_35_
CTATATCTAGCTGTACAGGCTTATATCTGCCTATCTGGCTGTACAGTCAGTTTGTGCTATATCTAGCTGCACAGGCGTTATATCGTGCCTATCTGGCTGTACAGGTCAGGTTTGTGCTATATCTAGCTGCACAGGCTTATA
>HN7TS9H02EIY3Z length=179 xy=1739_0941 region=2 run=R_2012_05_17_17_06_35_
TCCTAGGTATCTAGTACTATAGAAGCTAGGCTGGGATTATACATGGGAGGATTTTTACTATAAGATTTACTTGTATTTTCTAGAACCTCTGAGACTCTGAAGAGGACCTTGAGAACTTGAAAACTGAAGACACTCCTATCCTGATTCCTCTCTGGTGGCACTGGCCTACTGGGACAGAG
>HN7TS9H02C86Y1 length=65 xy=1217_3067 region=2 run=R_2012_05_17_17_06_35_
ATATAGCACAAACTGACTCTACAGCCAGATAGGCAGATATAAGCCTGTACAGCTAGATATAGCAC
>HN7TS9H02DMYKD length=263 xy=1374_2283 region=2 run=R_2012_05_17_17_06_35_
AGGCTTATATCTGCCTATCTGGCTGTACAGTCAGTTTGTGCTATATCTAGCTGCACAGGCTTATATCTGCCTATCTGGCGTGTACAGTCAGTTTGTGCTATATCTAGCTGCACAGGCTTATATCTGCCTATCTGGCGTGTACAGTCAGTTTGTGCTATATCTAGCTGCGACAGGGTCTTATATCCTGACCGTATCCTGGCGGTGTTAACGAGTCAGTTTTGTGCTATATCTAGCTGCACAGGGTCTTATATCCTGCCGTATCT
>HN7TS9H02DZTWY length=59 xy=1521_0672 region=2 run=R_2012_05_17_17_06_35_
ACGACAGGAAGAAAGTGAGAAAACGAAAATGAAAGAGACAACAAACAGCAAGGCACACA
>HN7TS9H02C5WHV length=56 xy=1180_1073 region=2 run=R_2012_05_17_17_06_35_
GTACAGTCAGTTTGTGCTATATCTAGCTGCACAGGCTTATATCTGCCTATCTGGCT
>HN7TS9H02DZX3V length=55 xy=1522_2009 region=2 run=R_2012_05_17_17_06_35_
ACAGGCTTATATCTGCCTATCTGGCTGTACAGTCAGTTTGTGCTATATCTAGCTG
>HN7TS9H02DHJE9 length=312 xy=1312_3331 region=2 run=R_2012_05_17_17_06_35_
CAGGTGGTTGGTGTGTNTGTGTGTGTGTNTGTGTGTGTGTGTGTGTGTGTGTGTGTGTGTGTGTGTGTGTGTGTGTGTGTGTGTGTGTGTGTGTGTGTGTGTGTGTGTGTGTGTGTGTGTGTGTGTGTGTGTGTGTGTGTGTGTGTGTGTGTGTGTGTGTGTGTGTGTGTGTGTGTGTGTGTGTGTGTGTGTGTGTGTGTGTGTGTGTGTGTGTGTGTGTGTGTGTGTGTGTGTGTGTGTGTGTGTGTGTGTGTGTGTGTGTGTGTGTGTGTGTGTGTGTGTGTGTGTGTGTGTGTGTGTGTGTGTGTGTGT
>HN7TS9H02D33TW length=31 xy=1569_3538 region=2 run=R_2012_05_17_17_06_35_
ACAGGCTTATATCTGCCTATCTGGCGTGTAC
>HN7TS9H02C6FCR length=167 xy=1186_0937 region=2 run=R_2012_05_17_17_06_35_
ATGGGCACTCCGTGCACGCACGTGGCGTGGGCACAGACAACTTGGGCACAAAAGAGGACACTGCACAAAATGCACACGCACCACTCCTGCACACCAGAACACAACACACACACACACCTGTACAGCGCTCCTGAGAGCACTGGACAGGAAAAAATAGAAAATGAATG
>HN7TS9H02ELIV4 length=61 xy=1768_1106 region=2 run=R_2012_05_17_17_06_35_
CCAGCCAGCCGTCTAGCTAGCCAGCCGTCTAGCTAGCCAGCCAGTCGAGCCATCTAGCTAG
>HN7TS9H02DFT75 length=63 xy=1293_1843 region=2 run=R_2012_05_17_17_06_35_
ATCTAGCTAGCCAGCCAGCCGTCTAGCTAGCCAGCCATCTAGCTAGCCAGCGTGTGTAACTCG
>HN7TS9H02D6O9P length=75 xy=1599_1755 region=2 run=R_2012_05_17_17_06_35_
GGCAAGCCAGCCGTCTAGCTCGCCAGCCAGCCATCTAGCTCACCAGCTAGACGTCTAGCTTGCCATACGTGGCGT
>HN7TS9H02CZN6H length=75 xy=1109_1175 region=2 run=R_2012_05_17_17_06_35_
ATATAAGCCTGTACAGCTAGATATAGCACAAACTGACTGTACAGTACCAGATAGGCAGATATAAGTCCTGGTACG
>HN7TS9H02EID7B length=44 xy=1732_2517 region=2 run=R_2012_05_17_17_06_35_
CTAGCTGTACAGGCTTATATATGCCTATCTGACTGTAGAGCCAG
>HN7TS9H02ET7WE length=44 xy=1867_1260 region=2 run=R_2012_05_17_17_06_35_
ATGCGTTCAAGCCAAGGACGCANCTTTTTGTCTGGCCGCAAGTA
>HN7TS9H02C0KEH length=128 xy=1119_1975 region=2 run=R_2012_05_17_17_06_35_
GGCTAGCTAGACGGCTGGCTGGCGAGCTAGACATCTGGCTGGCTGTCTAGTTAGACAGCTGGCTGGCTGGCTAGCTAGACAGCTGGATGGCTGGCTATCTAGAAGGCTGGCAGGCTGGCTAGCGTAGC
>HN7TS9H02DAQKE length=54 xy=1235_1388 region=2 run=R_2012_05_17_17_06_35_
AGGCTTATATCTGCCTATCTGGCTGTACAGTCAGTTTGTGCTATATCTAGCTGC
>HN7TS9H02EAQXE length=40 xy=1645_2112 region=2 run=R_2012_05_17_17_06_35_
GAGCTAGATGGCTGGCTGGCTGGCTGGCTGGCTAGTATAG
>HN7TS9H02EIBGN length=57 xy=1731_3061 region=2 run=R_2012_05_17_17_06_35_
AGATGGCTGGCTGGCAAGCAAGATGGCTGGCTGGCGAGCTAGATGACTCGCTGGACT
>HN7TS9H02ETFOH length=189 xy=1858_1551 region=2 run=R_2012_05_17_17_06_35_
AGCCAGATAGGCAGATATAAGCCTGTGCAGCTAGATATAGCACAAACTGACTGTACAGCCAGATAGGCAGATATAAGCCTGTAGCAGCTAGATATAGCACAAACTGACTGTACAGCCAGATAGGCAGATATAAGCCGTGTAGCAGCTAGATATAGCACAAACTGCTGTCAGCCAGATGGCAGATATAAG
>HN7TS9H02DKAYE length=75 xy=1344_1252 region=2 run=R_2012_05_17_17_06_35_
TTGGTCCTTCACTTTCTCTATACTTAGAAATAATGGAGGCCAATGCTAACATTTAAGGGCTTGTTATTCATTCCC
>HN7TS9H02EJTDT length=158 xy=1748_3311 region=2 run=R_2012_05_17_17_06_35_
AGCTGTAGAGTCAGTTTGTGCTATATCTAGCTGTACAGGCTTATATCTGCCTATCTGGCTGTAGAGCCAGTTTGTGCTATATCTAGCTGTACAGGATATATCTGCCTATCTGGCTGTACAGTCAGTTTGTGCGTATATCTAGCTGACAGGCTATATCT
>HN7TS9H02DH6QU length=112 xy=1320_0788 region=2 run=R_2012_05_17_17_06_35_
GATATAGCACAAACTGACTGTACAGCCAGATAGGCAGATATAAGCCTGTGCAGCTAGAGTATAGCACAAACGTGACTGTACGAGCCGAGATAGGCAGATATAAGCCTGTGCA
>HN7TS9H02EWYPY length=66 xy=1898_2356 region=2 run=R_2012_05_17_17_06_35_
ATTGTAAATGCTATAAAATGTACTCACGGTTACAGGCAGCACACATACAGATTGAGAAATATCACN
>HN7TS9H02D3YY8 length=51 xy=1568_1346 region=2 run=R_2012_05_17_17_06_35_
CCAGCACTGACACACAAACAACTCTTCACTGACACTGGATCTCTGGCCTGG
>HN7TS9H02DQJA5 length=51 xy=1415_1199 region=2 run=R_2012_05_17_17_06_35_
CTGGCTGTACAGGCAGCTATGCAGATATACTCCTGCACAGCTAGATATAGC
>HN7TS9H02DU6ZE length=104 xy=1468_1416 region=2 run=R_2012_05_17_17_06_35_
ATAGGCAGATATAAGCCTGTGCAGCTAGATATAGCACAAACTGACTGTACAGCCAGATAGGCAGATATAAGCCCTGGTACGAGCTAGATATAGCACAAACCTAG
>HN7TS9H02EKA7F length=46 xy=1754_1833 region=2 run=R_2012_05_17_17_06_35_
AGCTAGACGGCTGGTTGGCGAGCTAGACGACTGGCTGGCGAGCTAG
>HN7TS9H02ET7RK length=78 xy=1867_1086 region=2 run=R_2012_05_17_17_06_35_
CTAGCTAGCCAGCCAACCAGCTGTCTAGCTAGCCAGCAAGCCCGCTGTCTAGCTAGCCAGCCAGCCAGCCGTCTAGCT
>HN7TS9H02EAI6M length=42 xy=1643_0268 region=2 run=R_2012_05_17_17_06_35_
GGCAGTGGATGAACACATGCAACCTAAGAGTCGCATGTGACA
>HN7TS9H02D8S4R length=147 xy=1623_1769 region=2 run=R_2012_05_17_17_06_35_
GGCTTATATCTGCCTATCTGGCTGTAGAGCCAGTTTGTTGCTATATCCAGCTGCACAGGCTTATATCTGCCTATCTGGCTGTACAGTCAGTTTGTGCTATATCTAGCTGCACGAGTCTTATATCTGCCTATCGTGGCTGTACAGTCA
>HN7TS9H02EGFL8 length=73 xy=1710_1150 region=2 run=R_2012_05_17_17_06_35_
GCCTATCTGGCTGTACAGTCAGTTTGTGCTATATCTAGCTGCACAGGCTTATATCTGCCTATCTGGCTGTACG
>HN7TS9H02EI9A7 length=30 xy=1742_1873 region=2 run=R_2012_05_17_17_06_35_
CTAGACAGCCAGCTGTCTAGCTAGCCAGCC
>HN7TS9H02DLX5V length=82 xy=1363_0161 region=2 run=R_2012_05_17_17_06_35_
ACAGGCTTATATCTGCCTATCTGGCTGTACAGTCAGTTTGTGCTATATCTAGCTGCACAGGCTTATATCTGCCTATCTGGCT
>HN7TS9H02DVY2E length=59 xy=1477_0948 region=2 run=R_2012_05_17_17_06_35_
TGCACAGGCTTATATCTGCCTATCTGGCTGTACAGTCAGTTTGTGCTATATCGTAGCGT
>HN7TS9H02CZ5AK length=86 xy=1114_2874 region=2 run=R_2012_05_17_17_06_35_
GTTTGTGCTATATCTAGCTGCACAGGCTTATATCTGCCTATCTGGCTGTACAGTCAGTTTGTGCTATATCTAGCGTGCGACGAGGT
>HN7TS9H02DH1RI length=53 xy=1318_2524 region=2 run=R_2012_05_17_17_06_35_
TTTCTGCCTATCTGGCTGTACAGTCAGTTTGTGCTATATCTAGCTGTCAGCGT
>HN7TS9H02C9RAT length=55 xy=1224_0739 region=2 run=R_2012_05_17_17_06_35_
CCTGTGCAGCTAGATATAGCACAAACTGACTGTACAGCCACGAATGGCTAGGATA
>HN7TS9H02DR45E length=93 xy=1433_2432 region=2 run=R_2012_05_17_17_06_35_
CTGTACAGCCAGATAGGCAGATATAAGACTGTGCAGCTAGATATAGCACAAACTGACTGTACAGCCAGATAGGCAGATATAAGCCTGTAGCAG
>HN7TS9H02D1J7Z length=53 xy=1540_3597 region=2 run=R_2012_05_17_17_06_35_
CGGCTGTCTAGCTAGCCAGCCAGCCGTCTAGCTAGTCAGCCGATACGTGGCGT
>HN7TS9H02ECJ2J length=265 xy=1666_0521 region=2 run=R_2012_05_17_17_06_35_
CAGTCAGTTTGTGCTATATCTAGCTGCACAGGCTTATATCTGCCTATCTGGCTGTACAGTCAGTTTGTGCTATATCTAGCTGCACAGGCTTATATCTGCCTATCTGGCTGTACAGTCAGTTTGTGCTATATCTAGCTGCACAGGCTTATATCTGCCTATCTGGCTGTACAGTCAGTTTGTGCTATATCTAGCTGCACAGGCTTATATCTGCCTATCTGGCTGTACAGTCAGTTTGTGCTATATCTAGCTGCACAGGCTTATATCT
>HN7TS9H02DTCR8 length=188 xy=1447_1638 region=2 run=R_2012_05_17_17_06_35_
ATATCTAGCTGCACAGGCTTATATCTGCCTATCTGGCTGTACAGTCAGTTTGTGGTATATCTAGCTGTCGACAGGCTTATATATGCCTATCTGGCTGTACAGTCAGTTTGTGCTATATCTAGCTGTACAGGCTTATATCTGCCTATCTGGCGTGTAGAGTCAGTTTGTGCTATATCTAGCTTCGAGCG
>HN7TS9H02D2EDW length=49 xy=1550_1730 region=2 run=R_2012_05_17_17_06_35_
ATCTCCACATCATACTGACCATGATCTCCACATCATACTGACCATGATC
>HN7TS9H02DHTZH length=37 xy=1316_0635 region=2 run=R_2012_05_17_17_06_35_
GGCAGCAGGCACTTGCGCCTGCTGCCATACGTGGCGT
>HN7TS9H02D0WPR length=354 xy=1533_1805 region=2 run=R_2012_05_17_17_06_35_
CTACATCTAGCTGTACAGGCTTATATCTGCCTATCTGGCTGTAGAGTCAGTTTGTGCTATATCTAGCTGCACAGGCTTATATCTGCCTATCTGGCTGTACAGTCAGGTTTGTGCTATATCTAGCTGCACAGGCTTATATCTGCCTATCTGGCTGTACAGTCAGGTTTGTGCTATATCTAGCTGCACAGGCTTATATCTGCCTATCTGGCTGTACAGTCAGGTTTGTGCTATATCTAGCTGCACAGGCTTTATATCTGGCCTATCTGGCTGTACAGTCAGGTTTTGTGCTATATCTAGCTGCACAGGCTTTATATCTGGCCCTATCTGGCTGTACAGTCAGGTTTTGNGCTATAT
>HN7TS9H02EJ65P length=51 xy=1753_0683 region=2 run=R_2012_05_17_17_06_35_
CTGTACAGTCAGTTTGTGCTATATCTAGCTGCACAGGCTTATATCTGCCTA
>HN7TS9H02DWWT3 length=56 xy=1487_3753 region=2 run=R_2012_05_17_17_06_35_
CACTGGCTGGCTAGCTAGATGGCTTGCTAGCTAGACAGCTGGCTGGCTAGCTAGAC
>HN7TS9H02EX3MG length=56 xy=1911_2118 region=2 run=R_2012_05_17_17_06_35_
GAGGAGGTGGAAGAGGTGGAAGTGGAAGTGGAAGAGGAGGAAGAGGAAGTAGAGGA
>HN7TS9H02CXG38 length=62 xy=1084_1110 region=2 run=R_2012_05_17_17_06_35_
TTTATAAGGCTGGAAATGGTCAGCTGATCGGTGAAAGGCAAGATCTGGTAAGGAGCAGCGCT
>HN7TS9H02EBRRP length=73 xy=1657_0707 region=2 run=R_2012_05_17_17_06_35_
GCGAGCTAGATGGCTGGCTGGCAAGCTAGATGGCTGGCTGGCGAGTCTAGATGGCTGGCTGGCTGGTGAGCTA
>HN7TS9H02C57VS length=32 xy=1183_3542 region=2 run=R_2012_05_17_17_06_35_
ATAGCCAGTTTGTTCTATATCTAGCTGTGCAG
>HN7TS9H02D31T1 length=67 xy=1569_0951 region=2 run=R_2012_05_17_17_06_35_
ATCTAGCTGCACAGGCTTATATCTGCCTATCTGGCTGTACAGTCAGTTTGTGCTATATCTAGCTTGC
>HN7TS9H02C6U4Y length=148 xy=1191_0912 region=2 run=R_2012_05_17_17_06_35_
CTGCACAGGCTTATATCTGCCTATCTGGCTGTACAGTCAGTTTGTGCTATATCGTAGCTGCACAGGCTTATATCTGCCTATCTGGCTGTACGAGTCAGTTTGTAGCTATATCGTAGCGTGCACAGGCTTATATCTGCCTATCTGGCTG
>HN7TS9H02DFB7Z length=47 xy=1287_3085 region=2 run=R_2012_05_17_17_06_35_
ATATCTGCCTATCTGGCTGTACAGTCAGTTGTGCTATATCTAGCTGT
>HN7TS9H02C775C length=90 xy=1206_2990 region=2 run=R_2012_05_17_17_06_35_
ATAAGACTGTGCAGCTAGATATAGCACAAACTGACTGTACAGCCAGATAGGCAGATATAAGACCTGTGCAGCTAGATATAGCGACAAACT
>HN7TS9H02EK9H5 length=52 xy=1765_1227 region=2 run=R_2012_05_17_17_06_35_
ATATCTGCCTATCTGGTCTGTAGAGTCAGTTTGTGCTATATCTAGCTGTACA
>HN7TS9H02EKE6F length=147 xy=1755_2885 region=2 run=R_2012_05_17_17_06_35_
TCTGGCTGTACAGTCACTTTGTGCTATATCTAGCTGCACAGGCTTATATCTGCCTATCTGGCTGTACAGTCAGTTTGTGCTATATCTAGCTGCACAGTCTTATATCTGCCTGTCTGGCTGTACAGTCAGTTTGTGACTATATCTAGC
>HN7TS9H02EYS87 length=208 xy=1919_2569 region=2 run=R_2012_05_17_17_06_35_
AGCTGCACAGGCTTATATCTGCCTATCTGGCTGTACAGTCAGTTTGTGCTATATCTAGCGTGCACAGGCTTATATCTGCCTATCTGGCTGTACAGTCAGTTTGTGCTATATCTAGCGTGCACAGGCTTATATCTGCCTATCTGGCTGTACAGTCAGTTTGTGCTATATCTAGCGTGCACAGGCTTTATATCTGCCTATCTGGCTGTAC
>HN7TS9H02DZDEY length=48 xy=1515_3864 region=2 run=R_2012_05_17_17_06_35_
GGCGTAGCTAGACAGCTGGAGTGGCGTAGCTAGCTGGCGTGGCGAGGT
>HN7TS9H02DWFGJ length=44 xy=1482_1713 region=2 run=R_2012_05_17_17_06_35_
GGTTTGCATTTTCAGTGGTTTGATGTTTTGCATTTTTCAGGGTT
>HN7TS9H02D7M2J length=35 xy=1610_0505 region=2 run=R_2012_05_17_17_06_35_
AGTCAACAGCACTGGAGGAAGCATTGCCTAGTCCN
>HN7TS9H02EDW7V length=50 xy=1681_2777 region=2 run=R_2012_05_17_17_06_35_
CTATATCTAGCTGTACAGGCTTATATCTGCCTATCTGGCTGTACAGTCAG
>HN7TS9H02ESL8M length=135 xy=1849_0260 region=2 run=R_2012_05_17_17_06_35_
ATGAGAGAGTCTTGTTTGGAACACACCTTTTGGATTTATACACAGAGGTTGTTTGAACAGTGAAGCTCACCTTGTGGTTTTCGTTTGTTAGTTTATTTTCCTAACTCTGCCACGCGTGCACATCGAACAGGTGTT
>HN7TS9H02DZ68I length=96 xy=1525_1552 region=2 run=R_2012_05_17_17_06_35_
GACTGTACAGCCAGATAGGCAGATATAAGCCTGTGCAGACTAGTAGTATAGCGACAACTGCTAGTACAGCCAGGATAGGCAGATATAAGCCTGTGC
>HN7TS9H02DMKUL length=82 xy=1370_0891 region=2 run=R_2012_05_17_17_06_35_
ACTGTACAGCCAGATAGGCAGATATAAGCCTGTGCAGCTAGATATAGCACAAACTGCTGTACAGCCAGATAGGCAGATATAA
>HN7TS9H02DQNWE length=61 xy=1416_3052 region=2 run=R_2012_05_17_17_06_35_
AGCTATAAGCCTGTACAGCTAGATATAGCACAAACTAGACTGTACAGCCAGATAGTGCAGA
>HN7TS9H02DHKDY length=128 xy=1313_0484 region=2 run=R_2012_05_17_17_06_35_
GTTTGTGCTATATCTAGCTGTACAGGCTTATATCTGCCTATCTGGCTGTACAGTCAGTTTGTGCTATATCTAGCTGTACAGGCTTATATCGTGCCTATCTGCTGTACAGTCAGTTTGTGCTATATCTA
>HN7TS9H02EMKW2 length=55 xy=1780_1236 region=2 run=R_2012_05_17_17_06_35_
GTAGAGCCAGTTTGTGCTATATCTAGCTGTACAGGCTTATATCTGCCTATCTGGC
>HN7TS9H02ERXC4 length=80 xy=1841_0790 region=2 run=R_2012_05_17_17_06_35_
CAGTCAGTTTGTGCTATATCTAGCTGCACAGGCTTATATCTGCCAGGCTTATATCTGCCTATCTGGCTGTACAGTCAGTT
>HN7TS9H02DUYCW length=82 xy=1465_2526 region=2 run=R_2012_05_17_17_06_35_
CATACAAGGCACACAGGACTACGTTCTCTCTCTATCTCATATACACACACACACACACACACACACACACACAGTCACATAC
>HN7TS9H02EB340 length=112 xy=1661_0354 region=2 run=R_2012_05_17_17_06_35_
ATATCTGCCTATCTGGCTGTAGAGCCAGTTTGTGCTATATCTAGCTGTACAGGCTTATATCTGCCTATCTGGCTGTAGAGTCAGTTTGGCTAGTATCTAGCTGTACAGGCTA
>HN7TS9H02DJP01 length=122 xy=1337_2803 region=2 run=R_2012_05_17_17_06_35_
GATATAAGCCTGTGCAGCTAGATATAGCACAAACTAGACTGTACAGCCAGATAGGCAGATATAAGCCGTGTGCGAGCTAGATATAGACCACAAACGTGACTGTACAGCCAGATAGGCAGATA
>HN7TS9H02DI0V8 length=63 xy=1329_2998 region=2 run=R_2012_05_17_17_06_35_
TTATATCTGCCTATCTGGCGTGTACAGTCAGTTTGTTGCTATATCTAGCTGTCACGAGGTCTT
>HN7TS9H02EQYN5 length=36 xy=1830_0883 region=2 run=R_2012_05_17_17_06_35_
ACACAGTGTGTCAGGACAGGCAGTACACCATCACCN
>HN7TS9H02DC6XI length=68 xy=1263_1220 region=2 run=R_2012_05_17_17_06_35_
CAGCTGTCTAGCTCGGCAGCTAGCCGTCTAGCTCGCCAGCCAGCCAGCCATCTAGCTACGCCAGGCCA
>HN7TS9H02DX89X length=63 xy=1503_0995 region=2 run=R_2012_05_17_17_06_35_
CTGGTAGCTAGACGGTTGGCTGGCTGGCTAGCTATATGGCTGGCTAGCTAGCTAGACGCTGGC
>HN7TS9H02C8HB2 length=49 xy=1209_2608 region=2 run=R_2012_05_17_17_06_35_
GCTTATATCTGCCTATCTGGCTGTAGAGTCAGTTTGTGCTATATCTAGC
>HN7TS9H02DUJ33 length=32 xy=1461_0449 region=2 run=R_2012_05_17_17_06_35_
CCAACCAGCCAGCAGGCGAGCCAGCCAGCCAG
>HN7TS9H02DN318 length=195 xy=1387_2814 region=2 run=R_2012_05_17_17_06_35_
ATATAAGCCTGTGCAGCTAGATATAGCACAAACTAGACGTGTACGAGCCGACGATAGGCGAGATATAAGGCCTGTGCAGCTAGATATAGCACAAACTAGCGTGTACGAGCCAGATAGGCGAGATATAAGGCCTGTGCAGCTAGATATAGCACAAACTGCTGTCAGCCAGATAGGCAGATATAAGGCCTGTGCAGC
>HN7TS9H02ERXTP length=164 xy=1841_1387 region=2 run=R_2012_05_17_17_06_35_
AGGCATATCACGGAGGCATGTCACAGAGGCATGTCATGGAGGCATGTCACGGAGGCATATCACGGAGGCATATCACGAGGCATATCGACGAGGACATATCACAGAGGCATATCATGAGGCATATCACGGAGGCATGTCACAGAGGCATGTCACGAGAGGCATAT
>HN7TS9H02D400D length=58 xy=1580_1483 region=2 run=R_2012_05_17_17_06_35_
AGCTAGCCAGCCAGCCAGCCAGCCTACGGCACTCTAGCTACGCCAGCACGCCAGCTGT
>HN7TS9H02D1O5K length=75 xy=1542_1798 region=2 run=R_2012_05_17_17_06_35_
CATCTAGCATGCCAGCCAGTGAGCCATCTAGCTAGTCAGCCGTCTAGCTAGCCAGCCAGCCAGCCGACGTCTCGT
>HN7TS9H02EW3LA length=320 xy=1900_0476 region=2 run=R_2012_05_17_17_06_35_
GGAGGAGTGAAGAAGAAGAAGAAGGAGGAGAGAGAGAGAGAGAGAGAGAGAGAGAGAGAGAGAGAGAGAGAGAGAGAGAGAGAGAGAGAGAGAGAGAGAGAGAGAGAGAGAGAGAGAGAGAGAGAGAGAGAGAGAGAGAGAGAGAGAGAGAGAGAGAGAGAGAGAGAGAGAGAGAGAGAGAGAGAGAGAGAGAGAGAGAGAGAGAGAGAGAGAGAGAGAGAGAGAGAGAGAGAGAGAGAGAGAGAGAGAGAGAGAGAGAGAGAGAGAGAGAGAGAGAGAGAGAGAGAGAGAGAGAGAGAGAGAGAGAGAGAGAGAGAGAG
>HN7TS9H02EW329 length=75 xy=1900_1123 region=2 run=R_2012_05_17_17_06_35_
GCGAGCCATCCAGCCAGCCGGCTACCTAGCCAGCCAGCCAGCCAGCTAGCTACCAGCCAGCCAGCCATCGTAGCT
>HN7TS9H02D49M4 length=90 xy=1583_0382 region=2 run=R_2012_05_17_17_06_35_
ATATAAGCCTGTGCAGCTAGATATAGCACAAACTGCTGTACAGCCAGATAGGCAGATATAAGGCCTGTGCAGCTAGATATAGCACAAACT
>HN7TS9H02EV5ZD length=42 xy=1889_1975 region=2 run=R_2012_05_17_17_06_35_
AGCTGCACAGGCTTATATCTGCCTATCTGGCTGTACAGTCAG
>HN7TS9H02DU7PU length=55 xy=1468_2368 region=2 run=R_2012_05_17_17_06_35_
TATTATTCTATCCTCCAGTCTGTGCAAGTTGGTAGGAAGTGCTGGAGTAGTCGGT
>HN7TS9H02DOJQT length=70 xy=1392_2659 region=2 run=R_2012_05_17_17_06_35_
TCTAGCTTGCCAGCCAGCTGTCTTCCTCGCCACGCCACGCCACGCCACTCTAGCTCACCACGCCACGCCA
>HN7TS9H02EBL6M length=134 xy=1655_1660 region=2 run=R_2012_05_17_17_06_35_
CTGGCTAGCTAGCCAGCTGGCTAGCTAGCCTACTGGCTAGCTAGCCGGCTGGCTGGCTGGCTAGCTAGCCGGATGGCTGGCAGGCTAGATGGCTTGCTGGCAAGCTAGACAGCTGGCTGGCAAGCTAGATGACT
>HN7TS9H02DJ67Y length=67 xy=1343_0508 region=2 run=R_2012_05_17_17_06_35_
ATATCTAGCTTTACAGGCTTATATCTGCCTATCTGGCTGTACAGTCAGTTTGTGCTATATCTAGCTT
>HN7TS9H02D5F3W length=70 xy=1585_0570 region=2 run=R_2012_05_17_17_06_35_
ATATCTAGCTTTACAGGCTTATATCTGCCTATCTGGCTGTACAGTCAGTTTGTGCTATATCTAGCTGTCA
>HN7TS9H02DMUPF length=45 xy=1373_1377 region=2 run=R_2012_05_17_17_06_35_
GCTCATCACACATGCACCGCTATGCCTCAGAACCAACTCTGCATT
>HN7TS9H02DW0NJ length=52 xy=1489_0509 region=2 run=R_2012_05_17_17_06_35_
CTTATATCTGCCTATCTGGCTGTACAGTCAGTTTGTGCTATATCTAGCTGCA
>HN7TS9H02D7X38 length=283 xy=1613_2534 region=2 run=R_2012_05_17_17_06_35_
ATCATACATACACATCCACACATATGTATGCATACACACACACAAACACACATGCATATGCACACTCACTCACACACAGGCAAACACACACACATACACACATGAACACATATACACCAACACGCACATACATGCACATGCACACACACACAAGCACAGGCACACAAATACACAAACACTCACATGCACACAATCATACATACACATGCACACATGTGCGCATACACACACAAATATGCCCTTAGATTGTTCAGTTGAAAAGTATTGTCTTTACTTTTTCTTG
>HN7TS9H02DAJGV length=81 xy=1233_0381 region=2 run=R_2012_05_17_17_06_35_
AGATATAGCACAAACTGACTGTACAGCCAGATAGGCAGATATAAGCCTGTACAGCTAGATATAGCACAAACTGACTGTACA
>HN7TS9H02D1RIC length=47 xy=1543_0754 region=2 run=R_2012_05_17_17_06_35_
ATATAGCACAAACTGACTGTACAGCCAGATAGGCAGATATAAGCCTG
>HN7TS9H02DH9NM length=107 xy=1321_0464 region=2 run=R_2012_05_17_17_06_35_
GATATAGCACAAACTGACTGTACAGCCAGATAGGCAGATATAAGCCTGTGCAGCTAGATATAGCACAACTGACTGTACAGCCGAGATAGGCAGATATAAGCCTGTGC
>HN7TS9H02C1SXP length=105 xy=1133_2347 region=2 run=R_2012_05_17_17_06_35_
ACTGACTGTACAGCCAGATAGGCAGATATAAGCCTGTGCAGCTAGATATAGCACAAACTGACTGTACAGCCAGGATAGGCGAGATATAAGACCGTGTACACAGGA
>HN7TS9H02CW63Q length=125 xy=1081_0420 region=2 run=R_2012_05_17_17_06_35_
GGCAAGGTAGACGGCTGGCTGGCAAGATAGACGGCTGGCTGGCGAGCTAGACGGCTGGCTGGCTGGTGAGCTAAAGTGGCTGGCTGTCTGGCAAGCTAGATGGCTGGCTGGCTGGCGAGCTAGCG
>HN7TS9H02DD4YH length=62 xy=1274_0263 region=2 run=R_2012_05_17_17_06_35_
CTGCACAGGCTTATATCTGCCTATCTGGCTGTACAGTCAGTTTGTGCTATATCGTAGCTGCA
>HN7TS9H02EAPI7 length=163 xy=1645_0305 region=2 run=R_2012_05_17_17_06_35_
AGATAGGCAGATATAAGCCTGTGCAGCTAGATATAGCACAAACTGACTGTACAGCCAGATAGGCGAGAGTATAAGCCTGTGCGAGCTAGAGTATAGCACAAACTGACTGTACAGCCAGATAGGCAGATATAAGCCTGTGCGAGCTAGAGTATAGCACAAACTG
>HN7TS9H02EJATU length=44 xy=1742_3840 region=2 run=R_2012_05_17_17_06_35_
GTTTGTGCTATATCTAGCTGCACAGGCTTATATCTGCCTACTCT
>HN7TS9H02C5LVU length=112 xy=1176_3704 region=2 run=R_2012_05_17_17_06_35_
TATATCTAGCTTTACAGGCTTATATCTGCCTATCTGGCTGTAGAGTCAGTTTGTTGCTATATCTAGCTGTCGACGAGGTCTTATATCTCGCCTACTCGTGGCGTTCTAACGT
>HN7TS9H02D9W0L length=194 xy=1636_0211 region=2 run=R_2012_05_17_17_06_35_
TTATGACTTTGTCAACTAATATCAGTATTACCTTCCGTAAAGCTAAAGAATTGACCAGACGCTGGGCAGTTCTGCCTTGGAGTACTAAGTAGGATTAACACATGAGGTGGGCTTGTTTCAAACATAATTTGGGATGAACCAATTAATTGTGAGTGAATAAACCCGTCAAGTCATTCTCCTCAAGTACATTCAAT
>HN7TS9H02EMX80 length=75 xy=1784_2130 region=2 run=R_2012_05_17_17_06_35_
AGTTAGATGGCTGGCTGGCGAGCTAGATGGCTGCCTTGCTAGCTAGATGGCTGGCTGGCTAGCTAGACGCTGGTG
>HN7TS9H02C8NU6 length=119 xy=1211_2880 region=2 run=R_2012_05_17_17_06_35_
AGGCTTATATCTGCCTATCTGGCTGTAGAGTCAGTTTGTGCTATATCTAGCTGTACAGGCGTTATATCTGCCTATCTGGCGTGTACGAGTCAGTTTGTGCTATATCTAGCTGTACAGGC
>HN7TS9H02D8O9A length=36 xy=1622_0844 region=2 run=R_2012_05_17_17_06_35_
AAAGCCTTGTTCGTTACTCAGGCTTGTGGGAGGGAC
>HN7TS9H02EVT2V length=81 xy=1885_2933 region=2 run=R_2012_05_17_17_06_35_
GGCTGTACAGTCAGTTTGTGCTATATCTAGCTGTACAGGCGTTATATCTGCCTATCTGGCTGTACAGTCAGTTTGTTGCTA
>HN7TS9H02EI23N length=60 xy=1740_2017 region=2 run=R_2012_05_17_17_06_35_
ATATGCACACATCATTGAATTTAGCATGCACAATATATTGCTGAGCTTTGTCAGATGACG
>HN7TS9H02ELF60 length=36 xy=1767_1706 region=2 run=R_2012_05_17_17_06_35_
ATCTAGCTAGCCAGCGATCTAGCTAGCCAGCCAGTA
>HN7TS9H02D3V8C length=88 xy=1567_1882 region=2 run=R_2012_05_17_17_06_35_
GATAGGCAGATATAAGCCTGTGCAGCTAGATATAGCAGAAACTGACTGTACAGCCAGATAGGCAGATATAAGCCTGTGCAGCTAGATA
>HN7TS9H02EBXU6 length=54 xy=1659_0416 region=2 run=R_2012_05_17_17_06_35_
ATAGACAGCTGGCTGGCTGGCTATCTAGAAGGCTGGCAGGCTGGCTAGCTAGAC
>HN7TS9H02DIVU1 length=150 xy=1328_0571 region=2 run=R_2012_05_17_17_06_35_
CTAGCTTGCCAGCCAGCCGTCTAGCTTACCATCCAGCCATTTAGCTCACCAGCCAGCCATCTATCTCACCAGCCAGCCGTCTAGCTCACCAGCCAGCCGGCTAGCTCGCCAGCCAGCCAGCTAGCTAGCCAGCCAGTCGACTAGCTAACA
>HN7TS9H02EOOJ0 length=47 xy=1804_0958 region=2 run=R_2012_05_17_17_06_35_
CATATCAGCCACATAGGAAATAATGTGACTGATATGGTACGTGGCGT
>HN7TS9H02DVSDM length=102 xy=1475_0472 region=2 run=R_2012_05_17_17_06_35_
AAACTGACTGTACAGCCAGATAGGCAGATATAAGCCTGTGCAGCTAGAGTATAGCACAAACGTGACTGTACGAGCCGAGATAGGCAGATATAAGCCTGTGCA
>HN7TS9H02C4LVP length=52 xy=1165_2099 region=2 run=R_2012_05_17_17_06_35_
ATAGCACAAACTGACTGTACAGCCAGATAGGCAGATATAAGCCTGTGCAGCT
>HN7TS9H02DLUND length=44 xy=1361_3799 region=2 run=R_2012_05_17_17_06_35_
ATCTTGGCTGTACAGTCAGTTTGTGCTATATCTAGCTGTCACGA
>HN7TS9H02C14IA length=109 xy=1137_0960 region=2 run=R_2012_05_17_17_06_35_
GCTGTACAGTCAGTTTGTGCTATATCTAGCTGCACAGGCTTATATCTGCCTATCTGGCTGTACAGTCAGTTTGGTGCTATATCTAGCTGCACAGGCTTATATCTGCCTA
>HN7TS9H02DADVN length=87 xy=1231_1329 region=2 run=R_2012_05_17_17_06_35_
TGTACAGTCAGTTTGTGCTATATCTAGCTGCACAGGCTTATATCTGCCGTATCGTGGCTGTACAGTCAGTTTGTGCTATATCTAGCT
>HN7TS9H02CZXMF length=304 xy=1112_1125 region=2 run=R_2012_05_17_17_06_35_
GGCAGATATAAGCCTGTGCAGCTAGATATAGCACAAACTGACTGTACAGCCAGATAGGCAGATATAAGGCCTGTGCAGCTAGATATAGCACAAACTGACTGTACAGCCAGATAGGCAGATATAAGGCCTGTGCAGCTAGATATAGCACAAACTGACTGTACAGCCAGATAGGCAGATATAAGGCCTGTGCAGCTAGATATAGCACAAACTGACTGTACAGCCAGATAGGCAGATATAAGGCCTGTGCAGCTAGATATAGCACAAACTGACTGTACAGCCAGATAGGCAGATATAAGGCCTGTGC
>HN7TS9H02DUKRO length=61 xy=1461_1298 region=2 run=R_2012_05_17_17_06_35_
GTAAGAAATATGCAACTTTTTTGACACCAAGAGCTAAATTGGGCATCCTAGATCTGGAAAC
>HN7TS9H02DHUWM length=140 xy=1316_1828 region=2 run=R_2012_05_17_17_06_35_
TGTGTTTGTACACATAAATAGTAATAATGTGTTCATATTTGCACACATTAATATGTGTGTATATATTTCTGTATATATGTAATCACAACCTTCATTTGTTCCTTGCTTGTCAGTAACGTCTGGAAGCCAGCCATCGATGC
>HN7TS9H02EBWGX length=244 xy=1658_2703 region=2 run=R_2012_05_17_17_06_35_
CAGACACACACAGACACACAGACACAGACAGACAGACAGACACACAGACACACACAGACAGACACAGACACACAGACAGACACACAGACAGACAGACACACAGACAGACAGACAGACGACACACAGACAGACAGACACACAGACACACAGACAGACACACAGACAGACACACAGACAGACACACAGACAGACACACAGACAGACACACAGACAGACACACAGACAGACACACAGACAGACACAC
>HN7TS9H02C0PUI length=55 xy=1121_0840 region=2 run=R_2012_05_17_17_06_35_
AGCCTGTACAGCTAGATATAGCACAAACTGACTGTACAGCCAGATAGGCAGATAT
>HN7TS9H02ELWB3 length=86 xy=1772_2145 region=2 run=R_2012_05_17_17_06_35_
CTAGATGGCTGGCTGGCTAGCTAAATGTCTGGCTGGCTAGCTAGATGGCTGGCTGGCTAGCTAGATGGCTGGCTGGCTGGCTGGCT
>HN7TS9H02EXA2B length=119 xy=1902_1969 region=2 run=R_2012_05_17_17_06_35_
GCTTATATCTGCCTATCTGGCTGTACATCAGTTTGTGCTATATCTAGCTGCACAGGTCTTATAGTCGTGCCTATCTAGGGCTGTACAGGGTCTAGGTTTGTGCTATATCTAGCTGCAGA
>HN7TS9H02EJT63 length=224 xy=1749_0269 region=2 run=R_2012_05_17_17_06_35_
AGTGCAGGTACGTACCTGTAATGTCGCTTCGTGCTTGATTCCGCTCAATGTCCACTGCTCATGTGTACAGTCCACCGCCCTCATATCCTGGCGCTGTGTGCTGTGATGCAAATTTTCCTAGCGGGTGACACAGTGTCTGCCTAGGCGTGCACTCCAGGAGAGGGCTATGCCACCTATGTGTAGCCTGACATGGACCATCCATGATGCGGGCCCTAGGACTCTCC
>HN7TS9H02C0JQS length=46 xy=1119_1122 region=2 run=R_2012_05_17_17_06_35_
ACATCTCCAGGGAATAGCTGGTCACTGCACGCAAAAGGTGTGCAGT
>HN7TS9H02DQVAW length=41 xy=1419_0358 region=2 run=R_2012_05_17_17_06_35_
CATTAAGCCAAAATAATGAAGGTGAATTGTGTCATGATTTT
>HN7TS9H02DWXDQ length=34 xy=1488_0364 region=2 run=R_2012_05_17_17_06_35_
TGGCTGTACAGTCAGTTTGTGCTATATCTAGCTG
>HN7TS9H02DDK96 length=64 xy=1267_3436 region=2 run=R_2012_05_17_17_06_35_
ATCTAGCTGCACAGGCTTATATCTGCCTATCTGGCTGTACAGTCAGTTTGTGCTATATCTAGCT
>HN7TS9H02DZ4F5 length=34 xy=1524_2035 region=2 run=R_2012_05_17_17_06_35_
GCGAAGCGCGTGTGGCGCTTCGCATACGTGGCGT
>HN7TS9H02DHB5U length=54 xy=1310_2112 region=2 run=R_2012_05_17_17_06_35_
GTGCACACTATCATCACACACAGGACTCCGCCGTGCGCACTATTATCACACACA
>HN7TS9H02DI84N length=113 xy=1332_1381 region=2 run=R_2012_05_17_17_06_35_
CAATAACATGAAGCGCAAATTACCAATGCAAAATCTGACTCCAAAGGCTTGTTTAAACTACTCAGGGAGCCTGAGAAAGGAGCAATGAACTCACTAGCCAAAGCTGTGACACC
>HN7TS9H02DOQTO length=69 xy=1394_3642 region=2 run=R_2012_05_17_17_06_35_
GTACAGGCTTATATCTGCCTACTCTGGCGTGTACAGTCAGTTTGTTGCTATAATCTAGCTGTACGACGC
>HN7TS9H02DR2DS length=42 xy=1432_2942 region=2 run=R_2012_05_17_17_06_35_
GGAATTTACTCTTACTCTATGCAGTGCCTCAGGAACACACCN
>HN7TS9H02DVKB8 length=32 xy=1472_2342 region=2 run=R_2012_05_17_17_06_35_
AGCAAGACAGCCGGCTAGCTAGCCAGCCAGCC
>HN7TS9H02D6VNQ length=142 xy=1601_1844 region=2 run=R_2012_05_17_17_06_35_
CCACCACTCCACGTAATTCACCTGCCGCAGGTAAAAGACCTTGATGCAGCGGCATACGCGGAGCGGCTCATAGCGGAGGGCGACAGCTGAGGACGCTGTCTGCGGCTAATACCTGTACTCACTTCACGGCAGAAACGTGCTG
>HN7TS9H02EK4LJ length=50 xy=1763_3061 region=2 run=R_2012_05_17_17_06_35_
GAGCAGAGGAGGTTAAGTGAAGCTTTTATTTATTAGATGGTACGGCGATG
>HN7TS9H02D21ZN length=40 xy=1557_3649 region=2 run=R_2012_05_17_17_06_35_
GCTGTACAGTCAGTTTGTGCTATATCTAGCTGCACGAGGC
>HN7TS9H02DF1DY length=344 xy=1295_2932 region=2 run=R_2012_05_17_17_06_35_
TATCTGGCTGTACAGTCAGTTTGTGCTATATCTAGCTGCACAGGCTTATATCTGCCTATCTGGCTGTACGAGTCGAGTTTGTGCTATAAGTCTAGCTGGCACGAGGCTTATATCTGCCTATCTGGCTGTACAGTCAGTTTGTGCTATATCTAGCTGGCACAGGCTTATATCTGCCTATCTGGCTGTACAGTCAGTTTGTGCTATATCTAGCTGGCACAGGCTTATATCTGCCTATCTGGCTGTACAGTCAGTTTGTGCTATATCTAGCTGGCACAGGCTTATATCTGCCTATCTGGCTGTACAGTCAGTTTGTGCTATATCTAGCTGGCACAGGGCTTTATATC
>HN7TS9H02DKJQC length=33 xy=1347_0338 region=2 run=R_2012_05_17_17_06_35_
CTAGCTCGCCAGCCAGCCAGTCGAGTCAGTCTA
>HN7TS9H02EHHGV length=72 xy=1722_1053 region=2 run=R_2012_05_17_17_06_35_
CTCTTGGTGTCAAAAGTTGCATATTTCTTACATTAAGCCAAAATAATGAAGGTGAATTGTGTCATGATTTTT
>HN7TS9H02DG8EJ length=137 xy=1309_1337 region=2 run=R_2012_05_17_17_06_35_
CTAGCCAGCCGACTAGCTAGCCAGCCAGTGAGCCATCTATCTAGTCAGCCATCTACCTAGCCAGCCAGCCAGCCATCTAGCTCACCAGCCAGTCATCTAGCTCGCCAACAGCCATCTAGCTCACCAGCCAGCCAGCC
>HN7TS9H02EHDQW length=124 xy=1721_0326 region=2 run=R_2012_05_17_17_06_35_
GATATAAGCCTGTGCAGCTAGATATAGCACAAACTGACTAGTACAGCCAGATAGGCAGATATAAGCCTGTAGCAGCTAGGATAGTAGCACAACTGACTGTACAGCCAGATAGGCAGATATAGCC
>HN7TS9H02DR2MW length=118 xy=1432_3270 region=2 run=R_2012_05_17_17_06_35_
TCTAGCTGTACAGGCTTATATCTGCCTATCTGGCTGTAGAGTCAGTTTGTGCTATATCTAGCTTACAGGCGTATATCTGCCTATCTGCGTGTAGAGTCAGTTGTGCTATATCTAGCTT
>HN7TS9H02EIGGT length=39 xy=1733_1355 region=2 run=R_2012_05_17_17_06_35_
AATGAAATGGGTGCGAGCGCTCGAGCTTATGCTCGAGGG
>HN7TS9H02EQMRQ length=140 xy=1826_1844 region=2 run=R_2012_05_17_17_06_35_
AGCCAGCCAGCCATCTAGCTAGCCAGCGATCTAGCTAGCCAGCCAGTAAGACGACTAGCCAGCCAGCCATCTAGCTAGCCAACCAGCCGACTCTACGCTACGCCGACGCCGACGCCACTCGTACGCGTAGTCCAGCCGAT
>HN7TS9H02EW9X5 length=40 xy=1902_0523 region=2 run=R_2012_05_17_17_06_35_
CAGATATAAGCCTGTGCAGCTAGATATAGCACAAACTGAC
>HN7TS9H02DXEAA length=98 xy=1493_1792 region=2 run=R_2012_05_17_17_06_35_
TGGCGATGAAAGCAGAGGCATAGTGCAGGAGCGGCATATATAAACGGGATTCTATGGGCAGAGAGAAGCGCGGAGCAGGCTATAAAAAGGACAGGGNG
>HN7TS9H02DPEER length=38 xy=1402_1441 region=2 run=R_2012_05_17_17_06_35_
AGCCATCTAGTTAGCCAGCCAGCCAGCCGTCTAGCTCG
>HN7TS9H02D99RB length=85 xy=1640_0341 region=2 run=R_2012_05_17_17_06_35_
AGATATAGCACAACTGACTCTACAGCCAGATAGGCAGATATAAGCCTGTACAGCTAGATATAGCACAAACTGACTCTACGAGCCG
>HN7TS9H02ERKAJ length=207 xy=1837_0233 region=2 run=R_2012_05_17_17_06_35_
CCAGCCAGCCATCTAGCTAGCCAGCCAGACAGCCGTCTAGCTAGCCAGCCATCTAGCTAGACAGCCAGCCAGCCAGCTAGCCGATCTAGCTAGCCAGCCAGCCATCTAGCTAGCCAGCCAGCCATCAGCTAGCCAGCGATCAGCTAGCCAGCCAGTAGCCGTCAGCTAGTCAGCCATCAGCTAGCCAGCCAGCCAGCCAGCCATCAG
>HN7TS9H02DTJ21 length=264 xy=1449_2907 region=2 run=R_2012_05_17_17_06_35_
AGCTGCACAGGCTTATATCTGCCTATCTGGCTGTACAGTCAGTTTGTGCTATATCTAGCTGTACAGGCTTATATCGTGCCTATCTGGCTGTACAGTCAGTTTGTGCTATATCTAGCTGTACAGGCTTATATCGTGCCTATCTGGCTGTACAGTCAGTTTGTGCTATATCTAGCTGTACAGGCTTATATCGTGCCTATCTGGCTGTACAGTCAGTTTGTGCTATATCTGCTGTACAGGCTTATATCGTGCCGTATCTGGCTGTAC
>HN7TS9H02C5Z2R length=63 xy=1181_1617 region=2 run=R_2012_05_17_17_06_35_
GCCAGCCAGCCAGCTGTCTAGCTAGCCAGCCATCTAGCCAGCCAGCCAGCCAGTCTAGCCAGG
>HN7TS9H02D2GD0 length=32 xy=1551_0230 region=2 run=R_2012_05_17_17_06_35_
CTCTCCAGCCAGCCATCTAGCTCGCCAGCCAG
>HN7TS9H02D1KQX length=41 xy=1541_0183 region=2 run=R_2012_05_17_17_06_35_
CTGTGCAGCTAGATATAGCACAAACTGACTGTACGAGCCGA
>HN7TS9H02DBGE0 length=100 xy=1243_2122 region=2 run=R_2012_05_17_17_06_35_
TTGCAATATGGAGGGAACTTGAGAAGCGTGCTAAGAGGAGAGTTGGATCGCAACATTGAGGGAACTTGAGAAGTGTGCTAAGAGGAGAGGGAGGAGAGTC
>HN7TS9H02C44VH length=37 xy=1171_2139 region=2 run=R_2012_05_17_17_06_35_
AAAGCAGTGGCATTTCATGCATGAGTGGCATGGGAGG
>HN7TS9H02C229X length=71 xy=1148_0963 region=2 run=R_2012_05_17_17_06_35_
ATTTCAATGGGTGCGAGCCTTTCGAGCTTGCTTCGAGCCTTTGAGAAGTAGGCCTCAAAAGCCTAGTGTGT
>HN7TS9H02C283Y length=34 xy=1150_0332 region=2 run=R_2012_05_17_17_06_35_
ATCTAGCTAGCCAGCCATCCAGCCATCTAGCTAG
>HN7TS9H02DTK5H length=42 xy=1450_0195 region=2 run=R_2012_05_17_17_06_35_
AGTGTTTGCTTAAAAGCCTTGAGCAAACACTATACGTGGCGT
>HN7TS9H02D1IB3 length=49 xy=1540_1153 region=2 run=R_2012_05_17_17_06_35_
AATCAGGAGATAACATTTCCAGTTAGACTGTTAGTGATGGCAGTGAGGT
>HN7TS9H02EM61M length=119 xy=1787_1240 region=2 run=R_2012_05_17_17_06_35_
CTGTATAACAAATGAGACAATGTTCGCTATACTCCTAACGTCTGAGGTAGATAACAGTTTAACCATTCTGGCTTCGGAACTCAGATTCACAGACATATAGAGTTCAGCCGCCAACCACT
>HN7TS9H02DB9S4 length=69 xy=1252_3350 region=2 run=R_2012_05_17_17_06_35_
GCAGAAAACTAAAGAGCATTTGAAACTACAAAAGGAAATAAAGAAGACAGGAGAATAACGAGAGAAGGA
>HN7TS9H02DS32N length=51 xy=1444_2637 region=2 run=R_2012_05_17_17_06_35_
ATAGCACAAACTGACTGTACAGCCAGATAGGCAGATATAAGCCTGTGCAGA
>HN7TS9H02D7X3V length=140 xy=1613_2521 region=2 run=R_2012_05_17_17_06_35_
ATATAAGCCTGTGCAGCTAGATATAGCACAAACTGACTGTACAGCCAGATAGGCAGATATAAGCCTGTGCAGCTAGATATAGCACAACTGCTGTACAGCCAGATAGGCGAGATATAAGCCTGTGCAGCTAGATATAGCAC
>HN7TS9H02EQ1MC length=50 xy=1831_0610 region=2 run=R_2012_05_17_17_06_35_
CTGACTGTACAGCCAGATAGGCAGATATAAGCCTGTGCAGCTAGAGTATA
>HN7TS9H02ENS8C length=124 xy=1794_1322 region=2 run=R_2012_05_17_17_06_35_
AGCACAAACTGGCTCTACAGCCAGATAGGCAGATATAAGACCTGTACAGCGTAGATATAGACGACAAACTAGACGTGTACAGCCAGATAGGCAGATATAAGCCTGTACAGCTAGATATAGACAC
>HN7TS9H02C7FB3 length=111 xy=1197_2513 region=2 run=R_2012_05_17_17_06_35_
AGCCTGTGCAGCTAGATATAGCACAAACTGACTGTACAGCTAGATAGGCAGATATAAGCCTGTACGAGCGTAGATATAGCACAAACTAGCTCTACAGCAGATAGGCAGATA
>HN7TS9H02DUL0H length=384 xy=1461_2911 region=2 run=R_2012_05_17_17_06_35_
GCAACCACACACACACACACACACACACACACACACACACACACACACACACACACACACACACACACACACACACACACACACACACACACACACACACACACACACACACACACACACACACACACACACACACACACACACACACACACACACACACACACACACACACACACACACACACACACACACACACACACACACACACACACACACACACACACACACACACACACACACACACACACACACACACACACACACACACACACACACACACACACACACACACACACACACACACACACACACACACACACACACACACACACACACACACACACACACACACACACACACACACACACACACACACACACACAC
>HN7TS9H02D2RA5 length=45 xy=1554_2095 region=2 run=R_2012_05_17_17_06_35_
TATATCTAGCTGTACAGGCTTATATCTGCCTACTCTGGCGTGTAC
>HN7TS9H02ENAUX length=72 xy=1788_2087 region=2 run=R_2012_05_17_17_06_35_
GATCTAGCTAGCCAGCCAGTAAGCTATCTAGCTAGCCAGCCAGCCAGCCGTCTAGCTATCCAGCCACGCCAG
>HN7TS9H02DIWA5 length=56 xy=1328_1151 region=2 run=R_2012_05_17_17_06_35_
GGATGTGGGAATTGGAATGGAATGTGGGAATGGGAATGGAATGTGGGAATGGGAGT
>HN7TS9H02D665X length=33 xy=1605_0371 region=2 run=R_2012_05_17_17_06_35_
CAGCCAGCCATCTAGCTAGCCAGCGATCTAGCT
>HN7TS9H02DN8S4 length=104 xy=1389_0774 region=2 run=R_2012_05_17_17_06_35_
CTTATATCTGCCTATCTGGCTGTACAGTCAGTTTGTGCTATATCTAGCTGTACAGGCTTATATCTGCCTATCTGGCTGTAGAGTCAGTTTGTGCTATATCTAGC
>HN7TS9H02EJ6YY length=57 xy=1753_0440 region=2 run=R_2012_05_17_17_06_35_
GTACAGCCAGATAGGCAGATATAAGCCTGTAGCAGCTAGATATAGACACAACTGACT
>HN7TS9H02EAJ7I length=83 xy=1643_1596 region=2 run=R_2012_05_17_17_06_35_
AGCCAGCCATCTAGCTAGCCAGCCAGCTGTCTAGCTAGCCAGCCAGCGTGTCTAGCTAGCCAGCCAGCCGTCTAGCTAGCCAG
>HN7TS9H02DQYOQ length=88 xy=1420_0648 region=2 run=R_2012_05_17_17_06_35_
TAAGCTTCTTAGCCTTACCGCACCACTGTTACAGAGACTAAGCTTCTTAGCCTTATTGCACCACTGTTACAGAGATTAAGCTTCTTAG
>HN7TS9H02EIVRG length=166 xy=1738_0698 region=2 run=R_2012_05_17_17_06_35_
AGGCTTATATCTGCCTATCTGGCTGTACAGTCAGTTTGTGCTATATCTAGCTGCACAGGCTTATATCTGCCTATCTGGCTGTACAGTCAGTTTGTGCTATATCTAGCTGCACAGGCTTATATCTGCCTATCTGGCGTGTACAGTCAGTTTGTGCTATATCTAGCTG
>HN7TS9H02C8QTE length=61 xy=1212_2608 region=2 run=R_2012_05_17_17_06_35_
CTTGCCAGCCAGCCATCTAACTCGCCATCCAGCTGTCTAGCTCACCAGCCAGCCAGCCATC
>HN7TS9H02D4GPF length=79 xy=1573_3841 region=2 run=R_2012_05_17_17_06_35_
ATATCTAGCTGTACAGGCTTATATCTGCCTACTCTGGCGTGTAGAGTCAGTTGTTGCTATATCTAGCTGTACACGCGTA
>HN7TS9H02EGBYK length=298 xy=1709_0506 region=2 run=R_2012_05_17_17_06_35_
GTACAGTCAGTTTGTGCTATATCTAGCTGCACAGGCTTATATCTGCCTATCTGGCTGTACAGTCAGTTTGTGCTATATCTAGCTGCACAGGCTTATATCTGCCTATCTGGCTGTACAGTCAGTTTGTGCTATATCTAGCTGCACAGGCTTAGTATCTGCCTATCTGGCTGTACAGTCAGTTTGTGCTATATCTAGCTGCACAGGCTTATATCTGCCTATCTGGCTGTACAGTCAGTTTTGTGCTATATCTAGCTGCACAGGCTTAGATCTGCCTATCTGGCTGTACAGTCAGTTTTGT
>HN7TS9H02D0C6L length=47 xy=1527_1067 region=2 run=R_2012_05_17_17_06_35_
CTATATCTAGCTGCACAGGCTTATATCTGCCTATCTGGCTGTACAGT
>HN7TS9H02DD5CI length=58 xy=1274_0768 region=2 run=R_2012_05_17_17_06_35_
CATTTCTAGAGGAACTCGTAGCAGTCAGAGTCTGAGACATTCCAGAGGTGGAAGGATT
>HN7TS9H02DAEOF length=34 xy=1231_2365 region=2 run=R_2012_05_17_17_06_35_
CAGGTGAGGAGCAGAGACAGAGGACCAAACGACC
>HN7TS9H02DT9GE length=103 xy=1457_3020 region=2 run=R_2012_05_17_17_06_35_
GTCTGTGAAGACTTCTGATACTGGAGTGACAGAAGGTACTGGTGATCAGGAATTTGTTGACTTCTGATACTGGAGTGTCAGAAGGTACTGGCGGTCAGGAATG
>HN7TS9H02DE5I8 length=45 xy=1285_2610 region=2 run=R_2012_05_17_17_06_35_
GGCTTATATCTGCCTATCTGGCTGTACAGTCAGTTTGTGCATATC
>HN7TS9H02DREDW length=241 xy=1425_0514 region=2 run=R_2012_05_17_17_06_35_
CAGACACACACAGACACACAGACACAGACAGACAGACAGACACACAGACACACACAGACAGACACAGACACACAGACAGACACACAGACAGACAGACACACAGACAGACAGACAGACCGACACACAGACAGACAGACACACAGACACACAGACAGACACACAGACAGACACACAGACAGACACACAGACAGACACACAGACAGACACACAGACAGACACACAGACAGACACACAGACAGAC
>HN7TS9H02D1EFU length=78 xy=1539_0200 region=2 run=R_2012_05_17_17_06_35_
GCTTATATCTGCCTATCTGGCTGTACAGTCAGTTTGTGCTATATCTAGCTGTACAGGCTTATATCTGCCTATCTGGCT
>HN7TS9H02EHT4F length=36 xy=1726_1069 region=2 run=R_2012_05_17_17_06_35_
ATATACTATTCTATCCTCCAGTCTGTACACGTTGGG
>HN7TS9H02DF1N9 length=191 xy=1295_3303 region=2 run=R_2012_05_17_17_06_35_
GTGCTATATCTAGCTGTACAGGCTTATATCTGCCTATCTGGCTGTAGAGTCAGTTTGTGCTATATCTAGCTGTACAGGCGTTATATCTGCCTATCTGGCTGGTAGAGTCAGTTTGTGCTATATCTAGCTGTACAGGCGTTATATCTGCCTATCTGGCTGGTAGAGGTCAGTTTGTGCTATATCTAGCTGTC
>HN7TS9H02DZG8J length=36 xy=1517_0625 region=2 run=R_2012_05_17_17_06_35_
CTATATCTAGCTGCACAGGCTTATATCTGCCTATCT
>HN7TS9H02D7T1V length=225 xy=1612_1361 region=2 run=R_2012_05_17_17_06_35_
GATATAGCACAAACTGACTGTACAGCCAGATAGGCAGATATAAGCCTGTGCAGCTAGATATAGCACAAACTGACTGTACGAGCCAGATAGGCAGATATAAGCCTGTGCAGCTAGATATAGCACAAACTGACTGTACGAGCCAGATAGGCAGATATAAGCCTGTGCAGCTAGATATAGCACAAACTGACTGTACGAGCCAGATAGGCAGATATAAGCCTGTGCAGC
>HN7TS9H02EQC8Y length=51 xy=1823_1792 region=2 run=R_2012_05_17_17_06_35_
AATATGTATTGTGCATGGAGCAAGGGTTGAGGTGCACACAGTGACTGGCAC
>HN7TS9H02C3INH length=168 xy=1153_0411 region=2 run=R_2012_05_17_17_06_35_
AGAGTAATGGTGGTGTACCCATCTCCATGATCTGATACACAGAGTAATGGTGGCTCGTACCCATCTCCATGATCTGATACACAGAGTAGTGGTGGCGTACCCACTCTCCATGATCTGATACACAGAGTAATGGCGGTGTACCCACTCTCCATGGTCTGATTACACAGA
>HN7TS9H02CZ5T9 length=32 xy=1114_3583 region=2 run=R_2012_05_17_17_06_35_
CTTGCTCACTTGGAGTAAGCTGTAATTATTCT
>HN7TS9H02DTQWG length=120 xy=1451_3550 region=2 run=R_2012_05_17_17_06_35_
GCAGATATAAGCCTGTGCAGCTAGATATAGCACAAACTAGACTGTACAGCCGAGAGTAGGCAGATATAAGCCTGTAGGCAGCTAGATATAGCAACAAACTGACTGTACGAGCCGAGAGTA
>HN7TS9H02EB46M length=228 xy=1661_1708 region=2 run=R_2012_05_17_17_06_35_
AAGCCTGTACAGCTAGATATAGCACAAACTGACTCTACAGCCAGATAGGCAGATATAAGCCTGTAAGCTAGATATAGCACAAACTGACTCTACAGCCAGATAGGCAGATATAAGCCTGTAAGCTAGATATAGCACAAACTGAACTCGTACAGCCAGATAGGCAGATATAAGCCTGTAAGCTGATATAGCACAACTGAACTCTACAGCCAGATAGGCAGATATAAGCTG
>HN7TS9H02D704C length=135 xy=1614_2330 region=2 run=R_2012_05_17_17_06_35_
ACAGCCAGATAGGCAGATATAAGCCTGTGCAGCTAGATATAGCAACAAACTGACTGTACAGCCAGATAGGCAGATAAGTAACCGCGTGCAGCTAGATATAGCACAAACTAGCTGTACAGCCAGATAGGCAGATAT
>HN7TS9H02DTUTN length=81 xy=1453_0441 region=2 run=R_2012_05_17_17_06_35_
GTGAGGTATACCAAAATCATAAGGTCACAGGGTTTGTTAAACTGCATGGTCAAGAGTAATCCTTGACAAATGAGGTACACC
>HN7TS9H02EL5XG length=124 xy=1775_2290 region=2 run=R_2012_05_17_17_06_35_
GCTAGACAGCTAGCTGGCTGGATTGCTGGCCGGCTGTCTAGCTAGCCTACTGGCCAACTAGCCAGCTGGCTGGCTGGCTAGCTAGCTGGCTGGCTGGTGTGCTAGACGGCTGGCTGGTGAGCTA
>HN7TS9H02EC7VV length=89 xy=1673_2713 region=2 run=R_2012_05_17_17_06_35_
AAACTGACTGTACAGCCAGATAGGCAGATATAAGCCTGTGCAGCTAGATATAGCACAAACTGACTGTACAGCCAGATAGGGCAGGAGTA
>HN7TS9H02DD45H length=42 xy=1274_0515 region=2 run=R_2012_05_17_17_06_35_
GGACATGCCTTCACTTTTGACCTTGGGTGCACAGACCGTCAA
>HN7TS9H02C40RS length=148 xy=1170_0918 region=2 run=R_2012_05_17_17_06_35_
ATATATATTAGCTTACTATGTGCAACAGGTCTATATACTCTGGCAGTCTAGTAAGGTCTGTAAACCTGGGTGTACATACAGTACAATATTGTGGGAACCAACAGTCACAAGCTCATATCTGTAAACCTGTCATTACAAACAGTATTCT
>HN7TS9H02EWLZ5 length=74 xy=1894_2259 region=2 run=R_2012_05_17_17_06_35_
ATCCAGCTAGGCAGCCAGCCAGCCAGCCGTCCAGCTAGGCAGCCAGCCATCCAGCTAGGCAGCCAGCCAGCCAG
>HN7TS9H02C88L7 length=74 xy=1218_1101 region=2 run=R_2012_05_17_17_06_35_
ATCCAATAACAGCTACTTCGCTAAACTCGAGGAAGAGCCATCTTCCTACAACTCTCAGCCCACGCGGAAACGTA
>HN7TS9H02D8OSF length=63 xy=1622_0237 region=2 run=R_2012_05_17_17_06_35_
GCAGATATAAGCCTGTGCAGCTAGATATAGCACAAACTGACTGTACAGCCAGATAGCAGATAT
>HN7TS9H02DMRDI length=296 xy=1372_1156 region=2 run=R_2012_05_17_17_06_35_
GATAGGCAGATATAAGCCTGTGCAGCTAGATATAGCACAAACTGACTGTACAGCCAGATAGGCAGATATAAGCCTGTGCAGCTAGATATAGCGACAAACTGATGTACAGCCAGATAGGCAGATATAAGCCTGTGCAGCTAGATATAGCACAAACTGACTGTACAGCCAGATAGGCAGATATAAGCCTGTGCAGCTAGATATAGCACAAACTGACTGTACAGCCAGATAGGCAGATATAAGCCTGTGCAGCAGATATAGCGACAAAACTGACTGTACAGCCAGATAGGCAGATATAA
>HN7TS9H02C9PJK length=45 xy=1223_2558 region=2 run=R_2012_05_17_17_06_35_
GAGTGTTGCTGTGTTGGTGCAGGGCGTCTTTAACGGTAAGGACGG
>HN7TS9H02DI5TU length=43 xy=1331_1200 region=2 run=R_2012_05_17_17_06_35_
AGCTAGACGGCTGGCTGGCTGGCTAGCTAGACAGCTGGCTGGC
>HN7TS9H02DBLQQ length=44 xy=1245_0832 region=2 run=R_2012_05_17_17_06_35_
CTAGATATAGCACAAACTGACTGTACAGCCAGATAGGCAGATAT
>HN7TS9H02DTLVZ length=70 xy=1450_1149 region=2 run=R_2012_05_17_17_06_35_
GCCAGCCAGTCAGCCGTCTAGCTCACCAGCCAGCCAGCCGTCTAGCTCTCCAGCCACGCCACGCTGTCTA
>HN7TS9H02DMOD9 length=62 xy=1371_1391 region=2 run=R_2012_05_17_17_06_35_
TCTAGCTTTACAGGCTTATATCTGCCTATCTGGCTGTAGAGTCAGTTTGTGCTATATCTAGC
>HN7TS9H02ECTI8 length=68 xy=1669_0498 region=2 run=R_2012_05_17_17_06_35_
GCCTCCTGGAACACTGAGTCAAGGTTCTAGAACCTTGACTCAGTGTTCCAGGAGGCAGTACGTGGCGT
>HN7TS9H02C412O length=66 xy=1170_2606 region=2 run=R_2012_05_17_17_06_35_
GCAGATATAAGCCTGTACAGCTAGATATAGCACAAACTAGACTCTACAGCCACGATAGGCGAGATA
>HN7TS9H02EHTF4 length=225 xy=1726_0194 region=2 run=R_2012_05_17_17_06_35_
GCCTGTGCAGCTAGATATAGCACAAACTGACTGTACAGCCAGATAGGCAGATATAAGCCTGTGCAGCTAGATAGTAGCACAAACTGACTGTACAGCCAGATAGGCAGATATAAGCCTGTGCAGCTAGATAGTAGCACAAACTGACTGTACAGCCAGATAGGCAGATATAAGCCTGTGCAGCTAGATAGTAGCACAAACTGACTGTACAGCCAGATAGGCAGATAT
>HN7TS9H02EKWAP length=70 xy=1761_0495 region=2 run=R_2012_05_17_17_06_35_
GCAGCTTCTATGTTCAGTAAGCTATGTGCTCAGTACCCAAGAGCAGCGTCTATATTCAGTAGCGTATGTC
>HN7TS9H02EU2SP length=73 xy=1877_0343 region=2 run=R_2012_05_17_17_06_35_
ACAAACTGGCTCTACAGCCAGATAGGCAGATATAAGCCTGTGCAGCTAGATATAGCACAAACTGACTGTACAG
>HN7TS9H02EJ0WY length=41 xy=1751_0784 region=2 run=R_2012_05_17_17_06_35_
AGTCAGTTTGTGCTATATCTAGCTGCACAGGCTTATATCTG
>HN7TS9H02C1YVW length=69 xy=1135_1866 region=2 run=R_2012_05_17_17_06_35_
GTACGGCCAGATAGGCAGATATAAAGCCTGTGCAGCTAGATATAGCACAAACTGACTGTACGCACGATA
>HN7TS9H02C2YS5 length=75 xy=1146_3367 region=2 run=R_2012_05_17_17_06_35_
CTTGAATTGGTTTCAGATCACATAACAGGAACTATTACACATGTTCTTGTCAAGTTTGATCATTGTGATGAGCCN
>HN7TS9H02D5U5G length=33 xy=1589_3682 region=2 run=R_2012_05_17_17_06_35_
AAAGTCAATGCTTGTGAGTCACTGCCAGTCCTT
>HN7TS9H02D8PRT length=45 xy=1622_1511 region=2 run=R_2012_05_17_17_06_35_
CATCAATCAAATGTACATGGTCAGCAATGGTCTGATAGAATTTTN
>HN7TS9H02C6VEO length=55 xy=1191_1262 region=2 run=R_2012_05_17_17_06_35_
GATATAAGCCTGTGCAGCTAGATATAGCACAAACTGACTGTACAGCCAGATAGCA
>HN7TS9H02C0A7W length=61 xy=1116_2362 region=2 run=R_2012_05_17_17_06_35_
CTAGCCAGCTAGCTCGACATCCAGCCGTCTAGCTCGCCAGCCAGCCACGCTAGCTAGCCAG
>HN7TS9H02DL1TP length=73 xy=1364_0811 region=2 run=R_2012_05_17_17_06_35_
CTTATATCTGCCTATCTGGCTGTACAGTCAGTTTGTGCTATATCTAGCTGCACAGGCTTATATCTGCCTATCT
>HN7TS9H02D731X length=140 xy=1615_2035 region=2 run=R_2012_05_17_17_06_35_
AGATATAGCACAAACTGATTGTACAGCCAGATAGGCAGATATAAGCCTGTGCAGCTAGATATAGCAACAAACTGACTGTACAGCCAGATAGGCAGATATAAGGCCTGTGCAGCTAGATATAGCAACAAACTGACTGTACA
>HN7TS9H02DS3G2 length=84 xy=1444_1860 region=2 run=R_2012_05_17_17_06_35_
GTGCTATATCTAGCTGTACAGGCTTATATCTGCCTATCTGGCTGTACAGTCAGTTTGTGCTATATCTAGCTTGACGACGTAGTA
>HN7TS9H02EPBMC length=42 xy=1811_2178 region=2 run=R_2012_05_17_17_06_35_
GCTGGCTGGCTAGCTAGACAGCTGGCTGGCTGGCTAGCGTAG
>HN7TS9H02DO9IF length=71 xy=1400_3285 region=2 run=R_2012_05_17_17_06_35_
CAGATAGGCAGATATAAGCCTGTGCAGCTAGATATAGCACAAACTGACTGTACAGCCAGATAGCAGATATA
>HN7TS9H02EGIF5 length=138 xy=1711_0723 region=2 run=R_2012_05_17_17_06_35_
ACACGTGCACATATACACACACACACACCACTAGAACATCAGCTAGTTATTTCACTGATACATACAGCACGCTAGTGATGGCAGCACGACACGACACGTTACACACGACGCACACAGTACACACACACACACACACAT
>HN7TS9H02EKNFR length=97 xy=1758_1301 region=2 run=R_2012_05_17_17_06_35_
ATATAGCACAAACTGACTGTACAGCCAGATAGGCAGATATAAGCCTGTGCAGCTAGATATAGCACAAACTGACTGGTACAGCCAGATAGGCAGATAT
>HN7TS9H02CZSOY length=52 xy=1110_2928 region=2 run=R_2012_05_17_17_06_35_
ACTGACTGTACAGCCAGATAGGCGAGATATAAGCCTGTACAGCTAGATATAG
>HN7TS9H02C98VV length=55 xy=1229_3049 region=2 run=R_2012_05_17_17_06_35_
ATTCATTTCTATGAGTGTGAGCGCTCGAGCATAAGCTCGAGCGCTCGCACCACTA
>HN7TS9H02EGBR4 length=169 xy=1709_0274 region=2 run=R_2012_05_17_17_06_35_
CTTACAGTAGTCTGTATGCTTGTCCCAACTTGCATTATACTAGTATGTCTTACAGTAGTCTGTATGCTTGTCCCAACTTGCATTAGTACTAGTATGTCTTACAGTAGTCTGTATGCTTGTCCCAACTTGCATTAGTACTAGTATGTCTTACAGTAGTCTGTATGCTTGT
>HN7TS9H02DWZMF length=45 xy=1488_3269 region=2 run=R_2012_05_17_17_06_35_
CTTCAGCTTGGCAAGGAAACAGAGCCAGTGTCACAAGTTAGTTAT
>HN7TS9H02D4037 length=34 xy=1580_1621 region=2 run=R_2012_05_17_17_06_35_
GAGGTGCAGCAAAGTGGCACCTCATACGTGGCGT
>HN7TS9H02D72UB length=47 xy=1615_0465 region=2 run=R_2012_05_17_17_06_35_
CGGGCTCAAACTTTAGCAGCCAGATACAATTTTATTTCCAAGAAGTT
>HN7TS9H02DTO0I length=105 xy=1451_1104 region=2 run=R_2012_05_17_17_06_35_
ATTAAACACACCTTACCACTTACTCAAATTTCTAAACATAAATGTGTGTGTAAAATTCTTTCAATTATATGATCAAATTTACCTCCATTATTGTTGTTTATTCCC
>HN7TS9H02DGMEB length=76 xy=1302_1489 region=2 run=R_2012_05_17_17_06_35_
CTATCTGGCTGTACAGTCAGTTTGTGCTATATCTAGCTGCACAGGCTTATATCTGCCTATCTGGCTGTACAGTCAG
>HN7TS9H02D0QQM length=96 xy=1531_2252 region=2 run=R_2012_05_17_17_06_35_
CAAACTGACTGTACAGCCAGATAGGCGAGATATAAGCCTCGTGCAGCTAGAGTATAGCACAAACTAGACTGTACAGCCAGATAGGCGAGAGTATAA
>HN7TS9H02DPN0F length=39 xy=1405_1597 region=2 run=R_2012_05_17_17_06_35_
AGAGACATGTATTCAGTGATTAGTCTAACGTCGCTGAAC
>HN7TS9H02EJOC3 length=43 xy=1747_0901 region=2 run=R_2012_05_17_17_06_35_
TGAATCTTCCTCGAGAATTGGCAATAATGGTATCATACCGACG
>HN7TS9H02C9F4F length=37 xy=1220_2637 region=2 run=R_2012_05_17_17_06_35_
ATCTGGCTGTACAGTCAGTTTGTGCTATATCTAGCTG
>HN7TS9H02C91J0 length=74 xy=1227_1742 region=2 run=R_2012_05_17_17_06_35_
AGCCTGTAAGCTAGATATAGCACAAACTGACTCTACAGCCAGATAGGCAGATATAAGCCTGTAAGCAGATATAG
>HN7TS9H02D43I1 length=146 xy=1581_0651 region=2 run=R_2012_05_17_17_06_35_
ATCTAGCTAGCCAGCCATCTAGCTAGCCAGCCAGTGAGCATCTAGCTAGTCAGCCGTCTAGCTAGCCAGTCAGCCTGCCAGCCAGTCGTCTAACTCACCAGCCAGCCATCTAGCTCACCAGCCAGCCGTCTACGCTCGCCAGCCAG
>HN7TS9H02DGYUM length=36 xy=1306_1244 region=2 run=R_2012_05_17_17_06_35_
ATACAAGAGATTCACACAAACACACAGCCTCTGAGG
>HN7TS9H02EASUM length=62 xy=1646_0508 region=2 run=R_2012_05_17_17_06_35_
AAATGTGATTCTCAAAACAGGATTCTTAAGCCTTTTCTGGCATTAGTAAGCATACTTTAACC
>HN7TS9H02EO3Y2 length=47 xy=1809_0460 region=2 run=R_2012_05_17_17_06_35_
CTAGCTAGATGGCTCACTGGCTGGCAAGCTAGATGGCTGGCTGGCTA
>HN7TS9H02EF07C length=114 xy=1705_2950 region=2 run=R_2012_05_17_17_06_35_
GCTTATATCTGCCTATCTGGCTGTACAGTCAGTTTGTGCTATATCTAGGCTGCACAGGCTTATATCGTGTCCGTATCTGGCTGTACAGTCAGTTTGTGCTATATCGTAGCTTGC
>HN7TS9H02DUE20 length=143 xy=1459_2122 region=2 run=R_2012_05_17_17_06_35_
CCTCTGCTAGTCAGACGGTGCGAGGTGAGTATCTTTACAGAGAAAGTATGTGCTTGATGGCATCGCCACTTCTCTGTTAAAGGCTGCGTGCAGCATTAGTTGCCTCATGCGTCTTTGGATTTGTTGCTTCCGCAATGAAAAAT
>HN7TS9H02C4PUJ length=185 xy=1166_3145 region=2 run=R_2012_05_17_17_06_35_
ATATAGCACAAACTGACTGTACAGCCATATAGGCAGATATAAGCCTGTACAGCTAGATATAGCACAAACTGACTGTACAGCCAGATAGGCAGGATATAAGCCTGTACAGCTAGATATAGCACAAACTGGACTGTACAGCCAGATAGGCAGGATATAAGCCTGTACAGCTAGATATAGCACAAACT
>HN7TS9H02DJOG3 length=30 xy=1337_0789 region=2 run=R_2012_05_17_17_06_35_
GTGATCGCGCTGAATCATCTGTAGACGAAT
>HN7TS9H02C7KMK length=34 xy=1199_1178 region=2 run=R_2012_05_17_17_06_35_
GCTAGCTAGATGGCTTGCTGGCTAGCTAGACGCT
>HN7TS9H02EQ53P length=162 xy=1832_2323 region=2 run=R_2012_05_17_17_06_35_
ATATCTGCCTATCTGGCTGTACAGTCAGTTTGTGCTATATCTAGCTGCACAGGCTTATATCTGCCTATCTGGCTGTACAGTCAGTTTGTGCTATATCTAGCTGCACAGGCTTATATCTGCCTATCTGGCTGTACAGTCAGTTGTGCTATATCTAGCTGCACA
>HN7TS9H02DXZLN length=91 xy=1500_0745 region=2 run=R_2012_05_17_17_06_35_
CAGGCGTACGTTTCTGGCGGTGCTACGCATGGCCACTCCGCAAATCCCACTGCGTAGGCACCGCCAGAAACGTACGCCTGATACGTGGCGT
>HN7TS9H02DV6E5 length=146 xy=1479_2287 region=2 run=R_2012_05_17_17_06_35_
TTTAGGTCGAATTAGGTTGAGTTTGACAACAAGTACCTTAGGTCGAATTCGGCCTAAGATGTATCTTAGGTCGAGTTTGACTTATTTATTTATAAAGTTTTATAACGCGATTCGTACAGTTTTGAACCGCAAGGGACACCAACCTA
>HN7TS9H02DLPTT length=120 xy=1360_1647 region=2 run=R_2012_05_17_17_06_35_
ATGCACTAAAAATAAACTTAAAATGCACTCAAAATTTGCACTAAAAAATGCACTTAAATAATAAACTCAAAAATCGAAACTCTGCACTACATAATGCATTACAAAAATTACTACTATCGC
>HN7TS9H02EB39U length=77 xy=1661_0528 region=2 run=R_2012_05_17_17_06_35_
GCTTGTGCAGCTAGATATAGCACAAACTGACTGTACAGCCAGATAGGCAGATATAAGCCTGTGCAGCTAGATATAGC
>HN7TS9H02ESCT1 length=37 xy=1846_0359 region=2 run=R_2012_05_17_17_06_35_
GAAAGCTCGGCAAGCCGCAGCGCGCTAGCCGCGCCGC
>HN7TS9H02ERIEC length=99 xy=1836_1874 region=2 run=R_2012_05_17_17_06_35_
AGCACAAACTGACTGTACAGCCAGATAGGCAGATATAAGCCTGTAGAGCTAGATATAGCACAAACTGACTGTACAGCCAGTATAGGCAGATATAAGCCT
>HN7TS9H02D22UX length=69 xy=1558_0679 region=2 run=R_2012_05_17_17_06_35_
AGGCAGATATAAGCCTGTGCAGCTAGATATAGCACAACTGACTGTACAGCCGAGATAGGCAGATATAAG
>HN7TS9H02DE35Y length=55 xy=1285_0836 region=2 run=R_2012_05_17_17_06_35_
AGCCATTAATTCTGCTATTTGGCTACTGTAGGGCCTACTAAACCTACTGAGGAGA
>HN7TS9H02EMOA9 length=196 xy=1781_1539 region=2 run=R_2012_05_17_17_06_35_
ATAATATCTGCCTATCTGGCTGTACAGTCAGTTTGTGCTATATCTAGCTGTACAGGCTTATATCGTGCCTATCTGGCTGTACAGTCAGTTTGTGCTATATCTAGCTGTACAGGCTTATATCGTGCCTATCTGGCTGTACAGTCAGTTTGTGCTATATCTAGCTGTACAGGCTTATATCGTGCCTATCTGGCTGTAC
>HN7TS9H02EP53M length=112 xy=1821_0720 region=2 run=R_2012_05_17_17_06_35_
GACTGCATTTCTCGTAAGGCTCGTGATTCTCCTAATCGATGCCTAACTCATTGTATCATTACCACATGGCACTGGTCCTTATCATGCACTTTATATTGCCTGCTTGCACACT
>HN7TS9H02ERYLV length=94 xy=1841_2401 region=2 run=R_2012_05_17_17_06_35_
AGCCAGATAGGCAGATATAAGCCTGTGCAGCTAGATATAGACACAAACTGACTGTACAGCCAGATAGGCAGATATAAGCCTGTGCAGCTAGATA
>HN7TS9H02DSGLD length=100 xy=1437_0879 region=2 run=R_2012_05_17_17_06_35_
CTCCTTTCCTTAACCAAGTGGCATTGCCAATGCTTATTTGCCATCCTTTCATTAGCCGAATGGCATTGCCGGTGCTTGTTTGCCCTCTTTCTATACCTAC
>HN7TS9H02C0WT4 length=205 xy=1123_1706 region=2 run=R_2012_05_17_17_06_35_
AGCCAGCCAGCCAGCAGGCAGGCTAGCAAGCCAGCCGGCTAGCTAGCCAGCCAGCCGGCTAGCTAACCAGCCAGCCAGCCGTCTAGCTACAGCCAGCCGCTAGCTAGCCAGCCAGCCAGTCAAGCTAGCCAGACAGCCAGCCATCAGCTAGCCAGCCATCAGCTAGCCAGCCAGCCAGCCATCAGCTAGCCAGCCAGCCAGCCAT
>HN7TS9H02C74U7 length=30 xy=1205_2833 region=2 run=R_2012_05_17_17_06_35_
AACTGACTGTACAGCCAGATAGGCAGATAT
>HN7TS9H02DBNKG length=47 xy=1245_3198 region=2 run=R_2012_05_17_17_06_35_
GTCAGTTTGTGCTATATCTAGCTGCACAGGCTTATATCTGCCTTACT
>HN7TS9H02CYQNN length=107 xy=1098_2785 region=2 run=R_2012_05_17_17_06_35_
ATCACTGCATGCAGGGAGACGAGTATAAGCACATGGATGTCAGGCACCACCACAGGTATCACTGCCTGCAGCGAGACGAGTATAAGCACATGGATGCCAGACGACCG
>HN7TS9H02ELDRS length=129 xy=1766_2662 region=2 run=R_2012_05_17_17_06_35_
TCTCCTTTGTTCATTTGTAATCCTATAGATCACATGAGAAAGTTTATCTGTTATGACAAATGGGCCTCGCCACGAGGGAAGAAACTTGCGTTGCTTCGCTTGAGAACGACTAAAGTTGTACAAGTACAC
>HN7TS9H02EOEJO length=301 xy=1801_0274 region=2 run=R_2012_05_17_17_06_35_
ACTGTACTGTAGCTGATTGTGTTGTGGCGTTGGCATTCATGTGTTCTGTGTTTTGTTCTGTGTTTAGTGTGTTGGCGCTTTGATGCCTGTGGGCTTTGGCGCTTTATAAGCAATCAAATCAGGACAACAGTCCGCCACTTATTCTTATTTTGACAAACTGAAAGAATAATTGGTGCCCTGCGCACATTTTCTGGATGATCAACAAAAATAGCTGCTGACTCAAAAAACAGCCTTTGGGTAATAATTGAGAAAAATGTTGACAATTATTTTGTAATCCAGCAATTTTACATATACGTGGCGT
>HN7TS9H02EC11B length=58 xy=1671_3325 region=2 run=R_2012_05_17_17_06_35_
CTGGCTGGTTAGCTATATGGCTGTCTGGCTGGTTAGCTAGCTGGCTGGCTGGTCGTAG
>HN7TS9H02D3E6A length=70 xy=1562_0256 region=2 run=R_2012_05_17_17_06_35_
CTATTCTATCCTCCAGTATGTGTAAGTTGGGAAAGTACTGAATGTCAGTGCGATGAATGATGGAGCAGGA
>HN7TS9H02DNBKH length=122 xy=1378_2751 region=2 run=R_2012_05_17_17_06_35_
AGACAGCTGGCTGGCAAGCTAGACGGTTGGCTGGCTGGTTAGCTAACAGGCTGGCTGGCTAGCTAGGCATCTGGCTGGCTGGCTAGCTAGAGTGTCTGGATAGGCTGGCTAGCTAGACGTCT
>HN7TS9H02DKGY2 length=70 xy=1346_0860 region=2 run=R_2012_05_17_17_06_35_
TCGTACTGTACCTGTCTGCAGATAAGGAACACACAAATAGGGACGCGTGGCTAAAATCGTCGTCTCTAGA
>HN7TS9H02D8VWU length=213 xy=1624_1276 region=2 run=R_2012_05_17_17_06_35_
AGCACAAACTGACTGTACAGCCAGATAGGCAGATATAAGCCCTGTACAGCTAGAGTATAGCACAAAACGTGACTGTACGAGCCGAGATAGGCAGATATAAGCCTGTACAGCTAGAGTATAGCACAACTAGACTGTACGAGCCAGATAGGCAGATATAAGCCTGTACAGCAGATATAGCACAACAGACTGTCAAGGCCAGATAGGCAGATATAA
>HN7TS9H02DQ1K8 length=133 xy=1421_0314 region=2 run=R_2012_05_17_17_06_35_
TGTACTTTATTAATGCTGTTTAGTGAATTGTACTTAACCTGGTGCGGGGACGGCCTTCCGTCGTGCCTCCAGTTATGACCAATGTGCTCTGAGAAGCACGCATTCACAAAAAGAATGGCATTCGCTAGCTCAA
>HN7TS9H02DJAJX length=68 xy=1332_3227 region=2 run=R_2012_05_17_17_06_35_
GGCAGATATAAGCCTGTGCAGCTAGATATAGCACAACTAGCTGTACAGCCAGATAGGCGAGAGTATAA
>HN7TS9H02D58G1 length=49 xy=1594_0467 region=2 run=R_2012_05_17_17_06_35_
GCTGGCTGGCTGGCTAGCTAGCCAGCCAGCCAGCCAGCATACGTGGCGT
>HN7TS9H02DM4EO length=81 xy=1376_1662 region=2 run=R_2012_05_17_17_06_35_
TGGAAGTGTGATGAGTGAGGTGTGCATTTGTTTAGTTGCAGTGGTCATTCGGCATCTGCCTGCGGTAGGTGCTGGTCGCCT
>HN7TS9H02EH6DW length=206 xy=1730_0578 region=2 run=R_2012_05_17_17_06_35_
GTCCATTTGACAGGCAGGTCGGAAGTATTCAGCACATCAGGGAAGCAGGAACTGCGTGTCTGAGAGACACATCAAAGTATCCTTTGGTTGAAAGAGGTGTGAGGGTTAACGAACATAGAAGAAAACAGAACTTAAGGAATTCCGGCGCTGACGCCATCTGAAGCAGGTAGGAACTCCTATTAGTATTTCAAGGCACACAGGGGATA
>HN7TS9H02DTXDJ length=42 xy=1453_3749 region=2 run=R_2012_05_17_17_06_35_
AGCGTGTTTCTATGTATTTCTCATATAGAGACTATCAGCCTC
>HN7TS9H02DG3CZ length=46 xy=1307_2993 region=2 run=R_2012_05_17_17_06_35_
ATCTGCCTATCTGGCTGTACAGTCAGTTTGTTGCTATATCTAGCTG
>HN7TS9H02EJOT1 length=46 xy=1747_1511 region=2 run=R_2012_05_17_17_06_35_
ACCAGCGTTCAGGATTCTTCTTGTGGATAGGATTTTGGTAATAGAG
>HN7TS9H02ETG67 length=89 xy=1858_3521 region=2 run=R_2012_05_17_17_06_35_
TCATGCTACAGACGTTATGTTCTCAAGGCAGAAAGAATAGTGAAAACAAATACTGATAGTGCAATAGAAGGAGAAGCGTCAATATCAAC
>HN7TS9H02EBU8C length=109 xy=1658_1098 region=2 run=R_2012_05_17_17_06_35_
AGGGAGACCTGAGAGCGGGAATCAGAGTACAGAGAGGCAGGGACAGAGCAGAAGGAGCAGAGGGAGACCTGAGAGCGGAAGTACAGAGTACGAGAGAGGCAGGGACGAG
>HN7TS9H02EAMGD length=34 xy=1644_0411 region=2 run=R_2012_05_17_17_06_35_
CTAGGTTGACCAGAAAAGGGTGGCTCTTTGTTCT
>HN7TS9H02DWKZG length=107 xy=1484_0682 region=2 run=R_2012_05_17_17_06_35_
CCTATCTGGCTGTAGAGCCAGTTTGTGCTATATCTAGCTGTACAGGCTTATATCTGCCTATCTGGCTGTAGGAGTCAGTTTGTGCTATATCTAGCTGTACAGGCTTA
>HN7TS9H02EV825 length=44 xy=1890_1903 region=2 run=R_2012_05_17_17_06_35_
ATCTAATGACACTACTGGTAATATGCAGCACAGAGAGCGCCACC
>HN7TS9H02DCYBM length=47 xy=1260_2352 region=2 run=R_2012_05_17_17_06_35_
CCATGTAAGCGTTAAGGACGAGCTTGGACCAGGGACGGCGGCTCCTG
>HN7TS9H02D53KI length=36 xy=1592_2304 region=2 run=R_2012_05_17_17_06_35_
CGGCTGGCTGGCTAGCTAGCTGGATGGCTGGCGAGC
>HN7TS9H02DXZZS length=52 xy=1500_1254 region=2 run=R_2012_05_17_17_06_35_
AGCCATCCAGCCATCTAGCTAGCCAGCCAGCCAGCTGTCTAGCTACGCGACG
>HN7TS9H02DE24O length=60 xy=1284_3590 region=2 run=R_2012_05_17_17_06_35_
GTCAGTTTGTGCTATATCTAGCTGCACAGGCTTATATCTGCCTATCTGGCTGTACAGTCA
>HN7TS9H02DSMFF length=57 xy=1439_0249 region=2 run=R_2012_05_17_17_06_35_
GCCTATCTGGCTGTACAGTCAGTTTGTGCTATATCTAGCTGTACAGGCTTATATCTG
>HN7TS9H02DH2GP length=46 xy=1318_3431 region=2 run=R_2012_05_17_17_06_35_
GAAGAAGAGGAGGTGGAAGAGGAGAAAGAGGAAGTAGAGGAAAAGA
>HN7TS9H02DDVSM length=41 xy=1271_0676 region=2 run=R_2012_05_17_17_06_35_
AGATTCCTGGCTGGCAAGCTAGATGGCTGGCTGGCTGGCAG
>HN7TS9H02EEYI5 length=402 xy=1693_1983 region=2 run=R_2012_05_17_17_06_35_
ACCNCACANANACACCACACACACACACACACACACACACACACACACACACACACACACACACACACACACACACACACACACACACACACACACACACACACACACACACACACACACACACACACACACACACACACACACACACACACACACACACACACACACACACACACACACACACACACACACACACACACACACACACACACACACACACACACACACACACACACACACACACACACACACACACACACACACACACACACACACACACACACACACACACACACACACACACACACACACACACACACACACACACACACACACACACACACACACACACACACACACACACACACACACACACACACACACACACACACACACACACAC
>HN7TS9H02DQFYH length=90 xy=1414_0951 region=2 run=R_2012_05_17_17_06_35_
TATCATGCAGAAACATTTTGATGCATTCGCAAAAGATTTCTACACTGATTACTTTGAAATGCCATATATCATGTGTGTGGCCTAGGCAAC
>HN7TS9H02C7AT4 length=32 xy=1196_0778 region=2 run=R_2012_05_17_17_06_35_
TGTGAAAGAGCTATTTAAGCCCTGTAGGGCGT
>HN7TS9H02DJBX6 length=72 xy=1333_0940 region=2 run=R_2012_05_17_17_06_35_
GGTCAAAAGTGAAGTCATGTCCATGTAGGTTTGAGGGCTGGGAAAATGCAATATTTTTCCCAACGACATACC
>HN7TS9H02EDW2Z length=35 xy=1681_2601 region=2 run=R_2012_05_17_17_06_35_
CATTGCTATCTATGTCCATTGGTTTGCATTGCAGT
>HN7TS9H02DH6AH length=114 xy=1320_0199 region=2 run=R_2012_05_17_17_06_35_
GGCTTATATCTGCCTATCTGGCTGTACAGTCAGTTTGTGCTATATCTAGCTGCACGAGGCTTATATCTAGCCTATCTGGGCTAGGTACAGTCAGTTTGTGCTATATCTAGCTGC
>HN7TS9H02C05K3 length=182 xy=1126_0757 region=2 run=R_2012_05_17_17_06_35_
GGCCATTTAAAGGTACAAGCTAGGAATACATTTCAGGCAGTCAAGGCATAATTAAAAGTACAGCATAACGGGCACATAAAGAGGGTTCTGTTACAAAGGAAAAGGAGAGAGTAAAACAGAAGGTAACGCATCAAAATAGCAGTGAAAATAAGAAGTATAGCGTGTATATTAAAAGATGCGTA
>HN7TS9H02C4PAX length=79 xy=1166_2439 region=2 run=R_2012_05_17_17_06_35_
AGGAAGGCTTAACCAGCAGGATTTCTGACTTGGCACCATTAAGACAGAGCCAATTCTGATGCATCCATAGCTGGACGGG
>HN7TS9H02DB51Z length=38 xy=1251_2581 region=2 run=R_2012_05_17_17_06_35_
CTAGCTAGTCAGCCGTCTAGCTCGCCAGCCAGCCAGCC
>HN7TS9H02DVXKD length=79 xy=1476_3099 region=2 run=R_2012_05_17_17_06_35_
CTATCTGGGTGTACAGTCAGTTTGTGCTATATCTAGCTGCACAGGCTTATATCTGCCTATTCTCGGCTGTAGCACGTCT
>HN7TS9H02DSTEI length=55 xy=1441_1096 region=2 run=R_2012_05_17_17_06_35_
GGCACTGCTTGAAGCCGTGGACAGGAGAAGGCATTTTCCTGTCAGAAAATGCAGG
>HN7TS9H02D6FOD length=70 xy=1596_1611 region=2 run=R_2012_05_17_17_06_35_
ATATCTAGCTGCACAGGCTTATATCTGCCTATCTGGCTGTACAGTCAGTTTGTGCTATATCTAGCTGCAG
>HN7TS9H02EMZEL length=31 xy=1784_3627 region=2 run=R_2012_05_17_17_06_35_
GCTAGATATAGCACAAACTGACTGTACAGCC
>HN7TS9H02EC793 length=97 xy=1673_3225 region=2 run=R_2012_05_17_17_06_35_
TCTCAGTGATGATGGTGGATGGTGTAATTAGCAGGAGTGTGCTTTGTGATGGAAGTGGATAGTGTAATTTGCAGGAATGGAATGTGCTCGGTGGTGG
>HN7TS9H02DY82W length=41 xy=1514_2342 region=2 run=R_2012_05_17_17_06_35_
ATAGCACAAACTGACTGTACAGCCAGATAGGCAGATATAAG
>HN7TS9H02EX651 length=30 xy=1912_2615 region=2 run=R_2012_05_17_17_06_35_
AACAGGAAGTGTCAACTGTTCTGCGCCTTA
>HN7TS9H02DX3D9 length=54 xy=1501_1567 region=2 run=R_2012_05_17_17_06_35_
GCAATTAGCAGATTTAAAACCTCAATTAGCGAAGTTCTCCTTTAAGGGACCGAC
>HN7TS9H02C9HUD length=191 xy=1221_0771 region=2 run=R_2012_05_17_17_06_35_
TAAGCCTGTACAGCTAGCTATAGCACAAACTGACTGTACAGCCAGATAGGCAGATATAAGCCTGTACAGCTAGGAGTATAGCACAAACGTGACTCTACGGAGCCGAGATAGGCAGATATAAGCCTGTACAGCTAGGATATAGCACAAACGTGACTCTACGAGCCAGATAGGCAGATATAAGCCTGTAAGCG
>HN7TS9H02C7SXI length=49 xy=1201_3748 region=2 run=R_2012_05_17_17_06_35_
GCAGATATAAGCCTGTACAGCTAGATATAGCACAAACTAGACTGTACAG
>HN7TS9H02DRSXD length=78 xy=1429_2975 region=2 run=R_2012_05_17_17_06_35_
TCTTAGATGATAGTTCACAAGTACAGAGTATGATTTACCATGGTGGAGAGTGAAACAAAGTTGGAACTTAAGGCCTCT
>HN7TS9H02EIAPI length=105 xy=1731_2084 region=2 run=R_2012_05_17_17_06_35_
AACTGCATTTTTGAGACTGTAATTCTTTTATTTTCTTGCAACTGAAGGTTCAAGCTCTTGTCCTTAAGAAATCGTATCTACATATTTTTCCTTTGCATTTTCTAA
>HN7TS9H02DDZQ1 length=262 xy=1272_1707 region=2 run=R_2012_05_17_17_06_35_
CTGTAGAGTCAGTTTGTGTCTATATCTAGCTGTACAGGCTTATATCTGCCTATCTGGCTGTAGAGTCAGTTTGTAGCTATATCTAGCTGTACAGGCTTATATCTGCCTATCTGGCGTATAGAGTCAGTTTGTGCTATATCTAGCTGTACAGGCTTATATCGTGCCTATCGTGGCTGTACAGGTCAGTTTGTGCTATATCTAGCTGTACAGGCTTATATCTGCCTATCTGGCTGTACAGTCAGTTTGTGCTATATACGTGGCT
>HN7TS9H02D88HW length=84 xy=1628_1202 region=2 run=R_2012_05_17_17_06_35_
AGAGGCAGAGTGCAGAGTGATGGAAAGTACAAGGGCGAGAGTGCAGAGGAAAGTACAAGATGCAGAGTGCAGAGGCATGGAAAG
>HN7TS9H02C9GVD length=59 xy=1220_3607 region=2 run=R_2012_05_17_17_06_35_
ATAGCACAAACTGACTGTACAGCCANATAGGCAGATATAAGCCTGTGCAGCTAGATATA
>HN7TS9H02EFIJ7 length=172 xy=1699_3365 region=2 run=R_2012_05_17_17_06_35_
CTGTGCAGCTAGATATAGCACAAACTGACTGTACAGCCAGATAGGCAGATATAAGCCTGTGCAGCTAGATATAGCACAACTGACTAGTACAGCCAGGATAGGCAGATATAAGCCTGTGCAGCTAGATATAGCACAACTGACTGACAGCCAGGATAGGCAGATATAAGCCTGT
>HN7TS9H02EJWJ1 length=65 xy=1749_3327 region=2 run=R_2012_05_17_17_06_35_
TGTACAGTCAGTTGTGCTATATCTAGCTGCACAGGCTTATATCTGCCTATCTGGCGTGTACGACG
>HN7TS9H02DN55R length=97 xy=1388_1437 region=2 run=R_2012_05_17_17_06_35_
GCTGTATTGTCAGTTTGTGCTATATCTAGCTGTACAGGCTTATATCTGCCTATCTGGCTGTACAGTCAGTTTGTGCTATATCTAGCTGGTACAGGCG
>HN7TS9H02ELYO7 length=148 xy=1773_1113 region=2 run=R_2012_05_17_17_06_35_
TGGTGGCAGTCTGTGCCAGCTGATGGTGTGTGGTGGCAGTCTGTGCTGCTGTGATGGTGTGTGGTGGCAGTTGTGCTGCTGTGATGGTGTTGTGGCGAGTCTGTGGCTGCTGTGATGGTGTGTGGTGGCAGTCTGTGCTGCTGTGAGT
>HN7TS9H02ETLHF length=60 xy=1860_0881 region=2 run=R_2012_05_17_17_06_35_
GTATAGCTAGCTAGGGAGCCAGCAATCTAGCTAGCCAGCCAGCCAGCCATCAAGCTAGCC
>HN7TS9H02EVS3L length=99 xy=1885_1663 region=2 run=R_2012_05_17_17_06_35_
TGTGCTATATCTAGCTGCACAGGCTTATATCTGCCTATCTGGCTGTACAGTCAGTTTGTGCTATATCTAGCTGACGACTAGGCTTATATCTGCCTATCT
>HN7TS9H02D752R length=100 xy=1616_0561 region=2 run=R_2012_05_17_17_06_35_
GCGTGCATTGTCCGTGGGTGCAGTGGTCTGGTGCAGAGTGATCATGGGTTTGAGATAGTGAGCATGGTTACCTTGATACAGTGTAGCATAGAGGTGTGCT
>HN7TS9H02EP0BF length=114 xy=1819_1417 region=2 run=R_2012_05_17_17_06_35_
GGCAAGGTAGACGGCTGGCTGGCAAGATAGACGGCTGGCTGGCGAGCTAGACGGCTGGCTGGCTGGTGAGCTAAAGTGGCTGGCTGTCTGGCAGCTAGATGGCTGGCTGGCTGG
>HN7TS9H02EHAKC length=38 xy=1720_0298 region=2 run=R_2012_05_17_17_06_35_
CTATGCAGCCTTAGCAAGCCACAACCGGACCGACGACA
>HN7TS9H02EAY39 length=76 xy=1648_0439 region=2 run=R_2012_05_17_17_06_35_
GCCGGATGGCTGGCAGGCTAGATGGCTGGCTGGCAAGCTAGACGCTGCTGCGAGCTAGATGACTGGCTGGCTAGGC
>HN7TS9H02CZSJH length=57 xy=1110_2731 region=2 run=R_2012_05_17_17_06_35_
GCCAGATAGGCAGATATAAGCCTGTGCAGCTAGATATAGCACAAACTGACTGTACAG
>HN7TS9H02EDTCH length=57 xy=1680_1855 region=2 run=R_2012_05_17_17_06_35_
GCCAGCCAGCCGGCTGGCTAGCTGGCTAGCCAGCCGGCTGGCTGGCATACGTGGCGT
>HN7TS9H02C2RRT length=44 xy=1144_2439 region=2 run=R_2012_05_17_17_06_35_
CCTACTAATGGAACATCCGACTTCTATGTGAGCTCCAAGTATAA
>HN7TS9H02EK6HX length=41 xy=1764_1427 region=2 run=R_2012_05_17_17_06_35_
ATAGCACAAAGTGACTGTACAGCCAGATAGGCAGATATAAG
>HN7TS9H02EC3ZQ length=83 xy=1672_1764 region=2 run=R_2012_05_17_17_06_35_
CTTGCCATTGCTAGTTTTCCACAACAAGAGTACAACCTGGACTTTTATTCATATGCTGCTGTGCTGCTGATCTGACCCACTTG
>HN7TS9H02DYYQU length=92 xy=1511_1236 region=2 run=R_2012_05_17_17_06_35_
GATACGTCTTAAACGAGGACACACATCATTCATCATTTTGTCTAAATGTTTTAAGTTGATCTTGTAATGCCTTCCGGGTCTACCGCCTTTGA
>HN7TS9H02EI4XI length=118 xy=1741_0292 region=2 run=R_2012_05_17_17_06_35_
ATCTCGCTTGCCAGCCAGTCATCTAGCTCACCAGCCAGCCGTCTAGCTTGCCAGCCAGCCAGCTGTCTAGCTTGCCAGCCAGCGTATCTAGCGTCACCGAGCCAGCTGTCTAGCTCAC
>HN7TS9H02C6JT7 length=62 xy=1187_2653 region=2 run=R_2012_05_17_17_06_35_
TAGCTAGCCAGCCAGCCAGCTGTCTAGCTAGCCAGCCAGCCAGCTGTCTAGCTAGCCAGTCC
>HN7TS9H02DC266 length=135 xy=1262_0480 region=2 run=R_2012_05_17_17_06_35_
AGCCTGTGCAGCTAGATATAGCACAAACTGACTGTACAGCCAGATAGGCAGATATAAGCCTGTGACGAGCTAGAGTATAGCAACAACTGACTGTACAGCCAGATAGGCAGATATAAGCCTGTAGCAGCTAGGATA
>HN7TS9H02C45DD length=91 xy=1171_2783 region=2 run=R_2012_05_17_17_06_35_
AGCCATCTAGCTTGCCAGCCAGCCAGCTGTCTAGCTCATGCTAGCCAACTAGCTGTCTAGCTAGCCAGCCAGCCATCTAGCGTAGCCGAGG
>HN7TS9H02DVHPZ length=95 xy=1471_3045 region=2 run=R_2012_05_17_17_06_35_
ATAGCACAAACTGACTGTACAGCCAGATAGGCAGATATAAGCCGTGTGCAGCTAGATATAGCGACAAACTGACTGTACAGCCAGATAGGCAGATA
>HN7TS9H02EQCPL length=69 xy=1823_1095 region=2 run=R_2012_05_17_17_06_35_
TGCTATATCTAGCTGCACAGGCTTATATCTGCCTATCTGGCTGTACAGTCAGTTTGTGCTATATCTAGC
>HN7TS9H02DFLTV length=44 xy=1290_3249 region=2 run=R_2012_05_17_17_06_35_
GTCAGACAAACAAGTGGTGATCCTGTTTTTAATTTAGTTCTTGC
>HN7TS9H02D3LIZ length=258 xy=1564_0297 region=2 run=R_2012_05_17_17_06_35_
AGCCTTTCGAACTTAGTTCGAGCCTTTGAGAAGTAGGCCTCAAAAAGCCTAAGTATGTAGAACTCTTGAAAATTCCTGTGCTATAGGATCAGAGTCATCATTAACATGAATATTAGAATCTGCTAGTACTAGATATTTACAAAAAGGCATAGGTATTCATTTTTGTTGGGTTTAATGTAATTTAAGCTATATTTTGTAAAGCAGTTTGATGGAAAAATAGTTTCCTCTGGTTCGAACTAGCTCGAAAGGTTCGAACCN
>HN7TS9H02DU1VZ length=102 xy=1466_3005 region=2 run=R_2012_05_17_17_06_35_
AGTCAGCCGTCTACCTAGCCAGCCAGCCAGCCATCTAGCTCGCCAGCCAGTCGTCTAGCTCGCAACCAGCCATCTAGCTCACCAGCCAGCCAGCCGTCTAGC
>HN7TS9H02ERT63 length=66 xy=1840_0781 region=2 run=R_2012_05_17_17_06_35_
ATGAGGGAAGCAATGAGCAGACTTGGACCAGATGGCAGAGGCTCCAGAGCTTCTACTCCTGTCCCA
>HN7TS9H02DZXYI length=34 xy=1522_1816 region=2 run=R_2012_05_17_17_06_35_
CTAGATGGCTGGCTGGCTAGCTAGCTAGATGGCT
>HN7TS9H02EF6HQ length=39 xy=1707_1612 region=2 run=R_2012_05_17_17_06_35_
CCAGCTGTCTAGCTAGCCAGCCAGCCAGCCGTCTAGCTA
>HN7TS9H02DBYE9 length=50 xy=1249_0883 region=2 run=R_2012_05_17_17_06_35_
CCAGCCGTCTAGCTAGCCAGCCAGCCGCTAGCTAGCCAGCAGACTAGCTA
>HN7TS9H02DEGYV length=41 xy=1277_3541 region=2 run=R_2012_05_17_17_06_35_
ATCTGGCTGTACAGTCAGTTTGTGCTATATCTAGCTGTCAG
>HN7TS9H02DQU7F length=136 xy=1419_0233 region=2 run=R_2012_05_17_17_06_35_
CAGAGTTTTTACGCCAAAATTCCCTCCCAAGGGACTCTGGATGACTCATACCAAGGGGTGGAGCTCATTATACTGCATCATCACTGATGGGAAGAGGGAGAGGATATAAGGTCCTGCACAAGGCACACAGGGGATA
>HN7TS9H02EHUMB length=92 xy=1726_1713 region=2 run=R_2012_05_17_17_06_35_
CTAGATATAGCACAAACTGACTGTACAGCCAGATAGGCAGATATAAGCCTGTGCAGCTAGATATAGCACAAACTGACTGTACAGCCGAGATA
>HN7TS9H02C8QEJ length=64 xy=1212_2073 region=2 run=R_2012_05_17_17_06_35_
ACACACACACACCTGTCAGTGCTCTCAGGAGCGCTGTACAGGTGTGTGTGTGTATACGTGGCGT
>HN7TS9H02EYZUR length=57 xy=1921_2929 region=2 run=R_2012_05_17_17_06_35_
CTCTGCATGAATGACGACAAGACTGAAATCTTGATTGTTGGCACTTCTGCCAACCTT
>HN7TS9H02DFND3 length=51 xy=1291_1177 region=2 run=R_2012_05_17_17_06_35_
AGCACAAACTGACTCTACAGCCAGATAGGCAGATATAAGCCTGTAAGCTAG
>HN7TS9H02EJX5A length=64 xy=1750_1292 region=2 run=R_2012_05_17_17_06_35_
GATGATGAATGGTAATATAGCTACATTTACCTAATTAGGAGGCCTGGCTGGCTGGCTGGCTAGA
>HN7TS9H02C90JY length=569 xy=1227_0444 region=2 run=R_2012_05_17_17_06_35_
ATTTATAAAATATTCCACAGTTTCCAATGAGTCCAGCTAATCTGATTCATCAAGACTTGATACTGATACTGCTTAAACAATCCACATACCTGATCAGGTCGCCTCCTTTTATTCTCACAAGTTTATTTTACAGGCTGCTTAAGCTGCGCCCTATCTCTCAATAGTTCTAAGGTTACGTAACTTAGTAAGACTTTCCTTGCTATTCCTCATAGGGTGGAGCGGGACCGTTGTTCTTCTCTTGCTCACCTCGTGATGGATTGCACGGTGTGCATAATAACATTGGCAGTGCAGCTGCAACAGCTGTTGCTGTGATTCATCCAGTTGCTGAATCAGCTGGCACTGCAATTCCAGATTGATCTTTTGTCTGCTCCTAAGGAATTCATGTACACCATCTGCAACTGTTCTGTGACCTCCTAGTGCTGGCCAGGAGTTGTGGACCACCGGCTCTGCTGTTCTTTCAAGAATGGAGACAGTTACTTGCTTTCTTTCATGCTACTCACATTCTCTGCATGGAGGGGCACTTGGCAAAATTGTCACTGGAAGTGGAGCTGGTGGTGCTGCCACATACG
>HN7TS9H02D81T2 length=77 xy=1626_0760 region=2 run=R_2012_05_17_17_06_35_
TCAGTTTGTGATATATCTAGCTGCACAGGCTTATATCTGCCTATCTGGCTGTACAGTCAGTTTGTGCTATATCGTAC
>HN7TS9H02C1OLO length=209 xy=1132_0826 region=2 run=R_2012_05_17_17_06_35_
GAATGCCGTGCATCTCCTAAATAGACAGCCATTTAGTTACATTGGTACTTGCCGAGAATATTCTGCCTCTGAAATATTGTTTTTAAATTTTCTTGTGGAACCACAACTAATAATCACCATGGTGGGAAGAGACAAAACTAAATTGATTAAGAAAAGGTGGATACTTCAGCCAATGTATGTAGCATTCCGATTTCTAATTTCTAACCTCA
>HN7TS9H02EVNMD length=90 xy=1883_2755 region=2 run=R_2012_05_17_17_06_35_
CTGGCTGGTGAGCTAGAAAGCTGGCTGGCTGGCGAGCTAGACAGCTGGCTGGCGAGCTAGACAGCTTACTGCTAGACAGCTGGCTGGCTG
>HN7TS9H02D7W4P length=130 xy=1613_1255 region=2 run=R_2012_05_17_17_06_35_
TCAGTTTGTGCTATATCTAGCTGCAGAGGCTTATATCTGCCTATCTGGCTGTACAGTCAGTTTGTGCTATATCTAGCTTGCACAGGCTTATATCGTGCCTATCTGGCTGTACAGTTCAGTTTGTGCTATA
>HN7TS9H02D2G27 length=97 xy=1551_1137 region=2 run=R_2012_05_17_17_06_35_
AGCTAGATATAGCACAAACTGACTGTACAGCCAGATAGGCAGATATAAGCCTGTACAGCTAGATATAGCACAAACTGACTCTACGAGCCAGGATAGG
>HN7TS9H02EXNUJ length=99 xy=1906_2153 region=2 run=R_2012_05_17_17_06_35_
CGCCAGCTAGCCAGCCATCTAGCTCGCCAGCCAGCCAGCTGTCTAGCTAGACGGCTGGCTGGCGAGCTAGATGGCTGGCTAGCTGGCGATACGTGGCGT
>HN7TS9H02DVIWQ length=60 xy=1472_0488 region=2 run=R_2012_05_17_17_06_35_
AGGCAGATATAAGCCTGTAAAGCTAGATATAGCACAAACTGACTCTACAGCCAGATAGGC
>HN7TS9H02DT7YT length=371 xy=1457_1091 region=2 run=R_2012_05_17_17_06_35_
CGGAGGCATCTCCCACAGAGTGCAAGAAGGTGAGTGGGTTGTGGTCAGTCTGTACAATGAAGGGAACTCCGTACAAATATGGTTGGAGCTTCTTCAGTGCCCAAACCACCGCAAGACACTCGCGTTCAGCAACAGACCATCTCTGCTCTCTGGGAAGGAGCTTCCTGGACAGGTAAACAACGGGCCTGTCTCTCTCTCCCTCACATTGCTGACTGAGTACAGCACCTATGCCCACGTCCGACGCATCAGTCTGGACATAGGTCTTATGGGGGTCAGGGCTCAGGAGCACTGGCTCCTCGCACAGGACCCGTTTCAGTGTGTCAAATGCTATTTGGCACTCCTGGTTCCATGTGACCCTCTTGGGAGCTTTC
>HN7TS9H02D5DK5 length=41 xy=1584_1399 region=2 run=R_2012_05_17_17_06_35_
CTGTGCTCCTTAGATGGCCTTGGCTTTGTCTCATGCGTTGG
>HN7TS9H02D312E length=58 xy=1569_1252 region=2 run=R_2012_05_17_17_06_35_
CATTGACATCTGAATCAGAGCCTGCAACATGAACTCCAAGTGCATACCCACAGAAACT
>HN7TS9H02C9FI1 length=73 xy=1220_1867 region=2 run=R_2012_05_17_17_06_35_
GTACGGCCAGATAGGCAGATATAAGCCTGTGCAGCTAGATATAGCACAAACTGACTGTACGCACGATAGGCGA
>HN7TS9H02EVSN7 length=90 xy=1885_1109 region=2 run=R_2012_05_17_17_06_35_
GTGCTCCTGTGCTGTTGGCTCTGCCAATGCTTGCCCTGGTGCTTTTCGTCTCTGCCAGCTCCAGCTCCACTGTTGGCTTTGATAATTCCN
>HN7TS9H02DV3CH length=44 xy=1478_2399 region=2 run=R_2012_05_17_17_06_35_
ATCAGGTCTCCACACTGTTCACTCCTCGTAGGCCTCAATAGTTA
>HN7TS9H02C4XC4 length=223 xy=1169_0598 region=2 run=R_2012_05_17_17_06_35_
AGCGCTTAACTCGTTGTGCTATCAGACCGTCAGAACGAGCGCTTAACTCGTTGTGCTATCAGACCAGCTAGTAAAAGCAGGTATTGCGCTGCATGAGCCCNCCAGATCTATCCTCGAACCAAACGTGGGTCTATTTGATGCTGCAAGAAAGGAAAGTGCACATCTGTGCAGCAGACTCATCGAACCCACAGAGCTATCCTGTCAGAATTGGGACATGTGAATC
>HN7TS9H02D3FDO length=75 xy=1562_0522 region=2 run=R_2012_05_17_17_06_35_
AGCTAGATATAGCACAAACTGACTGTACAGCCAGATAGGCAGATATAAGCCTGTACGAGCTAGATATAGCACAAA
>HN7TS9H02DMQUQ length=167 xy=1372_0480 region=2 run=R_2012_05_17_17_06_35_
GCTAGATATAGCGCAAACTGGCTCTACAGCCAGATAGGCAGTATATAAGCCTGTGCTAGCTAGATATAGCGCAAACTGACTGTACAGCCAGGATAGGCAGAGTATAAGTCCGTGTGCAGCTAGATATGCGCAAACTGTCTGGACAGTCCTAGGATACGGCGAGATAT
>HN7TS9H02DYI8J length=199 xy=1506_1617 region=2 run=R_2012_05_17_17_06_35_
GCATGAGAGTAGCAAGTGAAGATACAGTAATACAAGTATTTAACGACTGCATGTAAGAAGAAAAATGTGCATTCAATAAGGCAGGTGGAGACAATATATTTCTGAATTATCATAGTGAAGTGATATAAGAGGAAAAGATTTGCATTCAATACTGTTTACTGTATACTGTTTACTTGCTTGTATAGTGCCGAAAACTCGC
>HN7TS9H02EL567 length=76 xy=1775_2641 region=2 run=R_2012_05_17_17_06_35_
GGCAAGCCAGCCGTACTAGCTCGCCAGCCAGCCATCTAGCTCACCAGCTAGACGTCTAGCTTGCCATACGTGGCGT
>HN7TS9H02D9Z46 length=89 xy=1637_0168 region=2 run=R_2012_05_17_17_06_35_
ACAAACTAACTCTACAGCCAGATAGGCAGATATAAAGCCTGTACAGCTAGATATAGCACAAACTAGACTCTACAGCCAGATAGGCAGGA
>HN7TS9H02DXGJD length=37 xy=1494_0615 region=2 run=R_2012_05_17_17_06_35_
ATCTGGCTGTACAGTCAGTTTGTGCTATATCTAGCTG
>HN7TS9H02EXFA2 length=57 xy=1903_3372 region=2 run=R_2012_05_17_17_06_35_
CTGGCTGTACAGTCAGTTTGTGCTATATCTAGCTGTACAGGCGTTATATCTGCCGTA
>HN7TS9H02C4CDL length=53 xy=1162_2071 region=2 run=R_2012_05_17_17_06_35_
AAGGCCATATGGGACTCCATAGCTGAGCGGGTCTCAGCTGTGGGTGTTGTCCC
>HN7TS9H02DXNUH length=31 xy=1496_1895 region=2 run=R_2012_05_17_17_06_35_
AGATATAAGCCTGTGCAGCTAGATATAGCAC
>HN7TS9H02DOOFR length=59 xy=1394_0549 region=2 run=R_2012_05_17_17_06_35_
AGCTAGATTGCTGGCTAGCTAGACGGCTGGCTGGCTGGCTAGCTGGCTGGCTAGCTAGC
>HN7TS9H02DREIP length=36 xy=1425_0687 region=2 run=R_2012_05_17_17_06_35_
GCTAGCTAGACGGCTGGCTGGCTAGCTAGACGCTGG
>HN7TS9H02D28V6 length=202 xy=1560_0308 region=2 run=R_2012_05_17_17_06_35_
GATAGGCAGATATAAGCCTGTACAGCTAGATATAGCACAAACTGACTGTACAGCCAGATAGGCAGATNTAAGCCATGACGAGCGTAGATATAGCACAAACTGACTGTACAGCCAGATAGGCAGATAGTAAGCCTGTACGAGCTAGATATAGCACAAACTGACTGTACAGCCGAGATAGGCAGATATAAGCCTGTACAGGCTA
>HN7TS9H02EO24C length=61 xy=1808_3450 region=2 run=R_2012_05_17_17_06_35_
ACAAACTGACTGTACAGCCAGATAGGCGAGATATAAGCCTCGTGCAGCTAGATATAGCGAC
>HN7TS9H02C4BM2 length=94 xy=1162_1116 region=2 run=R_2012_05_17_17_06_35_
GATAGGCAGATATAAGCCTGTACAGCTAGATATAGCACAACTGACTGTACAGCCAGATAGGCAGAGTATAAGCCTGTACAGCTAGATATAGCAC
>HN7TS9H02DW35N length=228 xy=1490_0953 region=2 run=R_2012_05_17_17_06_35_
AGCTGCACAGGCTTATATCTGCCTATCTGGCTGTACAGTCAGTTTGTGCTATATCTAGCTGTACAGGCTTATATCGTGCCTATCTGGCTGTACAGTCAGTTTGTGCTATATCTAGCTGTACAGGCTTATATCGTGCCTATCTGGCTGTACAGTCAGTTTGTGCTATATCTAGCTGTACAGGCTTATATCGTGCCTATCTGGCTGTACAGTCAGTTTGTGCTATATCGT
>HN7TS9H02DVEES length=39 xy=1470_2850 region=2 run=R_2012_05_17_17_06_35_
GTACAAGCTGCTACAGCTCCAAGCTGCTGCAGCACCTAA
>HN7TS9H02D33VL length=101 xy=1569_3599 region=2 run=R_2012_05_17_17_06_35_
GATGTGCGAGCAGTGAGGCGTGGACGATCGTACTGCTACACTATGGATGTGCGAGCAGTGAGGACGTGGACACTCGTACGTGCTACACGTATGGATATGCG
>HN7TS9H02C9GY8 length=53 xy=1220_3746 region=2 run=R_2012_05_17_17_06_35_
AGGCTTATATCTGCCTATCTGTCTGTACAGTCAGTTTGTGCTATATCTAGCGT
>HN7TS9H02D46WY length=180 xy=1582_0944 region=2 run=R_2012_05_17_17_06_35_
ATATATCCAGTTTCTCATCCAACAGCAGGTCTCTAACCTCTTCTGCATGTTTATGAAGAGACCAAGTGTTGAGCAACGCACAACGTAATGTATGTGGTTTATCAGTTGGTCTGGAAATAGAGCTAGCGATTGATTCGTAATGGGTGGAACTTTGAGGTTGCGAGAGAACCAAGGCACACA
>HN7TS9H02DU5AR length=144 xy=1467_3329 region=2 run=R_2012_05_17_17_06_35_
AACAGAAATTATTTGAACTGAATTGAACTGAATTCAATTGCATGAAATAAATTAAACTGAACTGAATTTAATTGAATTTAACTTAATTGAACTGAACTGAAAGGAACTGAATTGAACTGAACTGAAAGGAACTGAATTGAACTG
>HN7TS9H02C70DP length=42 xy=1204_1115 region=2 run=R_2012_05_17_17_06_35_
TCTGTTCTCTGGTTGTGAGGGAAGCTTGCACTGCTGCTGCCT
>HN7TS9H02EFKVR length=37 xy=1700_2277 region=2 run=R_2012_05_17_17_06_35_
CTATCTGGCTGTACAGTCAGTTTGTGCTATATCTAGC
>HN7TS9H02DQYG8 length=32 xy=1420_0378 region=2 run=R_2012_05_17_17_06_35_
CTGGCTAGCTAGATGGCTGCCTGGCTAGCTAG
>HN7TS9H02ED77U length=148 xy=1685_0648 region=2 run=R_2012_05_17_17_06_35_
AGATAGGCAGATATAAGCCTGTACAGCTAGATATAGCACAAACTGACTCTACAGCCAGATAGGCAGATATAAGCCTGTACAGCTAGATATAGCACAAACTGACTGTACAGCCAGAGTAGGCAGATATAAGCCTGTACAGCTAAGATAG
>HN7TS9H02D88F1 length=38 xy=1628_1135 region=2 run=R_2012_05_17_17_06_35_
ATCGGGAGAGATAGTATATTTATCATGGAGGTGGAGGT
>HN7TS9H02C369W length=51 xy=1160_3650 region=2 run=R_2012_05_17_17_06_35_
GCTATATCTAGCTTTACAGGCTTATATCTGCCTATCTGGCTGTACAGTCAG
>HN7TS9H02EK6KW length=225 xy=1764_1534 region=2 run=R_2012_05_17_17_06_35_
AGGCTTATATCTGCCTATCTGGCTGTAGAGTCAGTTTGTGCTATATCTAGCTGTACAGGCGTATATCTGCCTATCTGGCGTGTACGAGTCAGTTTGTGCTATATCTAGCTGTACAGGCGTATATCTGCCTATCTGGCGTGTACGAGTCAGTTTGTGCTATATCTAGCTGTACAGGCTTATATCTGCCTATCTGGCGTGTACGAGTCAGTTTGTGCTATATCTAGC
>HN7TS9H02C64G4 length=32 xy=1194_0726 region=2 run=R_2012_05_17_17_06_35_
GTCGAGCTAGCCACTGGCTCGGTGAGCTAGCT
>HN7TS9H02C3TB7 length=271 xy=1156_1973 region=2 run=R_2012_05_17_17_06_35_
CTACATCTAGCTGTACAGGCTTATATCTGCCTATCTGGCTGTAGAGTCAGTTTGTGCTATATCTAGCTGCACAGGCTTATATCTGCCTATCTGGCTGTACAGTCAGGTTTGTGCTATATCTAGCTGCACAGGCTTATATCTGCCTATCTGGCTGTACAGTCAGGTTTGTGCTATATCTAGCTGCACAGGCTTATATCTGCCTATCTGGCTGTACAGTCAGGTTTGTGCTATATCTAGCTGCACAGGCTTTATATCTGGCCTATCTGGCTGT
>HN7TS9H02DGMGD length=109 xy=1302_1563 region=2 run=R_2012_05_17_17_06_35_
ATGTTACCGTAAAAATCTAAATGCTTGCCACAGCACATTAAACTTTTATATACAGTACTGTACCTGTTAGCTGCACGGGCCGCATGTCACGGGTGGAGGCCTCCTGCTG
>HN7TS9H02ET09E length=51 xy=1865_0848 region=2 run=R_2012_05_17_17_06_35_
ATCTGCCTATCTGGCTGTAGAGCCAGTTTGTGCTATATCTAGCTGTACACG
>HN7TS9H02DUZ82 length=85 xy=1466_0884 region=2 run=R_2012_05_17_17_06_35_
GCCAGATAGGCAGATATAAGCCTGTGCAGCTAGATATAGCACAAACTGACTGTACAGCCAGATAGGCAGATATAAGCCTGTAGCA
>HN7TS9H02DJ318 length=93 xy=1342_0510 region=2 run=R_2012_05_17_17_06_35_
AGATGGCTGCCTGGCTATCTAGACGGCTGGATGGCTAGCTAGACGGCTGGTGTTAGCTAGTCGACTGGCTGGCTAGCTAGCTGGCTGGCTGGC
>HN7TS9H02CX8W8 length=84 xy=1093_0282 region=2 run=R_2012_05_17_17_06_35_
ATCTGGCTGTACAGTCAGTTTGTGCTATATCTAGCTGTACAGGCTTATATCTGCCTATCTGGCTGTACAGTCAGTTTAGTTGCG
>HN7TS9H02DS680 length=121 xy=1445_2658 region=2 run=R_2012_05_17_17_06_35_
AGGCTTATATCTGCCTATCTGGCTGTACAGTCAGTTTGTGCTATATCTAGCTGTACAGGCGTATATCTGACCGTACTCTGCGGTGTAGGATCAGTTTGTGCTATATCTAGCTTCGAGCGTA
>HN7TS9H02EB8VG length=45 xy=1662_2394 region=2 run=R_2012_05_17_17_06_35_
GCTGGTTGGCTGGCTAGCTAGATGGCTGGCTGGCTGGCTAGCTAG
>HN7TS9H02EJ793 length=50 xy=1753_2137 region=2 run=R_2012_05_17_17_06_35_
ATGGCTGGCTGGCTGGTTAGCTAGACGGCTGGCTGGCTGGTAGTACGAGT
>HN7TS9H02DU3MV length=44 xy=1467_1173 region=2 run=R_2012_05_17_17_06_35_
ATGCTTTTCTGGCATTAGGAAGCAAACGTTAACTCATTACACCA
>HN7TS9H02DMBLR length=51 xy=1367_1197 region=2 run=R_2012_05_17_17_06_35_
AGACATGGTTCTCATGATAAGCCAAGCAACCTGTATGTGATTGCAATGGCA
>HN7TS9H02DGR8A length=74 xy=1304_0856 region=2 run=R_2012_05_17_17_06_35_
GAGGAGGGATGGAGGAGTGTGGAGTGGAGGATAAACTGGAGTGGATAGGGAGGGATGGAGGAGTGTGGAGTAGA
>HN7TS9H02D893E length=204 xy=1628_3272 region=2 run=R_2012_05_17_17_06_35_
GTGCAGCTAGATATAGCACAAACTGACTGTACAGCCAGATAGGCAGATATAAGCCTGTGCAGCTAGATATAGCACAAACTGACTGTACAGCCAGATAGGCAGATATAAGCCTGTGGCAGCTAGATATAGCACAAACTGACTGTACAGCCAGATAGGCAGATATAAGCCTGTAGGCAGCTAGATATAGCACAAACTGACTGTACA
>HN7TS9H02CZKHR length=56 xy=1108_0493 region=2 run=R_2012_05_17_17_06_35_
GCACAGGCTTATATCTGCCTATCTGGCTGTACAGTCAGTTTGTGCTATATCTAGCT
>HN7TS9H02DS7HO length=86 xy=1445_2970 region=2 run=R_2012_05_17_17_06_35_
GTCTAGCTTGCCAGCCAGCCAGCTGTCTAGCTTGCCAGCCAGCCATCTAGCTCACCAGCCAGCTGTCTAGCTCACCAGCCAGCCAG
>HN7TS9H02EH6Y3 length=152 xy=1730_1341 region=2 run=R_2012_05_17_17_06_35_
ATAATCTCTGATTTCCTGTGCGTGATACTCTCTGATTTCCTGTGCGTGATACTCTCTGATTTCCTGTGCGTGATACTCTCTGATTTCCTGTGTGTGATAATCTCTGATTTCCTGTGTGTGATACTCTCTGATTTCCTGTGCGTGATACTCTC
>HN7TS9H02DZZXF length=66 xy=1523_0273 region=2 run=R_2012_05_17_17_06_35_
GCAGATATAAGCCTGTGCAGCTAGATATAGCACAAACTGACTGTACAGCCAGATAGGCAGATATAA
>HN7TS9H02DUWQA length=96 xy=1465_0416 region=2 run=R_2012_05_17_17_06_35_
GTTTGTGCTATATCTAGCTGCACAGGCTTATATCTGCCTATCTGGCTGTACAGTCAGTTTGTGGCTATATCTAGCTGCACAGGCTTATATCTGCCT
>HN7TS9H02DR3Y6 length=39 xy=1433_0912 region=2 run=R_2012_05_17_17_06_35_
GGCGGTGGAGTGTAATGGAGGGTGGTGGAGTATAATGGA
>HN7TS9H02EGGJ6 length=89 xy=1710_2372 region=2 run=R_2012_05_17_17_06_35_
TAGCTAGATGGCTGGCTAGCTAGACGGCTGGCTGGCTAGCTAGACAGCTGGCTGGCTGGCTAGCTAGATGGCTGGCTGGCTAGCTAGAT
>HN7TS9H02DS6B9 length=41 xy=1445_1479 region=2 run=R_2012_05_17_17_06_35_
GATATAGCACAAACTGACTGTACAGCCAGATAGGCGAGATA
>HN7TS9H02EC880 length=40 xy=1674_0386 region=2 run=R_2012_05_17_17_06_35_
TGCCTATCTGGCTGTAGAGTCAGTTTGTGCTATATCTAGC
>HN7TS9H02DKO2N length=90 xy=1348_3165 region=2 run=R_2012_05_17_17_06_35_
AGCCAGATAGGCAGATATAAGCCTGTGCAGCTAGATATAGCACAAACTAGACTGTACAGCCAGATAGGCAGATATAAGCCTGTGCAGCTA
>HN7TS9H02D307L length=117 xy=1569_0143 region=2 run=R_2012_05_17_17_06_35_
GTTCTACGCGGTTTTCTTCTTTTTAGGATGAGAATTCAGAGTGTTTTCTTCGTGGGTTAGGAATTAGGATTTCTTCTGGATTTGGACAGAGTTTCTTCAGCTGGGGTCAACGTGGTG
>HN7TS9H02EGA3G length=57 xy=1708_3482 region=2 run=R_2012_05_17_17_06_35_
AGCCAGCCAGCCAGCCAGCTTGCTCACCAGCCAGCCATCGCGAAACCAGCCAGCTGG
>HN7TS9H02ELLIH length=46 xy=1769_0407 region=2 run=R_2012_05_17_17_06_35_
CCAGCCATCTAGCTTGCCAGCCAGCCATCTAGCTCGCCAGCCAGCC
>HN7TS9H02EXGSE length=56 xy=1904_1196 region=2 run=R_2012_05_17_17_06_35_
AGACGAGTACTTGGCAACCATAACACTGATATAACATATAGAACTGTCCACACGAA
>HN7TS9H02EU5ZB length=78 xy=1878_0373 region=2 run=R_2012_05_17_17_06_35_
GCATGAGAGTGTGTGTGCATGTGTAGGAGACTGTGTGTGTCCGTGTGGGTGTGTGTGTGTGTCTGTGTGTGTGTGTAT
>HN7TS9H02DCLL2 length=35 xy=1256_2264 region=2 run=R_2012_05_17_17_06_35_
TGATGTCTCTTTCTGCCATGATGTCACTACCNCTC
>HN7TS9H02D5DOJ length=112 xy=1584_1521 region=2 run=R_2012_05_17_17_06_35_
AGCCTGTAAAGCTAGATATAGCACAAACTGACTCTACAGCCAGATAGGCAGATATAAGCCTGTAAAGCTAGATATAGCACAACTAGACTCTACAGGCCAGATAGGCAGATAT
>HN7TS9H02C76F9 length=50 xy=1206_0791 region=2 run=R_2012_05_17_17_06_35_
GTGAGTTTTGCATTTTTATTGTTTATGGGTTTGGCATTTTTCAGGGGTTT
>HN7TS9H02CZ8P5 length=46 xy=1115_3227 region=2 run=R_2012_05_17_17_06_35_
GGGTAGATTTAATATTCTATCCTCCAGTCTGTGCAAGTTGGGGAAA
>HN7TS9H02DMVFB length=105 xy=1373_2309 region=2 run=R_2012_05_17_17_06_35_
AGCTTGCCAGCCAGCTGTCTAACTTGCCAGCCAGCCATCTAGCCTGCTAGCCATCTGGCTAGCTAGCCAGCCAGCCAGCGCTAGCTACGAGCCAGCCAGCCTCAG
>HN7TS9H02DNAG4 length=41 xy=1378_1334 region=2 run=R_2012_05_17_17_06_35_
GTCACTGGTTGTGAGGAGCAGTGTGGGATTACTGGTGAGGT
>HN7TS9H02EEBNZ length=45 xy=1686_1021 region=2 run=R_2012_05_17_17_06_35_
GACTCGGGCGGCAGCGTTCTTCTAGGCGTCGGAGGGCGGCAGGGG
>HN7TS9H02DSGEX length=113 xy=1437_0647 region=2 run=R_2012_05_17_17_06_35_
AAGCCTGTGCAGCTAGATATAGCACAAACTGACTGTACAGCCAGATAGGCAGATATAAGCCTGTGCAGCTAGATAGTAGCAACAACTGACTGTACAGCCAGATAGGCAGATAG
>HN7TS9H02D9KKP length=170 xy=1632_0471 region=2 run=R_2012_05_17_17_06_35_
ATGGTTACAAGCATGTGCTTACATAAAACTTAATAGATTGGTTACAAAAGGGCTGTTGAGCCGCACAGAAAACAACAGGAGTAGGCAGTTGGAGGAAATTCCAAGTGGTGTTCATGTTAACTGGGCTCCAATGTCTCCAAGCAATCTGGGCTCAAGGCACACAGGGATAC
>HN7TS9H02DTXU1 length=43 xy=1454_0283 region=2 run=R_2012_05_17_17_06_35_
AAAGTAGGATACAACCAACATGGCAGAGTAATGCATGGATCAC
>HN7TS9H02CZSIH length=46 xy=1110_2695 region=2 run=R_2012_05_17_17_06_35_
GCCTGCTCCGCCTCTCCTTCCTGTCATTTGTACATTTTAACAAGGC
>HN7TS9H02DCOCH length=86 xy=1257_1711 region=2 run=R_2012_05_17_17_06_35_
GTCTAGCTTGCCAGCCAGCCAGCTGTCTAGCTTGCCAGCCAGCCATCTAGCTCACCAGCCAGCTGTCTAGCTCACCAGCCAGCCAG
>HN7TS9H02C2SHH length=48 xy=1144_3363 region=2 run=R_2012_05_17_17_06_35_
CTAGCTCGGCAGCTAGCCGTCTAGCTCGCCAGCCAGCCAGCGAGTCGA
>HN7TS9H02EN5RJ length=37 xy=1798_1181 region=2 run=R_2012_05_17_17_06_35_
AAAGTGCTGGATGTCGGTGCGATGAATGACAGGAGGG
>HN7TS9H02EJ4Z9 length=41 xy=1752_1991 region=2 run=R_2012_05_17_17_06_35_
ATAGCACAAACTGACTCTACAGCCAGATAGGCAGATATAAG
>HN7TS9H02DPHRK length=204 xy=1403_1694 region=2 run=R_2012_05_17_17_06_35_
AAGCGCAAACATTTTCACTGGACTTATACAGACCTTCTCTCTCTGCATATTTTACTTGTGTGCAGTACATAAGCAACTGTATAGGTACATTTTTCACCACATTGGCTTCTCACATAGGTGAAATATTCTATTCAAACAAACCATACTGAAAGTAACTGTCAAAATCTGCTCTCTCTTAGAGAGGCGCTCCGAGCCCATAGTCTT
>HN7TS9H02EAEB7 length=51 xy=1641_2181 region=2 run=R_2012_05_17_17_06_35_
TTCAGCATTGTATTGTATGAGCGTTTGATTGAATGTGAATATGGGACGTTG
>HN7TS9H02EROXZ length=71 xy=1838_2165 region=2 run=R_2012_05_17_17_06_35_
ACTATGTCACAAGTTGGTAATGCACTCACTTCTTTGTTCTTATATCTTTTTAAATGACTGATGATGTCACC
>HN7TS9H02DBV0C length=31 xy=1248_1850 region=2 run=R_2012_05_17_17_06_35_
CTGGCTAGCTAGACAGCTGGCTGGCTGGCTA
>HN7TS9H02DYCWM length=67 xy=1504_1604 region=2 run=R_2012_05_17_17_06_35_
CTTGCAATTCATCCAGAATATATATATATCAGGTAGAGTTTACTGTAATAATCCAATACAGTAGGTC
>HN7TS9H02C5Q8Q length=139 xy=1178_2456 region=2 run=R_2012_05_17_17_06_35_
GGTGTGCGCACTGCAAATAACCGAAAAGACCGCTTTGGCTTTTCTGTTGATGCACAAGTACGTATAAACATGCTTGGTGCTTCGCAAAAACAATAATCATGCGGAGCGGGAAAAAGTAGCGGCTCTGCATGACGTGGAT
>HN7TS9H02DR5ZM length=82 xy=1433_3520 region=2 run=R_2012_05_17_17_06_35_
CTGCAATGAGAGGTAGGTTGAGGCAGTTGAGATGAGACATGCATGGATGTGAGAGTTATAAAGGTACAGTTTATGGTGCCTC
>HN7TS9H02DSUA6 length=64 xy=1441_2272 region=2 run=R_2012_05_17_17_06_35_
CTGTGCAGCTAGATATAGCACAACTGACTGTACAGCCAGATAGGCAGATATAAGCCTGTAGCAG
>HN7TS9H02C08SX length=130 xy=1127_0831 region=2 run=R_2012_05_17_17_06_35_
AGTATGGCCAAGTTAGTCTCATCAAATTAGATTTTTCCAAACTCCAATTAATGTTGTCAAAGGGATGGCTATTCTCAATACAAAGGTTCTCTGCAAAGAGGGATACAAGTTCCAACTTCAAGGCACACAA
>HN7TS9H02DWFNT length=35 xy=1482_1975 region=2 run=R_2012_05_17_17_06_35_
CTGGCTAGATGGCTGGCTGGCTGGCTAGCTAGACT
>HN7TS9H02D325I length=91 xy=1569_2660 region=2 run=R_2012_05_17_17_06_35_
CTGGCTGTACAGTCAGTTTGTGCTATATCTAGCTGCACAGGCTTATATCTGCCTATCTGGGCTGTACAGTCAGTTTGTGCTATATCTAGCT
>HN7TS9H02C1JFL length=80 xy=1130_2319 region=2 run=R_2012_05_17_17_06_35_
AGCCAGATAGGCAGATATAAGCCTGTGCAGCTAGATATAGCACAAACTGACTGTACAGCCAGATAGGCAGATATAAGCCT
>HN7TS9H02DBEDP length=41 xy=1242_3579 region=2 run=R_2012_05_17_17_06_35_
GATTTTGTATTGCTGTTGGCTGTATGACATCATCAGGGTTT
>HN7TS9H02D45YX length=144 xy=1581_3815 region=2 run=R_2012_05_17_17_06_35_
AGTTTGTGCTATATCTAGCTGCACAGGCTTATATCTGCCTATCTGGCTGTACAGTCAGTTTGTGCTATATCTAGCGTGCGACGAGGTCTTACTATACGTGCCTACTACGGTGGCGTGTACAGTCAGTTTGTGCTATATCTAGCT
>HN7TS9H02D827M length=129 xy=1626_2544 region=2 run=R_2012_05_17_17_06_35_
TCAGTTTGTGCTATATCTAGCTGCAGAGGCTTATATCTGCCTATCTGGCTGTACAGTCAGTTTGTGCTATATCTAGCTTGCGACAGGCTTATATCGTGCCTATCTGGCTGTACAGTTCAGTTTGTGCTA
>HN7TS9H02D260H length=90 xy=1559_1967 region=2 run=R_2012_05_17_17_06_35_
CTAGCCAGTCAGACAGCCGTCTAGCTAGCCAGCCATCTAGCTAGCAGCCAGCCAGCCAGCCAGCCAGTCTAGCTAGCCAGCCGAGCCGTA
>HN7TS9H02EC566 length=53 xy=1673_0528 region=2 run=R_2012_05_17_17_06_35_
GAATAAACTTTTGGTTTGCATTGACCAGTAAGCCTGTGTTTTTACACAAAATT
>HN7TS9H02EFDN2 length=111 xy=1698_1120 region=2 run=R_2012_05_17_17_06_35_
GTCTAGCTCACCAGCCAGCCGTCCAGCTCGCCAGCCAGCCGTCTAGCTCGCCAGCCAGCCAGCGAGCCATCTAGCTTACCAGCCAGCTGTCTAGCTTGCCAGCCAGCCGTC
>HN7TS9H02C6F1T length=44 xy=1186_1839 region=2 run=R_2012_05_17_17_06_35_
AATAGTGCCACAAAGGACTATGGAGACAATGCAGCATATCGGGA
>HN7TS9H02DHZYF length=75 xy=1318_0181 region=2 run=R_2012_05_17_17_06_35_
GTTTGTGCTATATCTAGCTGCACAGGCTTATATCTGCCTATCTGGCTGTACAGTCAGTTTGTGCTATATCTAGCT
>HN7TS9H02CXUH1 length=60 xy=1088_2071 region=2 run=R_2012_05_17_17_06_35_
GCACTGGCATCCAGCACTTTCTCCAACTTGCACATACTGGAGGATCGAATAGTAAATCTA
>HN7TS9H02DTWKY length=55 xy=1453_2720 region=2 run=R_2012_05_17_17_06_35_
CATCTAGCTACCAGCCAGCCAGCCATCTAGCTAGCCAGCCAGACACGTCATCTAG
>HN7TS9H02DZ9TU length=204 xy=1526_0816 region=2 run=R_2012_05_17_17_06_35_
AATGTCTGATATTGTTTGTCCTGAAAATCTCTGAGCCTCTTCAGACATGAATTGTACACCATTGTCCGACACAACCACTTCAGGACTACCTTCCACCGCAATAGATCACTCATCGCTTCCAACACAACCTTGTTGTCACTTCTCTAGCTTCCATGATCACAGGCCACTTACTGTAGTAATCTATGAAACAATCAAAACTTAGTT
>HN7TS9H02EGP7L length=49 xy=1713_2591 region=2 run=R_2012_05_17_17_06_35_
TGGCTAGCTAGACAGCTGGCTGGCTGGCTAGCTAGACGGCTAGCTGGCT
>HN7TS9H02EGYSP length=63 xy=1716_1431 region=2 run=R_2012_05_17_17_06_35_
TGATGAATGGCTCCGACGACACATAGCGGCACGAGGTCGTATACGACCAGTGCAACCACGACT
>HN7TS9H02D1CAW length=117 xy=1538_1526 region=2 run=R_2012_05_17_17_06_35_
CTGTGCAGCTAGATATAGCACAACTGACTGTACAGCCAGATAGGCAGATATAAGCCTGTGCAGCTAGATATAGCACAACTGACTGTACAGCCAGATAGGCGAGATATAAGCCTGTAG
>HN7TS9H02EJODJ length=33 xy=1747_0917 region=2 run=R_2012_05_17_17_06_35_
GCTGATGTTTACTGGTACTGTGTCTGTGTATGT
>HN7TS9H02CW72X length=188 xy=1081_1687 region=2 run=R_2012_05_17_17_06_35_
GTACAGCTAGATATAGCACAAACTGACTCTACAGCCAGATAGGCAGATATAAGCCTGTGCAGCTAGAGTATAGCGACAAACTGACTAGTACAGCCAGGATAGGCAGATATAAGCCTGTGCAGCTAGATATAGCACAAACTGACTGTACAGCCAGGATAGGCAGATATAAGCCTGTGCAGCTAGATATA
>HN7TS9H02DKHCO length=37 xy=1346_1350 region=2 run=R_2012_05_17_17_06_35_
ACCAATGCACCAGCGAATGCCGCGAATAGTTGCGCGA
>HN7TS9H02C65IH length=44 xy=1194_2071 region=2 run=R_2012_05_17_17_06_35_
ATCTGCCTATCTGGCTGTACAGTCAGTTTGTGCTATATCTAGCT
>HN7TS9H02DQIZR length=70 xy=1415_0789 region=2 run=R_2012_05_17_17_06_35_
ATTTATCTGCATATATACACACAATAAATATTATTGTTTGCATATATGCACACAAATAATTATTTATGTG
>HN7TS9H02EL2J5 length=52 xy=1774_2019 region=2 run=R_2012_05_17_17_06_35_
CTGCACGTGCAGTTGTGTAATCGCAACATATTTTCATTATACAGGTGTGAGT
>HN7TS9H02EHGZ8 length=201 xy=1722_0454 region=2 run=R_2012_05_17_17_06_35_
TGTAATTGGAGGGTTCATGAATTTCGCCTTTTTAAAACGGCAATTAGGCGACTGCCATGCCAGCTATCTGGGATAATTCCTCTACTAATGACTGTTCTAAAAAGAGGAACTAATACTGGGAGACAAAATTCTTTATACGTTTTAACAATAATAGCTGAAATGCCTTCGAGATCACAAGCCTATCCCGGAAAGTTAAAAATT
>HN7TS9H02DMGJF length=78 xy=1368_3497 region=2 run=R_2012_05_17_17_06_35_
ATAGCATGCCTGTGTGTCGGCAACAGGTCAGTCGTGCAGTGGCGTGAGGTCTGGAATTGCCTGCTGGCAGGACTGGGA
>HN7TS9H02EUB0J length=164 xy=1868_2497 region=2 run=R_2012_05_17_17_06_35_
ACTTGCTGCCTATTCACCAAGTGAAAGTGGATCAGTTGGATGAATGTGGGACGCTAGTCATTAAGATGACTGTAAATGAGAATGTAACTATTTGTGTAATACTGTTATACAGGCCACCACATCATATTCCTCATTTTGAAGAGCAGTTCCGTCAATTGATAGCT
>HN7TS9H02DP2RB length=90 xy=1410_0229 region=2 run=R_2012_05_17_17_06_35_
TTTCACGATGTTGTTTCTCAGTTAAAGCTGCAAACGAACATAGATAAATCTAAGGTCATGACAGTTAACTACACAAGGCACACAGGGATA
>HN7TS9H02DN6KL length=163 xy=1388_1971 region=2 run=R_2012_05_17_17_06_35_
CTAGCCAGCCAGCCATCTAGCTAGCCAGCCAGACATTTAGCTAGCCAGCCAGCCATCTAGCTATCCAGCCGTCTAGCTAGCCAGCCGTCTACCTCGCCAGCCAGCCATCATTTGCCAGCCAGCCGTCGAGCCAGCCAGCCAGCCGTGAGCCAGCCAGCCAGCT
>HN7TS9H02DU1HS length=45 xy=1466_2494 region=2 run=R_2012_05_17_17_06_35_
GAGGGATGCAATCCGACCATACGCTGCTGCAACAAAACTAGTACG
>HN7TS9H02DEIAN length=120 xy=1278_1165 region=2 run=R_2012_05_17_17_06_35_
ATTCATTTCTATGAGTGTGAGCGCTCGAGCATAAGCTCGAGCGCTCGCACCCATTCATTTCTATGAGTGCGAGCCTCGAGCATAAGCTCGGACTCGCGCACCACTCATTCTATGAGTGCG
>HN7TS9H02D4SVD length=29 xy=1577_3223 region=2 run=R_2012_05_17_17_06_35_
TTCAGCACAGCGCCTGGACTAACATTCAG
>HN7TS9H02DHO0A length=38 xy=1314_2376 region=2 run=R_2012_05_17_17_06_35_
GGGTAGTGTCGATTTTTGTTCAAAAATAGAATTTTTCT
>HN7TS9H02EGCDZ length=88 xy=1709_1061 region=2 run=R_2012_05_17_17_06_35_
ATACATATCTGCGGCAGAAACGCTGGGTACATGCCTGGACTGTACATTATGCATAATTCTGATATTGTGTAGTCTATAACCAATCAGA
>HN7TS9H02EJX1I length=127 xy=1750_1156 region=2 run=R_2012_05_17_17_06_35_
AAATTTTTGACACTGAGAGCTTAATTGGGCGATCCTAAATACTGGAAAAAGGGACTTAAAAGTACCAGTTTTTGTAAAAATTACTATTTTTGGTCAAAATACGACACTACCCGCCACTTACGTTTAG
>HN7TS9H02ELD0V length=59 xy=1766_2989 region=2 run=R_2012_05_17_17_06_35_
ATAGGCAGATATAAGCCTGTGCAGCTAGATATAGCACAAACTGACTGTACAGCCAGATA
>HN7TS9H02D71WV length=81 xy=1614_3357 region=2 run=R_2012_05_17_17_06_35_
AGGCAGATATAAGCCTGTACAGCTAGATATAGCACAAACGTAGACTGTACAGCCACGATAGGCAGATATAAGCCTGTAAGC
>HN7TS9H02EWEWJ length=214 xy=1892_1249 region=2 run=R_2012_05_17_17_06_35_
TGCTATATCTAGCTGTATATGCTTACATCTGCCTATCTGGCTGTACAGTCAGTTTGTGCTATATCTAGCTGTACAGGCTTATATCTGCCTATCTGGCTGTACGAGTCAGTTTGTGCTATATCTAGCTGGTACAGGCTTATATCTGCCTATCTGGCTGTAGAGCCAGTTTGTGCTATATCTAGCTGTACAGGCTTATATCTGCCTATCTGGCTGT
>HN7TS9H02D0EQI length=468 xy=1527_3080 region=2 run=R_2012_05_17_17_06_35_
CTCTCTCTCTCTCTCTCTCTCTCTCTCTCTCTCTCTCTCTCTCTCTCTCTCTCTCTCTCTCTCTCTCTCTCTCTCTCTCTCTCTCTCTCTCTCTCTCTCTCTCTCTCTCTCTCTCTCTCTCTCTCTCTCTCTCTCTCTCTCTCTCTCTCTCTCTCTCTCTCTCTCTCTCTCTCTCTCTCTCTCTCTCTCTCTCTCTCTCTCTCTCTCTCTCTCTCTCTCTCTCTCTCTCTCTCTCTCTCTCTCTCTCTCTCTCTCTCTCTCTCTCTCTCTCTCTCTCTCTCTCTCTCTCTCTCTCTCTCTCTCTCTCTCTCTCTCTCTCTCTCTCTCTCTCTCTCTCTCTCTCTCTCTCTCTCTCTCTCTCTCTCTCTCTCTCTCTCTCTCTCTCTCTCTCTCTCTCTCTCTCTCTCTCTCTCTCTCTCTCTCTCTCTCTCTCTCTCTCTCTCTCTCTCTCTCTCTCTCTCTCTCTCT
>HN7TS9H02D8P1L length=74 xy=1622_1863 region=2 run=R_2012_05_17_17_06_35_
GTTTGTGCTATATCTAGCTTTACAGGCTTATATCTGCCTATCTGGCTGTAGAGTCAGTTTGTGCTATATCTAGC
>HN7TS9H02DEJN4 length=41 xy=1278_2946 region=2 run=R_2012_05_17_17_06_35_
AGGCTTATATCTGCCTATCTGGCTGTACAGTCAGTTTGTGC
>HN7TS9H02D0CIC length=140 xy=1527_0194 region=2 run=R_2012_05_17_17_06_35_
ACAGTCAGTTTGTGCTATATCTAGCTGCACAGGCTTATATCTGCCTATCTGGCTGTAGAGTCAGTTTGTGCTAGTATCTAGCTAGCACAGGCTTAGATCTGCCTATCTGGCTGTAGAGTTCAGTTTGTGCTATAGTCTTA
>HN7TS9H02DGDTW length=150 xy=1299_2674 region=2 run=R_2012_05_17_17_06_35_
TGGCTGTACAGTCAGTTTGTGCTATATCTAGCTGCACAGGCTTATATCTGCCTATCTGGCTGTACAGGTCAGTTTGTGCTATATCTAGCTGCACAGGTCTATAGTCTGCCTATCTAGGCTGTACAGGTCAGTTTGTGCTATATCAGCTGC
>HN7TS9H02D7WJT length=58 xy=1613_0503 region=2 run=R_2012_05_17_17_06_35_
GCAGATATAAGCCTGTACAGCTAGATATAGCACAAACTGACTGTACAGCCAGATAGGC
>HN7TS9H02DGOUA length=35 xy=1303_0560 region=2 run=R_2012_05_17_17_06_35_
ATAGCACAAACTGACTGTACAGCCAGATAGGCAGA
>HN7TS9H02D8V4L length=379 xy=1624_1555 region=2 run=R_2012_05_17_17_06_35_
TATGGATTGTGTGTTGAGCCTTCTTAACAGTACGATGGTATAGACAGTGCGTTTTTGTATTTGGTCTCGAGAATCTCCTTTAGTAAGAAATTGATGGGTGTATGTCTACTGCATTTTTGTTGAAATGCACATATGTGAAAATAGTTATATTGACTTGGAGGATAGAACAACAATAGTTTTAACTTTGAATTAGGTATCTGTAGACATTTATACACTCAACAAAATTGCTTGTCGAGATAAAAGCAGTCCATCAATAATAAATTTGTTGTATATAAAATGCAGTCATTTCAATGGGTTCTTAATGTCAATCAACATTAGTAACTTTGATAGCAAGTTGTAGAACCTAGGCAGCATCTCATCATGTTATCAAATTTTTGCG
>HN7TS9H02DAAU3 length=236 xy=1230_1517 region=2 run=R_2012_05_17_17_06_35_
GCGAAGATCTTTGGTTCGTTTTAACTTCCGAAGGTTTAAAGACTATTGCAGCCGGGTCAAGAGTCCTAATCGGCTGTGGATTAGCATTCTCATTAGATGTCTGAGTGGAAGGAACAGTACTGCTAACCATAGCAACTTCAATGGCCCTTTCGGTGGTACTCGCTAGACAAGTAATTCCACTCCCTCGAGGGAGTGTAAATTAAGGTCGAATAGCAGTCGTGTCTATTGAAGGTAGC
>HN7TS9H02ER7ZW length=128 xy=1844_2282 region=2 run=R_2012_05_17_17_06_35_
ATTCGTGTTTAGTCTTTTGGTGAGGATTCCATGGTCGACAAGGTCGTAGGCGGCCGAGAGGTCGAGGAGGATGAGAAGTGTGGCTTTGTTGTGTTCTATGGAATTTTTAGTTTTGTTTGGTAGATCTA
>HN7TS9H02DWL87 length=61 xy=1484_2329 region=2 run=R_2012_05_17_17_06_35_
CCAGCCAGCCAGCTGTCTAGCTAGCCAGCCAGCCAGCCAGCCATCTAGCTAGGCCAGGTCA
>HN7TS9H02DD0TF length=88 xy=1272_3089 region=2 run=R_2012_05_17_17_06_35_
AGTCAGTTTGTGCTATATCTAGCTGTACAGGCTTATATCTGCCTATCTGGCTGTACAGTCAGTTTGTGCTATATCTAGCTGTACAGGC
>HN7TS9H02EJPUJ length=69 xy=1747_2825 region=2 run=R_2012_05_17_17_06_35_
AGCCAGATAGGCAGATATAAGCCTGTACAGCTAGATATAGCACAAACTAGACTCTACAGCCACGATAGG
>HN7TS9H02D5BPF length=112 xy=1583_3057 region=2 run=R_2012_05_17_17_06_35_
CTGGTTAGCTAGATGGCTGGCTGGCTAGCTAGACAGCGTGGCTGGCTGGCTAGACTAGATGGCGTTGCGTGACTGGCTAGCTAGAGTGGCTGGCTGGCTGGCTAGCGTGACG
>HN7TS9H02EGVWH length=162 xy=1715_1775 region=2 run=R_2012_05_17_17_06_35_
AGGTGAGAAGGCTAGCTTAGAGTCATAGTTGTGAGAGGCCAAAACTAAATGCAACCAGTGGGCGACATCAGTCTAATGCTAAACGGGATGAGTTTGTGCAAATGAGAAAAAAGTTAATGCTGAATTGTTGGAACGTGCGAACAGTCAAGCCATACGTGGCGT
>HN7TS9H02D6I5M length=101 xy=1597_2024 region=2 run=R_2012_05_17_17_06_35_
TGTCGAGCCAGCCAGCCAGCCGGCGAGCCAGCCATCCAGCCGGCTACCTAGCTAGCCAGCCAGCCGGTAGCTAATCAGCCAGCCAGCAGTCAGCTAGCCAG
>HN7TS9H02DFYRM length=42 xy=1294_3632 region=2 run=R_2012_05_17_17_06_35_
AGCCTGTGCAGCTAGATATAGCACAAACTAGACTGTACAGCC
>HN7TS9H02C94F8 length=36 xy=1228_1398 region=2 run=R_2012_05_17_17_06_35_
CCAGCCAGCCAGCCATCTAGCTTGCCAGCCAGCCAG
>HN7TS9H02EG59Y length=84 xy=1718_2932 region=2 run=R_2012_05_17_17_06_35_
AGCCAGCTGTCTAGCTAGCCAGCCAGCTGTCTAGCTAGCCAGCCAGCCAGCCATCTAGCTAGCCAGCCAGCCAGTCCGACTACG
>HN7TS9H02C2N3N length=36 xy=1143_1777 region=2 run=R_2012_05_17_17_06_35_
ACAGATGGATGAATGGATGGGTGAATGGATGGATGG
>HN7TS9H02D0LCQ length=44 xy=1529_3464 region=2 run=R_2012_05_17_17_06_35_
CTAGAAGGCTGGCTGGCTGGTTAGCTAGATGGCTGGCTGGCTGG
>HN7TS9H02EIQWN length=163 xy=1736_2597 region=2 run=R_2012_05_17_17_06_35_
AGCCAGCCATCTAGCTAGCCAGCCAGCCATCTAGCTAGCCAGCCAGCAAGTCTAGCTAGGCCAGCCAGCTATCTAGCTAGTCCAGTCGCTAGCTAGCCAGCCGTCTACCGTCGCCAGCCAGCCATCATTTGCCAGCCAGCCGTCGAGCCAGCCAGCCAGCCGT
>HN7TS9H02DFQCQ length=61 xy=1292_0920 region=2 run=R_2012_05_17_17_06_35_
GCAGTTTTAGACGTGCGCTTCTGCCAAGAGCATGCCGGTCGCCAGATGACCAGCATGGATT
>HN7TS9H02DD6MA length=36 xy=1274_2416 region=2 run=R_2012_05_17_17_06_35_
CAGCCATCTAGCTCGCCAGCCAGGCATCTAATCGCG
>HN7TS9H02DNQAT length=68 xy=1383_1363 region=2 run=R_2012_05_17_17_06_35_
ATCTGCCTATCTGGCTGTACAGTCAGTTTGTGCTATATCTAGCTGTACAGGCTTATATCTGCCTATCT
>HN7TS9H02C6BVR length=114 xy=1185_0533 region=2 run=R_2012_05_17_17_06_35_
GCGCAAGAGCATCTGCGACGTGCAGGCTGGATTACATGCGCAAGAGCAGCTGTGACGTGCAGGCTGGATTACATACGCAGAGCAGCTGCGACGTGCAGGCTGGATTACATGCGC
>HN7TS9H02C20RW length=189 xy=1147_1818 region=2 run=R_2012_05_17_17_06_35_
AACACATGTGGTAAGCGTAAGGCAGTATTTAACACATGTGGTAAGCGTTAGGCAGTGTTTAACACATGTGGTAAGCGTGAGGCAGTATTTAACACATGTGGTAAGCGTTAGGCAGTATTTAACACATGTGGTAAGCGTTAGGCAGTATTTAACACATGTGGTAAGCGTTAGGCAGTATTTAACAGCTCG
>HN7TS9H02EOLGV length=49 xy=1803_1053 region=2 run=R_2012_05_17_17_06_35_
CTAGACGGCTGGCTGGTTGGCTAGCTAGATGGCTGGCTGGCTGGCTAGA
>HN7TS9H02EJMCU length=43 xy=1746_2396 region=2 run=R_2012_05_17_17_06_35_
CACTATGTCCATTGCGAGAGTGACACCTAACTAGCAGAGGAGG
>HN7TS9H02DK426 length=50 xy=1353_3440 region=2 run=R_2012_05_17_17_06_35_
ACTGTACAGCCAGATAGGCAGATATAAGCCTGTACAGCTAGATATAGCAC
>HN7TS9H02DKBQY length=115 xy=1344_2280 region=2 run=R_2012_05_17_17_06_35_
ATCTGTTTCGGCACAGAGAGGAACTCTTTCACAGGAAAAATGATGTAAAAACAAAGTGCAAATTTCACTAGGAGGACATCTTCAAAACGGAGTACAATAACTATCACTGAAAAAT
>HN7TS9H02C68T7 length=191 xy=1195_2285 region=2 run=R_2012_05_17_17_06_35_
GCCTATCTGGCTGTACAGTCAGTTTGTGCTATATCTAGCTGTCACGAGGTCTTATATCGTCGCCTATCGTGGTCGTGTATAGTCTAGTTTGTGCTATATCTAGCTGTACAGGCTTATATCTGCCTATCGTGGCTGTACAGTCAGTTTGTGCTATATCTAGCTGTACAGGCTTATATCTGCCTATCTGGGCT
>HN7TS9H02C2HB1 length=219 xy=1141_1199 region=2 run=R_2012_05_17_17_06_35_
ACAGTCAGTTTGTGCTATATCTAGCTGCACAGGCTTATATCTGCCTATCTGGCTGTACAGTCAGTTTGTGCTATAGTCTAGCTGCACAGGCTTAGTAGTCTGCCTATCTGGCTGTACAGTCAGTTTGTGCTATATCTAGCTGCACAGGCTTAGTATCTGCCTATCTGGCTGTACAGTCAGTTTGTGCTATATCTAGCTGCACAGGCTTAGTATCTGCCT
>HN7TS9H02D4AQK length=73 xy=1572_0202 region=2 run=R_2012_05_17_17_06_35_
AGGACAAACTGACTCTACAGCCAGATAGGCAGATATAAGCCTGTACAGCTAGATATAGCACAACACTGACTCT
>HN7TS9H02EWQ16 length=145 xy=1896_0620 region=2 run=R_2012_05_17_17_06_35_
CTGTACAGCCAGATAGGCAGATATAAGCCTGTACAGCTAGATATAGCACAAACTGACTGTACAGCCAGATAGGCAGATATAAGCCTGTACAGCTAGATATAGCACAAACTGACTGTACGAGCCAGATAGGCAGATATAAGCCTGT
>HN7TS9H02C1RS1 length=53 xy=1133_0883 region=2 run=R_2012_05_17_17_06_35_
GTGGGTGGAGTGTGGGTCGAGTGTGGTCTGAGTGTGGGTCGAGTGTGGTCGTG
>HN7TS9H02EWCSS length=31 xy=1891_2618 region=2 run=R_2012_05_17_17_06_35_
CTTATATCTGCCTATCTGGCTGTACAGTCAG
>HN7TS9H02DOTLR length=59 xy=1395_3149 region=2 run=R_2012_05_17_17_06_35_
GTATAGTTAGCCAGGCATCCAGCCATCTAGCTAGCCAGCCAGCCAGCCAGCCAGCCATC
>HN7TS9H02DDNSI length=47 xy=1268_2592 region=2 run=R_2012_05_17_17_06_35_
CAGTGGGATTTGGGCTCTGATTAAGGCTGAGATGCATGCCTGGAACT
>HN7TS9H02DGWI3 length=40 xy=1305_2333 region=2 run=R_2012_05_17_17_06_35_
AGCCAGCCATCTAGCTTGACAGCCAGCTGTCTAGCCACAG
>HN7TS9H02D4ZES length=40 xy=1579_3506 region=2 run=R_2012_05_17_17_06_35_
CAGCCATCTAGCTAGCAAGGCAGCCATCTACGTCTCGCCA
>HN7TS9H02EHK6Q length=69 xy=1723_1776 region=2 run=R_2012_05_17_17_06_35_
TCATGTATGTATAGTCTAAATTTTATTTTAACATATATCCTACTTCACATGACTAAATACGAATCTCCN
>HN7TS9H02ELT4D length=83 xy=1771_3371 region=2 run=R_2012_05_17_17_06_35_
ATCTAGCTGCACAGGCTTATATCTGCCTATCTGGCGTGTACAGTCAGTTTGTTGCTATATCTAGCTGCACAGGCTTATATCTG
>HN7TS9H02ECQCK length=198 xy=1668_0466 region=2 run=R_2012_05_17_17_06_35_
GCATGAGAGTAGCAAGTGAAGATACAGTAATACAAGTATTTAACGACTGCATGTAAGAAGAAAAATGTGCATTCAATAAGGCAGGTGGAGACAATATATTTCTGAATTATCATAGTGAAGTGATATAAGAGGAAAAGATTTGCATTCAATACTGTTTACTGTATACTGTTTACTTGCTTGTATAGTGCCGAAAACTCG
>HN7TS9H02EX93K length=109 xy=1913_2318 region=2 run=R_2012_05_17_17_06_35_
GACTGTACAGCCAGATAGGCAGATATAAGCCTGTGCAGCTAGATATAGCACAAACGTGACTGTACAGCCAGATAGGCAGATATAAGCCTGTGCAGCTAGATATAGCAAC
>HN7TS9H02DC01X length=163 xy=1261_1795 region=2 run=R_2012_05_17_17_06_35_
GCCAGAAAAGGCTTAAGAATCCTGTTTTGAGAATCACATTTGTTGGGAGTGAATCTGGGAAACTGCAGGCCAATGTTATTTTGGCTATGTGGGACCAAAATCATGACACAATTCACCTTCATTATTTTTGGCTTAATGTTAGAAATTTGCAACTTCTTTGACA
>HN7TS9H02D8HI8 length=62 xy=1619_3122 region=2 run=R_2012_05_17_17_06_35_
ATGTATAATAGTTTATGGGCCATGTCCATGATGTTAGGATTGCATGGACTGCGTATTTTTTG
>HN7TS9H02DF1N5 length=77 xy=1295_3299 region=2 run=R_2012_05_17_17_06_35_
TACTGTGGCGACTAATACTCACATCTCACTCCACTATGTCTTAGTCACTGACGTGCTATTTCTTGTGTGTCTCTGCC
>HN7TS9H02EKB5A length=192 xy=1754_3052 region=2 run=R_2012_05_17_17_06_35_
ATATCTAGCTGTACAGGCTTATATCTGCCTATCTGGCGTGTACAGTCAGTTTGTTGCTATATCTAGCTGCACAGGCGTTATAGTCTGCCTACTACTGGCTGTACGAGTCGAGTTTGTGCTATATCTAGCTGCACAGGCTTATATCTGCCTATCTGGCTGTACGAGTCAGTTTGTGCTATATCTAGCTGCACA
>HN7TS9H02C5DUT length=66 xy=1174_1491 region=2 run=R_2012_05_17_17_06_35_
GGAACACATGGAATCCGACTGGCGCTCTGAGCCAGCCATGCCACCAACAACGACACTGGAGTACGT
>HN7TS9H02EBKF5 length=35 xy=1654_3507 region=2 run=R_2012_05_17_17_06_35_
GATATAGCACAAACTGACTGTACAGCCAGATAGGC
>HN7TS9H02D8FUR length=218 xy=1619_0945 region=2 run=R_2012_05_17_17_06_35_
TTGGTCGAATGCTTTGGCAGATATAAGTGTGGCTTCTGAACCACTATCCAAAAGGGACGTGTCAACTTATTTTTATTCTAGCACCATAACTGGCAAGTATTTCCTGCCTTTCACGCAAGTGACATAGAAAGTAAGAATTATTAGCCATGTTTTGTTTTCATTAGGGACAAGTCGTGCATTTGTTGTTCTGCATGAATTCTCTTTTCTTGCCCTACGTG
>HN7TS9H02EJYIX length=69 xy=1750_1783 region=2 run=R_2012_05_17_17_06_35_
CTAGCTAGTCAGCCGTCTAGCTAGCCAGCCAGCCAGCCAGCCAGCTCGTCAGCCAGTCGTCTAGCTCGC
>HN7TS9H02D36RA length=112 xy=1570_3236 region=2 run=R_2012_05_17_17_06_35_
CTATATCTAGCTGCACAGGCTTATATCTGCCTATCTGGCTGTACAGTCAGTTTGTGCTAGTAGTCTAGCTGACGACAGGCTTAGGTATCGTGCCTATCTGGCTGTACAGTCA
>HN7TS9H02C59X8 length=49 xy=1184_2126 region=2 run=R_2012_05_17_17_06_35_
CTGTTAGAAGACTTTGCAATTCTTACAAGATTCCAAATCTTTTGGATGT
>HN7TS9H02DXO1J length=147 xy=1496_3445 region=2 run=R_2012_05_17_17_06_35_
CTGACTGTACAGCCAGATAGGCAGATATAAGCCTGTACAGCTAGATATAGCACAAACTAGACTGTACAGCCAGATAGGCGAGAGTATAAGCCTGTACGAGCTAGAGTAGTAGCGACAACTAGACTCTACAGCCAGATAGGCAGGATA
>HN7TS9H02EAI4E length=145 xy=1643_0188 region=2 run=R_2012_05_17_17_06_35_
TAGAAGAGTCTTCTGCTTACCAGTGCTTAGAAGAGTCTTCTGCTTACCAGTGCTTAGAAGAGTCTTCTGCTCACCAGTGCTTAGAAGAGTCTTCTGCTTACCAGTGCTTAGAAGAGTCTTCTGCTTACCACGTGCTTAGAAGAGT
>HN7TS9H02C0JAN length=57 xy=1119_0541 region=2 run=R_2012_05_17_17_06_35_
GCTGGATGGCGAGCTAGACGGCTGTCTGGCTGGCTAGCTAGATGGCTGGCTGGCTCG
>HN7TS9H02DCL84 length=55 xy=1256_3094 region=2 run=R_2012_05_17_17_06_35_
GTACGGAGAGGTAACCGCAGTGCAAGCAGTCCAGGAGCCGGTGATCGGGACCACA
>HN7TS9H02DN5DO length=44 xy=1388_0426 region=2 run=R_2012_05_17_17_06_35_
AGCTAGATATAGCACAAACTGACTGTACAGCCAGATAGGACAGA
>HN7TS9H02DVJXJ length=168 xy=1472_1813 region=2 run=R_2012_05_17_17_06_35_
ACAGGACACATCAGGGCATGACACAGTTACAGGGCACATCAGGGCACGACACAGTTACAGGACGACATCAGCGCACCACACAGTTACAGGACACATCAGGGCACACACAGTTACAGGACACATCAGGGCACACACAGTTACAGGACACATAGGCGCGACACAGTACAG
>HN7TS9H02ECWHR length=38 xy=1670_0237 region=2 run=R_2012_05_17_17_06_35_
TAGCTAACCAGCCAGCCAGCCAGCCATCTAGCGTAGCC
>HN7TS9H02DKCWY length=82 xy=1344_3792 region=2 run=R_2012_05_17_17_06_35_
GTGCTATATCTAGCTGTACATGCTTATATCTGCCTACTCTAGCTGTAGAGCCGAGTTGTTGCTATATCTAGCTGTACAGGCG
>HN7TS9H02ES95B length=70 xy=1856_2573 region=2 run=R_2012_05_17_17_06_35_
ATCTAGCTGCACAGGCTTATATCTGCCTATCTGGCTGTACAGTCAGTTTGTGCTATATCTAGCTGACACG
>HN7TS9H02D5I2R length=51 xy=1586_0321 region=2 run=R_2012_05_17_17_06_35_
AATCATGACACAATTCACCTTCATTATTTGTGGCTTAATGTAAGAAATATG
>HN7TS9H02DLS9N length=47 xy=1361_2009 region=2 run=R_2012_05_17_17_06_35_
GTTTGCATTTCAGACAGACAATTAGTGTTTGCATTTCAGGGTTGGTT
>HN7TS9H02C2KTU length=58 xy=1142_1632 region=2 run=R_2012_05_17_17_06_35_
CTTATATCTGCCTATCTGGCTGTANAGTCAGTTTGTGCTATATCTAGCTGCACGAGGT
>HN7TS9H02DBIE0 length=357 xy=1244_0618 region=2 run=R_2012_05_17_17_06_35_
TGGTTTGCGTCGCTGAGCAATTAAAAAGGCTCACACTGGGTTTTACCTGGATGCAAACATGGAGATTTGAAAAAGGTCTATATACTGTTGCACAATACATTTAGATTAAACGCAGAAGATTATCTGGAAAATAATTCCCTTACAAGTAACAATGAAAATCTTAATTCCATTAGTCCTGACATCGGCTCAGTTTTACCCAGCTTTACCAACCGGCAAAAATGAAAGTATCTATTAACGAGATTCAACTTTGATGCCTTTACCTCCTATCACGTTGGAAACGCGAACCCGTTTGTTCATATGTTTGGTTGCGCCTACGTGATGTGTGACAAAACTAGGTTGTCATGAATTCCAGAGATG
>HN7TS9H02D1EVO length=426 xy=1539_0770 region=2 run=R_2012_05_17_17_06_35_
GATAAGTACCTCTAAAAGCCTGTTTTCAGCAAAAGTTTGCCGTTGTGTTTTAGGTGGAACTTCAGGCTGCTGTGAGGTAGAGGGTGTTTGACCTGACTCGTCAGAAGAAGAGGTGTTAGAGGTGTCAGAGGGTGCTGGTTCTGAGGGTTTTGGATTGTTTTGCCTCCTAAAAATTGCTGTTGTTTGGGTGGAGGTAACTCTTCGAACCAGGTATACACTTGGTCGTGTATATAGTCAAAGTTGTCTCGTTTGAATTTACGAATTTTCCCTTTTCTTAGGTCAGCTCTGTGATTGGCAATAATATTGTTAACCACTTCCAGGGTGGCTGACCACTCTTCTGGTGATTTGTCTTGACGTAGAGATGATTCTGTAGCCTGAATTTCCTGATGAAGTCTTTTAAGCTCAACTTGCAATTCTTCAATATAA
>HN7TS9H02DDDJI length=76 xy=1265_1596 region=2 run=R_2012_05_17_17_06_35_
ATCTATCTAGTCAGCCATCTACCTAGCCAGCCAGCCAGCCAGCCATCTAGCTCACCAGCCAGTCGTCTAGCTCGCC
>HN7TS9H02DPU98 length=114 xy=1407_2830 region=2 run=R_2012_05_17_17_06_35_
AGGCTTATATCTGCCTATCTGGCTGTACAGTCAGTTTGTGCTATATCTAGCTGTACAGGCTTATATCTGCCTATCTGGCTGTACAGTCAGTTTGTGCTATATCTAGCTGTACAG
>HN7TS9H02DXQHN length=109 xy=1497_1225 region=2 run=R_2012_05_17_17_06_35_
CAGCCAGCCAGGCATCTAGCTAACAAGCCAGCCAGCTGTCTAGCTAGCCAGCCAGCCAGCCGTCTAGCTAGGCCAGCCTGCCAGCCTTCAGATAGCCAGCCAGCCAGCT
>HN7TS9H02DKL9D length=130 xy=1347_3615 region=2 run=R_2012_05_17_17_06_35_
GCTGTACAGTCAGTTTGTGCTATATCTAGCTGCACAGGCTTATATCTGCCTATCTGGCTGTACAGTCAGTTTGTGCTATAGTCTAGCTTGCGACGACGGACTTAGTAGTCTGCCTATCTGGTCTGTACAG
>HN7TS9H02DJ5XV length=214 xy=1342_2945 region=2 run=R_2012_05_17_17_06_35_
AGATATAAGCCTGTGCAGCTGGATATAGCACAAACTGACTGTACAGCCAGATAGGCAGATATAAGCCTGTGCGAGCTGATATAGCACAAACTGGACTGTACAGCCAGATAGGCAGATATAAGCCTGTGCAGGCTAGATATAGCACAAACTGGACTGTACAGCCAGATAGGCAGATATAAGCCTGTGCAGCTAGATATAGCACAAACTGGACTGC
>HN7TS9H02DAN31 length=46 xy=1234_2303 region=2 run=R_2012_05_17_17_06_35_
TTCCTGCAACCATTTCTTATTCTTCCTAGTATTGTATTGTATGAGC
>HN7TS9H02DMAVN length=149 xy=1367_0257 region=2 run=R_2012_05_17_17_06_35_
GCCGGCTAGCTCGCCAGCCAGCCAGCTAGCTAGCCAGCCAGTCGACTAGCTAACCACCCGAGCCGTCTAGCTAGCCAGCCAGCCATCTAGCTAGCCAGGCAGCCATCTAGCTAGCCAGCCAGCCGTCAGCTAGTCAGCCGTCAAGCTCG
>HN7TS9H02DE51M length=50 xy=1285_3272 region=2 run=R_2012_05_17_17_06_35_
AGCTAGATATAGCACAAACTGACTGTACAGCCAGATAGGCAGATATAAAG
>HN7TS9H02DBLK1 length=43 xy=1245_0627 region=2 run=R_2012_05_17_17_06_35_
ACACTGATGCAAAGAGGCAGCCTTGCCACACTGATGCAAGAGT
>HN7TS9H02DLF8X length=43 xy=1357_1519 region=2 run=R_2012_05_17_17_06_35_
ATATAGCACAAACTGACTGTACAGCCAGATAGGCAGATATAAG
>HN7TS9H02DVRLW length=145 xy=1474_3570 region=2 run=R_2012_05_17_17_06_35_
ACAGTCAGTTTGTGCTATATCTAGCTGCACAGGCTTATATCTGCCTATCTGGCTGTAGAGTCAGTTTGTGCTAGTATCTAGCTAGCACAGCTTAGTATCTGCCTATCTGGCTGTAGAGTTCAGTTTGTGCTATATCTAGCTTACA
>HN7TS9H02DXJ2F length=42 xy=1495_1093 region=2 run=R_2012_05_17_17_06_35_
GTTGGTAGCATCTACCAGGGCTACCACATCCGAGTCTGTCTG
>HN7TS9H02DEOEE length=49 xy=1280_0884 region=2 run=R_2012_05_17_17_06_35_
TCCTATCTGGCTGTACAGTCAGTTTGTGCTATATCTAGCTGCACAGCTA
>HN7TS9H02C371L length=73 xy=1161_0551 region=2 run=R_2012_05_17_17_06_35_
TTTGTGCTATATCTAGCTGCACAGGCTTATATCTGCCTATCTGGCTGTACAGTCAGTTTGTGCTATATCTAGC
>HN7TS9H02D8BDD length=42 xy=1617_3327 region=2 run=R_2012_05_17_17_06_35_
TTATTTATTACTACTGATACAAACATGGCTGCAAGGCACACA
>HN7TS9H02EYSX8 length=86 xy=1919_2174 region=2 run=R_2012_05_17_17_06_35_
CAGCCGTCTAGCTCGCCAGCCAGCCAGCTAGCTCGACATCCAGCCGGCTATCGTCGCCAGCCAGCCAGCTAGCTAGCCAGCCATCC
>HN7TS9H02EU9H2 length=304 xy=1879_0840 region=2 run=R_2012_05_17_17_06_35_
AGGCAGATATAAGCCTGTGCAGCTAGATATAGCACAAACTGCTGTACAGCCAGATAGGCAGATATAAGCCTGTGCAGCTAGATATAGCACAAACGTGACTGTACAGCCAGATAGGCAGATATAAGCCTGTGCAGCTAGATATAGCACAAACGTGACTGTACAGCCAGATAGGCAGATATAAGCCTGTGCAGCTAGATATAGCACAAACGTGACTGTACAGCCAGATAGGCAGATATAAGCCTGTGCAGCTGATATAGCACAAACTGACTGTACAGCCAGATAGGCAGATATAAGCCTGTGCAGC
>HN7TS9H02C2Q7J length=52 xy=1144_1709 region=2 run=R_2012_05_17_17_06_35_
GTCAATGTAATTTATTTGATAAAAGTGAAGACAACCAGGTGGACAACTTGCA
>HN7TS9H02D4605 length=298 xy=1582_1095 region=2 run=R_2012_05_17_17_06_35_
AGATATAAGCCTGTACAGCTAGATATAGCACAAACTGACTGTACAGCCAGATAGGCAGATATAAGCCTGTACAGCTAGATATAGCACAAACTGACTGTACAGCCAGATAGGCAGATATAAGCCTGTACAGCGTAGATATAGCACAAACTGACTGTACAGCCAGATAGGCAGATATAAGCCTGTACAGCGTAGATATAGCACAAATGCTGTACAGCCAGATGGCAGATATAAGCCTGACAGCTAGATATAGCACAAACTGCTGTACAGCCAGATAGGCAGATATAAGCCTGTACAGCGT
>HN7TS9H02C0BJ9 length=173 xy=1116_2807 region=2 run=R_2012_05_17_17_06_35_
GACTGTACAGCCAGATAGGCAGATATAAGCCTGTGCAGCTAGATATAGCACAACTGACGTGACAGCCGATAGTAGGCAGATATAAGCCTGTACAGCTAGATATAGCACAACTGACTGTACAGCCAGATAGGCAGATATAAGCCTGTCAGCTAGAGTATAGCGACAACTACGAC
>HN7TS9H02EGI16 length=109 xy=1711_1516 region=2 run=R_2012_05_17_17_06_35_
CTAGATATAGCACAAACTGACTGTACAGCCAGATAGGCAGATATAAGCCTGTGCAGCTAGATATAGCAACAACTGACTGGTACAGCCAGATAGGCAGATATAAGCCTGT
>HN7TS9H02D5ZR9 length=73 xy=1591_1495 region=2 run=R_2012_05_17_17_06_35_
AGGTTAGCTAGATGGCTGGCTGGCAGGTTAGCTAGCCGGCTGGCTGGTTGGCTGGCTCATCGGCTGGCTGGCT
>HN7TS9H02C69RF length=192 xy=1195_3481 region=2 run=R_2012_05_17_17_06_35_
AGTGGAACAAACACTGGTGAGGCTCAGGCCATAGAGGCAGCAGAGGAAGCACTGACAAAGCCATAAAACAGCAGAGCAAGTTCTGACAAGGCCATAGGGATAGCAGAAAAAACTCTGACAAGCCATAGGGCAGCAGAGCAAGACCGATAAGCCATAAACAGCAGAGCAAGTACTGACAAGCCATAGGAACAG
>HN7TS9H02CXM34 length=54 xy=1086_0690 region=2 run=R_2012_05_17_17_06_35_
AGTACAAAGCAATGGACATGGATAAAGCATGAGCATGAGCATGGCAACCTCTGC
>HN7TS9H02D4MMC length=34 xy=1575_3314 region=2 run=R_2012_05_17_17_06_35_
ATGTTGGTGAACAAAATGTGTACCTCTATACTTG
>HN7TS9H02C85LW length=79 xy=1217_1298 region=2 run=R_2012_05_17_17_06_35_
GCGCCAATGAAATACGTTAACATTGTCATAAAGAGATTGTGTGAACATCATGTACAGGGAGGCAACAGCCAGAGGTGAC
>HN7TS9H02EJ9ZB length=31 xy=1754_0245 region=2 run=R_2012_05_17_17_06_35_
GTGCTATATCTAGCTGTACAGGCTTAGATCT
>HN7TS9H02DM7FK length=192 xy=1377_1486 region=2 run=R_2012_05_17_17_06_35_
ATTTTAAAGATAGATCTTTCTGAATGGAACTGCTGACACTACTGACCAGCTGGGATCAACGCGGCAGCAGAGTCCTGCATAACTGTTTGTTTTTCCCAGTTTATGCTGGGAGTAGTTGTACTCTTATTTTACCTTTTCGGGTAATGCGCATGGGCTGCGCAGCAGCCCATGCGCAGTAGCCATACGTGGCGT
>HN7TS9H02DS2NQ length=82 xy=1444_0804 region=2 run=R_2012_05_17_17_06_35_
GTCCGAATTGTCAATTTCAACGATATTTTCAACGCTTTATTTTCAACGCTTAATTTTCTTTTTCTTTTTGGTTACGTGTCAA
>HN7TS9H02C02YZ length=86 xy=1125_1465 region=2 run=R_2012_05_17_17_06_35_
GCTAGACAGCTGGCTGGCTAGCTAGACTAGCTAGGCTGGCTAGCTAGACTGGACTGTCTAGGCTGGCTGGCGTAGCTTAGATGGCT
>HN7TS9H02EOEMZ length=158 xy=1801_0393 region=2 run=R_2012_05_17_17_06_35_
GTGCTAAGCTGACTGTGCTCGGCTGGCTGTGCTCGGCTGGCTGTGCTCGGCTGGCTGTGCTCAGCTGACTGTGCTAAGCTGACTGTGCTCAGCTGACTGTGCTCGGCTGACTGTGCTAAGCTGACTGTGCTCGGCTGGCTGTGCTCGGCTGGCTGTGC
>HN7TS9H02DYDOK length=81 xy=1504_2610 region=2 run=R_2012_05_17_17_06_35_
GTTTTTAGGTTTTGCACAGTCAGTGGTTTTTGTATGTTGCACATTTCAGCGGTTTTTGGTTTTGCACAGTCATTGATTTTT
>HN7TS9H02D98CS length=53 xy=1639_2618 region=2 run=R_2012_05_17_17_06_35_
GATAGGCAGATATAAGCCTGTGCAGCTAGATATAGCACAAACTGACTGTACAG
>HN7TS9H02EULMN length=160 xy=1871_2669 region=2 run=R_2012_05_17_17_06_35_
AGATATAGCACAAACTGACTGTACAGCCAGATAGGCAGATATAAGCCTGTGCAGCTAGATATAGGCACAAACTGACTGTACAGCCAGATAGGCAGATATAAGCCTGTGCAGCGTAGATATAGGCAACAAACTGACTGTACAGCCAGATAGGCAGATATAA
>HN7TS9H02D1J1I length=263 xy=1540_3364 region=2 run=R_2012_05_17_17_06_35_
CAGTCAGTTTGTGCTATATCTAGCTGCACAGGCTTATATCTGCCTATCTGGCTGTACAGTCAGTTTGTGCTATATCTAGCTGCACAGGCTTATATCTGCCTATCTGGCTGTACAGTCAGTTTGTGCTATATCTAGCTGCACAGGTCTTATATCTGCCTATCTGGCTGTACAGTCAGTTTGTGCTATATCTAGCTGCACAGGCTTATATCTGCCTATCTGGCTGTACAGTTCAGTTTGTGCTATATCTAGCTGCACTAGGCTTA
>HN7TS9H02DB7V3 length=89 xy=1252_0865 region=2 run=R_2012_05_17_17_06_35_
ACCAGCTAGCCGTCTAGCTTGCTAGCCAGCCTGCTAACTAACCAGACAGCCGTCTAGCTCGCCAGCTAGCCAGCTAGCTCGACAGTCCA
>HN7TS9H02EL6X6 length=176 xy=1775_3612 region=2 run=R_2012_05_17_17_06_35_
CTATCTGGCTGTACAGTCAGTTTGTGCTATATCTAGCTGCACGAGGCGTTATATCTGCCTATCTGGCTGGTACAGTCAGTTTGTGCTATATCTAGCTGCACGAGGTCTTATATCTGCCTATCTGGCTGGTACAGTCAGTTTGTGCTATATCTAGCTGCACGAGGTCTTATATCCTG
>HN7TS9H02DYVX1 length=48 xy=1510_1703 region=2 run=R_2012_05_17_17_06_35_
ATGGATGGCTGGCTGGTTAGCTACCCGGCTGGCTGGCTAGCTAGGTAG
>HN7TS9H02DGFA0 length=158 xy=1300_0490 region=2 run=R_2012_05_17_17_06_35_
CTTATATCTGCCTATCTGGCTGTACAGTCAGTTTGTGCTATATCTAGCTGCACAGGCTTATATCTGCCTATCTGGCTGTACAGTCAGTTTGTGCTAGTATCTAGCTGCACAGGCTTATATCTGCCTATCTGGCTGTACAGTCAGTTTGTGCTAGTATC
>HN7TS9H02D34YX length=34 xy=1570_0919 region=2 run=R_2012_05_17_17_06_35_
CTGGCTGTACAGTCAGTTTGTGCTATATCTAGCT
>HN7TS9H02DODQW length=72 xy=1390_3078 region=2 run=R_2012_05_17_17_06_35_
CTAGATATAGCACAAACTGACTGTACAGCCAGATAGGCAGATATAAGCCTGTGCAGCTAGATATAAGCTACG
>HN7TS9H02DI1CS length=152 xy=1329_3594 region=2 run=R_2012_05_17_17_06_35_
GATATAGCACAAACTGACTGTACAGCCAGATAGGCAGATATAAGCCTGTGCGAGCTAGATATAGCAACTAACTGGACTAGTACACGCAGATAGGCAGATATAAGCCTGTGCAGCTATATAGACGACACAACGTGACTAGCAGCAGATAGGCA
>HN7TS9H02DM63U length=97 xy=1377_1064 region=2 run=R_2012_05_17_17_06_35_
GATATAGCACAAACTGACTGTACAGCCAGATAGGCAGATATAAGCCTGTGCAGCTAGATATAGCAACAAACTGACTGTACGAGCCAGATAGGCAGAT
>HN7TS9H02CWOUB length=309 xy=1075_1329 region=2 run=R_2012_05_17_17_06_35_
CAGTCAGTTTGTGCTATATCTAGCTGCACAGGCTTATATCTGCCTATCTGGCTGTACAGTCAGTTTGTGCTATATCTAGCTGCACAGGCTTATATCTGCCTATCTGGCTGTACAGTCAGTTTGTGCTATATCTAGCTGCACAGTCTTATATCTGCCTATCTGGCTGTACAGTCAGTTTGTGCTATATCTAGCTGCACAGGCTTATATCTGCCTATCTGGCTGTACAGTTCAGTTTGTGCTATATCTAGCTGCACTAGGCTTATATCTGCCTNTCTGGCTGTACAGTTCAGTTTGTGCTATATCTAGCTG
>HN7TS9H02EEU5I length=124 xy=1692_1700 region=2 run=R_2012_05_17_17_06_35_
ATCCATCCATCCATCCACTAGAAGCAGAGGCACGGCGTGCATCCATCGATCCATCCACTAGAAGCAGAGGCACGCCGTGCATCCATGCATTCATCCACTAGAAGCAGAGGCACGGCGTGCATCC
>HN7TS9H02ECAII length=70 xy=1663_0424 region=2 run=R_2012_05_17_17_06_35_
CATTCACATCTCAGGAGTGACATTCACATCTCAGGAGTGACATTCACATCTCAGGAGTGGCATTCACATC
>HN7TS9H02DVQLO length=365 xy=1474_2266 region=2 run=R_2012_05_17_17_06_35_
AGTTTGTGCTATATCTAGCTGCACAGGCTTATATCTGCCTATCTGGCTGTACAGTCAGTTTGTGCTATATCTAGCTGCACAGGCTTATATCTGCCTATCTGGCTGTACAGTCATTTGTGCTATATCTAGCTGCACAGGCTTATATCTGCCTATCTGGCTGTACAGTCAGTTTGTGCTATATCTAGCTGCACAGGCTTATATCTGCCTATCTGGCTGTACAGTCAGTTTGTGCTATATCTAGCTGCACAGGCTTATATCTGCCTATCTGGCTGTACAGTCAGTTTGTGCTATATCTAGCTGCACAGGCTTAGTATCTGCCTATCTGGCTGTACAGTCAGTTTTGTGCTATATCTAGCTGCACAGGC
>HN7TS9H02EC3DW length=117 xy=1672_0978 region=2 run=R_2012_05_17_17_06_35_
ACTTTACTGTCAGACTCACCATGAGATAAGGGAAGACCACCAGCAGCAGCAGCAGCAGGAAGGTGATCGGTGCCTTCATCCGGTTGGCTTCAACACAGGAAAAGCAGGATCCTGGGG
>HN7TS9H02C3KS4 length=122 xy=1153_3206 region=2 run=R_2012_05_17_17_06_35_
GCCAGATATAGCACAAACTGACTGTACAGCCAGATAGGCAGATATAAGCCTGTGCAGCTAGATATAGCACAAACTGACTGTACAGCCAGATAGGCAGATATAAGCCTGTGCAGCTAGATATA
>HN7TS9H02DDMU2 length=266 xy=1268_1388 region=2 run=R_2012_05_17_17_06_35_
AACATTTTGTATTGACATAAATGTTAAGAAACTTTGTTATGAAGGAAAATAAAATGTGAACATGAACAACTTGTTAAAATGGCAACTATTGATATTAGGCAACTTTGGAAATCAATAGGTACAGACTGCGATTCAATATATCATGACCATATGTCCAGTACAAGAATGTCACTTACCAGGGGAACAATACTTTAAAAAGAAGGTACCTTGATGGCGTAAAAGAATCATAAATATACTGCCACGTTATAATCCTCGTTAAGCCCATA
>HN7TS9H02C5B0K length=80 xy=1173_3202 region=2 run=R_2012_05_17_17_06_35_
GCTAGATATAGCACAAACTGACTGTACAGCCAGATAGGCAGATATAAGCCTGTACAGCTAGATATAGCACAACGTGACGT
>HN7TS9H02DNV83 length=80 xy=1385_0885 region=2 run=R_2012_05_17_17_06_35_
GCTGTACAGGCTTATATCTGCCTATCTGGCTGTACAGTCAGTTTGTGCTATATCTAGCTGCACAGGCTTATATCTGCCTA
>HN7TS9H02D9YSE length=171 xy=1636_2508 region=2 run=R_2012_05_17_17_06_35_
AGGCTTATATCTGCCTATCTGGCTGTACAGTCAGTTTGTGCTATATCTAGCTGCACAGGCTTATATCTGCCTATCTGGCGTGTACAGTCAGTTTGTGCTATATCTAGCTGCACAGGCTTATATCTGCCTATCTGGCGTGTACAGTCAGTTTGTGCTATATCTAGCTGCGAC
>HN7TS9H02EPDNJ length=413 xy=1812_0717 region=2 run=R_2012_05_17_17_06_35_
CTCACTGCCACATTGTGCAAGATACAACATGCCAGGATTATCTTGCACACTCTTTTGGGTGTGCATAGTAACACACCACCAGTTCTATCTAGGCATCTGAATCTAGATATCAGGATGCTGAAGGTGCGCTCGATTATGTTACGTGTCCAACAATGTGCACTGTTATACCTTACCTGGGCTGGTGTGGTGGGCCTCTGGACAGGTGTCATGCAGTATGTTTGCTGTGGGTATCTGGCATCACCTGTGGGTAGATGGAGAGATTGGTTGACATCTGTTGGGTTGTTCTTTCAGCGCATGTTCTCCACAGTTTGCTGGGCCTGCATCTAGGGATGGGGTGAGTGTTCAGTGTGTTGGGCGGAGTTTGTGGGTTGGCGTACCACGTAGGTAGTGTTGTCGACTGGGTGGGTTTGGGT
>HN7TS9H02EK2GU length=47 xy=1763_0300 region=2 run=R_2012_05_17_17_06_35_
TAGCACAAACTGACTGTACAGCCAGATAGGCAGATATAAGCCTGTGC
>HN7TS9H02DQWHL length=47 xy=1419_1895 region=2 run=R_2012_05_17_17_06_35_
AAATTGAGTTCAGTAGTCCATTCAGTTAGTGAACAGGCGAAACAACC
>HN7TS9H02C330D length=142 xy=1159_3515 region=2 run=R_2012_05_17_17_06_35_
ACTGACTGTACAGCCAGATAGGCAGATATAAGCCTGTGCAGCTAGATATAGCACAAACTGACTGTACAGCCAGATAGGCAGATATAAGCCTGTGCAGCTAGATATAGCGACAAACGTGACTGTACAGCCAGATAGGCAGATA
>HN7TS9H02D9SJC length=167 xy=1634_2598 region=2 run=R_2012_05_17_17_06_35_
AGGCAGTGGAAAGTCATACAGCAGGCATAGGCGTCAGCACAGATGCGAGAGGCAGTAGGTAAGTCATACGAGCAGGCATAGGTCATCAGCACAGATACAGCAGATACGAGCAGAGTACAGAGCAGTGAAGTCATACAGCAGGCATAGGCTTAGCGACAGATACGAGA
>HN7TS9H02DDM7M length=126 xy=1268_1840 region=2 run=R_2012_05_17_17_06_35_
GATGACTTCCGCTCTGAATTCGCGCCATTCTGGGTAGCTCTCGCTATCCAACTCCAGGAAAATAGCCTGCAGTTTGTCCTCGAACGTCCAAGGTAGGTACTTAATAAGTTCCTCGTTGGACGTCAT
>HN7TS9H02DOFHA length=34 xy=1391_1228 region=2 run=R_2012_05_17_17_06_35_
GAGGTGCAGCAAAGTGGCACCTCATACGTGGCGT
>HN7TS9H02EL0BF length=48 xy=1773_3209 region=2 run=R_2012_05_17_17_06_35_
ATATAGCACAAACTGACTGTACAGCCAGATAGGCAGATATAAGCCTGT
>HN7TS9H02DNY5D length=48 xy=1386_0543 region=2 run=R_2012_05_17_17_06_35_
TGACTTCTGTGGGTGCTATGCCTTCAAACATGGGCATTAAATCTATCT
>HN7TS9H02EG1TH length=150 xy=1717_1251 region=2 run=R_2012_05_17_17_06_35_
TAGTGTTGCTGTGGTACAATTTTAGAGGTTTACAGGTTTACCTGTTTGGCCACTGTCTTATGTGGGTTATGCCATCTCTGATGTAGAGAGTTTTGTGTATAATACAGTGCACATAGCTTTATAATAAGACCAAAGAAAAGTAGCTGAGGG
>HN7TS9H02EN5KQ length=97 xy=1798_0936 region=2 run=R_2012_05_17_17_06_35_
GCAGGCAGGCTAGTCCAGCCAGCCGGCTAGCCAGCCAGCCAGCCGTCTAGCTAGCCAGCCAGCCAGCTAGTCTAGACTAGCCTAGCCATCTAGCTAG
>HN7TS9H02DBMQQ length=58 xy=1245_2128 region=2 run=R_2012_05_17_17_06_35_
AGACATGGTAACGTCGCCACTGTGCAGTAGGCGACGTTACCATGTCTATACGTGGCGT
>HN7TS9H02C5LO0 length=49 xy=1176_3458 region=2 run=R_2012_05_17_17_06_35_
AGCCAGCCGTCTAGCTAGCCAGCCAGCCATCTAGCTAGCCAGCTGTCTA
>HN7TS9H02ER8HP length=55 xy=1844_2923 region=2 run=R_2012_05_17_17_06_35_
GTACAGTCAGTTTGTAGCTATATCTAGCTGCACAGGCTTATATCTGCCTATCTGG
>HN7TS9H02D4H02 length=62 xy=1574_1460 region=2 run=R_2012_05_17_17_06_35_
GCCAGCCGTCTAGCTCACCAGCCAGCTGCTAGCTCGCCAGCCAGCCAGCTAGCTAGCCAGCC
>HN7TS9H02DZ4OS length=299 xy=1524_2346 region=2 run=R_2012_05_17_17_06_35_
ATAAATCAAGTTTTCCAGCACGCTGAAGGCAATATGTTGGCTGGAAAAGTTGACCAGTGTTATTAGAATGCAAAGCTCGACAAGCAGATAACCATTCCAGTCTGTTCTTCAAATAAACTGGTGCCGAGCCATACAAACATTTTTGAGTATTAATGAGCAGGCGGAACTTAATCCGCAAATCCACTGGCAGCCAATGCACAATGGCCGGGCACAGACTGTACGGGCGAGCATCATTTTGTGCAATTTGCAATTAGCAGATGTGGCGCACGCGCGCACCAAAAGATTGCTGCAATAATCAA
>HN7TS9H02EBH1O length=50 xy=1654_0394 region=2 run=R_2012_05_17_17_06_35_
TTATATCTGCCTATCTGGCTGTACAGTCAGTTTGTGCTATATCTAGCGTG
>HN7TS9H02C1VDH length=29 xy=1134_1411 region=2 run=R_2012_05_17_17_06_35_
AGGGTACCGCACACTGACATAATTACACC
>HN7TS9H02DCSNW length=43 xy=1258_3210 region=2 run=R_2012_05_17_17_06_35_
CTAGCTAGCCAGCTGGCTGGCTGGCTAGCTAGATACGTGGCGT
>HN7TS9H02DUW9H length=53 xy=1465_1107 region=2 run=R_2012_05_17_17_06_35_
AACACAGAATGCAATAGAGGGTGCAGATGGCAAGGGTGAAACACAGAATGCAA
>HN7TS9H02D3B68 length=35 xy=1561_0498 region=2 run=R_2012_05_17_17_06_35_
GCAACATTAGAGAAAAGATGCTGCGTCGGCCTCCC
>HN7TS9H02EL1NM length=114 xy=1774_0848 region=2 run=R_2012_05_17_17_06_35_
ATGTCTGAGATGCTCCTGTCAGACCTCACCATTCATACTGTCCTGTGTGCAGCATCTCATGTCTGAGATGCTCCTGTCAGACCTCACCATTCATACTGTCCTGTGTGCAGTCAC
>HN7TS9H02ENQOR length=57 xy=1793_2121 region=2 run=R_2012_05_17_17_06_35_
CTGGTAGCTAGACGGTTGGCTGGCTGGCTAGCTATATGGCTGGCTAGCTAGCTAGAC
>HN7TS9H02DKGWM length=243 xy=1346_0772 region=2 run=R_2012_05_17_17_06_35_
AAGGCTTAAGAATCCTGTTTTGAGAATCACATTTGTTGGGAGTGAATCTGGGAAACTGCAGGCCAATGTTATTTTGGCTATGTGGGACCAAAATCATGACACAATTCACCTTCATTATTTTGGCTTAATGTTAGAAATTTGCAACTTCTTTGACACCGAGAGATAAATTGGGCATCCTAAATCTGAAAAAGGATTAAAATTCCAGTTTTTGAAAAATTCATTTTTTGGCAAAAATCAACACTA
>HN7TS9H02D8BKS length=237 xy=1617_3594 region=2 run=R_2012_05_17_17_06_35_
AACTGACTCTACAGCCAGATAGGCAGATATAAGCCTGTACAGCTAGATATAGCACAAACTAGACTCTACAGCCAGATAGGCAGATATAAGCCGTGTATAGGCTAGATATAGCACAAACTAGGACTCGTACAGCCAGATAGGCAGATATAAGCCTGTACAGCTAGATATAGCACAAACTGGACTGTACAGCCAGATAGGCAGATATAAGCCTGTACAGCTAGATATAGCACAAACTGG
>HN7TS9H02ESZ49 length=70 xy=1853_1899 region=2 run=R_2012_05_17_17_06_35_
GAGGTGTGACACTGGGATTTGGTTTGGATTAAGTTAAGATTTCAGCGTTTCTTTCTGCTAAGTGGAGTCA
>HN7TS9H02D42EG length=61 xy=1580_3286 region=2 run=R_2012_05_17_17_06_35_
AGTCAGTTTGTGCTATATCTAGCTGCACAGGCTTATATCTGCCTATCTGGCTGTACAGTCA
>HN7TS9H02DKKOC length=324 xy=1347_1562 region=2 run=R_2012_05_17_17_06_35_
AGTATGTAAAACTTCACAACTATCTATCGAAAGGGACTCAAACTGGTGTTTATCAAGTGAGCTTCTGAAAATTATGGCTACACCTCCTCCTATTTTGTCTGAGCGATCCATACAAATTATTTGGTAGCCATGGGGAGTGGCTAGTAAGGCAGCGTGAGGTGACAGGCTGGCCAACCAGGTTTCTGTTATGGCCATCAGATCAATGTCATTAGCTAGAATGTAGTCTAAAATTTACTGCTGCATGCTTGACATGTGAACGGGAGTTCAGTAGCGTTACTTTCAAAGATGGCAAAATTTACCTTCGGCAAGGCACACAGGGGAGTA
>HN7TS9H02DILQV length=39 xy=1324_3845 region=2 run=R_2012_05_17_17_06_35_
ACAGGCTTATATCTGCCTATCTGGCTGTACAGTCAGTTT
>HN7TS9H02C451W length=329 xy=1171_3666 region=2 run=R_2012_05_17_17_06_35_
ACAAATGCAGTACAGGTAGAGAAGATCATGAAGGATGCAGTAAGAGTAACAGGAGGAAAATTATGGAATAAAGGAAGAATTGTAAAAGCAAAGAAACCACAAGACAATGAAAAGAGAGGTCAAAGAGAAAATAGAGAATGTCAGGAAAAGAGTGATGAAGAGGAGGATGGTCGTAGAGGAGTACAGGAGTTGGTTTGTTGGAATCCATCAGTGTTGGAAGAGAATGGAGGTTGTGTTGATGGGTTGAGAAGATCGGTGAGAGAGAGTCGATTACCTAATCGACTAAATGATTATATTACTTATATTTAGAAATTGTAATTGTTCTGAGG
>HN7TS9H02EXHTF length=99 xy=1904_2529 region=2 run=R_2012_05_17_17_06_35_
GAGATATCTGCAGTCGGCCACTGCAAGCGGACTGGTGCGGAGGTCAAGAAGCGGTGGCAGGACCTCAAGGTAAGGCCGTGCAGCACGTGGAAAACCCAC
>HN7TS9H02EPW0P length=49 xy=1818_1239 region=2 run=R_2012_05_17_17_06_35_
CTAGCTAGCCAGCCAGCTAGCCATCTAGCCAGCCAGCCAGCCATCTAGC
>HN7TS9H02C4PCD length=109 xy=1166_2491 region=2 run=R_2012_05_17_17_06_35_
TGTGCAGCTAGATATAGCACAAACTGACTGTACAGCCAGATAGGCAGATATAAGCCTGTGCAAGCTAGATAGTAGCGACAAACTGACTGTACAGCCAGATAGGCAGATA
>HN7TS9H02EK47G length=31 xy=1763_3850 region=2 run=R_2012_05_17_17_06_35_
AGATAGGCAGATATAAGCCTCGTGCAGCTAG
>HN7TS9H02DVPSN length=86 xy=1474_1221 region=2 run=R_2012_05_17_17_06_35_
CTAGTTAGCCAGCCAGCCAGCTGTCTAGCTAGACTGCTGGCTGGCTGTCTAGCTAGACAGCTGGCTGGCTGGCTAACTAGATACGT
>HN7TS9H02EPRJU length=70 xy=1816_2344 region=2 run=R_2012_05_17_17_06_35_
CTAGATATAGCACAAACTGACTCTACAGCCAGATAGGCAGATATAAGCCTGTACAGCTAGATATAGCGAC
>HN7TS9H02EK1HM length=33 xy=1762_3128 region=2 run=R_2012_05_17_17_06_35_
GGCTTATATCTGCCTATCTGGCTGTACAGTCAG
>HN7TS9H02CZPSL length=53 xy=1109_3267 region=2 run=R_2012_05_17_17_06_35_
AGCCATCTAGCTCACCAGCCAGCTGTCTAGCTCGCCAGTCAGCCAGCCATCTA
>HN7TS9H02EMO19 length=29 xy=1781_2511 region=2 run=R_2012_05_17_17_06_35_
CTGCAAAACGCATTCTCAGGCAGGTGCCN
>HN7TS9H02D2G0B length=246 xy=1551_1033 region=2 run=R_2012_05_17_17_06_35_
GAATCTGGGAAACTGCTGGACATTGTTATTTTTGGTTCTGTGGGCCCAAAGTACATGACACAATTACACCTTCCATATTTTTGGTTCGATAATGTAAGAAATATGCAACTTTTTGTACACCAAGCGCTAAATTGCGCATCCTAAATCTGGAAAAAGGTACTTGAAATCCCAGTTTTGAAAAATTTCTTAGTTTTAGGTAAACGACACACTACCGCCATTACGTTTTTTGTCTCCTGGGGCCGAAAC
>HN7TS9H02C9V2U length=61 xy=1225_2836 region=2 run=R_2012_05_17_17_06_35_
ATCTAGCTAGCCAGCCAGCCATCTAGCTAGCCAGCCAGACCATCTAGACTAGCCAGCCACG
>HN7TS9H02EPIDE length=77 xy=1813_2736 region=2 run=R_2012_05_17_17_06_35_
GGCAAGGTAGACGGCTGGCTGGCAAGATAGACGGCTGGCTGGCGAGCTAGACGGCTGGCTGGCTGGTGAGCTAAAGT
>HN7TS9H02C7XHO length=102 xy=1203_1466 region=2 run=R_2012_05_17_17_06_35_
GTCAGTTTGTGCTATATCTAGCTGCACAGGCTTATATCTGCCTATCTGGCTGTACAGTCAGTTTGTGCTAGTAGTCTAGCTGACGACAGGCTTAGTATCGTG
>HN7TS9H02DWEHN length=40 xy=1482_0457 region=2 run=R_2012_05_17_17_06_35_
GGCTGTACAGTCAGTTTGTGCTATATCTAGCTGCACGAGG
>HN7TS9H02EHTRF length=103 xy=1726_0601 region=2 run=R_2012_05_17_17_06_35_
TGCCAGCCAGCCATCTAGCTCACCAGCCAGCCGTCTAGCTCGCCAGCCAGTCGATCTAGCTCACCAGCTAGCCGTCTAGCTTGCCAGCCAGCCAGCTAGCTCA
>HN7TS9H02CWROT length=80 xy=1076_0923 region=2 run=R_2012_05_17_17_06_35_
GATACACTGGGAGCTCCGAAAGAGGAAGTTTGGAGCCCACTGGCGGTCTGGGTGGGTGGCCGTGCAGCCGCCGACGAATC
>HN7TS9H02D87T7 length=184 xy=1628_0349 region=2 run=R_2012_05_17_17_06_35_
GGACCTCGTGCAAGGCAGGAGCAAGTCGGGTGCAAATGGCACTCAGCAAAGAAAGAAGGAAAGAAAACAACAAAATCAACATGCAAACGGAAAGAGGGAACGACAGAGAAACGGAGAACGACAGGAAGAACGTGAGGAAAACGAAAATGACAGAGACAACAGACAGCAAGGCACACAGGGGATA
>HN7TS9H02EOFAP length=74 xy=1801_1247 region=2 run=R_2012_05_17_17_06_35_
TTTGTGCTATATCTAGCTGCACAGGCTTATATCTGCCTATCTGGCTGTACAGTCAGTTTGTGCTATAGTCTAGC
>HN7TS9H02C5D0J length=127 xy=1174_1697 region=2 run=R_2012_05_17_17_06_35_
TAGTCTTTCACATGCTATGTGTTACCATAGCATTTCAGTACAGTATACTATGCTCTACTTGCTTGCATGCTAGTGCATCTTGGTGTAGGCTACTTCTTTCGCCCAGTCACAATCTAGTTACGTCAGG
>HN7TS9H02DPK4G length=36 xy=1404_1950 region=2 run=R_2012_05_17_17_06_35_
TTTCTTGCGTGAAAGATCTCTACCACTGCACGCAAG
>HN7TS9H02DY8LH length=57 xy=1514_1715 region=2 run=R_2012_05_17_17_06_35_
AGCCAGCCAGCTAGCTAGCCAGTACGCTAGCCAGCCATCCAGCCGTCTAGCTAGCCA
>HN7TS9H02EBRO1 length=65 xy=1657_0611 region=2 run=R_2012_05_17_17_06_35_
ATATAGCACAAACTGACTGTACAGCCAGATAGGCAGATATAAGCCTGTGCAGCTAGATATAGCAC
>HN7TS9H02DHOIC length=296 xy=1314_1730 region=2 run=R_2012_05_17_17_06_35_
GGCTTATATCTGCCTATCTGGCTGTACAGTCAGTTTGTGCTATATCTAGCTGCACAGGCTTATATCTGCCTAGTCTGGCGTGTACAGTCAGTTGTGCTAGTATCGTAGCTGCACAGGCTTATATCTGCCTATCTGGCTGTACAGTCAGTTTGTGCTAGTATCTAGCTGCACAGGCTTATATCTGCCTATCTGGCTGTACAGTCAGTTTGTGCTAGTATCTAGCTGCACAGGCTTATATCTGCCTATCTGGCTGTACAGTCAGTTTGTCGCTAGTATCGTAGCTGCACGAGGTCTTA
>HN7TS9H02EF8ZU length=104 xy=1708_0760 region=2 run=R_2012_05_17_17_06_35_
AGCTAGATATAGCACAAACTGACTCTACAGCCAGATAGGCAGATATAAGCCTGTACAGCTAGATATAGCACAAACTAGCTCTACAGCCAGATAGGCAGATATAA
>HN7TS9H02EJ56J length=78 xy=1752_3513 region=2 run=R_2012_05_17_17_06_35_
AACTGACTGTACAGCCAGATAGGCAGATATAAGCCTGTGCAGCTAGATATAGGCACAAACTGACTGTACAGCCAGATA
>HN7TS9H02EDPVF length=92 xy=1679_1449 region=2 run=R_2012_05_17_17_06_35_
CTGGCTGTACAGTCAGTTTGTGCTATATCTAGCTGCACAGGCTTATATCTGCCTATCTGGCTGTACAGTCAGTTTGTGCTATATCTAGCTTG
>HN7TS9H02EWCO1 length=86 xy=1891_2483 region=2 run=R_2012_05_17_17_06_35_
GTTGATAATCTTGCTGTATTGGTGGGTACTGCGTCCAGCGTTGATAATCTTGCTGTATTGGTGGGTACGTGCGTCCAGGTGTTGAT
>HN7TS9H02CWHQ1 length=50 xy=1073_0331 region=2 run=R_2012_05_17_17_06_35_
AGATATAGCACAAACTGACTGTACAGCCAGATAGGCAGATATAAGCCTGT
>HN7TS9H02DJWI6 length=68 xy=1339_3040 region=2 run=R_2012_05_17_17_06_35_
CGTCTAGCTTTGCCAGCCAGCCATCTAGCTCGCCAGCCAGCCGTCTAGCTCACCAGCCAGCCGTCTAG
>HN7TS9H02DAL5C length=36 xy=1233_3854 region=2 run=R_2012_05_17_17_06_35_
GTGCTATATCTAGCTGTACAGGCTTATATCTGCCTA
>HN7TS9H02EJBID length=72 xy=1743_0627 region=2 run=R_2012_05_17_17_06_35_
GATAGGCAGATATAAGCCTGTGCAGCTAGATATAGCACAAACTGACTGTACAGCCAGATAGGCAGATATAAG
>HN7TS9H02DOZZO length=49 xy=1397_3234 region=2 run=R_2012_05_17_17_06_35_
CATCAGCCAATGACATCATGGCTGCAACGGCAACAGCCAATCAGGATGC
>HN7TS9H02EAEE4 length=383 xy=1641_2286 region=2 run=R_2012_05_17_17_06_35_
TCATGCTACAGACGTTATGTTCTCAAGGCAGAAAGAATAGTGAAAACAAATACTGATAGTGCAATAGAAGGAGAAGCGTCAATATCAACAACCACTTTGACTTCAGGAAAGAGAAAAGAAACTCCACAATTAGTAGTTTGAAGGCAGCATCTGAATATTGTATGATATGTGGCCACAAGGAACACCACAGAGATAAGAAGTTGTACTGTATATGTGAAGAAGAAAGAGCACAAGCCTTCTTGGATGCAACCAGGTTGTTTCAAGACAAGGTATTTGACAGGTGTAGCACACTGCAACATGTTAAAGATGTTTACACAGCTGATGTAATGTGTCATAATACTTGTATCAAAAACTACATAGTCAAATATAAGAATACGTGGCGT
>HN7TS9H02EVCON length=206 xy=1880_0869 region=2 run=R_2012_05_17_17_06_35_
GTCCATTTGACAGGCAGGTCGGAAGTATTCAGCACATCAGGGAAGCAGGAACTGCGTGTCTGAGAGACACATCAAAGTATCCTTTGGTTGAAAGAGGTGTGAGGGTTAACGAACATAGAAGAAAACAGAACTTAAGGAATTCCGGCGCTGACGCCATCTGAAGCAGGTAGGAACTCCTATTAGTATTTCAAGGCACACAGGGGATA
>HN7TS9H02DWOQI length=40 xy=1485_1448 region=2 run=R_2012_05_17_17_06_35_
CTAGCTAGCCAGCCAACCAGCTGTCTAGCTAGCCAGCAAG
>HN7TS9H02C48GU length=40 xy=1172_2700 region=2 run=R_2012_05_17_17_06_35_
CGTCTATCTCGCCAGCCAGCCAGCCACTCTATCTAGCCAG
>HN7TS9H02DWS1U length=174 xy=1486_2944 region=2 run=R_2012_05_17_17_06_35_
GCTGTACAGTCAGTTTGTGCTATATCTAGCTGCACAGGCTTATATCTGCCTATCTGGCTGTACAGTCAGTTTGTGCTAGTATCTAGCTGACAGGCTATATCTGCCTATCTGGCGTGTACAGTCAGTTGTGCTATAGTCTAGCTGCACAGGCTTATATCTGCCTATCGTGGCTGT
>HN7TS9H02DFB4J length=70 xy=1287_2961 region=2 run=R_2012_05_17_17_06_35_
TGTCAGTTGCGATGCGAGCAGCATTATTAATGTGTACCTAAAGGTGATGTGCCTGGGAGTATAAGTAGCA
>HN7TS9H02DDVKQ length=96 xy=1271_0392 region=2 run=R_2012_05_17_17_06_35_
GCCGTAATTAGAGGGAATAGATTTACTATTCCATCCTCCAGTCTGAACAAGTCAGGGAAAGATGTATGGGTGGATTTAATGTAATTTGGTCTCCCT
>HN7TS9H02DWYI5 length=104 xy=1488_1855 region=2 run=R_2012_05_17_17_06_35_
ATAGCACAAACTGACTGTACAGCCAGATAGGCAGATATAAGCCTGTACAGCGTAGATATAGACACAAACTGACGTGTACGAGCCAGATAGGCAGATATAAGCCT
>HN7TS9H02D82AI length=62 xy=1626_1352 region=2 run=R_2012_05_17_17_06_35_
CAAACTGACTGTACAGCCAGATAGGCAGATATAAGCCTGTACAGCTAGATATAGCACAAACT
>HN7TS9H02C75JX length=34 xy=1205_3723 region=2 run=R_2012_05_17_17_06_35_
CAGGCTTATATCTGCCTATCTGGCTGTACAGTCA
>HN7TS9H02EX7VB length=188 xy=1912_3525 region=2 run=R_2012_05_17_17_06_35_
GCTTATATCTGCCTATCTGGCTGTACAGTCAGTTTGTGCTATATCTAGCTGTCGACGACGGTCTTATACTACGTCGACCTACTCGGTGGTCGTGTACAGTCTAGTTTGTGCTATATCTAGCGTGTACGAGGCTTATATCTGCCTATCTGGGCTGTAGAGCTAGTTTGTGCTATATCTAGCTGCAGGCG
>HN7TS9H02ECNXD length=74 xy=1667_1423 region=2 run=R_2012_05_17_17_06_35_
ATCTGCTCTCTCACCTCCTCCTCCATTGATGTGAACTGACAATAACAAGCAGCCTTTTTAAACTTCCAGCAAAA
>HN7TS9H02DOD71 length=58 xy=1390_3695 region=2 run=R_2012_05_17_17_06_35_
AGCCAGATAGGCAGATATAAGCCTGTGCAGCTAGATATAGCACAAACTGACTGTACAA
>HN7TS9H02DFQ4B length=111 xy=1292_1913 region=2 run=R_2012_05_17_17_06_35_
AGATAGGCAGATATAAGCCTGTGCAGCTAGATATAGCACGAACTGACGTGTACAGCCAGGATAGGCAGGGATAGTAAGCCTGTGCAGCTAGATATAGACACGAACTGGACT
>HN7TS9H02EEWLU length=163 xy=1692_3584 region=2 run=R_2012_05_17_17_06_35_
GCAGATATAAGCCTGTGCAGCTAGATATAGCACAAACTAGACTGTACAGCCGACGATAGGCGAGATATAAGACCTCGTGCGAGCGTAGATATAGCACAAACTAGACTGTACAGCCGAGATAGGCGAGATATAAGCCTGTGCGAGCTAGATATAGCACAAACTG
>HN7TS9H02CYB82 length=76 xy=1094_0500 region=2 run=R_2012_05_17_17_06_35_
CCTATCTGGCTGTAGAGTCAGTTTGTGCTATATCTAGCTGCACAGGCTTATATCTGCCTATCTGGCTGTACAGTCA
>HN7TS9H02EVNKT length=71 xy=1883_2699 region=2 run=R_2012_05_17_17_06_35_
CTGTACAGCCAGATAGGCAGATATAAGCCTGTGCAGCTAGATATAGCACAAACTGACTGTACAGCCAGATA
>HN7TS9H02D9165 length=266 xy=1637_2831 region=2 run=R_2012_05_17_17_06_35_
GTAGAGCCAGTTGTGCTATATCTAGCTCTACAGGCTTATATCTGCCTATCTGGCTGTACAGCCAGTTTGTGCTATATCTAGCTCTACAGGCTTATATCTGCCTATCTGGCTGTACAGGCCAGTTTGTGCTATATCTAGCTCTACAGGCTTATATCTGCCTATCTGGCTGTAGAGCCAGTTTGTGCTATATCTAGCTGTACAGGCTTATATCTGCCTATCTGGCTGTAGAGCCTAGTTTGTGCTATATCTAGCTGTACAGGCTTATA
>HN7TS9H02DSVGS length=98 xy=1441_3770 region=2 run=R_2012_05_17_17_06_35_
ACAGTAATGCAAAAAGAATTCTAGAAGAAAACTGGTGGTTCAAATGCAAAAATAAGGCAATCACTGCAAGTCAGGACACAGCAACCACGAACAAGACT
>HN7TS9H02C6PM8 length=38 xy=1189_1986 region=2 run=R_2012_05_17_17_06_35_
AGCCAGCCGTCTAGCTAGCCAGCCAGCCATCTAGCTAG
>HN7TS9H02C07T8 length=78 xy=1126_3678 region=2 run=R_2012_05_17_17_06_35_
CCGTCTAGCTTGCCAGCCAGCCGTCTAGCTCGCCAGCCAGCCGACTAGCCTGCCAGCCAGGCCGAGCCATCTAGCTCG
>HN7TS9H02D981D length=164 xy=1639_3503 region=2 run=R_2012_05_17_17_06_35_
ACAGGTACACTACAAGATAAAGCGAAATGTTGATGTTTGTAGAGAATCTGGTACAGTAACGGACAATTGTTTAAGAGTGACCGTTGTATGTTGCATATAATAATTATTTGGGTTTGTCATTTCATACGTATTTACTAGTATTTAGTTATGTTCTGGTGGTTGGA
>HN7TS9H02DLOWC length=68 xy=1360_0442 region=2 run=R_2012_05_17_17_06_35_
CTAGCTGCACAGGCTTATATCTGCCTATCTGGCTGTACAGTCAGTTTGTGCTATATCTAGCTGCACGA
>HN7TS9H02C4YUX length=145 xy=1169_2535 region=2 run=R_2012_05_17_17_06_35_
ACAGTCAGTTTGTGCTATATCTAGCTGCACAGGCTTATATCTGCCTATCTGGACTGGTACAGTCAGTTTGTGCTATATCTAGCTGCACAGGCTTATATCTGCCTAGTCTGGCTGGTACAGGTCAGTTTGTGCTATATCTAGCTGC
>HN7TS9H02ELC2S length=70 xy=1766_1762 region=2 run=R_2012_05_17_17_06_35_
AAGCTAGCCAGGTGGATGGCTGGCTAGCTAGACTGGGCTGACTGGCTGGCTAGCTAGATGGCTGGCTGGC
>HN7TS9H02DWHE2 length=36 xy=1483_0156 region=2 run=R_2012_05_17_17_06_35_
GTTTGTGCTATATCTAGCTGTACAGGCTTATATCTG
>HN7TS9H02DQ51X length=52 xy=1422_2003 region=2 run=R_2012_05_17_17_06_35_
GCCGTCTAGCTATCCAGCCAGCCAGCCAGCCAGCCAGCCGTCTACGCTACGT
>HN7TS9H02DJJK8 length=32 xy=1335_2650 region=2 run=R_2012_05_17_17_06_35_
AGCCAGCCAGCCAGCTGGCTAGCTGGCCAGTA
>HN7TS9H02D8SZP length=56 xy=1623_1587 region=2 run=R_2012_05_17_17_06_35_
CCTGTGCAGCTAGATATAGCACAAACTGACTGTACAGCCAGATAGGCAGATATAAG
>HN7TS9H02EMNJP length=134 xy=1781_0547 region=2 run=R_2012_05_17_17_06_35_
ACCAGCTAGCCGTCTAGCTTGCTAGCCAGCCTGCTAACTAACCAGACAGCCGTCTAGCTCGCCAGCTAGCCAGCTAGCTCGACAGTCCAGCCGTCTAGCTCGCCAGGCCAGCCAGCTAGCTAGCCAGGCCAGCC
>HN7TS9H02DJ0OU length=55 xy=1341_0236 region=2 run=R_2012_05_17_17_06_35_
GTCTCGCTCTCGCTCTCGCTCTCGCTCTGTCTCGCTCTCGCTCTCGCTCTCGCTC
>HN7TS9H02ESNRA length=93 xy=1849_2228 region=2 run=R_2012_05_17_17_06_35_
GCTTTCGTACACTAAAATATGCTATCTGCTTTAGCCAGAACGCAAAGTGGACTCCTATCTGCTGAAAGCAATTACACGCTTAGCAAATTCGCC
>HN7TS9H02DVKNO length=89 xy=1472_2754 region=2 run=R_2012_05_17_17_06_35_
AGTAAAAATCTGATAAAATAATGGGCTAAGTCTCGGTGGCCATTTCACACAATTAACAGTTAAAGCCAAATTTTCACTGTCACTCATTT
>HN7TS9H02C6P35 length=31 xy=1189_2595 region=2 run=R_2012_05_17_17_06_35_
CCATCTAGCTAGCCAGCCAGCCATCTAGCTA
>HN7TS9H02DOLF3 length=75 xy=1393_0769 region=2 run=R_2012_05_17_17_06_35_
GTCCATTTGTCTGCGTCTGAGCCACGTCAGTTCAGGAAGGCCTAGTGATGGTGTGAGAAGTTCCGTCCTCCACGT
>HN7TS9H02EI497 length=97 xy=1741_0749 region=2 run=R_2012_05_17_17_06_35_
GGTAGACGGCTGCCTGGCTAGCTAGATGGCTGGCTGGCTAGCTAGCTAGCCAGCCAGCCATCTAGCTAGCCAGGCAGCCGTCTACCATACGTGGCGT
>HN7TS9H02DHMON length=42 xy=1313_3461 region=2 run=R_2012_05_17_17_06_35_
GTTTGTGCTATATCTAGCTGTACAGGCTTATATCTGCCTATC
>HN7TS9H02C4B2X length=142 xy=1162_1687 region=2 run=R_2012_05_17_17_06_35_
CTGTGCAGCTAGATATAGCACAAACTGACTCTACAGCCAGATAGGCAGATATAAGCCTGTACAGCTAGATATAGCACAAACGTGACTCTACAGCCAGATAGGCGAGATATAAGCCTGTACAGCTAGATATAGCACAAACTGG
>HN7TS9H02DMFVD length=44 xy=1368_2631 region=2 run=R_2012_05_17_17_06_35_
GTCGAAATTGCTGTAACTAGAGGGAGTAGATTACTTATTCCTAC
>HN7TS9H02EW4P8 length=217 xy=1900_1950 region=2 run=R_2012_05_17_17_06_35_
CATCCTCGATGTACATGAGGTAGCATAGCATAGGATCCTGAGAGAGATCTCTGTTCTGTACCTTAGGTAGTACAGCATAGGGTCATCAGTGAGACCTCTGTGCTGTACCTTAGGAAGTACAGCATAGGGCTCTGAGAGAGACCTCTGTGCTGTACCAGAGGTAGTACAGCATAGGGTCATGAGTGACGCTCTGTGCTGACCTTAGGAGTACAGCATA
>HN7TS9H02EMCYB length=227 xy=1777_3201 region=2 run=R_2012_05_17_17_06_35_
TGAATGCAACCACACACACACACACACACACACACACACACACACACACACACACACACACACACACACACACACACACACACACACACACACACACACACACACACACACACACACACACACACACACACACACACACACACACACACACACACACACACACACACACACACACACACACACACACACACACACACACACACACACACACACACACACACACACAC
>HN7TS9H02DYA5K length=40 xy=1503_3430 region=2 run=R_2012_05_17_17_06_35_
GAATTCTACTGGAGAAAGTTCCTGGACTGTTCTTATAGCC
>HN7TS9H02ETAHH length=68 xy=1856_3011 region=2 run=R_2012_05_17_17_06_35_
CAAGTTGGTGAAGTGCTGGATTTCGGTGCGATGAATGATGGAAGGTCGTAGAATTACTATTCTATCCT
>HN7TS9H02EJ264 length=44 xy=1751_3742 region=2 run=R_2012_05_17_17_06_35_
TCAGTTTGTGCTATATCTAGCTGCACAGGCTTATATCTGCCTAC
>HN7TS9H02EDIT2 length=46 xy=1677_0520 region=2 run=R_2012_05_17_17_06_35_
AGCTAGATATAGCACAAACTGACTGTACAGCCAGATAGGCAGATAT
>HN7TS9H02C1VT9 length=78 xy=1134_2015 region=2 run=R_2012_05_17_17_06_35_
TTGTGCTTTTCAGGCTGACAAGCCATTCGTTGTTCCTCACTGAAGGACAAATAATGCACACGCAATCTCCTACTCCTA
>HN7TS9H02EI5PO length=70 xy=1741_1306 region=2 run=R_2012_05_17_17_06_35_
AGAGTGTGTGGCATGCTCAGAAACACTGACATCGCATACACTAGTTTGTGACATAGCAGTGTGAGAGATA
>HN7TS9H02C8R51 length=65 xy=1213_0263 region=2 run=R_2012_05_17_17_06_35_
CAAGTGAAGAGTGAGACCTCTAGTCCTAAGGACTTCTCACTCTCTAAATTCCTGTAAAAGTTTAG
>HN7TS9H02EDPJ2 length=50 xy=1679_1040 region=2 run=R_2012_05_17_17_06_35_
AGTTTGTGCTATATCTAGCTGTACAGGCTTATATCTGCCTATCTGGCTGT
>HN7TS9H02DWG04 length=81 xy=1482_3750 region=2 run=R_2012_05_17_17_06_35_
GCTAGCTAGACGGCTAGCTGGCTGGTTAGCTAGATGGCTGGCGTGGCTGATTAGCTAGATGGATGGCTGGATGGTAGCTAG
>HN7TS9H02C7W3G length=116 xy=1203_0954 region=2 run=R_2012_05_17_17_06_35_
AGCACAAACTGACTGTACAGCCAGATAGGCAGATATAAGCCTGTGAGCTAGATATAGCACAACTGACTGTACAGCCAGATAGGCAGAGTATAAGCCTGTACAGCTAGATATAGCAC
>HN7TS9H02EQV5M length=157 xy=1829_1720 region=2 run=R_2012_05_17_17_06_35_
GTGCATGATCAATGTGAATCGACCATGAACCACCTGAGGCGTCGCTGCGCGAGGGACGGAAGTGAAAGAAATACGCGTCCTCCGACGCAAACAATAGAAAAAGAGGAAGCAGGTAGCGCGCGACAAGCAGACTATCACACACCTCTATACGTGGCGT
>HN7TS9H02ECH4E length=53 xy=1665_2092 region=2 run=R_2012_05_17_17_06_35_
AGGTAGTGGCACACGGCGTCGGATGGCGATGTTGTGCAGGATGGCACAGAGCA
>HN7TS9H02C637Z length=143 xy=1194_0397 region=2 run=R_2012_05_17_17_06_35_
ATGGGTAATGTTGGGTGTGCATAGGTTTGGTCAATGCTTTCCGTGACAAATTCCTTTTTCTTTTTGCAAGGAAAATGGAGTTTCTGTACTCTGGGCGTATAAGACTGTGGTACGTTTAAGAACTGGTAAACCTATGCACACCC
>HN7TS9H02EWFCM length=82 xy=1892_1828 region=2 run=R_2012_05_17_17_06_35_
GGTAATCAAGTAAATACAGAAGTCCGGGCTATGTGTACAGTACATCCTGCGTATCTCCTAAAGGCTCTTTTATAAGTATAGG
>HN7TS9H02DS197 length=49 xy=1444_0317 region=2 run=R_2012_05_17_17_06_35_
ATCTGCTACCAATGTAACCACCGCACAACCTATTCTAAGCCATCTGCAA
>HN7TS9H02EF6UZ length=86 xy=1707_2089 region=2 run=R_2012_05_17_17_06_35_
CTAGTTAGCCAGCCAGCCAGCTGTCTAGCTAGACTGCTGGCTGGCTGTCTAGCTAGACAGCTGGCTGGCTGGCTAACTAGATACGT
>HN7TS9H02DSQ9G length=31 xy=1440_2418 region=2 run=R_2012_05_17_17_06_35_
CACAGATTCTCGCCTCTCATTGTCAGAAAGG
>HN7TS9H02EP5X2 length=41 xy=1821_0520 region=2 run=R_2012_05_17_17_06_35_
CTGGCTGGCTGGCAAGCTAGACGGTTGGCTAGCTGGCGAGC
>HN7TS9H02EEP2O length=256 xy=1690_3310 region=2 run=R_2012_05_17_17_06_35_
GTCAGTTTGTGCTATATCTAGCTGCACAGGCTTATATCTGCCTATCTGGCGTGTACAGTCAGTTGTGCTAGTATCTAGCTGCACAGGCTTATATCTGCCTAGTCTGGCTGTACAGTCAGTTGTGCTAGTATCTAGCTGCACAGGCTTATATCTGCCTAGCTGGCTGTACAGTCAGTTGTGCTAGTATCTAGCTGCACAGGCTTATATCTGCCTGTCTGGCTGTACAGTTCAGTTNTGCTAGTATCTAGCTGCACTA
>HN7TS9H02DR1AV length=41 xy=1432_1541 region=2 run=R_2012_05_17_17_06_35_
ATAAATCGATCTGGATGTCTGACCAGGGAAAGACTAGACCC
>HN7TS9H02DAP0R length=75 xy=1235_0681 region=2 run=R_2012_05_17_17_06_35_
TGTGCTATATCTAGCTGTACAGGCTTATATCTGCCTATCTGGCTGTACAGTCAGTTTGTGCTATATCTAGCTGTC
>HN7TS9H02C7EK7 length=43 xy=1197_1545 region=2 run=R_2012_05_17_17_06_35_
CTCTGCCAATACCACTCACTCTGCCAACACCACAGGCTCTGCC
>HN7TS9H02EWPHC length=70 xy=1895_2670 region=2 run=R_2012_05_17_17_06_35_
GTCAGTTTGTGCTATATCTAGCTGCACAGGCTTATATCTGCCTATCTGGCTGTACAGTCAGTTTGTGCTA
>HN7TS9H02EQ55U length=173 xy=1832_2400 region=2 run=R_2012_05_17_17_06_35_
GACTGTACAGCCAGATAGGCAGATATAAGCCTGTGCAGCTAGATATAGCACAAACTGACTGACAGCACGATAGGCGAGATATAAGACCGTGTGCAGCGTAGATATAGCACAAACTGACGTGTACAGCCAGATAGGCAGATATAAGCCTGTGCAGCTAGATATAGCACAAACTG
>HN7TS9H02CY2SZ length=139 xy=1102_2145 region=2 run=R_2012_05_17_17_06_35_
CAAGGCTGCATCTTACATGAGTGTGGCAAGGCTGCCTCTTGCATCAGTGTGGCAAGGCTGCATCTTGCATCACTGTGGCAAAGGCTTCGCTTGCATCAATGTGGCAAGTCTGGCCTCTTGCATCAGTGTGGCAAGGACT
>HN7TS9H02C38TR length=60 xy=1161_1565 region=2 run=R_2012_05_17_17_06_35_
GAAGATAATACAATTCTCGTTTGCAGTTCACTCCTCGAAGATAGGACTACTGGCACAACA
>HN7TS9H02DGW5B length=36 xy=1305_3133 region=2 run=R_2012_05_17_17_06_35_
CACTATAACAACAATAACCTACACATATCATCTCAT
>HN7TS9H02EVBFW length=132 xy=1879_3354 region=2 run=R_2012_05_17_17_06_35_
GCGGCTGGCTGGCTAGCTAGACAGCTGGCTGGCTAGCTAGACAGCTGGCTCGCTAGCTAGATGGCTGGCTGTCTGGCTTTTGGCTGGCTAGATGGCTGGCTGGCTGGCTAGCTAGATGGCTGGCTAGCTGAC
>HN7TS9H02D3LGL length=139 xy=1564_0211 region=2 run=R_2012_05_17_17_06_35_
GTGTCCCTGCCCATGTTTTGTCAGACCCATCCACTTCAGCAGAGAGGTTGCTTCACTCTCTGGATGCTCGACTCAGCCTTATGATGTTGGTTCAAATCCTGGCAGAGACAACTCAGCCCATGAGTACCATGCAGTAGAG
>HN7TS9H02DMFFJ length=135 xy=1368_2061 region=2 run=R_2012_05_17_17_06_35_
ATGAGAGAGTCTTGTTTGGAACACACCTTTTGGATTTATACACAGAGGTTGTTTGAACAGTGAAGCTCACCTTGTGGTTTTCGTTTGTTAGTTTATTTTCCAACTCTGCCACGCGTGCACATCGAACAGGTGTTG
>HN7TS9H02ESKXH length=40 xy=1848_2659 region=2 run=R_2012_05_17_17_06_35_
CTAGCTGCACAGGCTTATATCTGCCTATCTGGCGTGTACG
>HN7TS9H02DSGOJ length=35 xy=1437_0993 region=2 run=R_2012_05_17_17_06_35_
ACTGACTGTACAGCCAGATAGGCAGATATAAGCCT
>HN7TS9H02ENKVU length=114 xy=1791_2792 region=2 run=R_2012_05_17_17_06_35_
TCTTTCTTTCATGTATTAATTGTTTGGCACCTCTAGTTATTGTGACGGTATGTTAGGGATTTTACCTAAGTATTCTCTTTGAATATATTTTTCTTATGCTGTTTCATTGGTTTT
>HN7TS9H02D231O length=48 xy=1558_2218 region=2 run=R_2012_05_17_17_06_35_
GGTGGCACTGACTTTGTCATCGCGAATAGGGCTATGCTGGGTGAGGTT
>HN7TS9H02EY2TN length=73 xy=1922_2681 region=2 run=R_2012_05_17_17_06_35_
ACTGTTCTCAGGTCCAGATCAATGTCTCTACTTCCACTGTCACTGACCAGGTTTGGCAAAATATACGTGGCGT
>HN7TS9H02CZ02B length=54 xy=1113_1489 region=2 run=R_2012_05_17_17_06_35_
ACAAGAAGAGTACAAGCTGGACTTTTATCATATGCTGCTGTGCCGCTGATCTGA
>HN7TS9H02DM9YP length=126 xy=1378_0671 region=2 run=R_2012_05_17_17_06_35_
TGTACAGCCAGATAGGCAGATATAAGCCTGTAGCAGCTAGATATAGCACAACTGACTGTACAGCCAGATAGGCAGATATAAGCCTGTAGCAGCTAGATACAGCACAACTGACTGACAGCAGATAGG
>HN7TS9H02DEJY3 length=83 xy=1278_3341 region=2 run=R_2012_05_17_17_06_35_
TTGTGCTATATCTAGCTTACAGGCTTATATCTGCCTATCTGGCTGTAGAGTCAGTTTGTGCTATATCTAGCTTACAGCGTATA
>HN7TS9H02D7ZVS length=72 xy=1614_0726 region=2 run=R_2012_05_17_17_06_35_
AGCCAGATAGGCAGATATAAGCCTGTGCAGCTAGATATAGCACAAACTGACTGTACAGCCAGATAGGCGAGA
>HN7TS9H02EW4EF length=53 xy=1900_1525 region=2 run=R_2012_05_17_17_06_35_
ATAAGCCTGTACAGCTAGATATTGCACAAACTGACTGTACAGCCAGATAGGCA
>HN7TS9H02D4A5Q length=71 xy=1572_0748 region=2 run=R_2012_05_17_17_06_35_
TCCTGGAACGGGCCTTACCTCATTGTAAATAACTATCTCCTGTTGTATATAGAGTAAGGATCCGAAAGGGA
>HN7TS9H02DCPX5 length=246 xy=1257_3787 region=2 run=R_2012_05_17_17_06_35_
TCTAGCTGCACAGGCTTATATCTGCCTCTCTGGCTGTACAGTCAGTTGTGCTATATCTAGCGTGCGACAGGCTTATATACGTGCCTACTCGTGGCGTGTACAGTCAGTTTGTGCTATATCTAGCTGCACAGGCTTATATCTGCCTATCGTGGCTGTACAGTCAGTTTGTGCTATATCTAGCTGCACAGGCTTATATCTGCCTATCGTGGCTGTACAGCAGTTTGTGCTATATCTAGCTGCACAGGC
>HN7TS9H02DH1GZ length=251 xy=1318_2145 region=2 run=R_2012_05_17_17_06_35_
TTTATTTACATTTGTATCACGCCTGAAGCCTGTGGGCGTCTGAGCGTGCTGAAGCAAGCTTCAAAGTTCATGCATGAGTAACAGACCTTGAGTTGGATACAATAGTATCATATTGACTTGCTTACTAGAGTTCCTTTGACTTAAATTCTACAGTTCTGGTTCCGGTCATAATCAGAGATTTCTTCATGATACGGTATGGATTAGTTTATCTGAACAGATGTGTCTTGAGACTTTTTTGTAACGAGGTAAGT
>HN7TS9H02DLWVJ length=82 xy=1362_2589 region=2 run=R_2012_05_17_17_06_35_
GCCAGCCAGCCAGCCATATAGCTAGCCATCCAGCCAGCCATCTAGCTAGCCAGTCCAGCCAGCCGTCTAGATCCCGAGCCAG
>HN7TS9H02DFCIE length=31 xy=1287_3460 region=2 run=R_2012_05_17_17_06_35_
CTGACTGTACAGCCAGATAGGCAGATATAAG
>HN7TS9H02ETPWA length=58 xy=1861_2504 region=2 run=R_2012_05_17_17_06_35_
AGCGAGAGCGAGAACGAGAACGAGAGCGAGAACGAGAGAGAGCGAGAACGAGAGAGAG
>HN7TS9H02EFY3J length=36 xy=1705_0221 region=2 run=R_2012_05_17_17_06_35_
GTACAGTCAGTTTGTGCTATATCTAGCTGTACAGGC
>HN7TS9H02DT8F8 length=53 xy=1457_1718 region=2 run=R_2012_05_17_17_06_35_
AGCCGTCTAACTAGCCAGCCATCCAGCCGTCTAGCTCGCCAGCCAGCCATCGA
>HN7TS9H02EED7G length=43 xy=1687_0218 region=2 run=R_2012_05_17_17_06_35_
GCCAGTCTGTGCGTGTGGGCCTGGAGCTGTGGAATGTGCCCCA
>HN7TS9H02EMMIT length=331 xy=1780_3315 region=2 run=R_2012_05_17_17_06_35_
GTCAGTTTGTGCTATATCTAGCTGCACAGGCTTATATCTGCCTATCTGGCTGTACAGTCAGTTTGGTGCTATATCTAGCTGCACAGGCTTATATCTGCCTATCTGGCTGTACAGTCAGTTTGGTGCTATATCTAGCTGCACAGGCTTATATCTGCCTATCTGGCTGTACAGTCAGTTTGGTGCTATATCTAGCTGCACAGGGCTTATATCTGCCTATCTGGCTGTACAGTCAGTTTTGGTGCTATATCTAGCTGCACAGGGCTTTATATCTGCCTATCTGGCTGTACAGTCAGTTTTGGTGCTATATCTAGCTGCACAGGGCTTTATATCT
>HN7TS9H02DVSZA length=39 xy=1475_1252 region=2 run=R_2012_05_17_17_06_35_
GGAATTTACTCTTACTCTATGCAGTGCCTCAGGAACACA
>HN7TS9H02DIYWN length=83 xy=1329_0421 region=2 run=R_2012_05_17_17_06_35_
CTGTACAGTCAGTTTGTGCTATATCTAGCTGCACAGGCTTATATCTGCCTATCTGGCTGTACAGGTCAGTTTGTGCTATATTC
>HN7TS9H02C1SK4 length=70 xy=1133_1894 region=2 run=R_2012_05_17_17_06_35_
CAAGTTGGTGAAGTGCTGGATTTCGGTGCGATGAATGATGGAAGGTCGTAGAATTACTATTCTATCCTCC
>HN7TS9H02DMUX6 length=68 xy=1373_1692 region=2 run=R_2012_05_17_17_06_35_
TTGGCAGATATCAAATCAGTTGGAGTAGCTGGTGAGGTTTATTCCAGGACCTCACTACAGACGGGCGT
>HN7TS9H02DFPR9 length=73 xy=1292_0183 region=2 run=R_2012_05_17_17_06_35_
AAACAGAATTCTAACGCCTTTTCCTGGCATAAGGAAGCAAATGTTAACCCATTCCACCACAAATTAACAGCGA
>HN7TS9H02DKHU8 length=53 xy=1346_2018 region=2 run=R_2012_05_17_17_06_35_
ATTTATCTGCATATATACACACAATAAATATTATTGTTTGCATATATGCACAC
>HN7TS9H02DVNI1 length=53 xy=1473_2379 region=2 run=R_2012_05_17_17_06_35_
AGTTTGTGCTATATCTAGCTGTACAGGCTTATATCTGCCTATCTGGCTGTACA
>HN7TS9H02C31SR length=30 xy=1159_0649 region=2 run=R_2012_05_17_17_06_35_
TTGCATTTTCAGGGGTTTGGTAGTTTGCTA
>HN7TS9H02DKN9R length=67 xy=1348_2125 region=2 run=R_2012_05_17_17_06_35_
AGCCAGCCAGCCAGCCATCCATCTAGCTAGCCAGCCAGCCGTCTAGCTAGCCAGCCAGCCATCTAGC
>HN7TS9H02C5QXD length=455 xy=1178_2047 region=2 run=R_2012_05_17_17_06_35_
AGGTGTGTGTGTAGGTGGTGTGTGTGTGTGTGTGTGTAGGTAGTGTGTGTGTGTGTGTGTGTGTGTGTGTGTGTGTGTGTGTGTGTGTGTGTGTGTGTGTGTGTGTGTGTGTGTGTGTGTGTGTGTGTGTGTGTGTGTGTGTGTGTGTGTGTGTGTGTGTGTGTGTGTGTGTGTGTGTGTGTGTGTGTGTGTGTGTGTGTGTGTGTGTGTGTGTGTGTGTGTGTGTGTGTGTGTGTGTGTGTGTGTGTGTGTGTGTGTGTGTGTGTGTGTGTGTGTGTGTGTGTGTGTGTGTGTGTGTGTGTGTGTGTGTGTGTGTGTGTGTGTGTGTGTGTGTGTGTGTGTGTGTGTGTGTGTGTGTGTGTGTGTGTGTGTGTGTGTGTGTGTGTGTGTGTGTGTGTGTGTGTGTGTGTGTGTGTGTGTGTGTGTGTGTGTGTGTGTGTGTGTGTGTGTGTGTG
>HN7TS9H02D1M6L length=145 xy=1541_3339 region=2 run=R_2012_05_17_17_06_35_
GGCTGGGTGGCTAGCTAGACGGCTAGCTGGCTAGCTAGCTGGCTGGCTGGCAAGCTAGATGGCTGGGTGGCGTAGCTAGACGGCTGGCTGGCGTAGTCGTAGCTGGCTGGCTGGCGAAGCGTAGCTGGCTGGCTGGCGAGCGTAG
>HN7TS9H02EE547 length=87 xy=1695_3657 region=2 run=R_2012_05_17_17_06_35_
AGCACAAACTGACTGTACAGCCAGATAGGCAGATATAAGCCTGTGCAGCTAGATATAGCAACAAACTAGCGTGTACGAGCCGAGATA
>HN7TS9H02D4Z7Z length=264 xy=1580_0461 region=2 run=R_2012_05_17_17_06_35_
GGAGGGCTGAGAGAAACAGTGGGAGGGTGAGAGGTGAGAACACTCACCATAGAGTACATCAAAAGGGAACTCGGATAGCTGGCATGCATTGCCGTCAATTATCTGCATTCCTAAGAAACTGAAAGAGATATTGGGGCAACCACCAAACTACTTCTACTTCTACTCCGTCGAAGAATGCACCACGCAAGAAGATTTAACTAATGCTACCTCGACTCAAAATAAGCACAGCTTATTTTCTTAAACCAACGGCGAGCCACGGCGAAT
>HN7TS9H02C7W2T length=38 xy=1203_0931 region=2 run=R_2012_05_17_17_06_35_
CTATCTGGCTGTACAGTCAGTTTGTGCTATATCTAGCT
>HN7TS9H02D6ZRX length=36 xy=1602_3083 region=2 run=R_2012_05_17_17_06_35_
GAATTCGCCATAGCGCTACCTCAAAATTAGAAACCT
>HN7TS9H02EPJUT length=138 xy=1814_0563 region=2 run=R_2012_05_17_17_06_35_
CAGCCAGATAGGCAGATATAAGCCTGTACAGCTAGATATAGCACAAACTGCTCTACAGCCAGATAGGCAGATATAAGCCTGTACAGCTAGATATAGCGACGAAACTAGACTGTACAGCCAGATAGGCAGATATAACGT
>HN7TS9H02DSDQW length=38 xy=1436_1286 region=2 run=R_2012_05_17_17_06_35_
ATCAGCAAAGAGCAGCACTCACACGGATACGTAACCCG
>HN7TS9H02C4S8O length=86 xy=1167_3446 region=2 run=R_2012_05_17_17_06_35_
ATAGGCAGATATAAGCCTGTGCAGCTAGATATAGCACAAACTGACTGTACGAGCCAGATAGGCAGATATAAGCCTGTAGCAGGCTA
>HN7TS9H02ER382 length=139 xy=1843_1524 region=2 run=R_2012_05_17_17_06_35_
AGCTAAATATAGCACAAACTGACTGTACAGCCAGATAGGCAGATATAAGCCTGTGCAGCTAGATATAGCACAACTGACTGTACAGCCAGATAGGCAGATATAGCCTGAGCAGCTAGGATAGAGCACAACTGACTGACAG
>HN7TS9H02D9LZM length=42 xy=1632_2304 region=2 run=R_2012_05_17_17_06_35_
CCAGCCAGATATCTAGCTCGCCAGCCAGCCAGCCATCTAGCT
>HN7TS9H02D59G0 length=123 xy=1594_1762 region=2 run=R_2012_05_17_17_06_35_
CTGCAGGTCATCTATTTCTAAGTGGTGCAACTGACTCAACAGCTTCTTGACCTCTTGTTTGGAGATGAGATACAGTGGGATTTGGGCTCTGATTAGGGCTTAGATGCAGGCCTGGAACTCCTA
>HN7TS9H02EO48X length=92 xy=1809_2111 region=2 run=R_2012_05_17_17_06_35_
ATAGGCAGATATAAGCCTGTGCAGCTAGATATAGCACAAACTGACTGTACAGCCAGATAGGCAGATATAAGGCCTGTGCAGCTAGATATAGC
>HN7TS9H02DO0WT length=72 xy=1398_0331 region=2 run=R_2012_05_17_17_06_35_
GCCGGTAGTGTCGATTTTGTCAAAATGAATTTTCAAAACTGGAATTTCAAGCCTGTTTCCAGATCTAGGATG
>HN7TS9H02CY7Z4 length=37 xy=1104_0690 region=2 run=R_2012_05_17_17_06_35_
AGGAGCTGTAACAGGGTGGAGATATTGGCATATTTGG
>HN7TS9H02DMUOX length=32 xy=1373_1359 region=2 run=R_2012_05_17_17_06_35_
CTAGCTTGCCAGCCAGCCGTCTAGCTCTACAA
>HN7TS9H02D0WJM length=73 xy=1533_1584 region=2 run=R_2012_05_17_17_06_35_
TATAGCACAAACTGACTGTACAGCCAGATAGGCAGATATAAGCCTGTGCAGCTAGATATAGCACAACGTGACT
>HN7TS9H02DEHRX length=326 xy=1278_0491 region=2 run=R_2012_05_17_17_06_35_
ATCATACATACACATCCACACATATGTATGCATACACACACACAAACACACATGCATATGCACACTCACTCACACACAGGCAAACACACACACATACACACATGAACACATATACACCAACACGCACATACATGCACATGCACACACACACAAGCACAGGCACACAAATACACAAACACTCACATGCACACAATCATACATACACATGCACACATGTGCGCATACACACACAAATATGCCCTTAGATTGTTCAGTTGAAAAGTATTGTCTTTACTTTTTCTTGAAAGTAGAGGTGTTCTTTTCCAGTCACACTTCATACGTGGCGT
>HN7TS9H02EGS8Y length=36 xy=1714_2432 region=2 run=R_2012_05_17_17_06_35_
CGGCTGGCTGGCTAGCTAGCTGGATGGCTGGCGAGC
>HN7TS9H02DEU2Z length=33 xy=1282_1353 region=2 run=R_2012_05_17_17_06_35_
AAACCAACGACATCCAGTAAAGCGGCAAGGGTC
>HN7TS9H02EYDI5 length=30 xy=1914_2671 region=2 run=R_2012_05_17_17_06_35_
TGTCCTATGCACAGCATCGCATGTTCAGGA
>HN7TS9H02D295U length=34 xy=1560_1952 region=2 run=R_2012_05_17_17_06_35_
AGCTGTCTAGCTAGCCAGACAGCCAGCCAGCCGT
>HN7TS9H02D79L4 length=40 xy=1617_1050 region=2 run=R_2012_05_17_17_06_35_
ATAGCACAAACTGACTGTACAGCCAGATAGGCAGATATAA
>HN7TS9H02C8FYD length=109 xy=1209_0819 region=2 run=R_2012_05_17_17_06_35_
CGAATACTATTGTGCAAATCGGTTAGTCTCCTTACCTTATATTTACTCACTTTTCATGTTAGGGTACCGTTTGATTCTAAGCTATTGAATCGAACGTCCCTTTCGTTAC
>HN7TS9H02DJR8M length=72 xy=1338_1572 region=2 run=R_2012_05_17_17_06_35_
CAGTATATAGATTCCTTGACACTAGCAGGAACAGATAGCATTACCCACGATAGTACTCCTACGTATACTAGA
>HN7TS9H02ECHRV length=126 xy=1665_1641 region=2 run=R_2012_05_17_17_06_35_
ATTTTGTAATGAAATGGGATTGTGTCTGGAGACATGCCTCGCACCTAGCAGAGTGAGAAGGTAGTTACTGTGAACTCTAGGCTCATTCCAAATACAGCACTAGGAAGCATAGTACCCTTACTTTAA
>HN7TS9H02DK80M length=222 xy=1355_0340 region=2 run=R_2012_05_17_17_06_35_
CAGTATAAGCATAATCTTGTGAGCGTTAAAATCAAAATGCTATCCAAGTTTTGCCAAGCCAGAATGACTTGAAATTTAAGGGTGAAGTTCAAAGGGGACTTACATCTACGTAGTTTAGGATGACAATGGAAAATGTTGAAGAAACCATGTTGAGCAGATTTTCGAGGGATTTTCGGTGGAAGGTATAGAGGGGTTGGTCAGCGAAGAAAGGAAGGACGAGAA
>HN7TS9H02C6CM2 length=62 xy=1185_1516 region=2 run=R_2012_05_17_17_06_35_
CTGCACAGGCTTATATCTGCCTATCTGGCTGTACAGTCAGTTTGTGCTATATCGTAGCTGCA
>HN7TS9H02D6F19 length=180 xy=1596_2111 region=2 run=R_2012_05_17_17_06_35_
CGGCTTCCGAGCTGGATCTGGCACGGAGTCGGCCTTACTAGATCTCCAGACGCGAATGCTCCAGATGCTTGACCAAGGAGGAGCGGGACGTCCTTATCCTCCTTGACCTATCTGCAGCGTTCGATCTACTAGATCATGACTTGCTCCTAGAATCGCTTAGCGTTAGGGCTAGATGCTCCG
>HN7TS9H02CZYI8 length=458 xy=1112_2306 region=2 run=R_2012_05_17_17_06_35_
TATGGATTGTGTGTTGAGCCTTCTTAACAGTACGATGGTATAGACAGTGCGTTTTTTGATTTGGCTCGAGAATCTCCTTTAGTAAGAAATTGATGGGTGTATGTCTACTGCATTTTTGTTGAAATGCACATATGTGAAAAATAGTTATATTGACTTGGAGGATAGAACAACAATAGTTTTTAACTTTGAATTAGGTATCTGTAGACATTTATACACTCAACAAAATTGCTTGTCGAGATAAAAGCAGTCCATCAATAATAAATTTGTTGTATATAAAATGCAGTCATTTCAATGGGTTCTTAATGTCAATCAACATTAGTAACTTTGATAGCAAGTTGTAGAACCTAGGCAGCATCTCATCATGTTATCAAATTTTTGCGACCAACTACCACTTTAGTTGAGTCATTTTAAGTGAATTTGTTTGTATTTCAGCTATAGTAAGTGTCTATACGTGGCGT
>HN7TS9H02D70L4 length=52 xy=1614_1674 region=2 run=R_2012_05_17_17_06_35_
TTATATCTGCCTATCTGGCTGTACAGTCAGTTTGTGCTATATCTAGCTGACA
>HN7TS9H02C7YLO length=110 xy=1203_2906 region=2 run=R_2012_05_17_17_06_35_
CAGTCAGTTTGTGCTATATCTAGCTGCACAGGCTTATATCTGCCTATCTGGCTGTACAGTCAGTTTGTGCTATATCTAGGCTGCACAGGCTTATATCTGCCTATCTGGCT
>HN7TS9H02D03T2 length=87 xy=1535_2840 region=2 run=R_2012_05_17_17_06_35_
TTCATTGTTTTGCCATCTATCTGATAAAACGGTAACTCCATATGCTCTAACAGTTCCATATACAATTCTTCATTTATCACACTCCTC
>HN7TS9H02D4CPZ length=102 xy=1572_2773 region=2 run=R_2012_05_17_17_06_35_
AAAACTAACTGTACAGCCAGATAGGCAGATATAAGCCTGTACAGCTAGATATAGCACAAACTGACTGTACAGCCAGATAGGCAGATATAAGCCTGTAGACAG
>HN7TS9H02DIZDJ length=218 xy=1329_1029 region=2 run=R_2012_05_17_17_06_35_
AATGGTTCTTAATGGACTAGCATCTTCGACAAAGGATATACAGCACAGCACAACACAGTACATTATGGAAATTACTTAAAAGGCTGGACAGCTTTGACCGGAAAAGTATCTACCATCGACTCAGCACTTACACTAAAATGCTTTTCATTCAAGAGCCATTTGAGCGGCTAGTTTCTGCCTTTCGGGATAAGTTTGAGCATGCAAACAACTACTACACC
>HN7TS9H02D0AE9 length=76 xy=1526_1587 region=2 run=R_2012_05_17_17_06_35_
ATCTATCTAGTCAGCCATCTACCTAGCCAGCCAGCCAGCCAGCCATCTAGCTCACCAGCCAGTCGTCTAGCTCGCC
>HN7TS9H02EYJG6 length=138 xy=1916_2184 region=2 run=R_2012_05_17_17_06_35_
CAAGAGCGAGGAGCTCCAAATCCAGGTCAAGAATAGGAGAATAAAACGCCTTCTAAACAGAGAATATTGCATTACTCGAACAGCCGACTAGAACCACTCCTGCTTTCCTCTGTCTTTGACGGTTTTGCACTCACAGCG
>HN7TS9H02ECIKZ length=57 xy=1665_2689 region=2 run=R_2012_05_17_17_06_35_
TAGCCAGCCAGCCAGCATGCAGGCTAGCCAGCCAGATGACTAGCTAGCCAGCCAGCC
>HN7TS9H02C70VN length=324 xy=1204_1761 region=2 run=R_2012_05_17_17_06_35_
TGGTCCAAGTCTGTTTCGTCACAGTAGTAGTTCCTTAACTGAGTATGTTCCTCTCTATAGATTCTAGAGGAAAGTTATCAAGTGGCTTTTTGCCTATGGTCAACTTCTATTTGGTCCGTTATATGCTCTCTATTGGACTATGTAAAAGGTATGTTATTTATGTTATTAGTTTGTATTAGTCTAGTTGAATGTTTCTTTTGGTGGTGCTATATTGGACCTAGTGGCCAATTCCTGAGTAGAAAATCAATTTCTCTATCGCTGTGCAATTCATTTGGTTTTGTTTTAATTATTTGAACTCTAATAGCTCCAACCTTTGGACTTTAT
>HN7TS9H02DIMSM length=85 xy=1325_1108 region=2 run=R_2012_05_17_17_06_35_
TGTGCTATATCTAGCTGCACAGGCTTATATCTGCCTATCTGGCTGTACAGTCAGTTTGTGCTATATCTAGCTGCACGAGTCTTAT
>HN7TS9H02DGO2O length=66 xy=1303_0862 region=2 run=R_2012_05_17_17_06_35_
CTATCTGGCTGTAGAGCCAGTTTGTGCTATATCTAGCTGTACAGGCTTATATCTGCATATCTGGCT
>HN7TS9H02DWREX length=191 xy=1486_0823 region=2 run=R_2012_05_17_17_06_35_
GATCACAGTGGAATGAGCAAAACTCCACAATGTCAAATTTAAAGTCACTTTGGAAGGCCTCCTTTAGACAGTCCACTATTAACAAATTACATTTTTATAAAACTTATTGAAAACAAAATTCAAAGCTATTGTAGGATGCGAGCTGAGGCGCCGCAGGAGATGAGGTCGAGATCCAATAGGATGGGTTCAAT
>HN7TS9H02D1MBN length=184 xy=1541_2225 region=2 run=R_2012_05_17_17_06_35_
CTAGCTGCACAGGCTTATATCTGCCTATCTGGCTGTACAGTCAGTTTGTGCTATATCTAGCTGCACGAGGTCTTATACTCGTCGCCTATCGGTGGCGTGTACAGTCAGTTTGTGCTATATCTAGCTGGCACGAGTCTTATATCTGCCTAGTCGTGGCTGTACAGTTCAGTTTGTGCTATATCTA
>HN7TS9H02EKJVR length=45 xy=1757_0789 region=2 run=R_2012_05_17_17_06_35_
AGCTAGATATAGCACAAACTGACTGTACAGCCAGATAGGCAGATA
>HN7TS9H02CWRO8 length=178 xy=1076_0938 region=2 run=R_2012_05_17_17_06_35_
ACTGACTCTACAGCCAGATAGGCAGATATAAGCCTGTGCAGCTAGATATAGCACAAACTGACTGTACAGCCAGATAGGCAGAGTATAAGCCTGTGCAGCTAGATATAGCACAAACTGACTGTACAGCCAGATAGGCAGAGTATAAGGCCTGTGCAGCTAGATATAGCACAAACTGACT
>HN7TS9H02DK1FW length=42 xy=1352_2810 region=2 run=R_2012_05_17_17_06_35_
AGACCGATCCAGGGAACATGGCCTCACACTAAAGACGAGGAA
>HN7TS9H02ELGTR length=68 xy=1767_2525 region=2 run=R_2012_05_17_17_06_35_
ATATAGCACAAACTGACTCTACAGCCAGATAGGCAGATATAAGCCTGTACAGCTAGATATAGCACAAA
>HN7TS9H02EAKVK length=181 xy=1643_2462 region=2 run=R_2012_05_17_17_06_35_
CTGCACAGGCTTATATCTGCCTATCTGGCTGTACAGTCAGTTTGTGCTATATCTAGCTGCACGAGGCTTATATCTGCCTATCTGGCTGTACAGTCAGTTTGTGCTNTATCTAGCTGACGACGAGGTCTTATATCTGCCTATCTGGCTGTACAGTCAGTTTGTGCTATATCTAGCTGCACGA
>HN7TS9H02EQI7A length=66 xy=1825_1316 region=2 run=R_2012_05_17_17_06_35_
ATTCATGAACATAGTGTAAGCAAAACATAGTACTTCTGTGTAATGTCTAGCTAATACTTGGGCTCC
>HN7TS9H02C8PDU length=36 xy=1212_0752 region=2 run=R_2012_05_17_17_06_35_
GAAAAGCCGATTCGACATCACATTTTGCCAGTAGGG
>HN7TS9H02D10KA length=129 xy=1546_0200 region=2 run=R_2012_05_17_17_06_35_
GGTCCTTCCCTCTCTATGACGGCAATTCGTTTCAAATAATATTAGAGGGCAACATTTTCTTTTTATATGCTGGTGTGATGTCGTATGAGTGTCAGAGAACATCTCTCCTAAAGACATGCTATTTCCTTG
>HN7TS9H02DGAN6 length=39 xy=1298_2676 region=2 run=R_2012_05_17_17_06_35_
GAATTCGCCATAGCGCTACCTCAAAATTGAAACCTCGTC
>HN7TS9H02D3ZUN length=121 xy=1568_2477 region=2 run=R_2012_05_17_17_06_35_
AGCCTGTAAAGCTAGATATAGCACAAACTGACTCTACAGCCAGATAGGCAGATATAAGCCTGTAAAGCTAGAGTATAGCACAACTAGACTCTACAGGCCAGATAGGCAGATATAAGCCTGT
>HN7TS9H02EKP2H length=58 xy=1759_0615 region=2 run=R_2012_05_17_17_06_35_
ACAGGCTTATATCTGCCTATCTGGCTGTACAGTCAGTTTGTGCTATATCTAGCTGCAG
>HN7TS9H02DZEZO length=108 xy=1516_1810 region=2 run=R_2012_05_17_17_06_35_
ACGACGTTGCTCTTGCAATCGTTCGGCTAAAGAAGGGCAAGCTAAAAATATAAACCAAACAAGCCAGTCAGCAGCGGATTGAACAACTTGCAAGGCACACAGGGGATA
>HN7TS9H02D36SL length=111 xy=1570_3283 region=2 run=R_2012_05_17_17_06_35_
GTCTAGTTAACAAGCCAGCCAGCTGTCTAGCTAGCCAGCCAGCCAGCCATCTAGCTAGCCAGCCTGCCAGCCTTCTAGAGTAGCCAGCCAGCCAGCTGTCTAGCTAGCCAG
>HN7TS9H02DK8F0 length=32 xy=1354_3694 region=2 run=R_2012_05_17_17_06_35_
GCTGGCTGGCAAGCTAGATGGCTGGCTGGCGT
>HN7TS9H02EB7FX length=151 xy=1662_0539 region=2 run=R_2012_05_17_17_06_35_
AAGTGTCTGGTGATGTTCTTTATTCCATGCAGTGATACAGTGAGATAGGATAGAAATGTCTGGGCTGTCTTTATTCATGCAGTGATGCAGTGAATAGAAGAGTAGAAGTGTCTGGGATGTTCTTGTTCCATGCAGTGATCAGTGAGATAGG
>HN7TS9H02DNK9W length=45 xy=1381_3042 region=2 run=R_2012_05_17_17_06_35_
AGAGGAAGAGGAGGAAGAGGAGGTGGAAGAGGTGGAAGAGGAAGA
>HN7TS9H02DZAV5 length=99 xy=1515_0595 region=2 run=R_2012_05_17_17_06_35_
AGACAAGAATAGAGTACTGCCGCAAGGAGCAGGTCAGGGAATAGGTGTCAGCAAACAGGTATAGAGACATGCAGGCCCAATGACTACACAACACGAGAC
>HN7TS9H02EBVGM length=68 xy=1658_1396 region=2 run=R_2012_05_17_17_06_35_
TGTGTGAGCCAGGTGGACTGGTAGTTGTACATAGGGATGTGTGGTTCTTACCTGGGTGGTGGTAGTCT
>HN7TS9H02DG81U length=32 xy=1309_2176 region=2 run=R_2012_05_17_17_06_35_
ACAAACTGACTGTACAGCCAGATAGGCAGATA
>HN7TS9H02EUDSO length=150 xy=1869_0710 region=2 run=R_2012_05_17_17_06_35_
TATCTGGCTGTACAGTCAGTTTGTGCTATATCTAGCTGTACAGGCTTATATCTGCCTATCTGGCTGTACAGTCAGTTTGTGCTATATCTAGCTGTACAGGCTTATATCTGCCTATCTGGCTGTACAGTCAGTTTGTGCTATATCTAGCTT
>HN7TS9H02ELCA5 length=32 xy=1766_0767 region=2 run=R_2012_05_17_17_06_35_
ATCGCTGTCAATTTGTGGTGGAATGGGTTAAC
>HN7TS9H02DBFOW length=115 xy=1243_1182 region=2 run=R_2012_05_17_17_06_35_
GCACAAACTGACTCTACAGCCAGATAGGCAGATATAAGCCTGTACAGCTAGATATAGCACAAACTGACTGTACAGCCGAGATAGGCAGATATAAGCCTGTACAGCTAGATATAGC
>HN7TS9H02DB7OO length=37 xy=1252_0598 region=2 run=R_2012_05_17_17_06_35_
TGGGTGGCTAGCTAGCAGTCAGCCAGTCTAGCTAGCC
>HN7TS9H02D15PW length=234 xy=1547_2786 region=2 run=R_2012_05_17_17_06_35_
ATACGTGGCACAGGCAGATACGGAAATTGCATGCATAGGCAAACTAACCACTGCTAGGCACTATTGGCTCACGGATAAACCAGGGACTTTGCTTGCACGACTGTTGAAAGGCCACCACATACAGATGGCGAATACACGGCGAATCAAGCAATCAAACGGGAAGGCGTAGTGACACAGAATATGGCTATTTTACTAAACGTTTCCAAATCATATTATAGTGAGCTGTATAAACGC
>HN7TS9H02EXRMP length=155 xy=1907_2959 region=2 run=R_2012_05_17_17_06_35_
AGTCAGTTTGTGCTATATCTAGCTGCACAGGCTTATATCTGCCTATCTGGCTGTACAGTCAGTTGTGCTATATCTAGCTGCACAGGCTTATATCTGCCTATCTGGCTGTACAGTCATTTGTGCTATATCTAGCTGCACAGGCTTATATCTGCCTA
>HN7TS9H02DMLLE length=70 xy=1370_1856 region=2 run=R_2012_05_17_17_06_35_
TATATCTAGCTTTACAGGCTTATATCTGCCTATCTGGCTGTACAGTCAGTTTGTGCTATATCTAGCTGCA
>HN7TS9H02EIZMJ length=211 xy=1739_1609 region=2 run=R_2012_05_17_17_06_35_
AGCTAGATATAGCACAAACTGACTCTACAGCCAGATAGGCAGATATAAGCCTGTACAGCTAGATATAGCACAACTGACTGTACAGCCAGAGTAGGCGAGATATAAGCCTGTACAGCTAGATATAGCACAACTGACTGACAGCCAGAGAGGCAGATATAAGCCTGTACAGCTAGATATAGCACAACTGACTGACAGCCAGATAGGCAGATAT
>HN7TS9H02EQHBR length=70 xy=1824_2981 region=2 run=R_2012_05_17_17_06_35_
ATAGCACAAACTGACTGTACAGCCAGATAGGCAGATATAAGCCTGTACAGCTAGATACTAGCGACAACTG
>HN7TS9H02EFBWX length=59 xy=1697_2943 region=2 run=R_2012_05_17_17_06_35_
TGGCAAGCTAGACAGCTGTCTGGCTGGCGAGCTAGACGGCTGGCTGGTGAGCTAGACGG
>HN7TS9H02DVEUZ length=72 xy=1470_3433 region=2 run=R_2012_05_17_17_06_35_
CGTATAAAATCATGCTAATCTTTCTACAGAGCTGGTTAAAGCTGATTTTTCAAGAATTGCCAATTTGCAGCC
>HN7TS9H02D1KA0 length=389 xy=1540_3706 region=2 run=R_2012_05_17_17_06_35_
ACATCAATCTCTGGAATGCAACNCACACACANANACACACACACACACACACACACACACACACACACACACACACACACACACACACACACACACACACACACACACACACACACACACACACACACACACACACACACACACACACACACACACACACACACACACACACTACACACACACACACACACACACACACACACACACACACACACACACACACACACACACACACACACACACACACACACACACGACACACACACACACACACACACACACACACACACACACACACACACACACACACACACACACACACACACACACACACACACACACACACACACACACACACACACACACACACACACACACACACACACACA
>HN7TS9H02D3QZI length=106 xy=1565_3276 region=2 run=R_2012_05_17_17_06_35_
GCTAGCCAGCCATCTAGCTTGCCAGCCAGTGAGAAATCTAGCTAGTCAGCCGTCTAGCTAGCCAGCCAGCCGAGCGTGTCTAGCTCGCCAGCCAGCCATCTAGCTC
>HN7TS9H02EW35C length=111 xy=1900_1198 region=2 run=R_2012_05_17_17_06_35_
GGATTTCCTCTATGTCAGCAATTTCATTTTCTACAGTATCATTATTCATCTTTACCATTTCTACATCTTGTATAGTTTCTCTGACGTTTTCCACTCCAATATACGTGGCGT
>HN7TS9H02DRQS9 length=52 xy=1429_0235 region=2 run=R_2012_05_17_17_06_35_
AGCCAGCTGTCTAGCTCGCCAGCCAGCCGTCTAGCTCACCGACGCCGACGCC
>HN7TS9H02EBK4Q length=96 xy=1655_0296 region=2 run=R_2012_05_17_17_06_35_
AAAAGAACCGAGGCGTGGGAAAAGGGAAATGCGTTCAAAAGACAATTTGGCAACGATGGACATGGATTTGGACACGGACTCGGACATGATCAACCC
>HN7TS9H02C4V62 length=36 xy=1168_3180 region=2 run=R_2012_05_17_17_06_35_
GTAAAGCAGGGATCAGGTCGCTGGCAGCACCCNCCA
>HN7TS9H02D8U8M length=400 xy=1624_0404 region=2 run=R_2012_05_17_17_06_35_
AACCTGAGAGCACACCACTCATAGTGGCCCAGTGCTCTACAGGAAGCCAGGCGAAAACAGTCAGCACAGCCACGCGCGCAAGCGAGTTAGTGGGTGACTTGGCAGCCATAAAAATGAAAATGATTAAAAACTACTCACTTTGTGTGTCATTTAGATGAGGACAAAGAGAGACATTTCATTGATGTTACAGTATTAGGGAAAAATAAGTTTCATGCATTATTGGATAGTGGCTCTCAAGCCACTTTGATGTCAGTAAGCGCATATAATGCCCTAAAGAGAGATAAGAAAGACAAGGCTCAATTGTACAAAACAGGGAAGCTCCATAACTTTAATGGTGAGGAGGTTCCAGTGCTGGGTTTTGCAGTCCTGGAATTACAAATGGGACGTCACCGGATGAAGC
>HN7TS9H02DQS8U length=82 xy=1418_1788 region=2 run=R_2012_05_17_17_06_35_
GTGCTATATCTAGCTGTACAGGCTTATATCTGCCTATCTGGCTGTACAGTCAGTTTGTGCTATATCTAGCTGTACAGGCTTA
>HN7TS9H02C9BAY length=181 xy=1219_0488 region=2 run=R_2012_05_17_17_06_35_
CCGTATATTTAATATTCATTGTGTACCATAGCTGGTACTGCTCTTAATTCACTGTTTCCATCCGTGTTTTCAATATTCATTGTGTACCATAGCTGGTACTGCTCTTAATTCATTGTCTTGATTGATTCTTATGAGCTAATTGTTGGCCCTTTAATCCTGCACTGCACATGATTGGCCCTCT
>HN7TS9H02DVDYW length=148 xy=1470_2278 region=2 run=R_2012_05_17_17_06_35_
AAGCCTGTGCAGCTAGATATAGCACAAACTGACTGTACAGCCAGATAGGCAGATATAAGCCTGTGCAGCTAGATATAGCACAAACTGCGTGTACAGCCAGATAGGCAGGATATAAGCCTGTGCAGCTAGATATAGCACAACTGGCTGT
>HN7TS9H02EX3BE length=50 xy=1911_1720 region=2 run=R_2012_05_17_17_06_35_
ACAGTCAGTTTGTGCTATATCTAGCTGTACAGGCTTATATCTGCCTATCT
>HN7TS9H02CX6KR length=69 xy=1092_1337 region=2 run=R_2012_05_17_17_06_35_
GACAGTGTGTTTCCTTATAGGACATTGGAAGACGATGAATGTGTGAGGACAGTGTGTTTCCTTACAGGA
>HN7TS9H02DQP28 length=285 xy=1417_1794 region=2 run=R_2012_05_17_17_06_35_
CATGTTGGCAATGGCATGGAAGAGAGTCTTCTGCTGGGTGATGGCTGGCTGGTCTTGTGGCATATAGATGTGCCAGAACACATTGCGGAACATAGCTGGCATGACTTGGCATAGGATCCTTGAGAACATAGGCTGTGATAGGCCATGTGTCATGCCACTGTGTTCTGTAGGATCCTGTGGTGCAGAACTTGAGCACTGCCAGCAGCTTGAGTAGAGGTGGGACAGCAGTCTGGATAAGGATCCTGGGCTCAAGGTCCGCCTCAATCTCCGCAGCAGGGACATGAT
>HN7TS9H02EGIL4 length=351 xy=1711_0938 region=2 run=R_2012_05_17_17_06_35_
TCTGGCTGTAGAGTCAGTTTGTGCTATATCTAGCTGTACAGGCTTATATCTGCCTATCTGGCTGTAGAGTCAGTTTGTGCTATATCTAGGCTGGTACAGGCTTATATCTGCCTATCTGGCTGTAGAGTCAGTTTGTGCTATATCTAGGCTGTACAGGCTTATATCTGCCTATCTGGCTGTAGAGTCAGTTTGTGCTATATCTAGGCTGTACAGGCTTATATCTGCCTATCTGGCTGTAGAGTCAGTTTGTGCTATATCTAGGCTGTACAGGCTTATATCTGCCTATCTGGCTGTAGAGTCAGTTTGTGCTATATCTAGGCTGTACAGGCTTATATCTGCCTATCTGGCTGT
>HN7TS9H02DBNRN length=39 xy=1245_3457 region=2 run=R_2012_05_17_17_06_35_
AGCTAGATATAGCACAAACTGACTCTACAGCCAGATAGG
>HN7TS9H02DJEQD length=96 xy=1334_0451 region=2 run=R_2012_05_17_17_06_35_
ACCACTAAACATCAGCAGTATTTCACTGACACATAGAGCACGCCTAGTGATGGCAGCACACACACACACGTACACACGTGCACAATACACACACAT
>HN7TS9H02D46BY length=62 xy=1582_0188 region=2 run=R_2012_05_17_17_06_35_
ACCCTCTTCATTGCACCACCTCTCATTTCTACTTTCCTACTTCATGTCTCTTGTGTCACTTA
>HN7TS9H02DD48J length=56 xy=1274_0625 region=2 run=R_2012_05_17_17_06_35_
GTTTGTGCTATATCTAGCTGCACAGGCTTATATCTGCCTATCTGGCTGTACAGTCA
>HN7TS9H02EMKER length=34 xy=1780_0577 region=2 run=R_2012_05_17_17_06_35_
CATGCCAGCCAGTCAGCCATCTAGCTCGCCAGCC
>HN7TS9H02D2OW7 length=121 xy=1553_3097 region=2 run=R_2012_05_17_17_06_35_
GATATAAGCCTGTACAGCTAGATATAGCACAAACTGACTCTACAGCCAGATAGGCAGATATAAGCCTGTACAGCTAGATAGTAGCACAAACTGACTGTACAGCCAGATAGGCAGATATAAG
>HN7TS9H02DLV7X length=160 xy=1362_1739 region=2 run=R_2012_05_17_17_06_35_
TTTGTGCTATATCTAGCTGCACAGGCTTATATCTGCCTATCTGGCTGTACAGTCAGTTTGTGCTATATCTAGCTGTACAGGCTTATATCTGCCTATCTGGCTGTAGAGTCAGTTTGTGCTATATCTAGCTGTACAGGCTTATATCTGCCATACGTGGCGT
>HN7TS9H02DS0JG length=30 xy=1443_2154 region=2 run=R_2012_05_17_17_06_35_
AGATATCACATGATGCCACACAACATAATC
>HN7TS9H02EK7LX length=107 xy=1764_2867 region=2 run=R_2012_05_17_17_06_35_
ATTTCACAATATGGCAGGCTGCTTCTTCCACTGCACTGTGCAGCAGGTCATTTCTAGGCATTTCTACAGTATGGCAGGCTGCCTCATCCACTGCACTGTGCAGCAGG
>HN7TS9H02C6OI3 length=70 xy=1189_0541 region=2 run=R_2012_05_17_17_06_35_
ATCACTGCTTGAGAAGGTTTAGACACTAGCAGTAAGGTGAGTTCCCATGCAGTGAGGGGAAGATCACCGC
>HN7TS9H02EDS2J length=440 xy=1680_1497 region=2 run=R_2012_05_17_17_06_35_
TTTTACATAAGTACAAATTAAAAACTGTCCATACTTGTAAATAAAGGCAAACATATAAAGGGAAAATCTTCCTATAAAAATTAATTTCAATGTGACATGTTATTTGACAATTCATATTTTAAATAAATGCGAGCAATGACCGCTTTCGGGAAGTTATGACTGTTTTCTTTTGAGAAGACTGGTCAACAGGCTTTTCGATGCAACAGAAGTTTGTGCAAAGGTGAGCAGTGACCATTGAGTGCTCTGTAGATTGATTGGTTCATGTCACTTGCTTGATCTGATTCACCGCTGTTTTACTGTGAAAAAGCCTATGTTCTGTTCAGAGGCCCATGAATTAACTTTACAGTGGCACACTGGAGTGCACATTGGCAGTTTCAATATGATGAGGTATTGGTGGCTTTGGTAGATTTGTCGTAGTCTGCAGAGAAAGCATGTATGTC
>HN7TS9H02DGRWQ length=61 xy=1304_0440 region=2 run=R_2012_05_17_17_06_35_
GCTAGCTAGATGGCTGGCTGGCTTGGCTAGCTATACGGCTGGCTGGCTAGGTACTAGAGTA
>HN7TS9H02C0U4N length=143 xy=1122_3589 region=2 run=R_2012_05_17_17_06_35_
AGTTTGTGCTATATCTAGCTGCACAGGCTTATATCTGCCTATCTGGCTGTAGAGTCAGTTTGTGCTATATCTAGCTGCACGAGTCTTATATCTGCCTATCTGGCTAGGTACAGTCCAGGTTTGTGCTATATCTAGCTGCACTA
>HN7TS9H02C6FHY length=80 xy=1186_1124 region=2 run=R_2012_05_17_17_06_35_
CAGACAGCCAGCCATCTAGCTACCAACCAGCTGTCTATCTAGCCAGCCAGCCATCTAGCTAGCCAGCCAGCCAGCCAGTC
>HN7TS9H02ECEG8 length=52 xy=1664_1466 region=2 run=R_2012_05_17_17_06_35_
AGTAAGCCGTCTAGCCAGCCAGCTGTCTAGCTAGCCAGCCAGCCATCTAGCT
>HN7TS9H02DJUIE length=78 xy=1339_0420 region=2 run=R_2012_05_17_17_06_35_
GTTACTGATGTGGCTCGAGGTGAAGGTACCCTTTGCCGGTGTGCTATGTGTGTATAGAGTTTCCTGAGTATTGATGTT
>HN7TS9H02D4E0J length=47 xy=1573_1649 region=2 run=R_2012_05_17_17_06_35_
TAACGTCCAACTAGAGGCAGGTAAGGGTCAGGCAGTGAAAGATACCC
>HN7TS9H02DUD1U length=48 xy=1459_0784 region=2 run=R_2012_05_17_17_06_35_
CACAGGCTTATATCTGCCTATCTGGCTGTACAGTCAGTTTGTGCTATA
>HN7TS9H02EI5MO length=343 xy=1741_1198 region=2 run=R_2012_05_17_17_06_35_
AAATAAATAAATAAATAAATATATGAAACTCTCTGTATTGAATTCTTAGATATGTATAGTTATCTAGTTGCTTTTATTATTCTGTGTTTTAATTTTTCTCAACTGTTTTATCCTTTTAATAATGATAGTTGACTTGCTTTTTTTATTCATTGTAGCTAGAAGTTCGATTTGCTTGTAAGATTTGAAATGATTTTCTGTAATGCTTTTTGGTTTGTAAGTATTACCGCAATAAAGCAATTCATTTGTTCATTCATTCAAGTCTTTTTTGTTCGACCAATTGTTATGTCCAATTTTCTGTCCACATTGTTTATTTTCGAGTTTAATGTTGGATGACTGTTCTGTA
>HN7TS9H02DQ3KI length=220 xy=1421_2880 region=2 run=R_2012_05_17_17_06_35_
TCTGCCTATCTGGCTGTAGAGTCAGTTTGTGCTATATCTAGCTGTACAGGCTTATATCTGCCTATCTGGCTGTAGAGTCGAGTTTGTGCTATATCTAGCTGTACAGGCTTATATCTGCCTATCTGGCTGTACAGCGAGTTTGTGCTATATCTAGCTGTACAGGCTTATATCTGCCTATCTGGCTGTACAGTCGAGTTTGTGCTATATCTAGCTGTACAGG
>HN7TS9H02C0U1X length=280 xy=1122_3491 region=2 run=R_2012_05_17_17_06_35_
CTGTAGAGTCAGTTTGTGCTATATCTAGCTGTACAGGCTTATATCTGCCTATCTGGCTGTAGAGTCAGTTTGTGCTATATCTAGCTGTACAGGCTTATATCTGCCTATCTGGCTGTACAGTCAGTTTGTGCTATAGTCTAGCTGTACAGGCTTATATCTGCCTATCTGGCTGTAGAGTCAGTTTGTGCTATATCTAGCTGTACAGGCTTATATCTGCCTATCTGGCTGTACGAGTCAGTTTGTGCTATATCTAGCTGTACAGGCTTATATCTGCCTATCT
>HN7TS9H02EEERF length=233 xy=1687_0937 region=2 run=R_2012_05_17_17_06_35_
CCAGATAGGCAGATATAAGCCTGTACAGCTAGATATAGCACAAACTGACTGTACAGCCAGATAGGCAGATATAAGCCGTGTACGAGCTAGATATAGCACAAACTGACTGTACAGCCAGATAGGCAGATATAACGCCGTGTACGAGCTAGATATAGCACAAACTGACTGACAGCCAGATAGGCAGATATAACGCCGTGTACGAGCTAGATATAGCACAAACTGACTAGTCAGCC
>HN7TS9H02DYQL5 length=158 xy=1508_2987 region=2 run=R_2012_05_17_17_06_35_
AACATGTGACTAGAGCTGAAGCCAGTGCCAGACACACAGTGCAGAGTACCAAAGGTCTTAGCTATGCACCTGTAACATGTGACTAGTGCTGAAGGCCAGTGCCAGACACACACTGCAGAGTACTCAGACGTCTAGCTATGCTGCCTGTAACATGTGAC
>HN7TS9H02EDM1B length=55 xy=1678_1869 region=2 run=R_2012_05_17_17_06_35_
GCACAGGCTTATATCTGCCTATCTGGCTGTACAGTCAGTTTGTGCTATATCTAGC
>HN7TS9H02EGR0T length=71 xy=1714_0843 region=2 run=R_2012_05_17_17_06_35_
GTGATAGATAATGATCCCAAACACACAGCCAGTACTAAATATATAGAGGAGTGGGGGAGGTCAGATGGAGT
>HN7TS9H02DFEND length=54 xy=1288_2135 region=2 run=R_2012_05_17_17_06_35_
GTGCACACTATCATCACACACAGGACTCCGCCGTGCGCACTATTATCACACACA
>HN7TS9H02C2KNR length=55 xy=1142_1413 region=2 run=R_2012_05_17_17_06_35_
CTGTGCAAGTTGGGAAGTAGCTGGATGTTGGTGGGAGTGAATAGATGGAGGGGTA
>HN7TS9H02DX6FL length=42 xy=1502_1407 region=2 run=R_2012_05_17_17_06_35_
CATGTTATGCCGAGTATTTGAGACTGTCTTAGTGCCACGATT
>HN7TS9H02DFAZQ length=43 xy=1287_1492 region=2 run=R_2012_05_17_17_06_35_
AGCCGTCTAGCTCACCAAGCCAGCTGTCTTGCTTGCCAGCCAG
>HN7TS9H02EMRF9 length=47 xy=1782_1511 region=2 run=R_2012_05_17_17_06_35_
GTTTATCTCCTTGGAATTTCCTGGCTTTTGGTATCTCATTTTTTTCG
>HN7TS9H02EOMFY length=98 xy=1803_2316 region=2 run=R_2012_05_17_17_06_35_
CTATTGTCTTGCAGGAGCCACTCACTGTGCAGCACATGACCACACGTTTGGTCTCGAGGTTGGCACTTGCAAATAAACTGATGCACTGCTCAGTCACT
>HN7TS9H02D4PKA length=36 xy=1576_3032 region=2 run=R_2012_05_17_17_06_35_
GCCAGCCGTCTAGCTAGCCAGCCAGCCAGCCAGTCT
>HN7TS9H02C7Z3H length=46 xy=1204_0747 region=2 run=R_2012_05_17_17_06_35_
AGACATCTAGCTAGCCAGCCAGCCAGATGTCTAGCTAGCCAGCCAG
>HN7TS9H02EEY1U length=73 xy=1693_2656 region=2 run=R_2012_05_17_17_06_35_
GACTGTACAGCCAGATAGGCAGATATAAGCCTGTGCAGCTAGATATAGCACAAACTGACTGTACAGCCAGATA
>HN7TS9H02C4V0O length=38 xy=1168_2950 region=2 run=R_2012_05_17_17_06_35_
CTTGAGAGCCTTTCTTGTGGTATGGATAAGGGAGGCGA
>HN7TS9H02DH63X length=116 xy=1320_1259 region=2 run=R_2012_05_17_17_06_35_
ATAGGCAGATATAAGCCTGTGCAGCTAGATATAGCACAAACTGACTGTACAGCCAGATAGGCAGATATAAAGGCCCTGTAGCGGAAGCGTAGATATAGCACAAACTGACTGTACAG
>HN7TS9H02DFGUV length=270 xy=1289_0901 region=2 run=R_2012_05_17_17_06_35_
GGCTGTACAGTCAGTTTGTGCTATATCTAGCTGCACAGGCTTATATCTGCCTATCTGGCTGTACAGTCAGTTGTGCTATATCTAGCTGCACAGGGCTTATATCTGCCTATCTGGCTGTACAGTCAGTTTGTGCTATATCTAGCTGCACAGGGCTTATATCTGCCTATCTGGCTGTACAGTCAGTTTGTGCTATATCTAGCTGCACAGGGCTTATATCTGCCTATCTGGCTGTACAGTCAGTTTGTGCTATATCTAGCTGCACAGGGCTTT
>HN7TS9H02DLXCI length=121 xy=1362_3200 region=2 run=R_2012_05_17_17_06_35_
ATCTGTGTCTTTGTTAATAAACATAGGATTAGAGGCATTATTGTCGTCAAGTATTTTACAGTGATCATTTTTAATGTCTACAACGGGAACGATATTTAGTTAGTAATAGCCTCGTTGTCAC
>HN7TS9H02C18TD length=114 xy=1138_2447 region=2 run=R_2012_05_17_17_06_35_
AGTCAGTTTGTGCTATATCTAGCTGCACAGGCTTATATCTGCCTATCTGGCTGTAGAGTCAGTTTGTGGCTATATCTAGCTGCACGAGTCTTATATCTGCCTAGTCGTGGCTGT
>HN7TS9H02C9I1J length=38 xy=1221_2325 region=2 run=R_2012_05_17_17_06_35_
TATCTGGCTGTACAGTCAGTTTGTGCTATATCTAGCTG
>HN7TS9H02DEU3E length=39 xy=1282_1368 region=2 run=R_2012_05_17_17_06_35_
CTGGCTGTACAGTCAGTTTGTGCTATATCTAGCTGCACA
>HN7TS9H02EE9ZW length=103 xy=1697_0458 region=2 run=R_2012_05_17_17_06_35_
ATCAAGAGGAAATTGACTCTTCTGCGCTCAAAACTCAATTTCACTTTTGCAAAGCTGTGGATGTATCCACTACTGAAATATTGTAAACTCCAACTACCACTGA
>HN7TS9H02C0TLD length=51 xy=1122_1599 region=2 run=R_2012_05_17_17_06_35_
CTTCCTTCCTTAGTGGGAGAGATTCTAAAATCACCTGGGACTCAGCCGAAT
>HN7TS9H02C4P4X length=68 xy=1166_3519 region=2 run=R_2012_05_17_17_06_35_
ATATAGCACAAACTGACTCTACAGCCAGATAGGCAGATATAAGCCTGTACAGCTAGATATAGCACAAA
>HN7TS9H02DOQMO length=155 xy=1394_3390 region=2 run=R_2012_05_17_17_06_35_
GTGCTATATCTAGCTGTACAGGCTTATATCTGCCTATCTGGCTGTAGAGTCAGTTTGTGCTATATCTAGCTGTACAGGCTTATATCTGCCTATCTGGCTGTAGAGTCAGTTTGTGCTATATCTAGCGTGTACAGGCTATATCTGCCTATCTGGCT
>HN7TS9H02DKUTP length=572 xy=1350_2427 region=2 run=R_2012_05_17_17_06_35_
AAAGAACACAGCCTCGGCCGTGCCGAGAGCACTAGCGATGAGGTAAAATACCGCAGCAGATGAATGAATGATCATGGAAAATCTAACCACAAATCTAAGATCTATAAATGTACACTTTCACAGCCGATGCACTAACAATAGTGCACACTTCCGCAGTAGATGCACTTGCGATAATAGTAAAATACCACAAATCTAGTAATAATGTGAAATACTATCAGATGCACTAGGGATGATAGTAATGCCACATCGGGTGCCGTAGTGATAATGTAAAATACCACAGCATATGCACTAGCGATAATGTAACATACCACAGCAGGTGCTCTAGCTATAATGTAAAATACCACAGCATATGCACTAGCGATAATGTAACATACCACAGCAGATAGTCTAGTGGTATCACAGCAAATGTTGTAGCAATCATGTACAACAGCAAATGCAGTGACGAAAATGTAAAATTTCACAGAAGATGCACTACACCAATGTGAAATACCACAACGGATGCTCTGCGGTTAATGTAAAAATCCAACACAGGTGTCTAGCGATAATGTACAGTACCACTGCATGTGCGACTA
>HN7TS9H02DVXDT length=66 xy=1476_2863 region=2 run=R_2012_05_17_17_06_35_
GCAGGCAGGCTAGTCCAGCCAGCCGGCTAGCCAGCCAGCCAGCCGTCTAGCTAGCCAGCCAGCCAG
>HN7TS9H02D69MV length=97 xy=1605_3573 region=2 run=R_2012_05_17_17_06_35_
AGCCAGCCATCTATCTTGCCAGCCAGCCGTCGAGCGAGACCAGCCAGCCGCGAGCCACGCACGCGACGCGGCGTACACTAGCCAGCCAGCCAGGCCG
>HN7TS9H02EYMEX length=87 xy=1917_1895 region=2 run=R_2012_05_17_17_06_35_
CATTCTTGACATTACCGTACAAATATTTTCAGCGAAATTGATAATCAATACATACACATGCTAATCCAGCCATCTCCAACCACGACA
>HN7TS9H02EILZ7 length=143 xy=1735_0341 region=2 run=R_2012_05_17_17_06_35_
ATTTGTGTTAGGTTTAGTTTTAGGGTTATGTTAAGGGCTAGGGTAAGTGTTTATGTATTGTGAAAGGTTTAGTCTAAGTGATAGGTTTAGGATAAGAGCTTGTGTTTAGACTTAGCCTAAAGTTTAGTCTAAGAGTTACTCTA
>HN7TS9H02DOXZ9 length=195 xy=1397_0663 region=2 run=R_2012_05_17_17_06_35_
AGCCAGCCAGCCATCTAGCTAGCCAGCCAGCCAGCCATCTAGCTAGCCAGCCAACAGCTCGTATACGCTAGCCAGGCAGCGAGCCATCTACGCTAGCCAGCCGAGTCCAGCCAGCCATCTAGCTAGCCAGCCAGCCATCTAGCTAGCCAGCCATCAGCTTGCCAGCCAGTCGAGCCATCAGCTAGCAGCCATCAG
>HN7TS9H02DL6L4 length=63 xy=1365_2922 region=2 run=R_2012_05_17_17_06_35_
AAGCCTGTAAGCTAGATATAGCACAAACTGACTCTACAGCCAGATAGGCAGATATAAGCCTGT
>HN7TS9H02DEEGX length=189 xy=1277_0303 region=2 run=R_2012_05_17_17_06_35_
ATAGGCAGATATAAGCCTGTGCAGCTAGATATAGCACAAACTGACTGTACAGCCAGATAGGCAGATATAAGCCTGTGCAGCGTAGATATAGCAACAACTGACTGGTACAGCCAGATAGGCAGATATAAGCCTGTGCAGCTAGATATGACACAACTGACTGACAGCAGATGGCAGATATAAGCCTGTGCA
>HN7TS9H02DL5C7 length=61 xy=1365_1305 region=2 run=R_2012_05_17_17_06_35_
TTTTCCAGATTTAGGATGCACAATTTAGCTCTTGGTGTCAAAAAGTTGCATATTTCTTACA
>HN7TS9H02C8M1X length=29 xy=1211_1827 region=2 run=R_2012_05_17_17_06_35_
CTCACTAGCCGTCAGATTCTCTGCTGCCC
>HN7TS9H02DB56T length=61 xy=1251_2755 region=2 run=R_2012_05_17_17_06_35_
TGCAGCTAGATATAGCACAAACTGACTGTACAGCCAGATAGGCAGATATAAGCCTGTAAGC
>HN7TS9H02EJMNU length=33 xy=1746_2792 region=2 run=R_2012_05_17_17_06_35_
GAGGCTTAAGTCATGCACCTCTTGTGCATCTGC
>HN7TS9H02EW0H0 length=54 xy=1899_0566 region=2 run=R_2012_05_17_17_06_35_
CTTATATCTGCCTATCTGGCTGTACAGTCAGTTTGTGCTATATCTAGCTGTACA
>HN7TS9H02DQSL9 length=64 xy=1418_0975 region=2 run=R_2012_05_17_17_06_35_
ATCTGGTTGGTGGGTGGCGACAGAGCCTGGCTGCTCTTGACAGCTGCGCTTCATTGTCTGAGCC
>HN7TS9H02DPK2G length=262 xy=1404_1878 region=2 run=R_2012_05_17_17_06_35_
ACAGTAATGCAAAAGAATTCTAGAAGAAAACTGGTGGTTCAAATGCAAAAATAAGGCAATCACTGCAAGTCAGGACACAGCAACCACGAACAAGCTGGAGGCAGCATTGTGACACACAGGTCAGAACAAACAGGACGTTTAAATAATAATAATAATAATAATAATAATAATAATAATAATAATAATAATAATGACAGTATTATTGAGCGCAGTGGCCATACAAAAACGTTTAATCCGGAGACTTCAAAGCGCTGCACCGCCN
>HN7TS9H02D203M length=88 xy=1557_2496 region=2 run=R_2012_05_17_17_06_35_
AGCCTGTACAGCTAGATATAGCACAAACTGACTGTACAGCCAGATAGGCAGATATAAGCCTGGTACAGCTAGAGTATAGCACGAAACT
>HN7TS9H02ETO0U length=50 xy=1861_1372 region=2 run=R_2012_05_17_17_06_35_
ACACACACACACACACACACACACACACACACACACACACACACGACGAC
>HN7TS9H02EB3AT length=89 xy=1660_3363 region=2 run=R_2012_05_17_17_06_35_
TGCTATAGGATCAGAGTCATCATTAACATGAATATTAGTATCTGCTAGTACTAGATATTTACAAAAAGGCATAGGTATTCATTTTTGTT
>HN7TS9H02C709G length=63 xy=1204_2258 region=2 run=R_2012_05_17_17_06_35_
AGGAGCATAGACACTTCAGCAGTAGCACACATGCTGTGTCTGCATGGCTTTATTCGTATGGTT
>HN7TS9H02EGIWO length=118 xy=1711_1318 region=2 run=R_2012_05_17_17_06_35_
GCACAGGCTTATATCTGCCTATCTGGCTGTACAGTCAGTTTGTGCTATATCTAGCTTGCACAGTCTTATATCTGCCGTATCGTGGCTGTACAGTTCAGTTTGTGCTATATCTAGCTGC
>HN7TS9H02D96UJ length=48 xy=1639_0665 region=2 run=R_2012_05_17_17_06_35_
CTAGCCAGCCAGCCACCAGCCAGCCATCTAGCTAGCCAGCCAGCCGAT
>HN7TS9H02EM6IQ length=48 xy=1787_0560 region=2 run=R_2012_05_17_17_06_35_
CGCCAGCCAGCTGTCTTGCTCGCCAGCCAGCCAGCCGTCTAGCTGACC
>HN7TS9H02EN2E3 length=62 xy=1797_0941 region=2 run=R_2012_05_17_17_06_35_
AGGTGGCTGGCTGGCTAGCTAGCTGGCTGACTGGCTGGCTAGCTAGATGGCTGGCTGGCAGC
>HN7TS9H02DQBC0 length=128 xy=1412_3186 region=2 run=R_2012_05_17_17_06_35_
GATATAGCACAAACTGACTGTACAGCCAGATAGGCAGATATAAGCCTGTACAGCTAGAGTATAGCACAAACTAGACTCGTACGAGCCGAGATAGGCAGATATAAGCCTGTACAGCTAGAGTATAGCAC
>HN7TS9H02EVXNW length=66 xy=1886_3482 region=2 run=R_2012_05_17_17_06_35_
GCCTGTGCAGCTAGATATAGCACAAACTAGACTGTACAGCCAGATAGGCAGATATAAGCCTGTAGC
>HN7TS9H02DGKS3 length=76 xy=1301_3525 region=2 run=R_2012_05_17_17_06_35_
CAGCTTCTGATCGCTCGGTGCCTCAGTTTGTCAAAGGCAGGCACAAAAGTAACAGTGGTTTGGCTAGATGCCAGCC
>HN7TS9H02C01HV length=56 xy=1124_3649 region=2 run=R_2012_05_17_17_06_35_
CCTGTACAGCTAGATATAGCACAAACTGACAGTACAGCCAGATAGGCAGATATAAG
>HN7TS9H02C3TVT length=366 xy=1156_2679 region=2 run=R_2012_05_17_17_06_35_
ACAAACTGACTGTACAGCCAGATAGGCAGAAATAAGCCTGTACAGCTAGATATAGCACAAACTGAACTGTACAGCCAGATAGGCAGATATAAGCCTGTACAGCTAGATATAGCACAAACTGACTACTACAGCCAGATAGGCAGATATAAGCCTGTGCAGCTAGATCTAGCACAAACTGACTCTACAGCCAGATAGGCAGATATAAGCCTGTGCAGCTAGATATAGCACAAACTGACTGTACAGCCAGATAGGCAGATATAAAGCCTGTGCAGCTAGATATAGCACAAAACTGACTGTACAGCCAGATAGGCAGATATAAAGCCTGTGCAGCTAGATATAGCACAAAACTGACTGTACAGCCAGATA
>HN7TS9H02DI35G length=52 xy=1330_3122 region=2 run=R_2012_05_17_17_06_35_
AGCTCTAAGTCTATCCTAACCTACTGTACTTCTAATTCTATTCTCGCATCCT
>HN7TS9H02EEXH4 length=65 xy=1693_0650 region=2 run=R_2012_05_17_17_06_35_
AGATATAGCACAAACTGACTGTACAGCCAGATAGGCAGATATAAGCCTGTGCAGCTAGATATAGC
>HN7TS9H02D8PYJ length=198 xy=1622_1753 region=2 run=R_2012_05_17_17_06_35_
CCTTCGTCTTCTGTCCTTGGCTCTTCGGTCCTTCTTCGTTTCTTCTTCTTTTCCGGTGCCGTCTTCTTTCTTCTGTCTTCTACTTTACCGGTCGACATCTTCTGCTGGTTTCTTCTTACTTCTAACGCTCTCTTCTTTCTTCTTCTGTTTTCTTCTTTCTTCTTCTGTCTTCAGCCGCAGCCTCCGTCTTCTTGGAAC
>HN7TS9H02ES2Q6 length=139 xy=1854_1184 region=2 run=R_2012_05_17_17_06_35_
ATATAAGCCTGTACAGCTAGATATAGCACAAACTGACTGTACAGCCAGATAGGCAGATATAAGCCTGTACAGCTAGATATAGCACAACTGACTCTACAGCCTAGATAGGCAGATATAAGCCTGTACAGCTAGATATAGC
>HN7TS9H02D9FWF length=129 xy=1630_2605 region=2 run=R_2012_05_17_17_06_35_
ATACATCTAGCTAGCCAGCCAGCTATCTAGCTATCCAGCCGTCTAGCTAGCCAGCCGTCTACCTCGCCAGCCAGCCATCAGTTTGCCAGCCAGCCGTCGAGCCAGCCAGCCAGCCGCGAGCCAGCAACG
>HN7TS9H02EISQ9 length=144 xy=1737_0899 region=2 run=R_2012_05_17_17_06_35_
GAAAGTGCGAAAGGGCCTACACACTACCAGAGGCCCACGTTTCGTTCACACTAGGACGTTAGTTTGTCGTGATCTCGAAATAGAAATACGGGCGTGATGCCGACTCCCGACTCAGTTCTATATGCTTTGTATACTGTCTGGAGT
>HN7TS9H02DSRS1 length=56 xy=1440_3123 region=2 run=R_2012_05_17_17_06_35_
TGTAAGTGTTGGTGTGGGAGGAGTGACTGGTGATATGTAAGTGCAGGTGTTGGTGT
>HN7TS9H02DTEC9 length=38 xy=1447_3691 region=2 run=R_2012_05_17_17_06_35_
AGGCAGATATAAGCCTGTGCAGCTAGATATAGCACAAA
>HN7TS9H02DZ0DA length=162 xy=1523_0844 region=2 run=R_2012_05_17_17_06_35_
CAAAATCGTGACACAATTCACCTTCATTATTTTTGGCTTAATGTTAGAAATTTGCAACTTCTTTGACACCGAGAGATAAATTTGGGCATCCTAAATCTGAAAAAGGATTAAAATTGCAGTTTTTGAAAAATTCATTTTTTGGCAAAAAATTGACACGACCCG
>HN7TS9H02DWJHC length=36 xy=1483_2830 region=2 run=R_2012_05_17_17_06_35_
AGCCAGCTGTCTAGCTAGCCTGCCAGCCAGCCATAT
>HN7TS9H02EUIAH length=47 xy=1870_2439 region=2 run=R_2012_05_17_17_06_35_
CAGCCATCTAGCCTAGCAGCCATCCGGCTAGCTAGCTAGCCAGCCAG
>HN7TS9H02C5EJY length=37 xy=1174_2396 region=2 run=R_2012_05_17_17_06_35_
GAAAATTGTCATAGTTCAGTAAAAGATGTCCAAGAAA
>HN7TS9H02DASDL length=114 xy=1235_3735 region=2 run=R_2012_05_17_17_06_35_
GTTTGTGCTATATCTAGCTTTACAGGCTTATATCTGCCTATCTGTCTGTAGAGTCAGTTTGTGCTATATCTAGCTTACAGGCTAGTATCTGCCTATCTGGCTGTAGAGTCAGTT
>HN7TS9H02DKKUL length=43 xy=1347_1787 region=2 run=R_2012_05_17_17_06_35_
TAGCTAACCAGCCAGCCATCCATCTAGCTAATCAGCCAGCCAG
>HN7TS9H02DV0VV length=109 xy=1477_3305 region=2 run=R_2012_05_17_17_06_35_
AGATATAAGCCTGTGCAGCTAGATATAGCACAAACTAGACGTGTACGAGCCAGATAGGACGAGATATAAGGCCTGTGCAGCTAGATATAGCACAAACTGACGTGTACGA
>HN7TS9H02ESX7S length=35 xy=1852_3494 region=2 run=R_2012_05_17_17_06_35_
GCACAAACTGACTCTACAGCCAGATAGGCAGATAT
>HN7TS9H02EPN48 length=50 xy=1815_2026 region=2 run=R_2012_05_17_17_06_35_
GGAGCAAAAACGTAATGGCGGATAGTGTCAATTCTTGACCAAAAATGTAA
>HN7TS9H02DFVOG length=44 xy=1293_3726 region=2 run=R_2012_05_17_17_06_35_
GCCATCTATTTTGTCCAGCCAGCTGTCGAGCCAGCCAGCCAGCC
>HN7TS9H02ES8DD length=122 xy=1856_0271 region=2 run=R_2012_05_17_17_06_35_
CACAAACTGACTGTACAGCCAGATAGGCAGATATAAGCCTGTGCAGCTAGATATAGCACAAACTGACGTGTACGAGCCAGATAAGGGCAGATAGGTAAGCCGTGTGCAGCTAGATATAGCAC
>HN7TS9H02C638A length=77 xy=1194_0408 region=2 run=R_2012_05_17_17_06_35_
CAGTTTGTGCTATATCTAGCTGCACAGGCTTATATCTGCCTATCTGGCTGTACAGTCAGTTTGTGCTATATCTAGCT
>HN7TS9H02C2QVO length=138 xy=1144_1282 region=2 run=R_2012_05_17_17_06_35_
GCTATATCTAGCTGTACAGGCTTATATCTGCCTATCTGGCTGTACAGTCAGTTTGTGCTATATCTAGCTGTACAGGCGTTATATCTGCCTATCTGGCTGTACAGGTCAGTTTGTGCTATATCTAGCTGTACAGGCTTA
>HN7TS9H02DD8TY length=60 xy=1275_1188 region=2 run=R_2012_05_17_17_06_35_
GCTTATATCTGCCTATCTGGCTGTACAGTCAGTTTGTGCTATATCTAGCTGACAGCGGTA
>HN7TS9H02D7238 length=45 xy=1615_0822 region=2 run=R_2012_05_17_17_06_35_
AGCCACGCCACTGCAGGTGCGAAACGCCGAAGGGCGACGCCACCG
>HN7TS9H02DXX2N length=65 xy=1499_2861 region=2 run=R_2012_05_17_17_06_35_
AGGATGTCTGGCCAGTATTACTGTTCTTGAGATTTTGACCTGTGATCATCTGTTGGCTATTCTTG
>HN7TS9H02DX403 length=225 xy=1501_3685 region=2 run=R_2012_05_17_17_06_35_
CTTCATTCTTCTCTCTCTCTCTCTCTCTCTCTCTCTCTCTCTCTCTCTCTCTCTCTCTCTCTCTCTCTCTCTCTCTCTCTCTCTCTCTCTCTCTCTCTCTCTCTCTCTCTCTCTCTCTCTCTCTCTCTCTCTCTCTCTCTCTCTCTCTCTCTCTCTCTCTCTCTCTCTCTCTCTCTCTCTCTCTCTCTCTCTCTCTCTCTCTCTCTCTCTCTCTCTCTCTCTCTC
>HN7TS9H02C5UMV length=134 xy=1179_2757 region=2 run=R_2012_05_17_17_06_35_
ACATACCATGAGGAGGATGTGTGAGGAGGATCACATACCATGAGGAGGATCACGTACCGTGAGGAGGATGTGAGGAGGAAGTCGACAGTACCGAGTGAGGAGGAGTCGAGTACCGTGAGGGGAGTCGACGAGTA
>HN7TS9H02D3P4A length=113 xy=1565_2152 region=2 run=R_2012_05_17_17_06_35_
TTGAGGCAGAGACATCTTAATGGCACCAGAATGGGAAGAGATGTCCTCACAGCAGAGCCGCCTGTTAGGGAAAGCATACTCACTGCAACAAAGACAGACTGACAGCCCTCTAG
>HN7TS9H02C03E4 length=48 xy=1125_2046 region=2 run=R_2012_05_17_17_06_35_
TTATTTCTGCCTATCTGGCTGTACAGTCAGTTTGTGCTATATCTAGCT
>HN7TS9H02D8ULU length=82 xy=1623_3680 region=2 run=R_2012_05_17_17_06_35_
TATATCTAGCTGTACAGGCTTATATCTGCCTATCTGGCTGTACAGTCAGTTTGTGCTATATCTAGCTGTCAGGCGTATATCT
>HN7TS9H02CWRG1 length=51 xy=1076_0643 region=2 run=R_2012_05_17_17_06_35_
CTTATATCTGCCTATCTGGCTGTACAGTCAGTTTGTGCTATATCTAGCTGC
>HN7TS9H02EMTML length=129 xy=1783_0235 region=2 run=R_2012_05_17_17_06_35_
CCATCTAGCTAGCCAGGCAGCCGTCTAGCTAGCAAGCCAGCCGTCTAGCTAGTCAGCCATCGTAGCTCGCCAGCCAGCCAGCCGTCTAGCTAGCCAGCCAGCCATCTAGCTAGCCAGCCAGCTAGCTAG
>HN7TS9H02DZIZT length=112 xy=1517_2903 region=2 run=R_2012_05_17_17_06_35_
AGCTAGACAGCTGGCTGGTGAGCTAGACGGCTGGCTGGCAAGCTAGGCAGCTGGCTGGCTGGCATGCTAGATGGCTGCTTGGTGAGCTAGATGACTGGCTGGCTAGCTAGAC
>HN7TS9H02D6983 length=51 xy=1606_0277 region=2 run=R_2012_05_17_17_06_35_
CAGCCAGCTGTCTAGCTAGCCAGCCAGCCAGCTGTCTAGCTAGCAGCCAGT
>HN7TS9H02EW0EG length=37 xy=1899_0438 region=2 run=R_2012_05_17_17_06_35_
ATCTGGCTGTACAGTCAGTTTGTGCTATATCTAGCTG
>HN7TS9H02C5X3W length=147 xy=1180_3162 region=2 run=R_2012_05_17_17_06_35_
ATAGGCAGATATAAGTCTGTGCAGCTAGATATAGCACAAACTGACTGTACAGCCAGATAGGCAGATATAAGCCTGTGCGAGCTAGATAGAGCAACAAACGTGACGTGTACAGCCAGATAGGCAGATATAAGCCTGTGCAGCTAGATA
>HN7TS9H02C3KHT length=65 xy=1153_2799 region=2 run=R_2012_05_17_17_06_35_
CTCAATAACAGAAGAATGCTAATAGAGCATGAAGCAGGATACAAGCAGCAGAGTGCCACGACGAC
>HN7TS9H02EDHW4 length=102 xy=1676_3430 region=2 run=R_2012_05_17_17_06_35_
AGCTATCATCGGTTGCAGGTTGCTTGACGTTGTCATGGAATTGCTTATACCATGTGACAGTAGAAAGTAGCATCATGTCTCACGAGCTGACAGATATCCTCC
>HN7TS9H02D70OY length=52 xy=1614_1776 region=2 run=R_2012_05_17_17_06_35_
ATCTAGCTCGCCAGCCAGCCGTCTAGCTTGCCAGCCAGCCGTCTAGCTCACC
>HN7TS9H02C58TW length=94 xy=1184_0674 region=2 run=R_2012_05_17_17_06_35_
ATAGGCAGATATAAGCCTGTGCAGCTAGATATAGCACAAACTGACTGTACAGCCAGATAGGCAGATATAAGCCCTGGTACGAGCTAGATATAGC
>HN7TS9H02DIS75 length=57 xy=1327_1251 region=2 run=R_2012_05_17_17_06_35_
CGCCTTTCCACCACTACCAGCATGTTGAGGCATCTGCGCACCATGCATGAGATCACA
>HN7TS9H02ELJS1 length=152 xy=1768_2291 region=2 run=R_2012_05_17_17_06_35_
GCCAGCCATCTAACTCGCCAGCCAGACATCTAGCTCGCCAACCAGCCAGCCATCTAGCTCGCCAGCCAGCTGTCTTGCTCGCCATCCAGCCAGCCGTCTAGCTCGCCAGCCAGCGAGCCTCTAGCTATCCAGCAAGCCAGCCATCTAGCTCG
>HN7TS9H02ECAX0 length=289 xy=1663_0982 region=2 run=R_2012_05_17_17_06_35_
GTTTTAGAAAGGTGATGATTCTGGCTTCCTCCATGTCTGTGTGGAAATGTTGTTTTTGTATTGCTGTTTGGTAGAGTTCTAATAAATATGGGAGCAATTGGGGCGATATATGTCTTGTACAGTTCCGAGCCTAGCCCATCCGGACCTGGGGCGTCGGCCTGTATTCAGATCTCGGATTGCTTGTGTGATTTCTGCTATTGTTATTGTGGCATTGAGTGCTTGTGTGTTGTCCCTCGTGAGCATTGGGAATATTATTGGCGCTAAGTAGTTATCTATTATTAGTTGTGAC
>HN7TS9H02DMW7G length=29 xy=1374_0522 region=2 run=R_2012_05_17_17_06_35_
GATGTCATTGTGATGAATGACCGAGGGTA
>HN7TS9H02C52LK length=134 xy=1182_0790 region=2 run=R_2012_05_17_17_06_35_
GGCAGAAAGGGAGAGACAGAGAGTGTCCAACAGGAGAGGAGAGGCAGAGAGGGAGAGACAGAGTGTCCAACAGGAAGGAGAGGCAGAAGGAGAGACAGAGAGTGCCGAACAGGAGAGCGAGAGACAGTGTCCAA
>HN7TS9H02EUXBK length=230 xy=1875_1438 region=2 run=R_2012_05_17_17_06_35_
AGATGCTAGGTGTAGCTCTGAGCTCCGCAGATAGGTTGTTCCAAGCACGGGCAGCGCGAACGGGAAAGTAGTTCTACCTCCTGCTCGTGTGCGTTGGTAGATCGGCCTGTGGAGGAATCTCATGTTGGTAGATCTCAAACTTCTGGATATGACCTGGGGTCCGCAGAGCTCGCGCAAGTAGCTGGGTGCAGAGAGGTGTGCGCAACGGTAGGCAAGGCACACAGGGGATA
>HN7TS9H02DP0SI length=37 xy=1409_1776 region=2 run=R_2012_05_17_17_06_35_
GCTTATATCTGCCTATCTGGCTGTACAGTCAGTTGTG
>HN7TS9H02D64TL length=70 xy=1604_1431 region=2 run=R_2012_05_17_17_06_35_
ATATCTAGCTGCACAGGCTTATATCTGCCTATCTGGCTGTACAGTCAGTTTGTGCTATATCTAGCTGCAG
>HN7TS9H02D09L9 length=37 xy=1537_2143 region=2 run=R_2012_05_17_17_06_35_
CATTCCATTTTGTTGACAAAGAACACAGCCGTGATAC
>HN7TS9H02DTVMG length=118 xy=1453_1478 region=2 run=R_2012_05_17_17_06_35_
TCAGTTTGTGCTATATCTAGCTGCACAGGCTTATATCTGCCTATCTGGCTGTACAGTCAGTTTGTGCTATATCTAGCTGCACAGGTCTTATGTCGTGCCTATCTGGCTGTACAGGTCA
>HN7TS9H02C6PQO length=43 xy=1189_2110 region=2 run=R_2012_05_17_17_06_35_
CTTTAGGGTGCTGGCAGGAAGCAGCTGAGTTACTTTTCGTTAT
>HN7TS9H02DPFAU length=121 xy=1402_2596 region=2 run=R_2012_05_17_17_06_35_
GTCCTATGTAGGGTAATGGGTTATATCTTCATTATTACGGAGCGGCCACGCGGAGCGGTCACGCGGGAGTGTCTGCGACGAGTGTCGGTGTCGGGACGACTCTCCGTTGACCCGCCTTCCG
>HN7TS9H02D6BEY length=59 xy=1595_0184 region=2 run=R_2012_05_17_17_06_35_
CATCCTCCAGTCTGAACAAGTCAGGGAAAGGCATTTGGGTAGATTTAACGTAATTCGGT
>HN7TS9H02D0W9Z length=99 xy=1533_2533 region=2 run=R_2012_05_17_17_06_35_
GTGGCCAGTCAGCCACGCTCACATGGCCGAACACTTGGCCAAACACTTTGCCGAATGTGGCACGGCATCAGCTGAATTAAAGTATGAGCGCGTTGGAGT
>HN7TS9H02DHCU9 length=120 xy=1310_3027 region=2 run=R_2012_05_17_17_06_35_
AGGCTTATATCTGCCTATCTGGCTGTACAGTCAGTTTGTGCTATATCTAGCTGCACAGGCTTATAGTCTGGCCGTATCTGGCTAGGTACAGTCAGGTTTGTGGCTATATCTAGCTGCACA
>HN7TS9H02EQ4LN length=125 xy=1832_0377 region=2 run=R_2012_05_17_17_06_35_
GCCAGCCAGCCATGTAGCTAGCCAGCCAGCCATCTAGCTAGCCAGCAATCTAGCTAGCCAGCCAGTACGACGTCTAGCTAGGGTCAGGCGTCTAGCTAGCCAGCCGAGCCGAGCCAGCCATCTAG
>HN7TS9H02C4L22 length=214 xy=1165_2364 region=2 run=R_2012_05_17_17_06_35_
TATCTAGCTGCACAGGCTTATAGCTGCCTATCTGGCTGTACAGTCAGTTTGTGCTATATCTAGCTGCACAGGCTTATATCTGCCGTATCTGGCTGTACAGTCAGTTTGTGCTATATCTAGCTGCACAGGCTTATATCTGCCGTATCGTGGCTGTACAGTCAGTTTGTGCTATATCTAGCTGCACAGGCTTATATCTGCCGTATCGTGGCTGTAC
>HN7TS9H02DSWN3 length=115 xy=1442_1233 region=2 run=R_2012_05_17_17_06_35_
GGTAGGTTGAGGCAGTTGAGATGAGACATGCATGGATGTGAGAGTTATAAAGGTACAGTTTATGGTGCCCTCACCTGCTGTGCCGCCCATTCCAGGAGTACCGTAGTCCGGTGTG
>HN7TS9H02ELLTU length=45 xy=1769_0816 region=2 run=R_2012_05_17_17_06_35_
AGGCTTATATCTGCCTATCTGGCTGTACAGTCAGTTTGTGCTATA
>HN7TS9H02D5TP7 length=70 xy=1589_1837 region=2 run=R_2012_05_17_17_06_35_
CTAGCTGGCTAGCAGGATGTATGGCTAGGTAGATGGCTGGCTGACTGGCTAGCTAGATGGCTGGCTGACT
>HN7TS9H02DGNFV length=35 xy=1302_2841 region=2 run=R_2012_05_17_17_06_35_
TAGCTGTACAGGCTTATATCTGCCTATCTGGCTGT
>HN7TS9H02DUZRH length=247 xy=1466_0251 region=2 run=R_2012_05_17_17_06_35_
CAGACACACACAGACACACAGACACAGACAGACAGACAGACACACAGACACACACAGACAGACACAGACACACAGACAGACACACAGACAGACAGACACACAGACAGACAGACAGACCGACACACAGACAGACAGACACACAGACACACAGACAGACACACAGACAGACACACAGACAGACACACAGACAGACACACAGACAGACACACAGACAGACACACAGACAGACACACAGACAGACACACAC
>HN7TS9H02DQEHI length=80 xy=1413_3140 region=2 run=R_2012_05_17_17_06_35_
AGCAGTGCTTGATGCACTTGAATTCTGACAATCAGCAGATTGAGTCTTCTTCTTTGATCCATTTTCTATTAAATAAGGGT
>HN7TS9H02EALKW length=34 xy=1643_3374 region=2 run=R_2012_05_17_17_06_35_
TATCTCGCTTTGCGTGTGAGATTGTCATAGACCA
>HN7TS9H02DVWFQ length=94 xy=1476_1636 region=2 run=R_2012_05_17_17_06_35_
GCTTATATCTGCCTATCTGGCTGTACAGTCAGTTTGTGCTATATCTAGCTGCACAGGCTTATATCGTGCCTATCTGGCTGTACAGTCAGTTTTG
>HN7TS9H02EF351 length=87 xy=1706_2695 region=2 run=R_2012_05_17_17_06_35_
GCTATATCTAGCTGCACAGGCTTATATCTGCCTATCTGGCTGTACAGTCAGTTTGTGCTAGTATCTAGCTGCACAGGCTTATATCTG
>HN7TS9H02EM1PZ length=52 xy=1785_2533 region=2 run=R_2012_05_17_17_06_35_
GTAGACACATTCATCTCTTGTACTGTACAAGTACATCATAAATGGCTTTTTG
>HN7TS9H02CX6FE length=81 xy=1092_1144 region=2 run=R_2012_05_17_17_06_35_
GTGGCCACAGGAGCATGAGACTGACCAAGAGTAACCTGAAGTGCCAGCAATGCCAGGCAGCAGCCAAATCACCCACTGCTA
>HN7TS9H02D7FV9 length=110 xy=1607_3495 region=2 run=R_2012_05_17_17_06_35_
AGATATAGCACAAACTGGCTCTACAGCCAGATAGGCAGATATAAGCCTGTGCAGCTAGATATAGCACAAACTGGACTGTACAGCCAGATAGGCAGATATAAGCCTGTGCA
>HN7TS9H02EPYK2 length=106 xy=1818_3268 region=2 run=R_2012_05_17_17_06_35_
AGATATAAGCCTGTGCAGCTAGATATAGCACAAACTAGACGTGTACGAGCCAGATAGGACGAGATATAAGGCCTGTGCAGCTAGATATAGCACAAACTGACTGTAC
>HN7TS9H02DYBZM length=262 xy=1504_0416 region=2 run=R_2012_05_17_17_06_35_
ACAACGCCAATGGCAGCCCTCGTTACAACCAGCGAACCGACTGGTACTTACAGGCGGACAGATTGCTGTATGATCTTCATCCAGGTGTTTCTCTCATCCTTGGAGGCGGCGTGGACCTCATACATCTCCGGAGGCGTGGCGCTGATCAGGAACATGCCCTTCTCCTGGTTAGCAATGTCTCGGACAATCAGGTTCTGCAGAGAGATGACCGCAGGCTTGTCCTGCACGCAAAGCAAGGACAGGTGTGAGGGAGAGGGGAGTG
>HN7TS9H02DHVJM length=43 xy=1316_2656 region=2 run=R_2012_05_17_17_06_35_
GCTAGATGGCTGGCTGACTGGCGAGCTAGATAGCTGTCTAGTC
>HN7TS9H02DVE4U length=43 xy=1470_3788 region=2 run=R_2012_05_17_17_06_35_
AAACTGACTCTACAGCCAGATAGGCAGATATAAGCCTGTAAGC
>HN7TS9H02D7HMP length=120 xy=1608_1647 region=2 run=R_2012_05_17_17_06_35_
GTTTGGAGGTGAGAATGAGTGTGGAGGTGAGAATGAGCTTGGAGGTGAGAATGAGTTTGGAGGAGAGAATGAGCTTGGAGGTGAGAATGAGTTTGGAGGTGAGAATGAGCTTGGAGGTGA
>HN7TS9H02DV6QE length=38 xy=1479_2692 region=2 run=R_2012_05_17_17_06_35_
GGTAGATTTACTATTCTATCCTCCAGTCTGTGCAAGTT
>HN7TS9H02EIZC1 length=197 xy=1739_1267 region=2 run=R_2012_05_17_17_06_35_
AGATATAAGCCTGTACAGCTAGATATAGCACAAACTGACTGTACAGCCAGATAGGCAGATATAAGCCTGTACGAGCTAGATAGTAGCACAAACGTGACGTGTACAGCCAGATAGGCAGATATAGCCTGTACAGCTAGATATAGCACAAACGTGACTGTACAGCCAGATAGGCAGATATAAGCCTGTACAGCTAGATA
>HN7TS9H02EI2NV length=176 xy=1740_1449 region=2 run=R_2012_05_17_17_06_35_
GCAGATATAAGCCTGTGCAGCTAGATATAGCACAAACTGACTGTACAGCCAGATAGGCAGATATAGCCTGTGCAGCTAGATATAGCACGAAACTGACTGTACAGCCAGATAGGCAGATATAAGCCTGTGCAGCTAGATATAGCACAACTGACTGACAGCCAGATAGGCAGATATAA
>HN7TS9H02EOV7G length=79 xy=1806_2682 region=2 run=R_2012_05_17_17_06_35_
CAGTTTGTGCTATATCTAGCTGCACAGGCTTATATCTGCCTATCTGGCTGTACAGTCAGTTTGTGCTATATCTAGCTGC
>HN7TS9H02DDVF6 length=320 xy=1271_0228 region=2 run=R_2012_05_17_17_06_35_
GTTTCAACGGCAGGTTACAGGTGCCGTAATATTCCATATGATCAGTAAGAGAAAGGCATTGCAAATGCACAATACATTGAGTCACTGGTTGCAAGTTGGAGGATACACAATCAGTTGAAGAGCAGAGTGATGTAGGAATTTCACACTCCCACAGGCACCCACTGTATTTATTAAACCAACACATGCATACACACAAACAATGGAGAAACTAACTACTTGGATTCATGCATAAACAACTCACAGGCCTACAACCACCAGTGAATACCCACGCTATCCTAAACTAAAGAATGCAACCAGTGCAAACTACACACACATGCACA
>HN7TS9H02EERR8 length=50 xy=1691_1430 region=2 run=R_2012_05_17_17_06_35_
ACAGCTAGATATAGCACAACTGACTGTACAGCCAGATAGGCAGATATAAG
>HN7TS9H02EN7MZ length=55 xy=1798_3609 region=2 run=R_2012_05_17_17_06_35_
AGTCAGTTTGTGCTATATCTAGCTGTACAGGCTTATATCTGCCTATCTGGCTGTA
>HN7TS9H02C45AH length=475 xy=1171_2679 region=2 run=R_2012_05_17_17_06_35_
CTCACAATTAACCTTGTATTGTATGTGTGTGCACACATTTTTTGTTCATTAGATGAGTTGGCTTCATAGTAGCCTAATAAATGTTATTTTGATTTATTCTGTTCATGTTTGTGAATGAAGATTTCTCTTCGCTCATGATATAAGATGTCTAACATATTGTTCCTAATGCAGGACTTTTGTGTGTCTTTGTGTTTTGACTGAATGCTCCAGCATTATACAGTCTTTTTGCCTCTGGTGTGTTTGAGGTTGAAACTGTAGGTCCCTTTCCGACTACAGTGGAGAAGGCCCTATATGGGGAACATCCTCTCTGATCATCTGAATTTGGACCAGCAGGACAAGGCGGTGGTAGGAGCCTCCATCATCAGCTGAATCAGTTAACACAGTTCTACCTCTCCTAGCCTTCAATCATTGCAAATTGCTTTGCAAGGTGCTGGTGGTCGTCCAAGGCCTTTTATTGTTAACACCTTTTTCTCCT
>HN7TS9H02DEVHF length=99 xy=1282_1873 region=2 run=R_2012_05_17_17_06_35_
GGTGGCTAGCTAGACGGCTGGCTAGCTAGCTAGCTGGCTCGCTGGCAAGCTAGATGGCTGGGTGTCTAGCTAGATTGCTGGCTGGCTTGCTAGCTGGCT
>HN7TS9H02DTXU5 length=82 xy=1454_0287 region=2 run=R_2012_05_17_17_06_35_
GGAGTTATCTTAGTGGTGTCTGCAGTGTGGAGCCCAGGGCTCTGAACTCCCTTATGCTTTTGTGATTGTGCGGACGTCAGGA
>HN7TS9H02DFJWY length=77 xy=1290_0768 region=2 run=R_2012_05_17_17_06_35_
GGTAACGAAAACAAGAGTGTTTTATTTAACAGAAATTGTTTTAAATTTGTACAATATGTTGACTTTTCTACCAACCT
>HN7TS9H02EV9UV length=238 xy=1890_2901 region=2 run=R_2012_05_17_17_06_35_
CTAGCTGCACAGGCTTATATCTGCCTATCTGGCTGTACAGTCAGTTTGTGCTATATCTAGCTGCACGAGGCTTATATCTGCCTATCTGGCTGGTACAGTCAGTTTGTGCTATATCTAGCTGCACAGGCTTATATCTGCCTATCTGGCTGGTACAGTCAGTTTGTGCTATATCTAGCTGCACAGGCTTATATCTGCCTATCTGGCTGGTACAGTCAGTTTGTGCTATATCTAGCTGCAC
>HN7TS9H02DDI3W length=52 xy=1267_0618 region=2 run=R_2012_05_17_17_06_35_
GGTGGGCCGTTATCTTTCCAGTACACCGACGTGGATTGGAAAAGGGCCGTCC
>HN7TS9H02DVLFK length=450 xy=1472_3758 region=2 run=R_2012_05_17_17_06_35_
TTCAGGTGGTTGGTTGTGTTCTAGTTGGTTGGTGTTAGTTGTGTTGTGTGTGTGTGTGTGTGTGTGTGTGTGTGTGTGTGTGTGTGTGTGTGTGTGTGTGTGTGTGTGTGTGTGTGTGTGTGTGTGTGTGTGTGTGTGTGTGTGTGTGTGTGTGTGTGTGTGTGTGTGTGTGTGTGTGTGTGTGTGTGTGTGTGTGTGTGTGTGTGTGTGTGTGTGTGTGTGTGTGTGTGTGTGTGTGTGTGTGTGTGTGTGTGTGTGTGTGTGTGTGTGTGTGTGTGTGTGTGTGTGTGTGTGTGTGTGTGTGTGTGTGTGTGTGTGTGTGTGTGTGTGTGTGTGTGTGTGTGTGTGTGTGTGTGTGTGTGTGTGTGTGTGTGTGTGTGTGTGTGTGTGTGTGTGTGTGTGTGTGTGTGTGTGTGTGTGTGTGTGTGTGTGTGTGTGTGTGTGTGTGTG
>HN7TS9H02D4LJF length=119 xy=1575_1913 region=2 run=R_2012_05_17_17_06_35_
CTAGCTGTACAGGCTTATATCTGCCTATCTGGCTGTACAGTCAGTTTGTGCTATATCTAGCTGCACAGTCTATATCTGCCGTATCGTGGCTGTACAGTCAGTTTGTGCTATATCGTAGC
>HN7TS9H02C6PRI length=58 xy=1189_2140 region=2 run=R_2012_05_17_17_06_35_
GTAATTTGCAGACCTTCACTTATTGCATCTGATTGTGTTAATTGCTTAGCGCTCTCCC
>HN7TS9H02DZ78A length=71 xy=1525_2840 region=2 run=R_2012_05_17_17_06_35_
CTAGACGGCTGGCTGGTTAGCTAGCCAGCAAGCCGGCTAGCTAACCAGCCAGCCGTCTAGATACGTGGCGT
>HN7TS9H02DCAX5 length=198 xy=1253_0731 region=2 run=R_2012_05_17_17_06_35_
ATGGGTTTATGGTTTTGAATTGATGGGGTTGTGGGTTTTTGCATTTTCATGGGGTTTTTGGGGTATTTGCATTTTTACGTAGTTGGGGTTTTGCGTTTTTGCAGGTTTTTAGTTGTGGTTTTGGGTTTTTAGGTCGTATTTTCATTGGGTTTATGGGTTTTTGGTAATTGATGGGGTTGTGGGTTTTTGCATTTTCAT
>HN7TS9H02EBBRQ length=113 xy=1652_0452 region=2 run=R_2012_05_17_17_06_35_
ACATACGCTTAGCCAATATGCTACGACTCGATTTGCGGAGACTGTGACTGAATATTATGCTATGACATGTTGCATAGTGGTGTTCTCTGGCCTCACGGTATTCAGATAAGGCA
>HN7TS9H02D7DXY length=34 xy=1607_0964 region=2 run=R_2012_05_17_17_06_35_
GGCAGATATAAGCCTGTGCAGCTAGATATAGCAC
>HN7TS9H02EA33H length=379 xy=1649_2795 region=2 run=R_2012_05_17_17_06_35_
TTTGCGCTATATCTAGCTGTACAGGCTTATATCTGCCTATCTGGCTGTACAGTCAGTTTGNGCTATATCTAGCTGTACAGGCTTATATCTGGCCTATCTGGCTGTACAGTCAGTTTGTGCTATATCTAGCTGTACAGGCTTATATCTGCCTATCTGGCTGTACAGTCAGTTTTGTGCTATATCTAGCTGTACAGGCTTATATCTGCCTATCTGGCTGTACAGTCAGTTTTGTGCTATATCTAGCTGTACAGGCTTATATCTGCCTATCTGGCTGTACAGTCAGTTTTGTGCTATATCTAGCTGTACAGGCTTATATCTGCCTATCTGGCTGTACAGTCAGTTTTGTGCTATATCTAGGCTGTACAGGCTTATATCTGCC
>HN7TS9H02EHXIJ length=150 xy=1727_1369 region=2 run=R_2012_05_17_17_06_35_
ACAGCAATGTGACCTCTGGCAGGCAGGTTGCAGCAATGTGACCTCTAGCACGCAGGATACAGCAATGTGACCTCTAGCACGCAGACACAGCACTGTGACCTCTAGCAGTGCAGGATACAGCAATGTGACCTCTAGCAGGCAGGATACAGC
>HN7TS9H02ET45Z length=35 xy=1866_1813 region=2 run=R_2012_05_17_17_06_35_
GTTCAAGTTGGGAAGGTAGCTGGAGTATCGGTGGC
>HN7TS9H02DJCY9 length=466 xy=1333_2275 region=2 run=R_2012_05_17_17_06_35_
ACACTTAGTCTTTGAGAGTGATTATCAGCACTGTAAGACATCTGCTCAAGGAAAGAAGAAAAGAGAAAGAAAAGAAAATTGTCAGATTTTATAGTGTGAGCGGGCTGGGTGCAAGGCACACAGGGGTAAGTACGTGAGTGGTGTGCACTGAAAGTGGCTTTGTTCTAGCTCAGAGTGTTCTGTGTGCTGTGTGATTCAGCCTTTATTGCTAATGGTACTGTCTCTGTTTGATTAATACGTCTGTGTGACTAGTGACGAGGGCTTATGATATTGGATTATCGATGAGTCTATGCTGCAGTAGAAATGTTACAGCACACACAGAGAGTATGTTATTGCTTGCTAGGGTAATGTTAAAATGGGTGAGGAAAATTAAATGACTGATGATTTATGTTTGCTTTAGCGCCCTGTACATGCCAAGAGCCTCTTATTCGAGCCCTGTCTTTTAAATTCTGTAGTATGGCTTTTG
>HN7TS9H02EBFNA length=54 xy=1653_1380 region=2 run=R_2012_05_17_17_06_35_
ATATTGCACACTGCCATAGTGTGGCAGAGTGGGCACTCATTATGTTACACACTA
>HN7TS9H02C0I6A length=87 xy=1119_0384 region=2 run=R_2012_05_17_17_06_35_
ACACAGAAGGCGATGCCTCAGAGTCACAGACACAGAAGGCGATGCCTCAGAGTCACGACACGACAGAAGGCAATGCCTCAGAGTCAC
>HN7TS9H02DL1SK length=159 xy=1364_0770 region=2 run=R_2012_05_17_17_06_35_
AGGCTATTGAATCGGAGAATGGGCATAAGTTTTGGGAACTGGTGAACCATGGGGTGACCAGTTGTAATAAAAGAGTGTAGGGGCAAGTATGGAAACTACAGCATGGTCAGAGTTTACCAATGACCATTTTAGGAAGCCAAATATCGATGGACTGAGGGG
>HN7TS9H02D08LI length=587 xy=1537_0820 region=2 run=R_2012_05_17_17_06_35_
GTATTTCAGACATTTTTGTTGATTACCACATTTTCTGACTCATAATTTGGCAGTGGGGTAAAATTAGCAGTATTACTGACTACCAACAATTTTACCGACTACTGCAGTGCTCATAATTAGGGCCTTAGTAGCAAATCTATCTGCAATGGTCAAGTAACGTGAAAGCTTTGGTTAAGTTTCAGATTGTCAGTGTCAGCACTCTATCTTGCATGTCACCATACATTATTTCAAACAACATCTTCTCACTAAGAATATATATGGAGTATATATAAACATTAATAGAAATGAGAATTTCAAATCTGAATAAAAAACTTGAAATGCAGTAATGATTGCACCTTTTCATAGAATGTTTTTGGTAGACTGACCTTCTGACAGAAGTACATGCTTCATAGAATTGGTAGCATACCAACATTTTGATTTTTTAATTAAAATTCCACTTTTGGTAGAATCACTTTAATCAATTTTATTTATATTTCACATAGGTATAGGTCTAAAGAATTTCTGTGCAATGCACTTATGTGGAATACATTTAAGTTGACTAGTGATAGTATTTTTCGTACGTGCACAGGCTGGAGGCTAGAATAGCA
>HN7TS9H02EBMH2 length=87 xy=1655_2072 region=2 run=R_2012_05_17_17_06_35_
GCTGTATTGTCAGTTTGTGCTATATCTAGCTGTACAGGCTTATATCTGCCTATCTGGCTGTACAGTCAGTTTGTGCTATATCTAGCT
>HN7TS9H02EWC9C length=70 xy=1891_3214 region=2 run=R_2012_05_17_17_06_35_
CTAGCTTTGCCAGCCAGCCATCTAGCCTGCCAGCCATCCGGCTAGCTAGCCAGCCAGCCAGCTGCTAGCT
>HN7TS9H02DJVAH length=151 xy=1339_1431 region=2 run=R_2012_05_17_17_06_35_
TGACTGTACAGCCAGATAGGCAGATATAAGCCTGTACAGCTAGATATAGCGACAAACTGACTGTACAGCCAGATAGGCAGATATAAGCCTGTAGCGCTAGATATAGCGACAACGTAGACTGTACAGCCAGATAGGCAGATATAAGCCTGTA
>HN7TS9H02DZEPD length=75 xy=1516_1439 region=2 run=R_2012_05_17_17_06_35_
ATAAGGTTTGTCTCCGACTCGCCTTATTGAGTGTAAGTTCCTTTGTCTGGGTCTATTGAAAGCGCTACGATCCCG
>HN7TS9H02EL1VT length=52 xy=1774_1143 region=2 run=R_2012_05_17_17_06_35_
ACATCTAAAATTTTATGTTTCAAATCTAAAGCCAGGGTTAGTGAGAGGAGGT
>HN7TS9H02CY9EK length=215 xy=1104_2506 region=2 run=R_2012_05_17_17_06_35_
AAATGCACTAAAATGTCATTCTGGAAATAACAATAATAATAATAATAATAATAATATTTAATAATAATAATAATAATAATAAAAAAGACTTATTATGCGCAGGCCTGTATAAAAAACAATATGTCATCAGTATCTTTTAATATGTTCTCCATTTCTCGTGGTCAAGGTTTGAAAAACACTTAGACCCTTACTTACTGCTAGCATCTCAGAAATAC
>HN7TS9H02DKBW9 length=47 xy=1344_2507 region=2 run=R_2012_05_17_17_06_35_
TGTACAGCCAGATAGGCAGATATAAGCCTGTGCAGCTAGATATAGAC
>HN7TS9H02DW7D1 length=115 xy=1491_1047 region=2 run=R_2012_05_17_17_06_35_
CATTCCACCACAAATTGACAACGATGGTGACATTGAAATTTTGGGCTCCAGGAGCAAAAAACATAATGGCGGGTAGTGTCGATTTTTGCCAAAAAATGAATTTTTCAAAAACTGG
>HN7TS9H02DXXH6 length=56 xy=1499_2124 region=2 run=R_2012_05_17_17_06_35_
AGACAGAGAGTAACGTATGCAGCAGGAACCCTATGCAGACAGAGAGTAACGTATGC
>HN7TS9H02CYPM2 length=44 xy=1098_1468 region=2 run=R_2012_05_17_17_06_35_
GCTATATCTAGCTGCACAGGCTTATATCTGCCTATCTGGCTGTA
>HN7TS9H02C3T7E length=42 xy=1156_3096 region=2 run=R_2012_05_17_17_06_35_
CAAACAGCAGGAAAGGCATCCATACACGACATGGAATCGGAT
>HN7TS9H02C86U1 length=167 xy=1217_2923 region=2 run=R_2012_05_17_17_06_35_
ACAGCCAGCCAGCCATCCAGCCATCTAGCAAGCCAGCCAGCCGTCTAGCTAACCAGCCAGCGATCTAGCTAGCCAGCCAGGCCAGTCTAGCTAGCCTGCGATCTAGCTAGCCTAGCCAGTAGCCGTCTAGCTAGTCAGCCGTCTAGCTAGCCAGCCATCCGAGCCAG
>HN7TS9H02EAMSN length=36 xy=1644_0853 region=2 run=R_2012_05_17_17_06_35_
GTCCAGCCCTTCCTGCATGACTCAGCAGCCCTTCCC
>HN7TS9H02DEKRN length=46 xy=1279_0273 region=2 run=R_2012_05_17_17_06_35_
GGTGGCACTGACTTTGTCATCGCGAATAGGGCTATGCTGGGTGAGG
>HN7TS9H02C8GFJ length=77 xy=1209_1437 region=2 run=R_2012_05_17_17_06_35_
ATGTATACATGGGCGCCTGCATGTTGCAGGCGACTTCATGGCTGCCTGTATGTATCCATACTGTTTCTCTGTGTACC
>HN7TS9H02DW7JM length=44 xy=1491_1248 region=2 run=R_2012_05_17_17_06_35_
CTGTGCATGACATTTAACATGTACGTGAGACCTGTCCACATCCC
>HN7TS9H02EITOQ length=165 xy=1737_2104 region=2 run=R_2012_05_17_17_06_35_
GCCAGAAAAGGCTTAAGAATCCTGTTTTTGAGAATCACATTTGTTGGGAGTGAATCTGGGAAACTGCAGGCCAATGTTATTTTTGGCTATGTGGGACCAAAATCATGACACAATTCACCTTCATTATTTTTGGCTTAATGTTAGAAATTTGCAACTTCTTTGACA
>HN7TS9H02D2K54 length=45 xy=1552_2330 region=2 run=R_2012_05_17_17_06_35_
ATCTGCTGCTCTCTCCATCTGCTGCTCTCTCCATCTGCTGCTCTC
>HN7TS9H02ENZSY length=55 xy=1796_1648 region=2 run=R_2012_05_17_17_06_35_
CTGTGCAGCTAGATATAGCACAAACTGACTGTACAGCCAGATAGGCAGATATAAG
>HN7TS9H02C41Q0 length=54 xy=1170_2186 region=2 run=R_2012_05_17_17_06_35_
AGCCTGTACAGCTAGATATAGCACAAACTGACTGTACAGCCAGATAGGCAGATA
>HN7TS9H02C4LYZ length=110 xy=1165_2217 region=2 run=R_2012_05_17_17_06_35_
TCCTACACACGGCCACGGTGATCTGGACCTGTAGCTCACGTCCACCTAGCCTTGGCCGTGTGTAGGGTCAGCAGCAAACAAGCAGGGACCGTGAACCAGGATACAACATG
>HN7TS9H02EYWZL length=113 xy=1920_3311 region=2 run=R_2012_05_17_17_06_35_
TTAACATCACAACTGTTGAAAGGTGACATCCAAATAGTGACCACAAGTTGTGAATAGCACAAAGGTGTCAAAAAGTGTTGCATCCGTCCGCAGTCCATTTCACCACCAAACAA
>HN7TS9H02DTO4B length=51 xy=1451_1241 region=2 run=R_2012_05_17_17_06_35_
CAGCCAGACGTCTAGCTAGCCAGCCAGCCAGCCATCTAGCTAGCCAGCCAG
>HN7TS9H02ELVXD length=64 xy=1772_1615 region=2 run=R_2012_05_17_17_06_35_
GTGATACTCATCTTGCCAGTAAGGTAGTGATACTCATCTTGCCAGTAAGGTAGTGATACTCATC
>HN7TS9H02DA35B length=333 xy=1239_2605 region=2 run=R_2012_05_17_17_06_35_
ACATGTCTGCATGTATCCGTAGAAATATGGCACTGCTTCAAACGCTTGTCAAAGCCAGTCCTCAGCAGCGCAAGAGCATTCTAGCAACTGCCTCCGATGATTTAATAACTGCTATTTCAGAATACTTTGAAGGGCCTTGTACTGCTGACAAAGTGACAACTATCCACTTTGAAGAAAAAGAAGGGTGTTGTGAAAAAACTGAGTAATAAGCGTATTTTGCTAAAGACCAAGTGAAAGGTAGTGACCCAGTGTGGTGGTTTCTATCGGCTCACTCATAGGTATAGCCCTCGCCGTTAACTCATGATTCTGCTCGGAAGCCGATGATGGAGCACA
>HN7TS9H02C9VC1 length=76 xy=1225_1907 region=2 run=R_2012_05_17_17_06_35_
GGCTGTACAGTCAGTTTGTGCTATATCTAGCTGCACAGGCTTATATCTGCCTATCTGGCTGTACAGTCAGTTGTGC
>HN7TS9H02DKFLE length=34 xy=1345_3168 region=2 run=R_2012_05_17_17_06_35_
GCTTATATCTGCCTATCTGGCTGTACAGTCAGTT
>HN7TS9H02DFK4B length=284 xy=1290_2329 region=2 run=R_2012_05_17_17_06_35_
CTGCCTATCTGGCTGTACAGTCAGTTTGTGCTATATCTAGCTGCACAGGCTTATATCTGCCGTATCTGGCTGTACAGTCAGTTTGGTGCTATATCTAGCTGCACAGGCTTATATCTGCCTATCTGGCTGTACAGTCAGTTTGGTGCTATATCTAGCTGCACAGGCTTATATCTGCCTATCTGGCTGTACAGTCAGTTTGGTGCTATATCTAGCTGCACAGGCTTATATCTGCCTATCTGGCTGTACAGTCAGTTTGGTGCTATATCTAGCTGCACAGGCTTATA
>HN7TS9H02C4NPC length=41 xy=1166_0366 region=2 run=R_2012_05_17_17_06_35_
GCCAGCCAGCCGTCTAGCTAGCCAGCCAGCTGTCTAGCTAG
>HN7TS9H02DYLQE length=72 xy=1507_0756 region=2 run=R_2012_05_17_17_06_35_
ATCTGCCTATCTGGCTGTAGAGTCAGTTTGTGCTATATCTAGCTGCACAGGCTTATATCTGCCTATCTGGCT
>HN7TS9H02DCPBT length=85 xy=1257_2983 region=2 run=R_2012_05_17_17_06_35_
ATTTCAAGCTGCATTATAATTAAGGCTCATTGTTTTATGGAATTTAGGTTTCTGTTATTTACCATGTATCCATGTGTTTATCTAT
>HN7TS9H02C0GLY length=136 xy=1118_1156 region=2 run=R_2012_05_17_17_06_35_
GTGGTGTGTGTGTGTATGTCCCTGTGTGTGTGGAAAGGTGTGTGTTTGTGCATGGGTGTGGTGTATATGTTGTGTGTAGGTGTGTGTGTGTGCGCGTGGTGTGTGTGGTGTGTTTATGTGGTGTGTGTGCTTGGTG
>HN7TS9H02DQ8LC length=53 xy=1423_1198 region=2 run=R_2012_05_17_17_06_35_
CTAGATGGATGACAGGCTGGCTAGCTAGACAGCTGGCTGGCTGGCTAAGCTAG
>HN7TS9H02C0GD8 length=58 xy=1118_0878 region=2 run=R_2012_05_17_17_06_35_
AGTTTGTGCTATATCTAGCTGCACAGGCTTATATCTGCCTATCTGGCTGTACAGTCAG
>HN7TS9H02EE4T2 length=49 xy=1695_1960 region=2 run=R_2012_05_17_17_06_35_
TCCTACACACGGCCACGGTGATCTGGACCTGTAGCTCACGTCCACCTAG
>HN7TS9H02C3BDW length=260 xy=1150_3282 region=2 run=R_2012_05_17_17_06_35_
GATAGGCAGATATAAGCCTGTGCAGCTAGATATAGCACAAACTGACTGTACAGCCAGATAGGCAGATAGTAAGCCGTGTGCAGACGTAGATATAGGCACAAACTGACTGTACAGCCAGATAGGCAGATAGTAAGCCTGTGCAGCTAGATATAGGCACAAACTGACTGTACAGCCAGATAGGCAGATATAAGGCCTGTGCAGCTAGATATAGGCACAAACTGACTGTACAGCCAGATAGGCAGATATAAGGCCTGTGCAGC
>HN7TS9H02DVKZ9 length=144 xy=1472_3207 region=2 run=R_2012_05_17_17_06_35_
AGCCATCTAGCTAGCCAGCCATCTAGCTTGCCAGCCAGTCGAGCCATCTAGCTAGTCAGCCGTCTAGTTAGCCAGCCAGCCAGCCATCTAGCTCTACAGCCAGCCGTCTAGCTCGCCAGCCAGCCATCTAGCTCGCCAGCCAGA
>HN7TS9H02DTWU7 length=41 xy=1453_3089 region=2 run=R_2012_05_17_17_06_35_
AAATGTTTGCATGGTAAATCTCCATCATACCTTGCTGACAG
>HN7TS9H02DHKKO length=303 xy=1313_0726 region=2 run=R_2012_05_17_17_06_35_
TATTTAATACTAGTAAGGCTCCGAGCGTAAGAGCAGGTGGGCGATGGTCCCACTCTGCTGTCCTGCAATGCCTGGGGTTGGGTCAGAGACCTCTCACTGTAAACCGACACTAGTAACGTCCTTTGTCGGAGTGGTTACAATAGAACACAGTGGGAACGTCCTATGCGGAGTGGTTGCAATAGAACACAGTGGGAACGTCCTATGCGGAGTGGTTGCAATAGAACACAGTGGGAACGTCCTGTGAGGAGTGAATGCAATAGGAATACAAATGAAATGGAATCCGGGGCGACAGTAATTGCTGTG
>HN7TS9H02EGB8H length=166 xy=1709_0863 region=2 run=R_2012_05_17_17_06_35_
ACCATATTGTCTGTTTTATCCGATATGGATTGAATTCCAATCTTGAACTGTAGAAATTAAAATAGGTTTCTGATTCGTATTTGAATGCAAACATAAAAGTAATCTACTCCTGGTTAGACACTGCAAATTTTCCAGGTTCTCTTAAAAAGTTTGAATTATATGCTGT
>HN7TS9H02EAUXG length=47 xy=1646_3202 region=2 run=R_2012_05_17_17_06_35_
AGGCTTATATCTGCCTATCTGGCTGTACAGTCAGTTTGTGCTATATC
>HN7TS9H02DWJQI length=37 xy=1483_3160 region=2 run=R_2012_05_17_17_06_35_
AGCTAGACGGCTGGCTGGCAAGCTAGATGGCTGGTCG
>HN7TS9H02C8ABU length=130 xy=1207_1720 region=2 run=R_2012_05_17_17_06_35_
CAGTGCAGGTACATGAGACTCGAGCTGGTGTAGCTCGCGCCTAGGAACGGCAGTTAGCCGAGCTCCCGAGGGCGCGTGCGAAGNGCCTGCNCTGAGTGACATCTCAGTGCAGGCGCCTGTCTCCTTAACA
>HN7TS9H02DH3SP length=64 xy=1319_1063 region=2 run=R_2012_05_17_17_06_35_
ATCTGCCTATCTGGCTGTACAGCCAGTTTGTGCTATATCTAGATGCACAGTGTCTTATATCTCG
>HN7TS9H02DH8DH length=70 xy=1320_2899 region=2 run=R_2012_05_17_17_06_35_
AAACTGACTGTACAGCCAGATAGGCAGATATAAGCCTGTGCAGCTAGATATAGCACAAACTGACTGTACA
>HN7TS9H02EDJJP length=95 xy=1677_1443 region=2 run=R_2012_05_17_17_06_35_
CATAAAGGGAGCACTGCAATACACAGCAATGGACGGTGAGTAAATGCGTCCATAAAGGGAGCACTGCAATACAAAGCAATGGACGGTGAGTAAAT
>HN7TS9H02DOZR1 length=53 xy=1397_2959 region=2 run=R_2012_05_17_17_06_35_
CGTAATCTGGCAGAGCAGCTCTGCCAAAATCATGCGAAGCCTGGGTCGTAATG
>HN7TS9H02DGSX4 length=221 xy=1304_1786 region=2 run=R_2012_05_17_17_06_35_
CAGCCATCCAGCCAGCCATCTAGCTCGCCAGCCAGCCATCTAACTCACCAGCCAGACATCTAGCTCACCAGCCAGCCAGCCGTCTAGCTCGCCAGCCAGCTGCTTGCTCGCCAGCCAGCCAGCCGTCTAGCTCGCCAGCCAGCCAGCCATCAGCTGCCAGCCAGCGTCAGCTTGCCAGCCAGCGTCAGCTACCAGCCAGCCATTCGCTCACCAGCCAGCCG
>HN7TS9H02DYRNS length=177 xy=1509_0246 region=2 run=R_2012_05_17_17_06_35_
GGGGTGTTTCTGGCTTCACTAACCTAGATGGAATAGGCCTCAGTAGATTGGCGCAGGAACACAGAGGTGCTTCAGTAGCAGGCAGGCAGGAAAAGAGGCTGAGCATGTGGTATCAGCCCATTTTATAGGCAGCTGTTTATTGCCCTGTGAGGTCATTTTCCTAGGGACGGTGGCCCA
>HN7TS9H02CYQH9 length=34 xy=1098_2591 region=2 run=R_2012_05_17_17_06_35_
ACAGGGCGGTGCTTTCAAACTGCCGAGTCCAAGG
>HN7TS9H02DTSAS length=48 xy=1452_1266 region=2 run=R_2012_05_17_17_06_35_
AAACCGCCTACTCTGCAAATAAAACTGCCTACTCTGCAAACCAAAACC
>HN7TS9H02ERL5Z length=69 xy=1837_2661 region=2 run=R_2012_05_17_17_06_35_
AGATAGGCAGATATAAGCCTGTGCAGCTAGATATAGCAACAAACTGACTGTACGAGCCGAGAGTAGGCA
>HN7TS9H02DC194 length=69 xy=1261_3386 region=2 run=R_2012_05_17_17_06_35_
AGCGATCTGAGTAACTGCTGGCCATTGTTATTTTGGCTCTCGTGGGTCCAAATCATGACACAATTCAGC
>HN7TS9H02EH963 length=51 xy=1731_1421 region=2 run=R_2012_05_17_17_06_35_
CTGGCTGGTGAGCTAGATGGCTGGCTGGTAAGCGTAGACGGCTGGCTGGAA
>HN7TS9H02D5BAZ length=49 xy=1583_2537 region=2 run=R_2012_05_17_17_06_35_
CTAGCTAGACAGCTGGCTGGCTGGCTAGCTGGACGGCTGGCTGGCTGGT
>HN7TS9H02EW6WG length=92 xy=1901_0670 region=2 run=R_2012_05_17_17_06_35_
GCACAGGCTTATGTCTGCCTATCTGGCTGTACAGTCAGTTTGTGCTATATCTAGCTGTACAGGCTTATATCTGCCTATCTGGCTGTACAGTC
>HN7TS9H02D9BCE length=157 xy=1629_0796 region=2 run=R_2012_05_17_17_06_35_
ATGTGCCATCTTAAGAAAAATCAACAAGAAGCAGGTCTTTGTAGATCCACCATGAAAAATGTGCAGTGAAGAAGACATTGGAAATATTGGTAATATTGTAAGTGAATGAGTAATACTATCCTATGGGCAGGGTTCGAAATTAGCAGTAGTCATGGAG
>HN7TS9H02DA7TA length=77 xy=1240_3260 region=2 run=R_2012_05_17_17_06_35_
CTATCATCACACACAGGGGCTCCGCCATGCACACTATCATCACACACAGGGCTCCACCATGCACATTATTATCACAG
>HN7TS9H02EIXYP length=75 xy=1738_3551 region=2 run=R_2012_05_17_17_06_35_
GACTAGCTAGACAGCTTACTGGCTGGCTAGCTAGATCGCAGGCTAGCTAGATGGCTGGCTGGCTAGGCTAGGCTC
>HN7TS9H02ELBJR length=48 xy=1765_3877 region=2 run=R_2012_05_17_17_06_35_
GCTGTACAGTCAGTTTGTGCTATATCTAGCTGCACAGGCTTATATCTG
>HN7TS9H02DDLHT length=74 xy=1267_3711 region=2 run=R_2012_05_17_17_06_35_
CAATAGAGATGCGAGCCATAAAGGACGCGTGGCGCTATGAGCAATTAATATCACGGATGTAATCAGGGCGGTCC
>HN7TS9H02DNR0G length=55 xy=1383_3582 region=2 run=R_2012_05_17_17_06_35_
AGCATGTTTATGCATGCGGAAAACTGCATACTCAGATCGATTGTGGNGGNGGTGG
>HN7TS9H02C7VA1 length=69 xy=1202_2731 region=2 run=R_2012_05_17_17_06_35_
CATGCTTTCTGGTCATGGAGCAGTAGCACCGGAGATACTGCTCCAGATCTTGATTGGAGCGTTCCGTGG
>HN7TS9H02CX6S8 length=33 xy=1092_1642 region=2 run=R_2012_05_17_17_06_35_
GTCCTCATTTGCTCACTGCTTCGCCACTTCCTT
>HN7TS9H02EJJSR length=52 xy=1745_3177 region=2 run=R_2012_05_17_17_06_35_
AAACTGACTCTACAGCCAGATAGGCAGATATAAGCCTGTAAGCTAGATATAG
>HN7TS9H02EPLLE length=34 xy=1814_2816 region=2 run=R_2012_05_17_17_06_35_
GCTAACTAGCCAGCCAGCCATCTAGCTAACCACG
>HN7TS9H02C7NA3 length=70 xy=1200_0557 region=2 run=R_2012_05_17_17_06_35_
ACGACATGTTTACCTCACGTGTCAACTGATAATCAGAGCATGGGCTAATATAGTTGCAATCTAATACCCA
>HN7TS9H02EHNE6 length=44 xy=1724_0576 region=2 run=R_2012_05_17_17_06_35_
CTGTTACTGTTTCAAACTTTCCTGCTTGTGGCAAGCGTTGCAGC
>HN7TS9H02EGMYO length=39 xy=1712_2478 region=2 run=R_2012_05_17_17_06_35_
CCTGCCAGCCTTCTAGATAGCCAGCCAGCCAGCTGTCTA
>HN7TS9H02DP6J1 length=64 xy=1411_1055 region=2 run=R_2012_05_17_17_06_35_
ATAGTTTATTTATTGCAACAAAACATATACCAATAGTTACAACATTCATATAATAATTTTTAGC
>HN7TS9H02C4U5V length=31 xy=1168_1841 region=2 run=R_2012_05_17_17_06_35_
CCTGGATTCCGCGCTGAACGATGCATGCTTC
>HN7TS9H02EVSPO length=37 xy=1885_1162 region=2 run=R_2012_05_17_17_06_35_
ATGGGAACAATTAATTTCCTGCTGGGATGCTGGCCTC
>HN7TS9H02D81SG length=48 xy=1626_0702 region=2 run=R_2012_05_17_17_06_35_
AGCTTGCCAGCCAGCTGTCTAACTTGCCAGCCAGCCATCTAGCCTGCC
>HN7TS9H02DFUZM length=48 xy=1293_2832 region=2 run=R_2012_05_17_17_06_35_
AATCTTTTGCCAAAGGCATCAAGGAGTTTCTCCTCTTTTCCAGCAGGG
>HN7TS9H02DN34R length=44 xy=1387_2905 region=2 run=R_2012_05_17_17_06_35_
GGCTAGCTAACCAGCCAGCCAGCCGTCTAGCTAGCCAGCCAGCC
>HN7TS9H02DBNYD length=89 xy=1245_3699 region=2 run=R_2012_05_17_17_06_35_
CTGTACAGTCAGTTTGTGCTATATCTAGCTGCACAGGCTTATATCTGCCTATCTGGCGTGTACAGTCAGTTTGTGCTATATCTAGCTGC
>HN7TS9H02EOX7C length=36 xy=1807_1174 region=2 run=R_2012_05_17_17_06_35_
ATAACGAAATGAGAGTAGGGCGGGTCCAATCTGTGC
>HN7TS9H02ECWYB length=46 xy=1670_0833 region=2 run=R_2012_05_17_17_06_35_
CTGTGTGGCGGTGAGGAATCCAGGGACTCGCTGTGTAGGACTTGCA
>HN7TS9H02DJ69K length=214 xy=1343_0566 region=2 run=R_2012_05_17_17_06_35_
GACTGTACAGCCAGATAGGCAGATATAAGCCTGTGCAGCTAGATATAGCACAAACTGACTGTACAGCCAGATAGGCAGATATAAGCCTGTGCAGGCTAGGATATAGCACAAACTGACTGTACAGCCAGATAGGCAGATATAAGCCTGTGCAGGCTAGGATATAGCACAAACTGACTGTACAGCCAGATAGGCAGATATAAGCCTGTGCAGGCTA
>HN7TS9H02EU6FT length=84 xy=1878_0967 region=2 run=R_2012_05_17_17_06_35_
ACTTGGTTCAATCAAGCTTTGCTATCGCACACATTTGTTAATACCAAGTATTTTAGTCAACTGTGTGAGTAGCCATCCATATAT
>HN7TS9H02DLYSX length=46 xy=1363_0991 region=2 run=R_2012_05_17_17_06_35_
AGAGGGCGATAGGCGATGGGATAGATGGCTTAGTATAGGAATGAAA
>HN7TS9H02C2A7Y length=34 xy=1139_1468 region=2 run=R_2012_05_17_17_06_35_
CACGCGCGCACAGGTGCACGCGCGAGCCAAACCT
>HN7TS9H02DIV22 length=230 xy=1328_0860 region=2 run=R_2012_05_17_17_06_35_
TTACAGTAAGGTTTCATGGAAGACAACGGTTGCACAGCAAGGTTGAGTTTTTATTTGGCATGCCCTATTGCAAATGATTTCTGGGTACATGGCGGCCGTTGTCAGGCGATAGGCGACTGCTGTGTTTCTGCATATAAATGCCGGGTAGGTATGCAACCCACTGATGGCGACCCACGGTTTCCGTACGGGCGAACCAATGGACGTGTATGCAGTCGAGAATGTGGGAGGGA
>HN7TS9H02EINHI length=154 xy=1735_2260 region=2 run=R_2012_05_17_17_06_35_
GATGGCTGGCTGGCTGGTGAGCTAGACGGCTGGCTGGCTGGCGAGCTAGACAGCTGGCTGGTGAGCTAGAAGGCTGGTGCGAAGCGTAGATGGCTGTCTGGCTGGCGAGCTAGATGGCTGGCTGGTGAGCTAGACGGCTGGCTGGCGAGCGTAG
>HN7TS9H02C6MWC length=71 xy=1188_2522 region=2 run=R_2012_05_17_17_06_35_
TGGCTGTACAGTCAGTTTGTGCTATATCTAGCTGCACAGGCTTATATCTGCCTATCTGGCTGTACAGTCAG
>HN7TS9H02C2U34 length=122 xy=1145_2674 region=2 run=R_2012_05_17_17_06_35_
GATTTGACTTCCAGAGCCGATATCTCCTCAACTAGTTTGGTCGCATTGGAATTGGAGAGAGACAGCACTTCATCTGACCCNCCATAGAATGTATAGTAAATTTATCGCGTATTAGTAAACAC
>HN7TS9H02DFHJC length=53 xy=1289_1782 region=2 run=R_2012_05_17_17_06_35_
ATTGTCCAATTTTCCGTGTACCGCCAGGCATTCTGGGTAGTAAACTTAGTGCG
>HN7TS9H02DPQAI length=544 xy=1406_0456 region=2 run=R_2012_05_17_17_06_35_
CCAATGAAAGAGGGGTGGCTATATGACACCTGGCTCCATTCATCATTGTCACTGACTTCACCCATGTCTGTTTGTTGGTCGGCGTCTCTGGTAGGTGAGTTAGGTTCCTTGGTAGCGGAGGAGGTGTGCCGAGAATCCAATCGCCGATGCCAGAGCGCATTGATGAGTCCCTACTATCAGCTTGTATGGGTCGTTGTGCTCTGTGGTCATTGGAGGGTGACATCTCCACAGAATCCGCAGAGGCAGATGAGCGTTGGCACATATATCCATTTGCACTGCGAGTTGTAGCCTCTTCCATAGTAGATTGTGGCAAGTCACGTTGTCTCTGTTGCGCGTTTGCTGTGCACTTTGGGTGGGCTCCATTTTGGTTAGCTGGGGACTTCAGTGGGATATTTCTCTCTACATAATTCATAGCTGCTTTGGGATCAACGTAGAAGTGGGCTTTGTTGCCAGGTTCAAACCGAAGTTTGGCCGGGTGCATGATGGCATATTTTATTGTTCCTAACACAAAGTGCTTTTTTAAGATCTATGAATTATTTGATCG
>HN7TS9H02DF8W6 length=261 xy=1298_0408 region=2 run=R_2012_05_17_17_06_35_
GGGTGGAAAATAATGGCATGCTGTGCTCCAATGGGAAACCATTGAAACACACCAGGCTCATAACTGCCATTGATGAGATGGTGGAAGCTAATGAAATGACTCTTTATTGGAAGAAACCAAAGGGCATTCGAAAGTAGAAGGCGAGGAAAAGCATGGTAATGACCAGGCTGACCAGCTTGCTAATTTTGGCGCCTCCACTGAGAGCAATACGAAGTAGAACAATTCTTTACTAGTACCAACGTAGTGGCGAGCAGTCACTAG
>HN7TS9H02DKK1D length=108 xy=1347_2031 region=2 run=R_2012_05_17_17_06_35_
TTATGTCTGCCTATCTGGCAGTACAGTCAGTTTGTGCTATATCTAGCTGCACAGGCTTATGTCTGCCTATCTGGCTGTACAGTCAGTTTGTGCTATATCTAGCTGCAC
>HN7TS9H02DWSHS length=158 xy=1486_2222 region=2 run=R_2012_05_17_17_06_35_
TGACTGTACAGCCAGATAGGCAGATATAAGCCTGTGCAGCTAGATATAGCACAAACTGGACTGTACAGCCAGATAGGCAGATATAAGCCTGTGCAGCTAGATATAGCACAAACTGGACTGACAGCCAGATAGGCAGATATAAGCCTGTGCAGCTAGAT
>HN7TS9H02EBMK1 length=143 xy=1655_2179 region=2 run=R_2012_05_17_17_06_35_
CACCAGGCTCATTACAGCCATTGATGAAATGGTGGAATCAAACGAAATGACTCTCTATTGGAAGAAAACCAAAGGGCATTCAAAAGTAGAAGGTGAGAAAAAGCAAGGTAACGACCAAGCTGACCAACTTGCTAATTCTGGCG
>HN7TS9H02D662Z length=76 xy=1605_0265 region=2 run=R_2012_05_17_17_06_35_
CTAGCTCGCCAGCCAGCCGTCTAGCTTGCCAGCCAGTCAGCCGTCTAGCTCGCCAGCCAGCCAGCCGTCTAGCTCG
>HN7TS9H02C4CZ7 length=68 xy=1162_2885 region=2 run=R_2012_05_17_17_06_35_
CAGTCAGTTTGTGCTATATCTAGCTGTACAGGCTTATATCTGCCTATCTGGCTGTACAGTCAGTTTGT
>HN7TS9H02DM6JY length=87 xy=1377_0348 region=2 run=R_2012_05_17_17_06_35_
GTGCAACTTGCCCTGCTCATGGAGCAGGTTGCTCCGTGGGAGCCATTTACAACAGAGGGCGTGGCTGTGTTATCCAGCCCTCTGTTG
>HN7TS9H02D7QA6 length=71 xy=1611_0608 region=2 run=R_2012_05_17_17_06_35_
TGCAGCTAGATATAGCACAAACTGACTGTACAGCCAGATAGGCAGATATAAGCCTGTGCAGCTAGATATAG
>HN7TS9H02C91S0 length=173 xy=1227_2066 region=2 run=R_2012_05_17_17_06_35_
AGTTTGTGCTATATCTAGCTGTACAGGCTTATATCTGCCTATCTGGCTGTACAGTCAGTTTGTGCTATATACTAGCTGCGACAGGTCTTATATCTGCCTATCGTGGCTGTACGAGTCGAGTTTGTGCTATAGTCTAGCTGGCACGAGCTTATATCTGCCTATCTGGCTAGTCA
>HN7TS9H02EIMT7 length=453 xy=1735_1421 region=2 run=R_2012_05_17_17_06_35_
GTGGTGAGTGAAAGTGCTTTAATATGGCGATAGATACTATGGTATGCACAGAAAATTTGTACTACTGACATCTCTAAAAAATGTCCGCTTTTCAAAATTTGTCAAAAAATCAATATGTTACTTGATGTCCTAGGAAAATACGATCTCTTCATCTGTGTGATACTGTCTAAATCAGACAGGATGTTATTTCCCTACGATTGCAATTCTGTATGTCTGATTCCGTTTTTAATTCATATTTGTATGTTGGCCATATACTGTATAACGTTCTACTGTTGTAAAATACAGAATAAAAAAGAATTATAAAATAAATAAATATACTGCTCAGGCTTGAAAGCAAAAAATAAGTGAGGCTGGTAGTTAGGCAGGCAAGGGAAGGGACCCTAAACTAACTCGAGGGTTTCGTTGGCGACTTCCTTAACGAGGTCAAGATAATGCTGGATTTCTATTCAAGCC
>HN7TS9H02C7XDP length=31 xy=1203_1323 region=2 run=R_2012_05_17_17_06_35_
AGCGCTGGATGTCGGTTCGATGAATGACGGA
>HN7TS9H02DJF0F length=99 xy=1334_2109 region=2 run=R_2012_05_17_17_06_35_
TGTGGACAGATACAGTGTGGACAGATAGAGTGTGGACAGATACAGTGTGGACAGATACAGTGTGGACAGCTACAGTGTGGACAGATACAGTGTGGACAG
>HN7TS9H02EYPRB length=93 xy=1918_2133 region=2 run=R_2012_05_17_17_06_35_
AGCTCACCAGCCAGCCAGCTGTCTAGCTTGCCAGCCAGCCGGCTAGCTTGCCAGCCAGCCAGCTAGCTAGACAGCCAGTCGACTAGCTAACCA
>HN7TS9H02EW0HR length=228 xy=1899_0557 region=2 run=R_2012_05_17_17_06_35_
GTCCATCTCATTTTTCCTGAATAAACCTTACTTTTGTTTGTACATTCCTGATCTGGTCTGCATTACTCCTGGCTGCAACAACTACCCGTGTCCCTGTAATAAATATAATTATGATTGTTGTGTTGTGGTATTGTTGTATAACTGACTGGGGGTTGGCTACCACAGCAGGTGCTGGGTCCGTGGTGGCAGTGTCTTCAGTGTCTTCTCCTAGTGTAACTCTGGCACCCT
>HN7TS9H02DMJT3 length=226 xy=1369_3673 region=2 run=R_2012_05_17_17_06_35_
CTAAGTTGTGCAGTAGTTTGGTTGGCAAGATCTTTTGACTTTCATACGTGAAATTCATAAGGAGGTTCCTGGAATTACAGAATATGTCTGCAGCACATTTAATGTGCTTTTGAACCTGTGTTGGTGAATCGATTTTTTGTATCAACGATTTAAAGCAATGTTTCATTTCAACTTTTGCAATACAAAAGTAACCTCCTCTTAGGATTGGTGGAAAATAACTTTTTCC
>HN7TS9H02EU8IQ length=45 xy=1878_3664 region=2 run=R_2012_05_17_17_06_35_
GATAGGCAGATATAAGCCTGTACAGCTAGGAGTATAAGTCACAAA
>HN7TS9H02EA5VW length=520 xy=1650_1018 region=2 run=R_2012_05_17_17_06_35_
TAGGAATGCATTGATTTCAAAATGGCAGATTTTCGGTACCGATTCACGTTGATAAATCACAACGTAAAAGACGGGCGCAGTAAACATCCAAGGCACGTAGACGGACAGTATAAAAGATGAATTGATGCTACTTTTAACATGAACAAAATATAATAACTATGGCAGATGAACCAGAAATGAGGTTTTTACTAGTAACGTCAAAAGTTAATTAATTTCATTTACTTTTAGCTATCAAAATAATTCCAATGGATTTAACCTAATTTGAGTATTCTAAGAATTATAAAAATGATCAAAAAAATATTAGGCAATCAGAACCAGGCTAGAATTGGATCTAAAGTATAAAAAATACTTCAAAGTCCAGGACCACCTTCTAATTTGTCATGGCATTAGACAATGGGCCCTAGGCTTCCCAAAACAAGACTCAGCCGATTGGCTCAACCCGGGCCTGAGATAAGAATACAAACATTTCTTAATAATTGCTACCCATAGAACCTAATGTAGACGTTTTCTAACAATTACT
>HN7TS9H02D76JX length=70 xy=1616_1179 region=2 run=R_2012_05_17_17_06_35_
ATCTAGCTCGCCAGCCAGCTGTCTAGCTTGCCAGCCAGCTGTCTAGCTCGCCAGCCAGCCGTCTAGCTCG
>HN7TS9H02EPGLV length=93 xy=1813_0449 region=2 run=R_2012_05_17_17_06_35_
TAGCTTGCCAGCCAGCCATCTAGCCTAGCAGCCATCCGGCTAGCTAGCCAGCCAGCCAGCCGGCTAGCTAGCCAGAAGGCTAGCTTACCAGCT
>HN7TS9H02CW7MD length=42 xy=1081_1091 region=2 run=R_2012_05_17_17_06_35_
ATATAGCACAAACTGACTGTACAGCCAGATAGGCAGATATAA
>HN7TS9H02EG3HV length=74 xy=1717_3425 region=2 run=R_2012_05_17_17_06_35_
GTTTCAGTTCTTCGATTGTCTGTTCTTGTGGATGGATCTACAATTTATCAGTATTGCGTCTAAGTGTTCTTTTT
>HN7TS9H02EPRII length=44 xy=1816_2296 region=2 run=R_2012_05_17_17_06_35_
AACTGACTGTACAGCCAGATAGGCAGATATAAGCCTGTAAGCTA
>HN7TS9H02EM1QN length=219 xy=1785_2557 region=2 run=R_2012_05_17_17_06_35_
GTACAGCCAGATAGGCAGATATAAGCCTGTGCAGCTAGATATAGCACAAACTGACTGTACAGCCAGATAGGCAGATATAAGCCTGTGCAGCTAGATATAGCAACAAACGTGACTGTACAGCCAGATAGGCAGATATAAGCCTGTGCAGCTAGATANAGACACAAACGTGACTGACAGCCAGATAGGCATATATAAGCCTGTGCAGCTAGATAGACACAC
>HN7TS9H02D1AR6 length=167 xy=1537_3652 region=2 run=R_2012_05_17_17_06_35_
TGTCTAGCTAGCTGGCTGGCTGGCGAGCTAGCCGGCTGGCTGGTGAGCTAGACGGCTGGCTGGTGAGCTAGACGGCTGGCTGGTGAGCTAGATAGTCTGGCTGGTAAGCTAGATGGCTGGCTGGCAGCTAGCGCTGGCTGGCGAGCTAGGATGGCTGACTGGCTGGC
>HN7TS9H02EC2BD length=35 xy=1671_3687 region=2 run=R_2012_05_17_17_06_35_
GCTTATATCTGCCTATCTGGCTGTACAGTCAGTTT
>HN7TS9H02DZY7F length=54 xy=1522_3433 region=2 run=R_2012_05_17_17_06_35_
AGTAAGCCGTCTAGCCAGCCAGCTGTCTAGCTAGCCAGCCAGCCATCTAGCTAG
>HN7TS9H02DLMI1 length=86 xy=1359_1467 region=2 run=R_2012_05_17_17_06_35_
GTAAGCTGGCTGTGCCAGATAAAGTGAGTTACAGTAGTCAATAAGACTACAAACTAGAGCTGAGAGCACAAGTGGACGAAGTTCTT
>HN7TS9H02DW14R length=38 xy=1489_2425 region=2 run=R_2012_05_17_17_06_35_
AGAGAGCGAGAGCGAGATCGAGATCGAGAGAGAGAGAG
>HN7TS9H02D3SB8 length=67 xy=1566_0934 region=2 run=R_2012_05_17_17_06_35_
GGCAGATATAAGCCTGTACAGCTAGATATAGCACAAACTGACTGTACAGCCAGATAGGCAGATATAA
>HN7TS9H02ENPC6 length=33 xy=1793_0408 region=2 run=R_2012_05_17_17_06_35_
GTTTGTACCAGGAACACTGCAGTGTACAGCAGG
>HN7TS9H02DKNO0 length=113 xy=1348_1378 region=2 run=R_2012_05_17_17_06_35_
AGCTGGCTGGCTGGCAAGCTAGACGGTTAGCTGGTGAGCTAGATGGCTGGCTGGCGAGCTAGACAGCTGGCTGGCAGGCTAGATGGCTGGCTGGCGAGCTAGCTGGCTAGGCT
>HN7TS9H02D5TQN length=114 xy=1589_1853 region=2 run=R_2012_05_17_17_06_35_
TGCTATATCTAGCTGCACAGGCTTATATCTGCCTATCTGGCTGTACAGTCAGTTTGTGCTATATCTAGCTGTACAGGCTTATATCGTGCCTAGTCTGGCTGTACGAGTCAGTTT
>HN7TS9H02EA85D length=94 xy=1651_1151 region=2 run=R_2012_05_17_17_06_35_
ATATCTGCCTATCTGGCTGTACAGTCAGTTTGTGCTATATCTAGCTGCACAGGCTTATATCGTGCCTATCTGGCTGTACAGTCAGTTTGTGCTA
>HN7TS9H02EYJLY length=64 xy=1916_2356 region=2 run=R_2012_05_17_17_06_35_
CACCTGGCCAGGCTTGTAGACAGTGGGAGGCAAACAATAGCAAGATGAGTAGAATATGTATTTG
>HN7TS9H02EUNMN length=124 xy=1872_1165 region=2 run=R_2012_05_17_17_06_35_
AGCCAGCCTGCCAGCCTTCTAGATAGCCAGCCAGCCAGCTGTCTAGCTAGCCAGCCAGCCAGTTGTCTACTAGCCAGCCAGCCAGACTGTCTAGCTCGCCAGCCAGCTGCTAGCTAGCCAGCCT
>HN7TS9H02DDYVI length=61 xy=1272_0572 region=2 run=R_2012_05_17_17_06_35_
CAGATTTAGGATGCGCAATTTAGCTCTTGGTGTCAAAAAGTTGCATATTTCTTACATTAAG
>HN7TS9H02DNF7A length=72 xy=1380_0564 region=2 run=R_2012_05_17_17_06_35_
ATCTGCCTATCTGGCTGTACAGTCAGTTTGTGCTATATCTAGCTGCACAGGCTTATATCTGCCTATCTGGCT
>HN7TS9H02DA39S length=369 xy=1239_2766 region=2 run=R_2012_05_17_17_06_35_
AAGGCTGGTGTTTGGTTTCTAATGAGTTTATCATCGGTGTGGAAGGGCGCATGATGTTGTGATGTTTTTATATATTACACTATCAGTTTGCAGTTATTTCTGTTGTTGAGAAAGCTGCAGTTAAGCTCTTTACTAGGTTTTAGGATGTGTTGCCACTAAGCTGTGAACTGGGTTGTAGGCTAGGATGCCAGTAGGTGGTGTGCTAATTTGGCTGTAGGCTGTAGGAGAAGCCGCCACAAAGATGTGAATAAGGCCATAGAGTAAAATCCCACAAGGCTGCACACTAGGGGCCGTCATTACAAGCCATGAGGAGGTCAGTATGAAATCCGTGGCATGCTGATGGTGCAGCCTACGTTTTTTTCTTTCGAC
>HN7TS9H02DW5J1 length=49 xy=1490_2767 region=2 run=R_2012_05_17_17_06_35_
CTCACGTTAAAAAGAAAACAAATTCTCTGCCCTCGGTTTCGTAGCAGAC
>HN7TS9H02D7WIZ length=123 xy=1613_0473 region=2 run=R_2012_05_17_17_06_35_
TTATAGAGCTCCGTGTCGAGTCTATTACTTTTAAGCAAAGTATTGGTGTACGGTTGTAGGCTACCTAAAGGCTAAGCAAATCCCTTTTGTTTGAAGTTATCTTGGTGCGCCCTGGAGTCCAGG
>HN7TS9H02EQSOU length=228 xy=1828_1324 region=2 run=R_2012_05_17_17_06_35_
AGATGCTAGGTGTAGCTCTGAGCTCCGCAGATAGGTTGTTCCAAGCACGGGCAGCGCGAACGGGAAATGTTCTACCTCCTGCTCGTGTGCGTTGGTAGATCGGCCTGTGGAGGAATCTCATGTTGGTAGATCTCAAACTTCTGGATATGACCTGGGGTCCGCAGAGCTCGCGCAAGTAGCTGGGTGCAGAGAGGTGTGCGCAACGGTAGGCAAGGCACACAGGGGATA
>HN7TS9H02DH0AQ length=60 xy=1318_0624 region=2 run=R_2012_05_17_17_06_35_
ATCTAGATATAGCACAACTGACTGTACAGCCAGATAGGCAGATATAAGCCTGTGCAGCTA
>HN7TS9H02CYC50 length=76 xy=1094_1686 region=2 run=R_2012_05_17_17_06_35_
GTAAGAGCGGAGTGTATGTCCGCACGTGTTAGCCAATGTAGGAGCAGAGTGTATGTCCTCACTTGTCGGCTAAGTG
>HN7TS9H02EWFH8 length=60 xy=1892_2030 region=2 run=R_2012_05_17_17_06_35_
TGAAACGGGAGTCGGGTTATTCCAGAGTGGAGAGGCATGGTAACCACTGTGCGGGTGAAA
>HN7TS9H02DNE7D length=55 xy=1379_3367 region=2 run=R_2012_05_17_17_06_35_
ACAGAGGCATGTCACGGAGGCATATCACGGAGGCATATCACGGAGGCATATCGAC
>HN7TS9H02D1LEO length=66 xy=1541_1038 region=2 run=R_2012_05_17_17_06_35_
ATTTCTTACATTAAGCCAAAAATAATGAAGGTGAATTGTGTCATGATTTTGGGCCCACGCAGCAAA
>HN7TS9H02DH9SY length=114 xy=1321_0656 region=2 run=R_2012_05_17_17_06_35_
GCTTATATCTGCCTATCTGGCTGTAGAGCCAGTTTGTGCTATGTCTAGCTGTACAGGCTTATATCTGCCTATCTGGCTGTACAGTCAGTTTGTGCTATATCGTAGCTGACAGGC
>HN7TS9H02D0C0O length=477 xy=1527_0854 region=2 run=R_2012_05_17_17_06_35_
AATGGATCCGCCTCCAGAGGGAATCCTTGATGCGAATTGGCTGGCCCGGAAATGCACACAAAGCAGTCGGACAGATTTGAGGAGTGCACCACTGTCTGTGTAACATCGTAAACAGCGTTCAACTCCCATTGCGTTCCTCTCACAGAAAACAAGACGTGCAGTAGGCAACATACGCACATGGCAATCATATCATGTCCTCCCATTGATGCCTCACACCTGGAGGAGCTGCGTCCAAGAGCTCTCGAAAGGTAGTGGCGCGTATATCCTCTCGCCAATCGCTATTCTGAGTTCCTGGGAAAAATGCAGGGGCAGGTGTCACTCCCGTGTTAAATCTGAACTGCGCAGGTGGCAGAGGTTGTGGATAGGGGAACGGTTGTGGGGCGTCTGCTGTTGTATAGCAGTGCGCAACGTTAGTTGTTCGAGCGAAGGGAAGAATTCGTTCTCGGTTTGAGAGGCTTGTGACTTCACCAGGTGACG
>HN7TS9H02DHT40 length=42 xy=1316_0834 region=2 run=R_2012_05_17_17_06_35_
CTAACACCATCACAGCCAACCAACAACGACCAACTCAATCCG
>HN7TS9H02EVKR6 length=173 xy=1882_3172 region=2 run=R_2012_05_17_17_06_35_
AGAAGCAATGGTATGACCACCAGGCCAGAGTGAGCTCCTACACGGAGGGCCGAGGAGGTGCTATTGCTAGTGCCTGTCAAGCAGAATAAAATAGTTAAGCTGCTTGGACAGGGCCTCACAAGGTTGTCAGGAAACTCAATGAGGTCAACTACGTCATTGAGCGTGCAGACAAG
>HN7TS9H02EIMH5 length=121 xy=1735_0987 region=2 run=R_2012_05_17_17_06_35_
CGCCACAACCATCAACTTCCGGTGTTTACAGCTGGAGACTGGATCCAGAGGCAAAAGCAACAGATGCTTTTCTTCAAAATTGGGAAATGGAAGGGAATTACGCTGTTCCCTCCTCTATATA
>HN7TS9H02DZ5UM length=97 xy=1524_3852 region=2 run=R_2012_05_17_17_06_35_
TATATCTAGCTTTACAGGCTTATATCTGCCTATCTGGCTGTAGAGTCAGTTGTTGCTATATCTAGCTGTCGACGAGGTCTTATATCTCGCTACTCGT
>HN7TS9H02DZSTL length=36 xy=1520_3351 region=2 run=R_2012_05_17_17_06_35_
AGCCATCTAGCTAGCCAGCCAGCCAGCTGTCTAGCT
>HN7TS9H02EBIAQ length=92 xy=1654_0720 region=2 run=R_2012_05_17_17_06_35_
ATGAATATGGTATTGTATCTTGTTACAGTTTTTAACAAACTATTAACAATAAACATTGAACCTTGAATCTTTCTGGCAAGGCACACGAGGGA
>HN7TS9H02C82AY length=94 xy=1216_1112 region=2 run=R_2012_05_17_17_06_35_
ATAGCACAAACTGACTGTACAGCCAGATAGGCAGATATAAGCCTGTGCAGCTAGATAGTAGCAACAACTGACTGTACAGCCAGATAGGCAGATA
>HN7TS9H02EIQUD length=45 xy=1736_2515 region=2 run=R_2012_05_17_17_06_35_
GACACAATTCACCTTCATTATTTTTGGTCTTAATGTTAGAAATTT
>HN7TS9H02C5PU8 length=39 xy=1178_0674 region=2 run=R_2012_05_17_17_06_35_
GGATGCAGGCTATTCCACGCCTGCGGAGGGTGAGTGCCG
>HN7TS9H02DUW7X length=535 xy=1465_1051 region=2 run=R_2012_05_17_17_06_35_
TTTCGATTGGTAGTTGCAAGATCTTGCGACCTTGTTGCAATGTTTTTTAAGTGACATTTTGTGATTCATTGTTATTCCTAGGTTGATACATTCTTCTGTTGTCATTGGTGGTGCGCCCATTTCTTCTGGCCATGGTATCTCGGGCGGGTAGCATTTTGGGTTTCCCGTCGTAAGCATGATGATCGTCTTGTTTGGGTTTAAGGACTAGATGGTTGAGATTGGTCCGATGTGTTTATTGGCGGTCATGCACTCTTTCTAGTAGGGGTGGGTGTGAACGATCTAGGGTCGTCGGAATGTTACTACCAGTTGGGTATCGTCTGCATAGTTGTAACACTCAATGTCGTGTTCTCGAATCTTGGTCAATAGTGGGCTCATATATAGGTTGAACAGTAGAGGTGAAATAGAGGCTACTTGTGGTACCCCACTACTGAATAGGTTTCTTCTGTTGACTTGTATGGGGGCGATCCATGTCGTCTGTTTTCTGTCTGTCAGGAAAGACTTTATCCATAGGTTCGTCTTGTTCCACAATCCCTCG
>HN7TS9H02C45KZ length=86 xy=1171_3057 region=2 run=R_2012_05_17_17_06_35_
CTCTTTTTGGGCAAATCCGGACAAAAACTTGTAATTTCACCAACTTTTCCATGCAGAGCAGGGCATTCTGGGTAGTAAAGTATCGT
>HN7TS9H02DPLLE length=168 xy=1404_2560 region=2 run=R_2012_05_17_17_06_35_
CTGGGCACAAATCAAGCCAGCCAATAAAAACAAAATAAACAAGACTAGCCAATGAAAACACAGAATTTTAAAGGAACATAGGAGAGAAACAGAAGGAAGAACAAAAAGCTTGGAGAGACAGAAAACGGGCTCTTAGCCTGCTGCCTTCCTTGGAGAGAACATCTACCC
>HN7TS9H02DSM1Q length=78 xy=1439_1052 region=2 run=R_2012_05_17_17_06_35_
TGCTATATCTAGCTGCACAGGCTTATATCTGCCTATCTGGCTGTACAGTCAGTTTGTGCTATATCTAGCTGCACGAGT
>HN7TS9H02CYGR8 length=49 xy=1095_2278 region=2 run=R_2012_05_17_17_06_35_
ATGAGTGTTTGAAGAGTGTTTGAGAGGAGTTTGCGAGCAGGTCGGGACC
>HN7TS9H02DQFNI length=76 xy=1414_0556 region=2 run=R_2012_05_17_17_06_35_
CCTATCTGGCTTTACAGTCAGTTTGTTGCTATATCTAGCTGTACAGGCTTATATCTGCCTATCTGGCTGTACAGTC
>HN7TS9H02DEHYL length=155 xy=1278_0731 region=2 run=R_2012_05_17_17_06_35_
ACAGGCTTATATCTGCCTATCTGGCTGTACAGTCAGTTTGTGCTATATCGTAGCGTGGCACAGGTCTTAAGTATCTGCCGGTAATCGTGGCTGTACAGTCAGTTTGTGCTATATCTAGCTGCACAGGCTTATATCTGCCGTATCGTGGCTGTACA
>HN7TS9H02EUN27 length=62 xy=1872_1761 region=2 run=R_2012_05_17_17_06_35_
AATTCTATCTGACTGGTCATCAAGAGAGTACGTACAGGATGACCATCTTTTCAGTGCCCTCG
>HN7TS9H02DAV8X length=240 xy=1237_0559 region=2 run=R_2012_05_17_17_06_35_
ACTAGTTACTTTGCAGTGCAGCGACAGCTCGCCACACTGTGCATATGGTTTGTGAATTTGAACAGCGGGAAAGCCAGTGTGTGCTGTTGGGTGCAATAAAAAGTGTAGCTTTTACCTAGTTAAACCGCAAAACAACTCTTCCTGTTTGTTTTCCTTCTGCACTCTACAAAGTTTAGTCAGTCTGGAAGAGGTGGGACGAACAGTGGCGCAACTACATTGGGCGTCCCACGGGAGTTGTTT
>HN7TS9H02C0KK5 length=180 xy=1119_2215 region=2 run=R_2012_05_17_17_06_35_
AGCCAGATAGCTAGCCAGCCAGCCGTCTAGCTAGCCACCAGCCATCTAGCTTGCCAGCCAGCCAGCTAGCTAGCCATCCAGCCGTCTAGCTAGCCACCCAGCCGTCTAGCTAGCCAGCCAGCCATCTAGCTAGTCAGCCGTCTAGCTCGCAGCCAGGCAGCCATCTAGCTGCCAGCCGAG
>HN7TS9H02CZ6P5 length=203 xy=1115_0635 region=2 run=R_2012_05_17_17_06_35_
AGTTTGTGCTATATCTAGCTGCACAGGCTTATATCTGCCTATCTGGCTGTACAGTCAGTTTGTGCTATATCTAGCTGCACGAGGCTTATATACGTGCCTATCGGTGGCGTGTACAGTCAGTTTGTGCTATATCTAGCTGCACGAGGTCTTATATCTGCCTATCGTGGCTGTACAGTCAGTTTGTGCTATATCTAGCTGCACGA
>HN7TS9H02DOHGB length=95 xy=1391_3785 region=2 run=R_2012_05_17_17_06_35_
TGGCTGTACAGTCAGTTTGTGCTATATCTAGCTGCACAGGCTTATATCTGCCTATCTGGCTGTACAGTCAGTTTGTGCTATATCTAGCTGCGACA
>HN7TS9H02EPKC9 length=114 xy=1814_1227 region=2 run=R_2012_05_17_17_06_35_
AGCACAAACTGACTGTACAGCCAGATAGGCAGATATAAGCCTGTACAGCTAGATATAGCACAAACTGACTGTACAGCCAGTATAGGCAGATATAAGCCTGTACAGCTAAGATAG
>HN7TS9H02EV843 length=64 xy=1890_1973 region=2 run=R_2012_05_17_17_06_35_
CTAGCTGCACAGGCTTATATCTGCCTATCTGGCTGTACAGTCAGTTTGTGCTATATCTAGCTGC
>HN7TS9H02D993Y length=47 xy=1640_0796 region=2 run=R_2012_05_17_17_06_35_
CCGTCTAGCTAGTCAGCCGTCTAGCTCGCCAGCCAGCCAGCCGTCTA
>HN7TS9H02DOOIX length=315 xy=1394_0663 region=2 run=R_2012_05_17_17_06_35_
CAGGACATGGGCAACCGGAAAGAATGATGACTCCGGAGGCGGATCAGCCGCCTCGGGGTACATGCGGGAAAGAGCATCAGCCCGGACGTTCTTAAAGACCGGGCCGGAAAGTGATGCGCAGGTCAAACCGGGAGAAGAACAGGGTCCACCGGGACTGTCGTGGGGACGATAACTGAGGTTTTGTCGCAAGGCCTCCAAATTCCGGTGATCCGTAAGTACGATCACTGGATGGAGCGCGCCCTCCAAGTAGTGCCTCCACTCTTTCAATGCGAGTTTAATGGCCAACAACTCCGCATCGAAGGTCGAGTAGTTCCG
>HN7TS9H02EV6MS length=44 xy=1889_2818 region=2 run=R_2012_05_17_17_06_35_
ATTGAATCAGCAAGTATTGGAGTCGATTTTCAAATTTTATTTGG
>HN7TS9H02DIP5A length=54 xy=1326_1356 region=2 run=R_2012_05_17_17_06_35_
GCAGCTAGATATAGCACAAACTGACTGTACAGCCAGATAGGCAGATATAAGCCT
>HN7TS9H02EYTZ6 length=34 xy=1919_3540 region=2 run=R_2012_05_17_17_06_35_
AGATATAGCACAAACTGACTGTACAGCCAGATAG
>HN7TS9H02DNLIA length=198 xy=1381_3344 region=2 run=R_2012_05_17_17_06_35_
GAAGGTTTATTTTGTCAGCAGCATAGGGTCAGATCAGCGGCACAGCAGCATATGATAAAAGTCCAGCTTGTACTCTTCTTGTAGTTGTGTGGCAAAGGCAAGCACCGAGCAAATTCACCAGCAGTGACTGTTCTATGAAATCTGTTTGTGGAGGCCATTCTGGCCAAGGCAAGCAGCTGGCACTTGAGCAACCGGAGG
>HN7TS9H02DDGN0 length=46 xy=1266_1550 region=2 run=R_2012_05_17_17_06_35_
CCTACCAGCCTTCTAGCTAGCCAGCCAGCCAGCTGTCTAGCTAGCC
>HN7TS9H02C36Y3 length=90 xy=1160_3261 region=2 run=R_2012_05_17_17_06_35_
CTGACTGTACAGCCAGATAGGCAGATATAAGCCTGTGCAGCTAGATATAGCACAACTGACTGTACAGCCAGATAGGCAGATATAAGCCTG
>HN7TS9H02D8RZF length=104 xy=1623_0281 region=2 run=R_2012_05_17_17_06_35_
AGCGCTATGGTGGGGATGGGGTGAAAGAAAGTATTATGGAGGGAATCGAGAACAAAAATGCTATGGAGGTTGAGGGAAAAGGAAAGTGCTATGGACGAGAGGGG
>HN7TS9H02EV7WU length=268 xy=1890_0380 region=2 run=R_2012_05_17_17_06_35_
TCCCATGCACACATAGACACACTTCCCATGCACACATAGACACACTTCCCATGCACACATAGACACACTTCCCATGCACACATAGACACACTTCCCATGCACACATAGACACACTTCCCATGCACACATAGACACACTTCCCATGCACACATAGACACATTCCCATGCACACATAGCACATTCCCGATGCACACATAGACACATTCCCATGCACACATACACACCATTCCCGATGCACACATACACACCATTCCCATGCACACATACA
>HN7TS9H02DVSZV length=595 xy=1475_1273 region=2 run=R_2012_05_17_17_06_35_
CAGCGCCTACTAACAAGCCAACAGCATCAAGAATTGCTACAGGTCAGCTGCATTTGCAGTCAGACATTGACATTCTGAATTCTGATCTGGTTGGCTTGTACGAATGACAAAAACGTGGAATGCTTACACAAGAACAGGATGCAGCACTGAAATAAATGAACAAGAAAAAGAATGAATTGGAAAAGCAACTGAAGAAGGATGATCACAAAAGATCACAGAAAGCAAGAGATGAGAAGAAAAGAAAATTGAATGTTCTATTTGAAGATAATCCAGAACTACGCACATCTCTGAACGTCAGGGCCAAGCCTGGTAGGCCGAGACTTGAGGAAGATCAGCCTCCATTACTGGAAACTATTGTGAATATTGCTATGCATGGATCAGCATCACATGAAAAAAAGGCAGAGCGATATGTACAGAAACATAAAAACATTAGATCAGCTCACTGAACAGTTAAAGATGGATGGCTTTACAATCAGTAGAAGTGGGCTCTACCTTCATCTTTTGCCAAAGCACAGTTCATCTCTTGAAGGCCAGCATCATGTGTCAACAGTCCCAGTGAAGCTCATTAGAGCACAGAATGATCATCATGCCAAAC
>HN7TS9H02DABWE length=397 xy=1230_2860 region=2 run=R_2012_05_17_17_06_35_
AAAAGGGAGAGCGCACGCCGCAGAAACAGATATCTGTCGAGCCGTTTAAAAACGACGCGGCGCATTCTAAGCAGGCGTCGCAGAGACGCAACGCCGAATGTTGAACGCGCTGCGGTAGCTCGGCAAGACAGTGAGGGTGACCCACGTCGTCAGAGACACGACAACGAGCATGGCCAGGACCGTCAGTCTAACGGCGATGGTGATCATGATGCATCCATATACCTGGAGCATGTAAGATCTTATCAGAGAGTTTTTAAAAATTTTACGAGCGAGGGAATTTTACCAACAATTTCGCTTTATCAACATGGAACATATCCAATCCCTGGTACACGCTATAAGCGTTGTCACAGAATCCACTTCAGGGTCGTTATTAAATCGTGTGTTAGTAGACTGCAGA
>HN7TS9H02DSHF4 length=45 xy=1437_1986 region=2 run=R_2012_05_17_17_06_35_
TTATATCTGCCTATCTGGCTGTACAGTCAGTTTGTGCTATATCTA
>HN7TS9H02D3YIO length=320 xy=1568_0750 region=2 run=R_2012_05_17_17_06_35_
AGGCATATTGCCAGGTAAACAGCACTACCGCGTATGCTTGGAACGTAGCTCAACTTTAAAATGATTAAAACTGTGCAAACTCTGAGCACTCTGATTTGGTAAAGGGTATGGAAATCATCATCTGCCTTTTACTAGACTGATGTTATCATTTCAGTATAATCTAAATGTAGTTGTATATAAATAGTATAGTAATACATATGTTTTGCTATAAGAATGCGTACATATGTATTACTTTTTTCTTATGTATAGCAGTACATTTATTATTGTATGTTGTCACTGTGAAGTAGTCAGGTACGTGTCAGGCGTCTGAGTAGCAGCAA
>HN7TS9H02D9H60 length=54 xy=1631_1482 region=2 run=R_2012_05_17_17_06_35_
CCTGATGGAGCATTGGATGATGTGGCAGAATACAGTAGCAGGCCTGATGGAGCA
>HN7TS9H02D6AJ6 length=60 xy=1594_3172 region=2 run=R_2012_05_17_17_06_35_
CTGTAAAGCTAGATATAGCACAAACTGACTCTACAGCCAGATAGGCAGATATAAGCCTGT
>HN7TS9H02EH8CA length=101 xy=1730_3112 region=2 run=R_2012_05_17_17_06_35_
GACATTAGAGGTAGATGCCAAGGTGCCAGAGACATGAAAATAGAATACATACATGGTCAGTACCACGGGAAGACGTGGGTGAAACCTCAGCCGAGTACACC
>HN7TS9H02DTB02 length=67 xy=1447_0660 region=2 run=R_2012_05_17_17_06_35_
CCAGATAGGCAGATATAAGCCTGTGCAGCTAGATATAGCACAAACTGACTGTACAGCCAGATAGGCA
>HN7TS9H02EDHRI length=135 xy=1676_3228 region=2 run=R_2012_05_17_17_06_35_
ACTGCGCAACATGTAGTTAGGAGGAGGCACTCACAGCAGTTGTTCACACTGCGTGACGTGCAGTTAGTAGGAGGTAATCACACAGCAGGTATTCACACTGCGCGACATGCAGTTAGCGAGAGGTACTCACAGAGC
>HN7TS9H02DP657 length=67 xy=1411_1853 region=2 run=R_2012_05_17_17_06_35_
TATCTAGCTGCACAGGCTTATATCTGCCTATCTGGCTGTAGAGTCAGTTTGTGCTATATCTAGCTTA
>HN7TS9H02EE2MW length=219 xy=1694_3206 region=2 run=R_2012_05_17_17_06_35_
AATGGTTCTTAATGGACTAGCATCTTCGACAAAGGATATACAGCACAGCACAACACAGTACATTATGGAAATTACTTAAAAGGCTGGACAGCTTTGACCGGAAAAGTATCTACCATCGACTCAGCACTTACACTAAAATGCTTTTCATTCAAGAGCCATTTGAGCGGCTAGTTTCTGCCTTTCGGGATAAGTTTGAGCATGCAAACAACTACTACACCN
>HN7TS9H02EHTN7 length=200 xy=1726_0485 region=2 run=R_2012_05_17_17_06_35_
ATATCTAATGGAAGAATGTTCCAAAATTCAGCCACTTTACTGGTTATCATTCAGCCTCCTCGAGAAGACTTCTTGAACCTTGGAATCACCAGCTTGTTTGACTGCTGGAACCTTGATCCATGAAGGGACTTCCTCTGTACCACTCAAGCATGGATATATTTTGGGCCGGCTTTATGCCTGGCTTTCCATATCCACTGCCC
>HN7TS9H02D4EUC length=39 xy=1573_1426 region=2 run=R_2012_05_17_17_06_35_
GTTTGTGGAGGCTATTCTGGCCAAGGCACACAGGGAGTA
>HN7TS9H02DCYS8 length=105 xy=1260_2986 region=2 run=R_2012_05_17_17_06_35_
ATGATAGATTATAATACTTATTTTCCTCTGTGGAGCACAGAGAAAAAAGTATGACAATGTATCATCTTCCACAGGGGCGTGTGTAAACAAGTCAGTCTCACCACC
>HN7TS9H02EU20K length=41 xy=1877_0626 region=2 run=R_2012_05_17_17_06_35_
GAAGAATCAGAGTAAGCGAAGTAGAACTGAGTTGCTCACCC
>HN7TS9H02D810G length=269 xy=1626_0990 region=2 run=R_2012_05_17_17_06_35_
GGCTGATTGTTTATCCATCATCCTGCAACATAATCTAACCATGAATTCATTTCCATTTGATTCCATCTCAAAGATGAATTCTTTGCCTTCAATATACGAAAATTTCTATCGTGTTTCAGCTAACAATTATAGCTATACTTCTTTTCTGTCTCAATGATCAATGTCATATTTGCTGCAACTCCAGGGGATAAATCAAGGAATCTCCTCATCACAACTGACAAATTAAAAACCTACTATACCAGTTGTAAATACTGTGTTATACGTGGCGT
>HN7TS9H02DNDTX length=90 xy=1379_1587 region=2 run=R_2012_05_17_17_06_35_
CAGCTGGCTAGCTAGCCAGTCAGCCAGGCGTCTAGCTAACAAGCCAGCCAGCTGTCTAGCTAGCCAGCCAGCCAGCCATCTAGCTAGCCA
>HN7TS9H02DND4C length=32 xy=1379_1962 region=2 run=R_2012_05_17_17_06_35_
GCAAAGCTGCTTGGATTGGCTGGGTTGGGGTA
>HN7TS9H02D2T9K length=124 xy=1555_1830 region=2 run=R_2012_05_17_17_06_35_
ACCTATCAATGCGTGTATAGGTATCGTGTACAGTGCAATAGAATGTACAGTACTGCGCACAGTAACCTTGGGCAAGCGTATCGGACAGTCATGCGTTACGTTGCCTTCCACGTGTACGGACGAC
>HN7TS9H02C1VPS length=137 xy=1134_1854 region=2 run=R_2012_05_17_17_06_35_
CTTCCTGATACACAGTCAGGAGAGCAGAGTCTGATGTATGAGCATTTTCTATTGGAGCAACAGCCGTTGGCTGCAGCTCCGTGCTTCCACCAACAGATGTCAGTAGAGCACACCAGTGACAGAGTGCAAGTACCTGA
>HN7TS9H02DALUO length=84 xy=1233_3470 region=2 run=R_2012_05_17_17_06_35_
ACCATAATCAGGGGTCTCACGCATCCATATGTGTAGAACACCATAATCAGGGTCTCATGCATTCATACACGCAGACACATATCA
>HN7TS9H02CYFDE length=48 xy=1095_0448 region=2 run=R_2012_05_17_17_06_35_
GCAGCTAGATATAGCACAAACTGACTGTACAGCCAGATAGGCAGATAT
>HN7TS9H02ENXYZ length=32 xy=1795_3369 region=2 run=R_2012_05_17_17_06_35_
TTGTGCTATATCTAGCTGCACAGGCTTATATC
>HN7TS9H02DAZ4Z length=103 xy=1238_1505 region=2 run=R_2012_05_17_17_06_35_
AGTAAAAATCTGATAAAATAATGGGCTAAGTCTCGGTGGCCATTTCACACAATTAACAGTTAAAGCCAAATTTTCACTGTCACTCATTTACGAGCGGGGTGGG
>HN7TS9H02DD5P5 length=142 xy=1274_1259 region=2 run=R_2012_05_17_17_06_35_
ATCTATGATCCTCGTCTGCACCTTATACTTTGCACTTGACCTATGATCCTCTTGTCTGCACCTTATACTCTGCACTTGACTCTAGTGATCCTCTGTCTGCACCTTATACTCTGCACTTGACCTATGATCCTCTGTCTGCTAC
>HN7TS9H02C44CW length=337 xy=1171_1470 region=2 run=R_2012_05_17_17_06_35_
ATAATTCCCTCGCTGTGCGTCTGCGCTGACCACTCCATATCTAAGCTCACCAACGTTCTGCGTTAGCCCAAACTACTCCCTCCATTGGTTGATGGGTGGACGACCGTCGACGGTTTCATAGGTAGCAAACGAGAACCCAGTTGGCGGAAGCAACTTGACTTGCTAGCTATTCCCAGGCTACTGACTGGGACATCTTGGACTGGTAGGTCTTGGAAGATAGTAGGTTAGCCACAGCTAACCGCCGGGTCTTCTTAGACAGGTGATCCTCTGGCTTACCTGCTACCTCTGATGTCCCCTCTTCTTGGTCAACTCCCCTCGCAGAGTCTTCCTTCCTAGC
>HN7TS9H02DIC3M length=195 xy=1322_0832 region=2 run=R_2012_05_17_17_06_35_
ATTTTAAAAGATAGATCTTTCTGAATGGAACTGCTGACACTACTGACCAGCTGGGATCAACGCGGCAGCAGAGTCCTGCATAACTGTTTGTTTTTTCCCAGTTTATGCTGGGAGTAGTTGTACTCTTATTTTTACCTTTTCGGGTAATGCGCATGGGCTGCGCAGCAGCCCATGCGCAGTAGCCATACGTGGCGT
>HN7TS9H02EYCYQ length=49 xy=1914_1936 region=2 run=R_2012_05_17_17_06_35_
CAATGTCTACACAGATAACCTGAAGATCAAGAGCTGTGGCCTGAACTTG
>HN7TS9H02DXV5H length=54 xy=1499_0371 region=2 run=R_2012_05_17_17_06_35_
CTAGCTAGACAGCTGGCTGGCTGGCTAGCTGGACGGCTGGCTGGCTGGTCGCGT
>HN7TS9H02C5JUF length=35 xy=1176_1061 region=2 run=R_2012_05_17_17_06_35_
ACCAGCTAGCTAGACAGCCAGTCGACTAGCTAACC
>HN7TS9H02DAP4D length=82 xy=1235_0811 region=2 run=R_2012_05_17_17_06_35_
CACAAACTGACTGTACAGCCAGATAGGCAGATATAAGCCTGTGCAGCTAGATATAGCACAAACTGACTGTAACACGCAGTAG
>HN7TS9H02D0TAS length=106 xy=1532_1474 region=2 run=R_2012_05_17_17_06_35_
TAAAACTGAGCTTGCGAGCATGAGAAGATAAGGGCAGTGAGTTGGGAAAGGAGAGAGACAGAGGAGGAGGGAGGAGTGAAGAAGAGGAAGGAAGGAATAAGATTGA
>HN7TS9H02EXEBW length=58 xy=1903_2106 region=2 run=R_2012_05_17_17_06_35_
CTCTGCCTGTGCTTGCGCTGGTGCAGTTGGCTCTGCCTATGCTTGGTATGGTGCAGTT
>HN7TS9H02EX3RC length=46 xy=1911_2294 region=2 run=R_2012_05_17_17_06_35_
AGATATAAGCCTGTGCAGCTAGATATAGCACAAACTGACTGTACAG
>HN7TS9H02DS8TS length=312 xy=1446_0606 region=2 run=R_2012_05_17_17_06_35_
TCGAATGTAGTCCATGTATACATATTTTGTAGCAGGGTAATCAGTTGTGTGTGAATGACTCACAGGCGTCTAGAAAAAGCCGAGACTGTATTTTTTGGTAACAGAAGAAGGCTTGGTAGTACCACCATAGGTTTAAGGTAAATAATATTGGTATAGTTAACTACACACCTGGAAGGATAGAAAAAAGAAATATCACGAGGACTTAGATAAATTAATGAAACTTTTGCCAAACACTGTTCTTTCAAGTAGCATTCGGGGATAAAAAAAACCAATGAGAGACATTGAAGGAATATGATGGAAGAGTTCCCTCCG
>HN7TS9H02ENWFA length=81 xy=1795_1364 region=2 run=R_2012_05_17_17_06_35_
GCCATCTAGCTAGCCAGCCAGCCAGCCATCTATCTAGCCAGCCAGCCATCTAGCTAGCCAGCCAGCCAGCCAGCCAGCCAT
>HN7TS9H02CYV8X length=103 xy=1100_1839 region=2 run=R_2012_05_17_17_06_35_
TCTCAGTGTTAAAAAGTTGCAGATTTCTTACATTATGCCAACAATAATGAAGGTGAATTCTGTCATGATTTTGGGCCCACAGAGCCAAAATAACAATGGCCTG
>HN7TS9H02DLYFH length=64 xy=1363_0507 region=2 run=R_2012_05_17_17_06_35_
AGATAGGCAGATATAAGCCTGTGCAGCTAGATATAGCACAAACTGACTGTACAGCCAGATAGCA
>HN7TS9H02D0RHD length=29 xy=1531_3215 region=2 run=R_2012_05_17_17_06_35_
AAGTCAGCAAGCAGGCTAGCCAGCCAGCC
>HN7TS9H02C5A7F length=39 xy=1173_2153 region=2 run=R_2012_05_17_17_06_35_
CAGCTAGATATAGCACAAAACTGACTGTACAGCCAGATA
>HN7TS9H02EN79E length=188 xy=1799_0320 region=2 run=R_2012_05_17_17_06_35_
AAAATACTGGTTCGTAGTCAAAAGTATTTAGTATGAAAAAATATTTTATTTACAAAAGCAAAAGTACTGCAAATAAGAAAAATGAACAGTACAAAATCCGTACTCAAAAGAGCTAGTGCCAAAGTTAAAAAATGAATAACGCTCACAAAGCAATATTCAGTAAGCAAAAAAATGGCACCCNCCACGGA
>HN7TS9H02DCO3H length=59 xy=1257_2683 region=2 run=R_2012_05_17_17_06_35_
ATTCTCTGCAACTCCGTTTGCAAATCCTGCTCTGTTCGTGACTGGAAGAGAAGTCCCAC
>HN7TS9H02DE1MX length=116 xy=1284_1655 region=2 run=R_2012_05_17_17_06_35_
CTCTAATGTTAATTCCCTACCACTGTTTTTCTACATCTTCCTCCGTTCATTGAACTATGCCTACAGTAGTCACACTGTCCACAATGTCCTTCCATATGTGAATATCCTCCCTCGGC
>HN7TS9H02EG47I length=148 xy=1718_1548 region=2 run=R_2012_05_17_17_06_35_
CGAGTAGATTGAGCCATTTTCTCGTGGTGCTTCTTGTGTCCAGGGTGTTCTGTGTTGTTTTTATTGTGTCAACCTTAATGTTGAAGTGAATTAGTTCATGGTTGGACCACGATAGGGAGTGGATTTCCCTTACTGCTCGATTGGTCGT
>HN7TS9H02DL34C length=205 xy=1364_3786 region=2 run=R_2012_05_17_17_06_35_
AGCACAAACTGACTCTATAGCCAGATAGGCAGATATAAGCCTGTGCAGCTAGATATAGCACAAACTGACTGTACAGCCAGATAGGCAGATATAAGCCTGTGCAGCTAGGATATAGCACAAACTGACTGTACAGCCAGATAGGCAGATATAAGCCTGTGCAGCTAGGATATAGCACAAACTGCTGTACAGCCAGATACGGTGAGTA
>HN7TS9H02CWRWG length=45 xy=1076_1198 region=2 run=R_2012_05_17_17_06_35_
ACCTGCCAGAAAATGGAATGTGTAGTTTGTCAGTTTCTTGTCTTC
>HN7TS9H02DFKJM length=250 xy=1290_1584 region=2 run=R_2012_05_17_17_06_35_
GTACTGTGAGAAGGGAGAGGCGGGCGCGCTGTTATTATGAAATTAAATGGCGGCCGGTAATGCGTGCAGCCGCATTGCGGCTTGTTCCGTGTGAAAATAGGAGAGAGCGCAGCTGGCTTCACAGGAGGAGAGCCGGCTGCGCTCTCTGATAGTAGAGATGATACCTCACTTTTAGTATGGGGCGGCGTAGCATTGAGTGCTTTAGAAGACATTTAGTTAGAGTTTGACTCGGTAAGTCGGTATATTGACT
>HN7TS9H02DDSMP length=49 xy=1270_0671 region=2 run=R_2012_05_17_17_06_35_
TGGGGTTTTGCATTTTAAGGTGTTTGGAGTTTTGCATTTTCAGGGATTT
>HN7TS9H02ECBCR length=247 xy=1663_1513 region=2 run=R_2012_05_17_17_06_35_
CAGCCGTCGAGCCAGCCAGACAGCAGGCAAGCCAGCCAGACAGCTGGCTACCTAGTTAGCCAGCCAGCCAGCCAGCTTGCTCACCAGCCAGCCATTGAGAAAACCAGCCAGCTGGCGAGCCAGCTAGCCAGCCGGTTAGCTAACCAGCCAGCCAGCCGTCTAGCTAGCCAGCCAGCCAGCAGGCAGGCTAGCCAGCCAGCCTGCTAGCCAGCCAGCCAGCCATCAGCTAGCCAGCCAGCCAGCTGTC
>HN7TS9H02C94G8 length=45 xy=1228_1434 region=2 run=R_2012_05_17_17_06_35_
AGCTGTCTAGCTAGCCAGCCAGCCAGCCGTCTAGCTAGACTACGC
>HN7TS9H02DB4KV length=51 xy=1251_0669 region=2 run=R_2012_05_17_17_06_35_
GCTTATATCTGCCTATCTGGCTGTACAGTCAGTTTGTGCTATATCTAGCTG
>HN7TS9H02C235K length=123 xy=1148_2102 region=2 run=R_2012_05_17_17_06_35_
GCCTGTGCAGCTAGATATAGCACAAACTGACTGTACAGCCAGATAGGCAGATATAAGGCCTGTGCAGACGTAGATATAGGCAACGAAACTGACTGTACAGCCAGATAGGCAGATATAAGGCCT
>HN7TS9H02D3PLD length=98 xy=1565_1471 region=2 run=R_2012_05_17_17_06_35_
AGCCGTCTAGCTAACCAGCCAGCCAGCCATCTAGCTAAGCAGCCAGCAAGCCATCTAACTAGCCAGCCAGCCAGCCATCTAGCTAGCCAGCCAGCCAG
>HN7TS9H02DEHOS length=54 xy=1278_0378 region=2 run=R_2012_05_17_17_06_35_
CAGCCAGCCATCTAGCTCGAAAGCCAGCCAGCTGTCTAGCTTGCCAGCCAGCCA
>HN7TS9H02EOSJD length=183 xy=1805_2023 region=2 run=R_2012_05_17_17_06_35_
CATACAGTTTCATTATTTCCAATGCAACTTCAAACCACAGATTGCCAATTGCTGTTTGAAATTGGAAGTCAATTACAAGAATGTAGATACTGTGTGCATTTCTTTCATTAGGATGGCATGCAACATATTCAAGCAAAAGATAGGCAAAGATAGTGAATGTGAGGAATGCACACTGCATGTACA
>HN7TS9H02ES5OH length=129 xy=1855_0879 region=2 run=R_2012_05_17_17_06_35_
ATTAACTTGAGTCTCACTGCTTCTGTAGACAGGCACTGGATGTACCATGTACAACTAATAACAAGTAAAGGTATTAACTTGAGTCTCACTGATTCTGTAGACAGGCACTGGATGTACCGATGTAAACTA
>HN7TS9H02DNX0N length=104 xy=1385_3173 region=2 run=R_2012_05_17_17_06_35_
GACATCGCTCTGCAATAAACGCATCGACACATACCTATTTGCCGGATGGCTCCGACGACACATAGCAGCGCAAGGTCGTATACGACTAGTGCAACCACGACTCA
>HN7TS9H02DKFXG length=80 xy=1345_3602 region=2 run=R_2012_05_17_17_06_35_
ACAAACTGACTGTACAGCCAGATAGGCAGATATAAGCCTGTAGCAGCTAGATATAGCACAAACTGACTGTACAGCCAGGA
>HN7TS9H02DSWBG length=57 xy=1442_0778 region=2 run=R_2012_05_17_17_06_35_
ATTCATACTGTCCTCTGTACAGCACCTCGTGTTCAAGATGTTCCAACGGGACCCNCC
>HN7TS9H02DQVTS length=30 xy=1419_1038 region=2 run=R_2012_05_17_17_06_35_
GGCAATTACTACCACCAAGGCACAACAGGG
>HN7TS9H02D7YHK length=156 xy=1613_3014 region=2 run=R_2012_05_17_17_06_35_
ATAGTGATTCCGGTGTATGATAATACTACCACTGCTGACTCGCTCTTCCGATAGAGATTCCAGAGTATGATAATACTACCACTGCTGACTCTCTCTTCCGATAGAGATTCCGAGAGTATGATAATACCTACCACTGGCTGACTCTCTTGTCTGATA
>HN7TS9H02DOTG5 length=67 xy=1395_2983 region=2 run=R_2012_05_17_17_06_35_
TAGATATAGCACAAACTGGCTCTACAGCCAGATAGGCAGATATAAGCCTGTACAGCTAGATATAGCG
>HN7TS9H02C44VA length=56 xy=1171_2132 region=2 run=R_2012_05_17_17_06_35_
CAGATGGAGAGATAAAGCACAAAGCAGATGGAGAGATAAAGCACAAGGCAGATGGA
>HN7TS9H02C4JUU length=42 xy=1164_3572 region=2 run=R_2012_05_17_17_06_35_
GGAGATATAAGAGAATAGTGCAGAGTGCAGGAGCATGACTGA
>HN7TS9H02EDFPJ length=112 xy=1676_0565 region=2 run=R_2012_05_17_17_06_35_
CACAAACTGACTGTACAGCCAGATAGGCAGATATAAGCCTGTGCGAGCTAGATATAGCAACAAACTGGACTGTACAGCCAGATAGGCAGATATAAGCCTGTGCAGCTAGATA
>HN7TS9H02C3AAR length=56 xy=1150_1873 region=2 run=R_2012_05_17_17_06_35_
GCTGTCTAGCTTGCCAGCCAGCCGTCTAGCTCACCAGCCAGCCATCCGTCTATCTC
>HN7TS9H02DWKM1 length=63 xy=1484_0235 region=2 run=R_2012_05_17_17_06_35_
TATCTAGCTGTACAGGCTTATATCTGCCTATCTGGCTGTACAGTCATTTGTGCTATATCTAGC
>HN7TS9H02DAZV4 length=140 xy=1238_1186 region=2 run=R_2012_05_17_17_06_35_
GTTTGTGGAGGCCATTCTGGCCAAGGCAAGCAGCTGGCACTCGAGCAACCGGAGGGGAGAAGTTTTTTGCTGCTGCAGGGGCAGCCGACATCAGCAGCTCCCAGCACCACCAGCGTTGGACCCTAGAAAGTTTATTTTTG
>HN7TS9H02EDSN6 length=620 xy=1680_0980 region=2 run=R_2012_05_17_17_06_35_
GAAAGTGCGAAAGGGCCTACACACTACCAGAGGCCCAGTTTCGTTCACACTAGGACTTAGTTTGTCGTGATCTCGAAATAGAAATACGGGCGTGATGCCGATCCCGACTCAGTTCATATGCTTTGTATACTGTCTGGATGGTGATTCAGCACTATACAAGACACCAAGTAACATAAACTATTTTTAGTAGAATTTATCCATTTTACTACTTTCTATGCTCTCAAACTAGCACAGCCTTTGGTCTTTGTAAGGCTTTATGTTTAGTCATGAAAAAACAAGTTAAAAAAGAACCAGTTTTCTATGTTGTTTTCTGTTTTATTAAATAAACACAAATGAAAGAAAAATACATTTCTCTCTGTATTTATCAGTAAAAATCGAAAACTAGGGAGCCTTAATTATATATTACTCTTTAAATTCATTGAGACTCAAAGGGATGTTCTAAGTATAGCTTCTCCTGCTTTTCCAGAATTCAGACCTACTGAGCTATTTCTGCCAATGTACCTCCTCTTAGTCTGCTCAAATAGTTTCATCTTGTAATTCCAGTACAAAAAATCCACACACATCTGCCAAAGCACTTTAGTTCTGTACTGGTGCAACTCATGTATTCAAAGATAACATAT
>HN7TS9H02D02EI length=46 xy=1535_0984 region=2 run=R_2012_05_17_17_06_35_
ACATGCAGTGTCAGTGTTTCTGAGCATGCCACACACTCTGCACACT
>HN7TS9H02CX56E length=400 xy=1092_0820 region=2 run=R_2012_05_17_17_06_35_
GAGAGCAACCATATCATCCAGACTAGACTACTGCAATTCCCTCCTTACAAATACCAACAAAACCAATATACAGAAACTCCAGTGCGTCCAAAATTCAGCAGTCAGAATAATCTCGAACGTACCAAAAAGAGAACACATAACCACCGCCCGCAGAGATCTACACTGGCTCCCAGTTGCCAACCGCATCAACTTCAAGATCCTAACAATTACACACAAATGTGTAAATGGCAGAGCCCCTGAAGAACTCAACTCCACTGTCAAAAAATAACGCCCAACCGAGATCTCTGAGATCCAACGACACAGGACTACTACAATGCCCAACTGGCTAAGAAAAAGAACGGAGGCAGAAGTTCATTCGCATTCACAGGCCCAAACTACTTGGAACTCTCTCCCCACCAAC
>HN7TS9H02EPVGN length=92 xy=1817_3317 region=2 run=R_2012_05_17_17_06_35_
GGAATTTGCTCTCTTTTAACAGCTGCTAAAAATTCTTGTTTACTTCATGTGAAGTTGACTCTATCTGCGATTAACAAGGGTATACGTGGCGT
>HN7TS9H02ECGN1 length=175 xy=1665_0207 region=2 run=R_2012_05_17_17_06_35_
GCTAGATATAGCACAAACTGACTGTACAGCCAGATAGGCAGATATAAGCCTGTGCAGCTAGATATAGCACAACTGACTGTACAGGCCAGATAGGCAGATATAAGCCTGTGCAGCTAGATATAGCACAACTGACTGTACAGCCAGATAGGCAGATATAAGCCTGTGCAGCTAGATA
>HN7TS9H02C2QQG length=65 xy=1144_1094 region=2 run=R_2012_05_17_17_06_35_
CTTATGCCAGAAAAGGCTTAAGAATTCTGTTTTGGAGAATCACATTTGTTGGGAGCAAATCTGGG
>HN7TS9H02D1333 length=142 xy=1547_0705 region=2 run=R_2012_05_17_17_06_35_
GTCAGTCGTGCGGTGGTGTGAGGTCTGGAATTGCCCGCTGGAGGCTAGGGGAAAGACCTGGCCCTTGTGTTGCGGTCTGGGTTTCCAGGCCGAGTACGAGTCCAGGTGTCAGTGAAGAGTGTTAGTGTGGTCAGTGCTGGAC
>HN7TS9H02ETUJX length=90 xy=1863_0347 region=2 run=R_2012_05_17_17_06_35_
ATATAAGCCTGTGCAGCTAGATATAGCACAAACTGCTGTACAGCCAGATAGGCAGATATAAGGCCTGTGCAGCTAGATATAGCACAAACT
>HN7TS9H02DQ100 length=35 xy=1421_0882 region=2 run=R_2012_05_17_17_06_35_
CTAGCTAACCAGCCAGCCAGCCGTCTAGCTAGCCA
>HN7TS9H02EG5YM length=55 xy=1718_2524 region=2 run=R_2012_05_17_17_06_35_
AACTGACTGTACAGCCAGATAGGCAGATATAAGCCTGTACAGCTAGATATAGCAC
>HN7TS9H02DPXLK length=39 xy=1408_1734 region=2 run=R_2012_05_17_17_06_35_
ATATAGCACAAACTGACTGTACAGCCAGATAGGCAGATA
>HN7TS9H02C0C4I length=71 xy=1117_0736 region=2 run=R_2012_05_17_17_06_35_
GTGCTATATCTAGTCTGCACTAGGCTTATACTCTGCCTATCTAGGACTGTACAGTCAGTTTGTGCTATATC
>HN7TS9H02EP4AL length=102 xy=1820_2475 region=2 run=R_2012_05_17_17_06_35_
TATAGCACAAACTGACTGCACAGCCAGATAGGCAGATATAAGCCTGTACAGCTAGATATAGCACAAACTGGCTGTACAGCCAGATAGGCAGATATAAGCCTG
>HN7TS9H02DP0HN length=308 xy=1409_1385 region=2 run=R_2012_05_17_17_06_35_
GTCCTATGTAGGGTAATGGGTTATATCTTCATTATTACGGAGCGGCCACGCGGAGCGGTCACGCGGGGAGTGTCTGCGACGAGTGTCGGTGTCGGGACACTCTCCGTTGACCCGCCTTCCGCTGTACCAGGTATGTTACGAGCCCGACTTCGCTGTATGCGCGTGCCGTATGGGTTTTCGTGTGATGGCCAGCCTCGGGCCACGTAGTGTGACTAATGTTCCCGCACATGTTTACATCACAGTGCATGAAGGAAGTGTTATTTAACACTGTTATTATTATTATTATTATTATTATTATTATTACGTAC
>HN7TS9H02DWL2X length=77 xy=1484_2103 region=2 run=R_2012_05_17_17_06_35_
AGCCAGCCGTCTAGCTAGGCAGCCAGCCGTCTAGCTAGCCAGCCGTCTAGCTAGCCAGCCAGTGAGCCATCTAGCTA
>HN7TS9H02ETP6P length=133 xy=1861_2879 region=2 run=R_2012_05_17_17_06_35_
ACATACAAACAGATTTCTTAGGTACAGTAGTGAGAGCACTGAGAGGAAATAAATATATGTTGACAGTGACCTGTTTATTTACTAAATGGGTAGAGTGAATTCCAGTACCGAATTCAAGGCACACAGGGGAGTA
>HN7TS9H02D7HSI length=152 xy=1608_1856 region=2 run=R_2012_05_17_17_06_35_
TGACTGTACAGCCAGATAGGCAGATATAAGCCTGTACAGCTAGATATAGCGACAAACTGACTGTACAGCCAGATAGGCAGATATAAGCCTGTAGCGCTAGTATAATAGACGACAACGTATACGTGTACAGCCAGATAGGCAGATATAAGCCT
>HN7TS9H02D48FW length=341 xy=1582_2922 region=2 run=R_2012_05_17_17_06_35_
GATTACTCTTTTGCCTCTCGCCTATGCGTTGCAATGGACATCAGAATTCTTATTTAGCCAGTAGGGATTTCAATCTCAGACAGCACAACTGTAAATATTTAATCACTTGTCAAACGACACTCGCTTGTACTGTTTTTGGTATTTTTATTTTCTTCAGTAAAAATGGTTTAAATGTGGTTATACAGGTACCAAACAGACAAGTCTATAGGCCTCTGAAACCTACGTTAGTAATCGTATGCCAAAGCTAATTAATACTTTTCACGCTAATTAATTAAAGTCGTCTTGTATCTGGTTTATCCTGTGATTGCCGCTCATACGCGTGCATCTATTATACGTGGCGT
>HN7TS9H02EQOU5 length=42 xy=1827_0463 region=2 run=R_2012_05_17_17_06_35_
TATCTAGCTGTACAGGCTTATATCTGCCTATCTGGCTGTACA
>HN7TS9H02C753P length=225 xy=1206_0339 region=2 run=R_2012_05_17_17_06_35_
AAAACTCGGACTATCTCAATCGACAGGAAAAAGGTAACACTCAACTGAACCAAAACCTAAACATAGTAAAGACAGCAGAGTAAACAACCTTGTGGCGGAAAAGACTTGGGATAAAATATACAAGAAAACACGGTAGTGCTGAGCGTGGGCAGAAAGCACTGCGGCCTCCAACTAGGAGGGCGCGCGAGTGACACAGGATTTAGTAATGGCTTTCCCACCAAACAT
>HN7TS9H02DKZ26 length=45 xy=1352_1056 region=2 run=R_2012_05_17_17_06_35_
ATAGCACAAACTGACTGTACAGCCAGATAGGCAGATATAAGCCTG
>HN7TS9H02D5EKM length=74 xy=1584_2676 region=2 run=R_2012_05_17_17_06_35_
AGGCAGATATAAGCCTGTGCAGCTAGATATAGCACAAACTGACTGTACAGCCAGATAGGCAGATATAAGCCTGT
>HN7TS9H02C4MTS length=64 xy=1165_3326 region=2 run=R_2012_05_17_17_06_35_
ATAATCTGACTGGCTGATAGACTACACTAACCGTGTACTCTGACTGGCTGATAGACTACACTAA
>HN7TS9H02DHNZ4 length=50 xy=1314_1074 region=2 run=R_2012_05_17_17_06_35_
AGCCTGTGCAGCTAGATATAGCACAAACTGACTGTACAGCCAGATAGGCA
>HN7TS9H02C3164 length=103 xy=1159_1166 region=2 run=R_2012_05_17_17_06_35_
CAGACCACACACAGAACACACAGACACAGACAGACAGACAGACACACAGACACACACAGACAGACACAGACACACAGACAGACACACAGACAGACAGACACAC
>HN7TS9H02EO4KG length=111 xy=1809_1230 region=2 run=R_2012_05_17_17_06_35_
ATTTCATGAACAGTCACTGCTGGTGAATTTGCTCGGTGCTTGCCTTTGCCACACAACTACAAGAAGAGTACAAGCTGGACTTTTATCATATGCTGCTGTGCCGTCATACGT
>HN7TS9H02DGNSZ length=78 xy=1302_3313 region=2 run=R_2012_05_17_17_06_35_
CAGCTAGATATAGCACAAACTGACTCTACAGCCAGATAGGCAGATATAAGCCTGTACAGCTAGATATAGCACAAACTG
>HN7TS9H02D828R length=40 xy=1626_2585 region=2 run=R_2012_05_17_17_06_35_
GTGTACGTGTTTGTGAAGGAGTATTGTGTAAAATAATTCT
>HN7TS9H02D16EP length=32 xy=1547_3679 region=2 run=R_2012_05_17_17_06_35_
ACACGTGCACATATACACACACACACACCACT
>HN7TS9H02D7VY0 length=37 xy=1612_3850 region=2 run=R_2012_05_17_17_06_35_
CTATCTGGCTGTACAGTCAGTTTGTGCTATATCTAGC
>HN7TS9H02CZBCE length=206 xy=1105_0924 region=2 run=R_2012_05_17_17_06_35_
ATATATACCACTCTTTATTGAAATAGACAGGTTTAAACAGGCAAGAAATGATAGTTAGATATGATTACTTGAAAACAGGAACTTAAAAAGCAGTTGTAGTGAATAAAAGAATTGCAGTCTCAAACACGCGGTTCAAAAGCAGTGAAAAATAGGGAAAAATAATCATGAACAAAGCAAGCCTTTACCGTGGATTTGCGAGGCGCCCN
>HN7TS9H02D31AJ length=110 xy=1569_0249 region=2 run=R_2012_05_17_17_06_35_
ACCTGAGAGTTCCAGTAGGATCTGGGTGTCGTCTGCATAGTTTGTGAAGGCGACACCCTTCTCCTCCAGGAGGTTGAATAGTGGTGTGATGTAGGCGTTGAAAAGGGACT
>HN7TS9H02EJV2Y length=123 xy=1749_2712 region=2 run=R_2012_05_17_17_06_35_
CTCTCTATCTATCTATCTATCTATCTATCTATCTATCTATCTATCTATCTATCTATCTATCTATCTATCTCTATCTATCTCTCTATCTCTCTATCTCTATCCCTATCTCTCTCTCTATCTCTC
>HN7TS9H02D72TD length=70 xy=1615_0431 region=2 run=R_2012_05_17_17_06_35_
AGCCAGCTGTCTAGCTAGCCAGACAGCTGTCTAGCTAGCCAGCCAGCCATAGGTCTAGCTAGCGAGCCAG
>HN7TS9H02EVVEN length=66 xy=1886_0557 region=2 run=R_2012_05_17_17_06_35_
AGCCACTCGCGTGACTGCGCAGACACCATGTATGCATTGATATACACGGTTCCTCTGCAGTCAGGC
>HN7TS9H02DO4T5 length=36 xy=1399_1323 region=2 run=R_2012_05_17_17_06_35_
ATCTGCCTATCTGGCTGTAGAGTCAGTTTGTGCTAG
>HN7TS9H02D4G7F length=66 xy=1574_0393 region=2 run=R_2012_05_17_17_06_35_
CTGAGACCCAGCAGGATCTGCACTCACTCCCAGTTATGCAAGGCGCCTTTATCTGAGACTGCAGCA
>HN7TS9H02CZEX2 length=85 xy=1106_1496 region=2 run=R_2012_05_17_17_06_35_
CAGTTTGTGCTATATCTAGCTGTACAGGCTTATATCTGCCTATCTGGCTGTACAGTCAGTTTGTGCTATATCTAGCTGTACAGGC
>HN7TS9H02EDJCV length=88 xy=1677_1197 region=2 run=R_2012_05_17_17_06_35_
CGTGTCTCCGACGACTACGACACGTATCTAACCAGCCAGTGAGCCATCTAGCTAGTCAGCCATCTAGCTAGCCAGCCAGCCAGTCCGA
>HN7TS9H02DQPOB length=57 xy=1417_1257 region=2 run=R_2012_05_17_17_06_35_
GTACAGGCTTATATCTGCCTATCTGGCTGTACAGTCAGTTTGTGCTATATCTAGCTG
>HN7TS9H02DTCG7 length=119 xy=1447_1241 region=2 run=R_2012_05_17_17_06_35_
TTTAGCATCATGCTATGTAGCGTTATGCTATACCGTGGGTTTTCCAAGTATGTCCTATTTACGTGAGATTTTGGGTATTGCTTGTCTTATCATTACGCTCATGCATGCCGGATTGGTTA
>HN7TS9H02C9GRA length=97 xy=1220_3460 region=2 run=R_2012_05_17_17_06_35_
AGATGGCTGGCTGGCTAGCTTGATGGCTGGCTGGCTGGCTACTGATGGCTGGCGTGCCGTGGCTAGCGTATACGGCTGGGTTGCGTGGCTAGCTAGA
>HN7TS9H02DUFJL length=45 xy=1459_2719 region=2 run=R_2012_05_17_17_06_35_
GGAAGAGGAAGAAGATGAGGATGAGGAAGTGGAAGAGGAGGAAGA
>HN7TS9H02DVZ4G length=62 xy=1477_2318 region=2 run=R_2012_05_17_17_06_35_
GCTAGGTGTCTTTTCAGACTGTATTTTGGATGCCTTTCTGTCAGCCTATCAGATCCAGCGAC
>HN7TS9H02DZ0Q7 length=297 xy=1523_1345 region=2 run=R_2012_05_17_17_06_35_
TATTTCCTGTGTGTGCTGAAGTTTTTTAGTCACTTCTGCTCTAAATTCGCGCCACTCCGGGTAACTCTCGCTATCTAGCTCCAGGAAGAACGCCTGCAATTTGTCCTTCGAATGTCCAAGGCAGGTACTTAATAAGTTCCTCGTTGGAAGTCATTCCTAGCGTTTTCATGAGTCTCTCAAATAAGATAATATGTTCTAAGATGTTTACTGCTCCATTCTTTTCTTGAATTTGGAGATCATTTGATTGATAGTTTTTACCGATTTCGGGAACTCATCCCTTCTATCTATACGTGGCGT
>HN7TS9H02EKM31 length=244 xy=1758_0879 region=2 run=R_2012_05_17_17_06_35_
AAAGACACAAACAGCAAAATACAGTCGGTGCTTATACGCCTTGGTTACTGCTTGGCGTCTGCTTAAATGGCGTTTTGCTGGTCTCGCCATCTTCCATGGACATGCCTTTCAGACATCAAGGAAAGACTATGACTTCAATCAATATCAGACTGAAAGCGAACATAGCAATAACCAACAGACAAGGTCCGGCAAGGACAGGCAAGGTCAGGCAATGCAAACAAAATCAAACACCTCGTTGCACAGA
>HN7TS9H02DZ1LF length=37 xy=1523_2433 region=2 run=R_2012_05_17_17_06_35_
CTTGCAATTCATCCAGAATATATATATATCAGGTAGA
>HN7TS9H02DG9S1 length=81 xy=1309_3155 region=2 run=R_2012_05_17_17_06_35_
GTTTGTGCTATATCTAGCTGCACAGGCTTATATCTGCCTATCTGGCTGTACAGGTCAGTTTGTGCTATATCTAGCTGACAC
>HN7TS9H02D701I length=61 xy=1614_2228 region=2 run=R_2012_05_17_17_06_35_
CATCAGCCAATGACATCATGGCTGCAACGGCAACAGCCAATCAGGATGCAAAGGGCAGGGC
>HN7TS9H02D3LEN length=251 xy=1564_0141 region=2 run=R_2012_05_17_17_06_35_
TCTGCCTATCTGGCTGTACAGTCAGTTTGTGCTATATCTAGCTGTACAGGCTTATATCTGCCTATCTGGCTGTACAGTCAGGTTTGTGCTATATCTAGCTGTACAGGCTTATATCTGCCTATCTGGCTGTACAGTCAGGTTTGTGCTATATCTAGCTGTACAGGCTTATATCTGCCTATCTGGCTGTACAGTCAGGTTTGTGCTATATCTAGCTGTACAGGCTTATATCTGCCTATCTGGCTGTACAGTCA
>HN7TS9H02DSS7R length=85 xy=1441_0853 region=2 run=R_2012_05_17_17_06_35_
ATTTGAGGACCTGACAGTCGAAATTGCTGTAACTAGAGGGGAATAGATTTACTATTCCATCCTCCAGTCTGAGCAAGTCGGAAGG
>HN7TS9H02DGDXC length=57 xy=1299_2798 region=2 run=R_2012_05_17_17_06_35_
GGTGGGTGAGCGAATGGAGAGTTATGTAGGTAAAGTGGGTGAGAAGGGTAGATGAGT
>HN7TS9H02DKLHN length=32 xy=1347_2617 region=2 run=R_2012_05_17_17_06_35_
AGCCAGCTGGCGAGCCAGCCAGCCAGCCGGCT
>HN7TS9H02EH00R length=75 xy=1728_1817 region=2 run=R_2012_05_17_17_06_35_
TTACACTAGTTTTAATTAGCTCCTAATCCTGGATTTTTCCTTTTTATGTTTTGCTTTTGTTCATTTGTAGACTTT
>HN7TS9H02CX99L length=99 xy=1093_2023 region=2 run=R_2012_05_17_17_06_35_
CGTATAGCTCGCCAGCCAGCCAGCGAGCCATCTAGCTCACCAGCCAGCTGTCTAGCTTGCCAGCCAGCCGTCTACCTCGCCAGCCAGCCGTCTACCTCG
>HN7TS9H02EW5HK length=73 xy=1900_2934 region=2 run=R_2012_05_17_17_06_35_
CAAACATAATTACAACAGACTTGTCGGTTTCACAATTTAGATACAAAAACTTTTGCAAAAGTCTTGGAGTGTG
>HN7TS9H02DYAMK length=41 xy=1503_2746 region=2 run=R_2012_05_17_17_06_35_
ATCTGGCTGTACAGTCAGTTTGTGCTATATCTAGCTTGACG
>HN7TS9H02D1IXT length=89 xy=1540_1935 region=2 run=R_2012_05_17_17_06_35_
ACAGTCAGTTTGTGCTATATCTAGCTGTACAGGCTTATATCTGCCTATCTGGCTGTACAGTCAGTTTGTGCTATATCTAGCTGTCACGA
>HN7TS9H02C1RSK length=44 xy=1133_0866 region=2 run=R_2012_05_17_17_06_35_
GCCAGTGAGCATCTAGCTAGTCAGCCGTCTAGCTCGCCAGCCAG
>HN7TS9H02EBY3O length=455 xy=1659_2018 region=2 run=R_2012_05_17_17_06_35_
ACAAACCATTGGGCCTCAGGGCTCTGGATAAAAGACAAAACAGACAAACACCGGCACAAACAATAAAACTAGACACGATCCGAGCAGATTATTCCAGTGTGCCTGAAAGCATGACGTAATGATTTATTGGCAGACATTATTGCTCCAGCAGTATCTGCTCGCAGGAATCAGTAAACAGCTACCTACTAGTTCAGTTATCGCGCTACCAGAGTTTGCAAGCTGGAAGCATTAATTATTTATTTATGGTCGGACACTATCGCGCGTTCAGTGTGCCGGCACACAGGAAATCATTAATTAACTATTTTATGGAACTTTAGACACACAGGAAAGCACGTTTTTATTTCTATGGGCTCCAGACAAGGGCTGCAACGTGCTGAGGGGTTTTATCTTTGCGCAGACCGGAACACCTCCGCAGGGTTCAGCCAGGCTAGGGTCAGGATTGGTCAGCGAGGGCT
>HN7TS9H02DM399 length=40 xy=1376_1503 region=2 run=R_2012_05_17_17_06_35_
CTAGCCAGCCAGCCATCTAGCTAGCCAGCCAGCAGTCGCT
>HN7TS9H02DA5O6 length=53 xy=1240_0520 region=2 run=R_2012_05_17_17_06_35_
GTACAGCTAGATATAGCACAAACTGACTGTACAGCCAGATAGGCAGATATAAG
>HN7TS9H02EJR46 length=77 xy=1748_1704 region=2 run=R_2012_05_17_17_06_35_
ATACGTGAGCTAACCAACCATTTGTCTTGCACCAAAGCTATAACAGTGTTCAGTTCGCCCACTAGTGGGTTTACGTT
>HN7TS9H02D7PZ8 length=300 xy=1611_0214 region=2 run=R_2012_05_17_17_06_35_
CAGCTAGATATAGCACAAACTGACTCTACAGCCAGATAGGCAGATATAAGCCTGTACAGCTAGATATAGCACAAACTGACTGTACAGCCAGGATAGGCAGATATAAGCCTGTACAGCTAGATATAGCACAAACTGACTGTACAGCCAGGATAGGCAGATATAAGCCTGTACAGCTAGATATAGCACAAACTGACTGTACAGCCAGGATAGGCAGATATAAGCCTGTACAGCTAGATATAGCACAAACTGACTGTACAGCCAGGATAGGCAGATATAAGCCTGTACAGCTAGATATAGCAC
>HN7TS9H02DESX2 length=69 xy=1281_2680 region=2 run=R_2012_05_17_17_06_35_
TTATATCTGCCTATCTAGCTGTAGAGTCAGTTTGTGCTATATCTAGCTGTACAGGCTTATATCTGCCTA
>HN7TS9H02C1BW9 length=275 xy=1128_0779 region=2 run=R_2012_05_17_17_06_35_
AAATATTTGGGGTACCAACGTAAGTCGGAGGGTGTAGACTTACTATTCCATCCTCCAATCTGAGCAGGTCGGGGAAAAGGGAAAATTACGGGATCAAACAGGTAGGTGGCACCAAATTAGCAAACATGCTAATTTGGAAACGCTAATTTAGTACAGTAGGACGCCACATTCTAAACGACAAAACAGACGGATACCGCTCATGTTGTTCAGACGTGTATTACTTGCCATAACAGCTATTAAATGTGTTCCAGGTCTTTACTGTCCTTCCTGACCGC
>HN7TS9H02C7BCC length=111 xy=1196_1434 region=2 run=R_2012_05_17_17_06_35_
ATGAATGAGTTGTGAAAGGTTATAAGAGTGTGAAAATTATTATTTTTGATTACTAATGGATTGTATTGATATTGTGTGTATAATTAATAAAGGAATTTTTACTTAATAAAA
>HN7TS9H02ECJW0 length=75 xy=1666_0322 region=2 run=R_2012_05_17_17_06_35_
ACAAGCACACACCTGAGCCAAGGCCAATACAGACAAGCACACACCTGAGCCGAGACCAATACAGGCAAGCATGCA
>HN7TS9H02DXMQD length=85 xy=1496_0451 region=2 run=R_2012_05_17_17_06_35_
TCTTTCTCCAATTTTCTTTCTTTCTTTCTTTCTTTCTTTCTTTCTTTCTTCCCTCCATCACTTTCTTTTATCCCTCCCTCCCTTT
>HN7TS9H02CZQYA length=280 xy=1110_0672 region=2 run=R_2012_05_17_17_06_35_
TTTCCTGGTGGTTTCTGAAAACAGTAAGTCAGGTGATCAACGATTGGATGTGAAACACATTGACTAAGATTGTATTTTTCTAGACAGTTGCATATACACTTTGTCTGTGCTGGGTGAAAACTGAGTGTGAAACTGTGGTACAAAGCTGGTTTGGTTATGTTTGACTGTTGATTGAAGTGTTATCACATTTACATTGGGGATGGTTTATATTTGTATGCAGAGTGTACGTTCAGTTTTTTTAATAATACTGTTAATTGGTTCACTATTTTATACGTGGCGT
>HN7TS9H02EHO7B length=71 xy=1724_2885 region=2 run=R_2012_05_17_17_06_35_
TCAATTCTGTCAGTAAAAATACTTTGAAAAATTGTTTGAAATAAGTGAATGAACTTTTTGTTAACAATTTT
>HN7TS9H02DJA1X length=34 xy=1332_3875 region=2 run=R_2012_05_17_17_06_35_
AGTGGTTTGGTGCTTTGCATTTTTCAGGGTTGGG
>HN7TS9H02DLKFQ length=208 xy=1358_2852 region=2 run=R_2012_05_17_17_06_35_
AGGCAGCCGTTTAGCAAGCCAGCCAGCTGTCTAGCTAGACAGATGGCTGGCTAGCTAGATGGCTGGTTGGCTGGCTGGCTGGCTAGCTAGACGGCTGACTGGCTAGCTAGATGGCTGGCTGGCTGGCTGGCTAGCTAGACGGCTGGCTGGCTGGCTAGCTAGAGCCAGCCAGCCATCTAGCTAGCCAGCCAGCCGTCTAGCTAGCCCA
>HN7TS9H02EFDLB length=361 xy=1698_1021 region=2 run=R_2012_05_17_17_06_35_
AGATTATCAGTTTGGGAGAAATTCCTTTTTGTATGAAGTTAAAATAATTGTAAGTCAGCCAGTGCAGTAAGAGAGGGAAGTATCCAAGTCTAATCTAATTGCTTCAATGGAGGCACGTCTAGGCAAACCAAGGATGTCTTTCCAAATAGATTCATTGAAGAGTCTTCAGAAAGGCAGTTAGATTGAATGAACAGACTACTGCTCCATATAACAAAGAAGGGACAGATTTTAACTAAGTAAATTCTGACTAATGGTAGTATTGTCGCGTTATCCAAGGCCATTTTTAGGTCATAATAGTAATTTTAAATTTGATATAGCTTTAATTCTTAAAGCAGCCTGTAAGAACTTCCAATTATGGCCA
>HN7TS9H02DCY3O length=51 xy=1260_3362 region=2 run=R_2012_05_17_17_06_35_
CTAGCTAGACAGCCAGCCAGCCAGCCATCTAGCTACGCCACGCCAGCCCTA
>HN7TS9H02DKDI9 length=84 xy=1345_0499 region=2 run=R_2012_05_17_17_06_35_
AGCTTTACAGGCTTATATCTGCCTATCTGGCTGTACAGTCAGTTTGTGCTATATCTAGCTGTACAGGCTTATATCTGCCTATCT
>HN7TS9H02D9MYZ length=80 xy=1632_3577 region=2 run=R_2012_05_17_17_06_35_
CTATCTGGCTGTACAGTCAGTTTGTGCTATATCTAGCTGCACAGGCTTATATCTGCCTATCTGGCTGTACAGTCAGTTGT
>HN7TS9H02DENZ8 length=61 xy=1280_0374 region=2 run=R_2012_05_17_17_06_35_
TGGTTTGCATTTTCAGGGTTTGGTTTGTATTATAGAGATTGTGGTTTTGCTAGTTTCAGGT
>HN7TS9H02DO9LO length=51 xy=1400_3402 region=2 run=R_2012_05_17_17_06_35_
CAAGCTAGACGGCTGTCTGGCTGGCGAGCTAGATGGCTGGCTGTGAGCTAG
>HN7TS9H02EDTL8 length=88 xy=1680_2206 region=2 run=R_2012_05_17_17_06_35_
AGGATTTTGACTTACTCAGGTCCTGGAAGAGTGCGTCTAGTGCGGCCACGTCCGGACAGGTCCAGACAGGTGTGGGCCTTGTCTTGGG
>HN7TS9H02EUBZE length=45 xy=1868_2456 region=2 run=R_2012_05_17_17_06_35_
TAGCTAGATGGCTGGCTAGCTAGATGGCTGTCTGGGTAGAGTAGA
>HN7TS9H02D39RV length=49 xy=1571_3049 region=2 run=R_2012_05_17_17_06_35_
GGCCTCTCTGCTGTCACACTGGCTGCAGAGCCTGGCCTCTCTCGTGTCG
>HN7TS9H02DNE55 length=47 xy=1379_3323 region=2 run=R_2012_05_17_17_06_35_
CTTATATCTGCCTATCTGGCTGTACAGTCAGTTTGTGCTATAGTCTA
>HN7TS9H02ELHJZ length=43 xy=1767_3469 region=2 run=R_2012_05_17_17_06_35_
AGATATAGCACAAACTGACTGTACAGCCACGATAGGCGAGATA
>HN7TS9H02DODHQ length=68 xy=1390_2748 region=2 run=R_2012_05_17_17_06_35_
AGCTAGATATAGCACAAACTGACTCTACAGCCAGATAGGCAGATATAAGCCTGTGCAGCTAGATATAG
>HN7TS9H02EIO5M length=104 xy=1736_0328 region=2 run=R_2012_05_17_17_06_35_
AGCTGCACCTCGCTTACAATGCCCAGTGAGGATGGGCATACTCACGATGTGAGGTCCCGATGCTTACGTGTGTCTATCTGAAGCTGCACCTCACTTACAATGCC
>HN7TS9H02DM2HV length=106 xy=1375_3281 region=2 run=R_2012_05_17_17_06_35_
CAGCTAGATATTGCACAAACTGACTGTATAGCCAGATAGGCAGATATAAGCCTGTGCAGCTAGATATAGACGACAAACTGACTGTACAGCCAGATAGGCAGATAGT
>HN7TS9H02DS4D3 length=99 xy=1444_3049 region=2 run=R_2012_05_17_17_06_35_
CAGTTTGTGCTATATCTAGCTGCACAGGCTTATATCTGCCTATCTGGCTGTACAGTCAGTTTGTGCTAGTATCTAGCTGCACAGGCTTATATCTGCCTA
>HN7TS9H02C17S2 length=574 xy=1138_1140 region=2 run=R_2012_05_17_17_06_35_
CACTCTAATTTGGGAACTTTTAAGGCAGTTTTGACAAAGTTTGGGGACCTTGATTTTGGCTGTTTTGGAATAGACTACTCCCAAACGGCTGGAAAGAAAATTTCAGCAACCAAACAGTTTCAGCAACCAAATGTTGCTAAAAACAGCTTTATAAATCATATCCTTGTAAACAAGTGCCTTACTGGTGCAGCTTGCGTTTGTTAGACATAGTTTTTTACTTTTCTTCATAACTGTTCTGGAACAGCAGTGGTTGGCAAAGTGGAATCCAATATGGCGGCTCGTGTATTTCTGCGTTATGCCAACCAAAGTCAACTACAAACGCAAAGGATTCTGGGTAGATATCTCTATCCTGGGTTTTTGAGACATGCCCTCACAAACACTAATTTTCTCAGAAAGTACTGGTCAGATTTGTATGAAACAGAAACTGGCATGCACATAACATGTGTCTGCCAATAGCCATAAGGGTCCCATGTAAACCTGGCCAGTACTTACTGTGGTACATGTGCGTAAAAAAGTGCAAAAAGTCCCATAGGAAATGCATTGCGTTTTGGGGGGCCGTTTTCTAGAGAAGTGT
>HN7TS9H02C2K82 length=121 xy=1142_2180 region=2 run=R_2012_05_17_17_06_35_
ATGTGGAGGTGAGAGGCAGAAGGCCAATTTAAACGGCTGTTGGAGAGGAGGTGGAGGGACAGGACAATTATCCTTGAAATACATTGAAAATATTGGAATGTTTTCTATGCCTATAACCCNC
>HN7TS9H02DPRM6 length=66 xy=1406_2208 region=2 run=R_2012_05_17_17_06_35_
CTGGCAAGCTAGATGGCTGGCTGGCTGGCTGGCTAGGCTAGCTAGATGGCTGGCTGGACTGGCGTA
>HN7TS9H02D00AM length=93 xy=1534_2348 region=2 run=R_2012_05_17_17_06_35_
GTTTGTGCTATATCTAGCTGCACAGGCTTATATCTGCCTATCTGGCTGTACAGTCAGTTTGTGCTATATCTAGCTGCACGAGGTCTTATTCTG
>HN7TS9H02DNRAN length=307 xy=1383_2653 region=2 run=R_2012_05_17_17_06_35_
AATGTCCGGAACATTGGGAACAAGCTCAAGTAGTCTGTCCAAAGTCGAGGATTAACAAGGCACGCAGGTAAATACGACTCCTAAGCCAACAGTCATGCGGATAGCGAATGGTAAGGTCCGGAGCTAAATCAAAAAGGGAAATGTGCCAATTGGATCGATTACCAGCATATCTCTTAGCAGAGTTACAATAAGTGTTACATAGAAATACCGTTGAATAATCAGGAAGTAAGTAATTACTAGTTCTGAGCTTAACAATTAGGCATCAGGAATGTCAGTCCAAACTTTTACATATCGCAGCCAAGGCACA
>HN7TS9H02ETB3L length=40 xy=1857_1007 region=2 run=R_2012_05_17_17_06_35_
GGCTGGCTAGCTAGACAGCTGGCTGGCTGGCTAGCTAGAC
>HN7TS9H02DZEL0 length=132 xy=1516_1318 region=2 run=R_2012_05_17_17_06_35_
CAGGTGCTGTTATTATTATTATTATTTATTTCTTGTACGTATCACAGTATGAATTGTGGAGTCGGGTTGGAGAGTCTCCAATCGGACAATGTGCGGTGCTGTACGTTTCACAGTATGAATTGTGGGGTCTGG
>HN7TS9H02DLG5E length=48 xy=1357_2688 region=2 run=R_2012_05_17_17_06_35_
GCATAAACACATTGTAGCAAGTTATAGTTTCATGAAGTTACACGCAGG
>HN7TS9H02DWQB6 length=94 xy=1485_3524 region=2 run=R_2012_05_17_17_06_35_
GGGTGCTTCGGCGCTCTGTGCTGGTTTTCGGTCCGAGCTGCCTGCTTTCTGCACCGGTGCCACTTGTGGTGCCGAGGGCCTTGGAACCTCCTCG
>HN7TS9H02DAQPV length=55 xy=1235_1585 region=2 run=R_2012_05_17_17_06_35_
GTACAGGCTTATATCTGCCTATCTGGCTGTAGAGTCAGTTTGTGCTATATCTAGC
>HN7TS9H02EV5F4 length=223 xy=1889_1282 region=2 run=R_2012_05_17_17_06_35_
ACCAATTTTCCAATTTGTGAATTTGAGTCTGTTTCCCAATGTTCAGGGTGTATTAGTTTCCTACCGTCTTTTAACTTGCATTTAATTTATTATAGAAGAATGAAATTGTGGCCCTACCTTTTGTTACAAAGCCACTTGTGCATGGTTATTTGAGGGGCAGGGGTGAAAGTTTGTCCTTTATCTATGGCAATGCGCCACTTTCATAGACCTGGCGAGTGGAATT
>HN7TS9H02DGSZH length=37 xy=1304_1835 region=2 run=R_2012_05_17_17_06_35_
GGCTTATATCTCGCCTATCTGGCTGTACAGTCAGTTT
>HN7TS9H02DDZFH length=412 xy=1272_1291 region=2 run=R_2012_05_17_17_06_35_
GTTTTGACAAATTCATTTTTGGCAAAATCAACACTACCCGCCATTACGTTTTTGTCTCCTGGGACCGAAAATACTCAATGTCACCATCTTTGTCAATTTGTGGTGGAATGGGTTAAAGTTTGCTTCCTAACACCAGAAAAAGGACTTAAGAATCCTGTTTTTGTAGAATCACATTTGTTGGGAGTGAATCTGGGAAACTGCAGGCCAATGTTATTTTTGGTCTATGTGGGACCAAAATCATGACACAATTCACCTTCATTATTTTTGGCTTAATGTTAGAAATTTGCAACTTCTTTGACACCGAGAGATAAATTGGGCATCCTAAATCTGAAAAAGGATTAAAATTACCACGTTTATTACGTAAGTCGTGGTTTCGGCGTAACTCTCAAACGGCCGCAACTAGGGGTATTTA
>HN7TS9H02DK7YK length=35 xy=1354_3066 region=2 run=R_2012_05_17_17_06_35_
AATAAAGATTGGACTGCGAAGCAACACATCAGGGC
>HN7TS9H02EXHIN length=70 xy=1904_2141 region=2 run=R_2012_05_17_17_06_35_
ATGCGGTTACATAAATACATGCCGCAGTCTAAACAATCGGGACTTTAGAAGACACGCCTGCTAAAAAGAT
>HN7TS9H02C7KKA length=68 xy=1199_1096 region=2 run=R_2012_05_17_17_06_35_
CTTTGGGCCAGCAGTTTCCCAGATTCGCTCCCAACAAATGTGATTCTCCAAAACAGAATTCTTAAGCC
>HN7TS9H02DO4Y3 length=71 xy=1399_1501 region=2 run=R_2012_05_17_17_06_35_
ATTATTCTTTATTTATATTTGTATATACTTTGTATTTGTTTAAAACAAAACAAACTGGCAAAGCACATCCG
>HN7TS9H02D4EUG length=53 xy=1573_1430 region=2 run=R_2012_05_17_17_06_35_
GCTAGATATAGCACAAACTGACTGTACAGCCAGATAGGCAGATATAAGCCTGT
>HN7TS9H02C4C1Y length=72 xy=1162_2948 region=2 run=R_2012_05_17_17_06_35_
AGATATAAGCCTGTACAGCTAGATATAGCACAAACTAGACAGTACAGCCAGATAGGCAGATATAAGCCTGTA
>HN7TS9H02EFA5M length=45 xy=1697_1960 region=2 run=R_2012_05_17_17_06_35_
GCCGTCTAGCTAGTCGAGCCTCTAGCTAGACGGCATACGTGGCGT
>HN7TS9H02DTEBT length=88 xy=1447_3639 region=2 run=R_2012_05_17_17_06_35_
ATCTAGCTCATCAGCCAGCCAGCCATCCATCTAGCTCACCAGAAAGCCAGCCAGCGGTCTAGCTTGCCAGCCAGCCAGCCATCTAGAC
>HN7TS9H02CY7RK length=116 xy=1104_0382 region=2 run=R_2012_05_17_17_06_35_
AAAGTGCTGGATGTCGGTGCGATGAATGAGAGAGGGGTAGATTTAATATTATATCCTCCAGTCTGTGCAAGTTGGGAAAGTGCTGGATGTGGTGCGATGTATGAGTGGAGGGTAGA
>HN7TS9H02CZMGB length=120 xy=1108_3033 region=2 run=R_2012_05_17_17_06_35_
ATCTGTTTCGGCACAGAGAGGAACTCTTTCACAGGAAAAATAGATGTAAAAACAAAAGTGCAAATTTCACTAGGAGGACATCTTCAAAACGGAGTACAATAACTATCACTGAAAAATAGT
>HN7TS9H02DVY0F length=69 xy=1477_0877 region=2 run=R_2012_05_17_17_06_35_
AAGCCTGTGCAGCTAGATATAGCAACAAACTGACTGTACAGCCAGATAGGCAGATATAAGCCTGTAGCA
>HN7TS9H02DKAVE length=103 xy=1344_1144 region=2 run=R_2012_05_17_17_06_35_
ACGGCTGGCTGGTGAGATAGACGGCTGGCTGGTGAGCTAAATGGCTGGATGGTAAGCTAGACGGCTGGCTGGCAGCTAGCGCTGGCTGGCTGGCTAGCGTAGC
>HN7TS9H02D5AG4 length=91 xy=1583_1462 region=2 run=R_2012_05_17_17_06_35_
ATCTGGCTGTACAGTCAGTTTGTGCTATATCTAGCTGCACGAGGTCTTATATCTGCCTATCTGGCTGTACAGTCAGTTTGGTGCTATATCT
>HN7TS9H02DPRJ5 length=52 xy=1406_2099 region=2 run=R_2012_05_17_17_06_35_
CTGGCTGTACAGTCAGTTTGTGCTATATCTAGCTGCACAGGCTTATATCGTC
>HN7TS9H02DAO4W length=38 xy=1234_3630 region=2 run=R_2012_05_17_17_06_35_
TTAGCATGGAAAGCAAGAACAGAACACACCAGCATGAG
>HN7TS9H02DQUB3 length=148 xy=1418_3201 region=2 run=R_2012_05_17_17_06_35_
CAGTCAGTTTGTGCTATATCTAGCTGCACAGGCTTATATCTGCCTATCTGGCTGTACAGTCAGTTTGTGCTATATCTAGCTGGCACAGGCTTATATCTGCCTATCTGGCTGTACAGTCAGTTTGTGCTATATCTAGCTGGCACGAGGC
>HN7TS9H02DVQNL length=150 xy=1474_2335 region=2 run=R_2012_05_17_17_06_35_
GCGCGTGAACACAGAAATCAATTAGCAGAATTTGCATAGTTATTTTAACCAGCGCTGCCTTTATTCTGCTGTATGTATATTCGCTCACCAGATGGTGCAAAGTTAAAATGGAAATGTGCATGCGCTGTACTGGAATGAGGACCCACTGTC
>HN7TS9H02DPM7I length=70 xy=1405_0556 region=2 run=R_2012_05_17_17_06_35_
AACAAAGAACACAATGGTAAGTGCACAGCACCAGAGGCTGCAAGAGACAAACAAGAACACATTACCAAAG
>HN7TS9H02DD81R length=107 xy=1275_1469 region=2 run=R_2012_05_17_17_06_35_
GCATATCCATATACAGGGATACATCAGTACAGTAAGGACTGTCCCATATGTGAGCATGCACTCAGTGTATAGTCTGGCACATCCATATACAGGGATACATCAGTATA
>HN7TS9H02DEI35 length=189 xy=1278_2227 region=2 run=R_2012_05_17_17_06_35_
GGGTGTAGGTTCTGGCGAGTAGTAGATGTGTATAGCCATTTCTTTACAGAAACACAGCGCTGGCACGACCAAACGCTGCTCACCTGTAGACCTGGGCCAGGTCTGACCTCTAACATCTGGATTTTCAGGCAGATTCCTTCACTTTTATAGTCAGAAGTCGGGCGCTGCGTGCTCCTACCNCCTCGCGTC
>HN7TS9H02DQ4SA length=96 xy=1422_0360 region=2 run=R_2012_05_17_17_06_35_
GCTTACTAAGGAGTCTCTAAGCGCTCCTGTATGCTCCTACAGCATTTACCAAGGAGTCTCTAAGCGCTCCTGTATGCTCCTACAGCACTTACTAAA
>HN7TS9H02CYVJT length=359 xy=1100_0935 region=2 run=R_2012_05_17_17_06_35_
AATGGATGGGTCCTGTCCCAGATACAGGTTGCCAAATGCAAATTTCCTTCATCTTAAAGGGGAGTGTCCAGTGGTGGCCACAATGAATGAATAGGTTTCAGAAGAGATTTGTAGCACTTGCATTACTTTTATCAAAGCAAGAATTTGCATTGAAATGGATGTGGTCTACTCCACCATCCACCTGTCAGTGGATCCATGCTTTACTTTGCAGTCACAGAACTGAATGGAAGTTCACTGATGTAGTGCTGAGACTGACATGACCTTTGTATATATGGGATGAGTTTGATGCTTGTTTGGCCCTTCAGAGGGATGGAACTGCCTGAATATCACTTGGTGCTGACACCCAGGGCCGGCCCTTG
>HN7TS9H02C8YZC length=77 xy=1215_0902 region=2 run=R_2012_05_17_17_06_35_
AACGCAGCTCTATCGTGAGAATCAGGCTGAGCCAGCAACACACAGCCCTACCGCTAGAAGCAGGCTGAGCCAGCAAC
>HN7TS9H02C7ICN length=144 xy=1198_2325 region=2 run=R_2012_05_17_17_06_35_
AACACGGCCTCACCATTACTGCTCTGCTCATTGAACAGTTCCTTGTCGTGTTCAGCTCTTTCGCTGGTAATGACCTTCTTTGCTGTCATTACTTCTAAGTTTAATTCACTTATCTCTGTGAACTTTAATTCAAGCATTCCCTCC
>HN7TS9H02DRV4B length=45 xy=1430_3017 region=2 run=R_2012_05_17_17_06_35_
TTGTGCTATATCTAGCTGCACAGGCTTATATCTGCCTATCTGGCT
>HN7TS9H02DNWE5 length=36 xy=1385_1103 region=2 run=R_2012_05_17_17_06_35_
TATGATTAAGGTGTCGGTGGAGGATATGTGGGTGGG
>HN7TS9H02EMKN1 length=116 xy=1780_0911 region=2 run=R_2012_05_17_17_06_35_
CTTCTCTCCTTTGATTGTCTGTCTCCTTCTCTCCTTTGATAGTCTCTGCCTTCTTCTCTCCTTTGATTGTCTGTCTCCTCTCCTTTGATTAGTCTCTGCCTCCTTCTCTCCTTTGA
>HN7TS9H02C0DBJ length=85 xy=1117_0989 region=2 run=R_2012_05_17_17_06_35_
ATAGCACAAACTGACTGTACAGCCAGATAGGCAGATATAAGCCTGTGCAGCTAGATATAGCACAAACTGACTGTACAGCCAGATA
>HN7TS9H02EUUCC length=49 xy=1874_1674 region=2 run=R_2012_05_17_17_06_35_
AAATGACTTCAGAGGGAAATATTAGTGAATCCCTCGAGACTCCACTCTT
>HN7TS9H02D0966 length=78 xy=1537_2896 region=2 run=R_2012_05_17_17_06_35_
GACCTTTGCCATTATTGTCTAGAACGGCAAATCAGTATTCTTCCGGAATACATTCCAGGGAAACTCAATGTGACCGCA
>HN7TS9H02D3Z22 length=81 xy=1568_2780 region=2 run=R_2012_05_17_17_06_35_
CATCTAGCTTGCCAGCCAACCAGCTGTCTAGCTTGCCGGCCAGCCATCTAGCTCGACCAGCCAGACAGCCATCTAGCTCGC
>HN7TS9H02DAD5I length=49 xy=1231_1684 region=2 run=R_2012_05_17_17_06_35_
ATTTGACATGCGTACTAGTGAAGCACTAGATGTGTTAGAGATATCTTTT
>HN7TS9H02CYWNT length=87 xy=1100_2375 region=2 run=R_2012_05_17_17_06_35_
GTTAGGAAACGATTGGTATAAGAGATGTAGCTTCAGATTAGTTTTGAAGACAGGAAGTGAAGGTGAGATCTGGGCAGAGCGGGTAGG
>HN7TS9H02DTH8G length=63 xy=1449_0510 region=2 run=R_2012_05_17_17_06_35_
ACGATAGCCTACTAGAGCCAGACAGGGAACTGTCTGAGAACTGTTCTGAAAGTGTTTGCAACT
>HN7TS9H02D4LM5 length=44 xy=1575_2047 region=2 run=R_2012_05_17_17_06_35_
CTAGCTAACCAGCCAGCCATCCATCTAGCTAATCAGCCAGCCAG
>HN7TS9H02DNMJW length=56 xy=1382_0602 region=2 run=R_2012_05_17_17_06_35_
ACATCTAAAATTTTATGTTTCAAATCTAAAGCCAGGGTTAGTGAGAGGAGGTCCCA
>HN7TS9H02EKNAY length=114 xy=1758_1128 region=2 run=R_2012_05_17_17_06_35_
TCCTACACACGGCCACGGTGATCTGGACCTGTAGCTCACGTCCACCTAGCCTTGGCCGTGTGTAGGGTCAGCAGCAAACAAGCAGGGACCGTGAACCAGGATACAACATGCCCA
>HN7TS9H02CZ0XT length=30 xy=1113_1327 region=2 run=R_2012_05_17_17_06_35_
ATGGATTGATGGATGAATGGATGGATGGAT
>HN7TS9H02EM6HM length=112 xy=1787_0520 region=2 run=R_2012_05_17_17_06_35_
ATGGTGTTGGTGGGTTTCTCGAAAGCCTTGCCACTCCAGGCACAAACAAATGCATGCTACACCGACATCCTACGTAAAAATCAATTACCATGTCTCGTTTTTGCGGCCTCCC
>HN7TS9H02D44UE length=73 xy=1581_2356 region=2 run=R_2012_05_17_17_06_35_
AGCTGTACAGGCTTATATCTGCCTATCTGGCTGTAGAGTCAGTTTGTGCTATATCTAGCTGTACAGGCTTATA
>HN7TS9H02ERHM2 length=46 xy=1836_0892 region=2 run=R_2012_05_17_17_06_35_
GAAGAGATAGATGCAGCACAGTCCATAGGGAGTACAAAGGAGTATG
>HN7TS9H02C9VO8 length=227 xy=1225_2346 region=2 run=R_2012_05_17_17_06_35_
AGCCTGTGCAGCTAGATATAGCACAAACTGACTGTACAGCCAGATAGGCAGATATAAGCCTGTGCAGCTAGATAGTAGCACGAACTGACTGTAACGAGCCAGAGGTAGGCGAGATATAAGCCTGTGCAGCTAGATATAGCACAACTGACTGACAGCCAGGATAGGCAGATATAAGCCTGTGCAGCTAGATATAGCACAACTGACTGACAGCCAGGATAGGCAGATAT
>HN7TS9H02DCCW0 length=64 xy=1253_3282 region=2 run=R_2012_05_17_17_06_35_
AGATATAGCACAACTGACTGTACAGCCAGATAGGCAGATATAAGCCTGTACAGCTAGATATAGC
>HN7TS9H02EEPO0 length=34 xy=1690_2818 region=2 run=R_2012_05_17_17_06_35_
GACAGGAAAGCTAGGATGCAACATAGAAGGAAAC
>HN7TS9H02DXK43 length=39 xy=1495_2485 region=2 run=R_2012_05_17_17_06_35_
GGTGGAAGATGAGGAAGAGGAAGTGGAAGAGGAGGAAGA
>HN7TS9H02DNDT1 length=305 xy=1379_1591 region=2 run=R_2012_05_17_17_06_35_
GGCTCTACAGCCAGATAGGCAGATATAAGCCTGTGCAGCTAGATATAGCACAACTGACTGTACAGCCAGATAGGCGAGAGTATAAGCCTGTGCAGCTAGATATAGCACAACTGACTGTACAGCCAGATAGGCGAGATATAAGCCTGTGCAGCTAGATATAGCACAAACGTGACTGTACAGCCAGATAGGCAGAATATAAGCCTGTGCAGCTAGATATAGCACAAATGACTGTACAGCCAGATAGGCAGATATAAGCCTGTGCAGCTAGATATAGCACAAACTGACTGTACAGCCAGATAGGCAGG
>HN7TS9H02D4PWH length=65 xy=1576_3471 region=2 run=R_2012_05_17_17_06_35_
CTATATCTAGCTGCACAGGCTTATATCTGCCTATCTGGCTGTACAGTCAGTTTGTGCGTATAGTC
>HN7TS9H02EYZNB length=56 xy=1921_2661 region=2 run=R_2012_05_17_17_06_35_
CATTATTTTGGCTTAATGTTAGTAATTTGCAACTTCTTTGACACCTGAGAGATAGT
>HN7TS9H02CZ4C9 length=355 xy=1114_1675 region=2 run=R_2012_05_17_17_06_35_
AGGGAGCTGTTCTCATCGACATTGACAGTCACACATTGTTTCATTGTTGTTAATAACAGTCACCTTGCACCTTAAAGGTTGTGTATAGCGATTTAGTGCACTGATTGCTGCATAGTGTGTATTTTGTGTATGATGTACTTGTGACGTGTTTACAATTGGTGTGTACACGTTAGTGTGTTTAGTAGTTCCTAATTAGCTCAGCATGAGCATGTGCTCCTATGGCCACATGTGCCTCATCAGCGTCTTGTCCATCATCACCATCATCACTGGAGTCATCATGGATTCTGTCGGCTGGCTCAGGTAGTTGATGGCGTTTGGTAACGTTGTGGGAGAAGGCACAAAGCACCACGCCGCC
>HN7TS9H02DFZBI length=75 xy=1295_0252 region=2 run=R_2012_05_17_17_06_35_
AGCCAGATAGGCAGATATAAGCCTGTGCAGCTAGATATAGCAACAAACTGACTGTACAGCCAGATAGGCAGATAT
>HN7TS9H02DNMU3 length=86 xy=1382_1005 region=2 run=R_2012_05_17_17_06_35_
ATCTGCCTATCTGGCTGCACAGTCTAGTTTGTGCTATATCTAGCTGCACGAGGTCTTATATCTGCCTAGTCGTGGCTGTACAGTCA
>HN7TS9H02DZ7RW length=67 xy=1525_2250 region=2 run=R_2012_05_17_17_06_35_
TGTACAGTCAGTTTGTGCTATATCTAGCTGCACAGGCTTATATCTGCCTATCTGGCTGTACAGTCAG
>HN7TS9H02DQZCR length=103 xy=1420_1513 region=2 run=R_2012_05_17_17_06_35_
AGGAGCATGAGAGGAGCCTTTGCTCACCTCGCCTTTCCTCTTTTCTCCTGGATAAAAAGTGGAGTGAAAGAGTGGAGAGGAGAAAAGATACCAGAGGGAGGTG
>HN7TS9H02EXG69 length=48 xy=1904_1731 region=2 run=R_2012_05_17_17_06_35_
ATACATGTAAATCAATATCCACATTTAAAATAGGCTCTCTAAAAGTAG
>HN7TS9H02CYFGQ length=53 xy=1095_0568 region=2 run=R_2012_05_17_17_06_35_
GCTAGATATAGCACAAACTGACTGTACAGCCAGATAGGCAGATATAAAGCCCT
>HN7TS9H02ECEWV length=207 xy=1664_2029 region=2 run=R_2012_05_17_17_06_35_
ACTGACTGTACAGCCAGATAGGCAGATATAAGCCTGTACAGCTAGATATAGCACAAACTGGCTCTACAGCCAGATAGGCAGATATAAGCCTGTACAGCTAGATATAGCACAAACTGGCTGTACAGCCAGAGTAGGCAGATATAAGCCTGTACAGCTAGATATAGCACAAACTGGCTCTACAGCCAGATAGGCAGATATAAGCCTGTA
>HN7TS9H02ETQLM length=69 xy=1861_3416 region=2 run=R_2012_05_17_17_06_35_
GGCAGATATAAGGCCTGTACAGCTAGATATACGCACAAACTGACTCTACAGCCAGATAGGCAGATATAA
>HN7TS9H02DAOP0 length=59 xy=1234_3094 region=2 run=R_2012_05_17_17_06_35_
TCAAAAATGAATTTTCAAAACTGGAATTTCAAGCCTGTTACCAGATCTAGGATGCCCAA
>HN7TS9H02D3IKV length=50 xy=1563_0573 region=2 run=R_2012_05_17_17_06_35_
AGTGCGTGCATCCATGCAGACACAGTTACATGGATGCACCACACACACTA
>HN7TS9H02EUXUG length=209 xy=1875_2118 region=2 run=R_2012_05_17_17_06_35_
GTGCGATTTCTCCAGGTTTAAGGAAAAGCCTAGCGAAAACAGCAGAGTGCATAATCGAGACAGATGCTGTATGAGTCGGTCCTCTGACGACGACTTAATGAGCCAGCCGTCAAGGTAGGGAGGAACACATGAATGCTCTCCTTCCAAAGATGGCTGGCCACCACCGCCAATACAGAACATGTTACTCACCGTAGTGACTAATGTTCCCT
>HN7TS9H02EPKPZ length=82 xy=1814_1685 region=2 run=R_2012_05_17_17_06_35_
CTATATCTAGCTGTACAGGCTTATATCTGCCTATCTGGCTGTACAGTCAGTTTGTGCTATATCTAGCTGCACAGTGTCTTAT
>HN7TS9H02DG4MG length=38 xy=1308_0534 region=2 run=R_2012_05_17_17_06_35_
GGGAGACCAAATTACATTAAATCCACCCATACGCCTTT
>HN7TS9H02DBWS4 length=163 xy=1248_2886 region=2 run=R_2012_05_17_17_06_35_
ATGGTTACAAGCATGTGCTTACATAAAAACTTAATAGATTGGTTACAAAAAGGGCTGTTGAGCCGCACAGAAAAACAACAGGAGTAGGCAGTTGGAGGAAATTCCAAGTGGTGTTCATGTTAACTGGGCTCCAATGTCTCCAAGCAATCTGGGCTCAAGGCAC
>HN7TS9H02C92XD length=90 xy=1227_3519 region=2 run=R_2012_05_17_17_06_35_
AAAAATAAAAATAAATTAGACATTTGTGGCTCTTACGTTGAAGGTTTATCTCGAACGCAGTGCACAATGACAAAAGCCCTAACCCACCTA
>HN7TS9H02EWKL5 length=641 xy=1894_0459 region=2 run=R_2012_05_17_17_06_35_
TTACAATGCCATACTTTTTCGTTTTCCTGAGCAGTCGTCCAAGGCGCACTAGGGTAGTTAGGGTCTCGGCAGGCGCCAGTACTGTGCGTAAGATGGGTTTACCAACGCACCAATTTAGGGATGATCAACCTGGACGTCAATGTGCGTTTTTGTGGCATTCGATTTTATTGCACTTTACGTGTGGGGGGCGGCAAATCGTTAGCTTGCACTGGGGCATTAATGTGTTAACTGCATCGGCAACTATTGGACTCGACTTACAAATTTGGTTAGACAATTAAGAGGGCGCGAAGGCAGCCACGGACGCTGTTCAGGTACGTTGAGTTTAATGTGGAGTTTCCCTCTTTCCTTGTCAGTTTATCATAGAATGATACTGTATACTGTGTTTCAGGAGTGGGTGTACGGAGGCCTTATACAGTACTGTAGTGCAACAATTTCCAATATGTACCATTAGTCCTCTCAAAACTCATAATACGAACCAGCCTGCAGTACTGTACTGTATGCCTCAAAACATGTAATAATACGGACGGGTAAAAATGCGAACACACAGGTCTGCCTGTGTTCTGTGCTTTGCCCGTGCAGAAAGTGCGTTGCCCGTCTGNGTCCAGCCAGGGCGGTGAAGCTTCGTTTGGGGGATGGTCCTC
>HN7TS9H02ESAOB length=165 xy=1845_1657 region=2 run=R_2012_05_17_17_06_35_
ATAGCACAAACTGACTGTACAGCCAGATAGGCAGATATAAGCCTGTGCAGCTAGATATAGCACAAACTGACTGTACAGCCAGATAGGCAGATATAAGCCTGTGCAGCTAGATATAGCACAAACTGACTGTACAGCCAGATAGGCAGATATAAGCCTGTGCAGCTA
>HN7TS9H02ETN5K length=35 xy=1861_0246 region=2 run=R_2012_05_17_17_06_35_
CTCATTCATCGCACCGACATCCAGCACTTTCCCAC
>HN7TS9H02DLWW8 length=62 xy=1362_2650 region=2 run=R_2012_05_17_17_06_35_
AACTAGACAGCTGGCTGGCAAGCTAGATGGCTGGCTTGCTGCTAGATGGCTGGCTGGCTGGC
>HN7TS9H02C8VXN length=32 xy=1214_1049 region=2 run=R_2012_05_17_17_06_35_
GGAGGAGGGGACCCGGACACGAGGGTTAGGGG
>HN7TS9H02DO6GB length=122 xy=1399_3417 region=2 run=R_2012_05_17_17_06_35_
CAAACTGACTGTACAGCCAGATAGGCAGATATAAGCCTGTGCAGCGTAGAGTATAGCACAAACTAGACTCTACAGGCCAGATAGGCAGATATAAGCCTGTGCAGCTAGATATAGCACAAACT
>HN7TS9H02EIBRJ length=35 xy=1731_3453 region=2 run=R_2012_05_17_17_06_35_
CTGGCTGGCGAGCTAGACGGCTGACTAGCTAGACG
>HN7TS9H02D0GGT length=68 xy=1528_1227 region=2 run=R_2012_05_17_17_06_35_
CTAGCTGCACAGGCTTATATCTGCCTATCTGGCTGTACAGCCAGATAGGCAGATATAAGCCTGTGCAG
>HN7TS9H02DWN1P length=29 xy=1485_0555 region=2 run=R_2012_05_17_17_06_35_
AGCGAGTCATCTAGCTCGCCAGCCAGCCA
>HN7TS9H02C72UP length=36 xy=1205_0223 region=2 run=R_2012_05_17_17_06_35_
ATATGTGTTTGGGTGGTGAGGTGCTGCTTCACAGCA
>HN7TS9H02EQYCS length=56 xy=1830_0474 region=2 run=R_2012_05_17_17_06_35_
AAAGACGCCAGGGTGCACACTTCCGTAAGTATATGGCACACTGCTCTATACTTACG
>HN7TS9H02DN16N length=75 xy=1387_0381 region=2 run=R_2012_05_17_17_06_35_
GGCTGGCTGGCTGGCTAGCTAGAGCCAGCCAGCCATCTAGCTAGCCAGCCAGCCGTCTAGCTAGCCAGCCGTCAC
>HN7TS9H02ERLHX length=131 xy=1837_1795 region=2 run=R_2012_05_17_17_06_35_
TCTATTGAATGGAATGATCACATACAGTGGTCTGTTGTATTTTTACATATGTATATTCTTGTTCCTTGTAAGACCTCCTGTTGCTGGTCATGAAGGGTGCCTGGCTTCCAATGGCGGCAGCGACGCTAAGG
>HN7TS9H02EBYZX length=237 xy=1659_1883 region=2 run=R_2012_05_17_17_06_35_
CTCGGGTTCGAGACCACTGACAGATGGAGGTAGTGCACTAGAACACTACAGCCGACATTGTTACAGGTAGTCGGGCCACATTTCAAACTCCTGCACCACTTCCATGGCACAAGTTCTGACAAAACAGATAAGCGTTTTGCATTTTGTGATGTCGTATGAGTGTCAGAGCGTTTTGCAGTGCCCTACTATAAATTAGAAATGGCAATTAACGTGATTGCTGTACATGGTCTGGTCCTT
>HN7TS9H02DIBKE length=66 xy=1321_2940 region=2 run=R_2012_05_17_17_06_35_
CTGCACAGGCTTATATCTGCCTATCTGGCTGTACAGTCAGTTTGTGCTATATCTAGCTGTCGACGA
>HN7TS9H02C7YEV length=45 xy=1203_2661 region=2 run=R_2012_05_17_17_06_35_
AAAGCAAGGCAATAGCGCTACATGGTTTTTTAAACGCTATATCCC
>HN7TS9H02EAMUK length=113 xy=1644_0922 region=2 run=R_2012_05_17_17_06_35_
TGCTGGATGTCGGTGCAATGAATGATGGAGGTGGTAGATTTACTATTCTATCCTCCAGTCTGTGCAAGTTGGGAAAGTGCTGGATGTCGGTGTGATGAATGACGAGGGTAGGA
>HN7TS9H02EVKJ6 length=319 xy=1882_2884 region=2 run=R_2012_05_17_17_06_35_
ATGGTGACGGCGTCCGGAATGACGTTAAACTACCAGAACACAATGACATATCTGATGAAAGGCTAACCGAAATGATCACGCCTATTGTAGATGCCTATAACTCTGAACGCATACGCAAACTGCAAGAAGGGCATGAGAACATGATCGCCAGAAGGCTGCGCGAGAAGGCACTAAGCGGCTCGCTAGCGGAGGGCGATAAAAATAAAATAAGTCCCAGATAATGTCGCTGTAATTGTGAAAGAAAATAAATGCTACTGGAAAATTAATAAACCTCTGATGTATATATGAAACACACGGCTGATAACGAAATAACTGAACC
>HN7TS9H02C5RYO length=68 xy=1178_3390 region=2 run=R_2012_05_17_17_06_35_
CTACTTTTCTTGCTGGGTAGTGTCTTGCAACTCTGAATGTTACAAGTCCAGAGGACCTGGGGTCCGTT
>HN7TS9H02EEULX length=81 xy=1692_0995 region=2 run=R_2012_05_17_17_06_35_
AGATAGGCAGATATAAGCCTGTGCAGCTAGATATAGCACAAACTGACTGTACAGCCAGATAGGCAGATATAAGCTGTGCAG
>HN7TS9H02EN45X length=81 xy=1798_0403 region=2 run=R_2012_05_17_17_06_35_
ATCTAGCTTGCCAGCCAGTCAGCCGTCTAGCTAGCCAGCCAGCCATCTAGCTAGCCAGGCAGCCGTCTACCTATCAGCCAA
>HN7TS9H02EOWAB length=38 xy=1806_2785 region=2 run=R_2012_05_17_17_06_35_
ACTGTACAGCCAGATAGGCAGATATAAGCCTGTACAGC
>HN7TS9H02ERJT3 length=62 xy=1836_3737 region=2 run=R_2012_05_17_17_06_35_
AGCTGCACAGGCTTATATCTGCCTATCTGGCTGTAGAGTCAGTTTGTGCTATATCTAGCTTC
>HN7TS9H02EDSVA length=514 xy=1680_1236 region=2 run=R_2012_05_17_17_06_35_
AAGCGACATTTTTACGTGAACGAAAAGTTTGTGCACGTGCGACAATCTACGTGCCTGTTTATGACTGCAGAATTGGTGTTACACATGTTCAATTTGGTGAAAGCTGCCTGTGGGTAGGTGTATGGAATGGATAAAGGAAGGAAGGAAGGAGACAGGAAGGAAGGAAGGCCAAGAGAGAAGAGACTTGAACAAAAGAGGAAGGAATGAAAGGGATGGAAGGAAGAAAGAAAAAACGGTAAGAGGAAGGAAAAGCATGGAATGGAAGTATAAAGCAATGCAAGATTGAAGCAAGGAGAAAATAGATGCAAGGCAGACGTAATAAAGGGGAAATTAAATAAGGGAGGATAGGAGGAAGGAATGCAGTTCAAGACCGGAAGAGCCAACTTCTGAAGGCGAGCAGTGAATATCTGAAACGCCTTAACAATGGTGATGTCCACAGAGAACCACATAGCTTTTGGTAAAAAAAAAACCTAAGAAAGGCTATTTCCGAGTTTATAGTGGCAAAACAAGGCAC
>HN7TS9H02EOIUE length=48 xy=1802_1748 region=2 run=R_2012_05_17_17_06_35_
AGCCACGCCACTGCAGGTGCGAAACGCCGAAGGGCGACGCCACCGCCA
>HN7TS9H02DAG5U length=259 xy=1232_1488 region=2 run=R_2012_05_17_17_06_35_
GGGGCAAGGTCCTGCACCACGACCCAGAGCACCTGCACCTGACCGCATGGCGTCCTGAGGTCCTGGAATTCGGACGACCTGAACCTCGACATGGAATAGCATGTCTGTCCTGGGAGCGGCAAGAGCAAACTCCACCATCGACACATACAAATGCAAATGGTAGACGCTTCTGTCACATGGTGCGAACAACAGGGTATCCACCCTATCTTCTGCGACGCACACGAGGTTCTTCCATACCTCGCTACACCTGTCCCGCTCA
>HN7TS9H02DD18T length=29 xy=1273_0843 region=2 run=R_2012_05_17_17_06_35_
CCATCTGTCAAGCCAGCCAGCCAGCTGGT
>HN7TS9H02EHBAY length=58 xy=1720_1256 region=2 run=R_2012_05_17_17_06_35_
AGCCAGCCAGCTAGCTAGCCAGTACGGCTAGCCAGCCATCCAGCCGTCTAGCTAGCCA
>HN7TS9H02EJV1K length=146 xy=1749_2662 region=2 run=R_2012_05_17_17_06_35_
ATATTGTCTTATATTGAAACCTGTCTTGAAAATGGTTGACGACCTAGAAGAATACGCATTCTCCCTCGACCAAACTAGTGCAGAAGACCACTTTTGGTTAGTGCCCTCGCATGATACCACCTGCCCTCCTCCGGTCCGTGCTTTCC
>HN7TS9H02EJHKX length=48 xy=1745_0303 region=2 run=R_2012_05_17_17_06_35_
AGGGATCCAGGTATGAACATCTTTCCGGTATGGTTGAGAGAAAATGTT
>HN7TS9H02DGU3O length=105 xy=1305_0482 region=2 run=R_2012_05_17_17_06_35_
ATTAATTGCTGAGCTGAGCTAGCGATCCGCAGCTCACTGCAGATCGCTAGCACAGAGAGCGCACTTGCAATTTTGGTGATTCTGGCTGTGGGCTCCGGGGTGGCC
>HN7TS9H02DSXXW length=176 xy=1442_2882 region=2 run=R_2012_05_17_17_06_35_
TTGCATATTGAATGTGTTCCTGAATGGTAGAAGAAACAGCAAAATGTGATCAAGATAGAAAATGACTGATAGTTTTAAGATGTCGGCGAAGACTGCATCCATAAAGCGTTGAAATCTGGCAGGAGCATTGGATAATTTGAAAGGCATGACTCAATACTCCTATAACCCAACGGTAA
>HN7TS9H02DII7S length=139 xy=1324_0566 region=2 run=R_2012_05_17_17_06_35_
ACATATGATATAACATCCAAGTTCCCTTGCTTGAGCTCAATGAACTCCTGTCTTCGAGAAAGGCGATGGTATTGCCGCTCGAAGACAGTATTGAAATCTTCCAGGAACAAGGCATGGTTCAGGAGTATGGGGTCTCCCG
>HN7TS9H02DY1JG length=278 xy=1512_0762 region=2 run=R_2012_05_17_17_06_35_
GTCTGATATATACATTACAAATGTATTGCACCTATTGAAATGACACGGTTATGACATATGAACATTAACCGATCTGTACGGATATCCGATATGCCATGTACCTGCATTTATACAATATAGGACATCCCTACTAGTAATATTCGATCCTGTTAACTAGTGCAACGTCTGCGACGACTGCCATGGGATATGTTGGTGCTGGGTGGGGCACACTAACAACACACACACGGTGTTGACATGCCTTCCGTAATGTAATTATTGGCCACTGACTCATTATACTG
>HN7TS9H02DS5MS length=375 xy=1445_0562 region=2 run=R_2012_05_17_17_06_35_
ATAGACTGTAGAGCTGAAAAACAGATTATTTTTTAACCTCAGTTTTCCAAACTTTATCTTTCGTCAAAATATTGATATCACAATTGTGTATAGAGAACAACCCTAGTATACAGAGACTACTTTTACGTATTGCTGTAACTAACAGCAGAGAACATTTCTAAATGCACAGAAACCTGTAAATACTGAGAACAGATACTGTAAAAATAAATCGCCAAGTGTACACTGTATGCTAGAACAAGATCGTGCTAGTATATTTTTCTATGCTTACCCACAACCCAACGGAAAACGAATCTGAACAAATCAAAAAGAAAACAGAATAGTCTCTGACAAATAACAAGGTACGATTGTACCACTTGTTCCACCATTATTGTCAAA
>HN7TS9H02EKPEU length=63 xy=1758_3860 region=2 run=R_2012_05_17_17_06_35_
CTAGCTGTACAGGCTTATATCTGCCTATCTGGCTGTACAGTCAGTTTGTGCTATATCTAGCTG
>HN7TS9H02DYOKB length=345 xy=1508_0329 region=2 run=R_2012_05_17_17_06_35_
GTGCTATATCTAGCTGCACAGGCTTATATCTGCCTATCTGGCTGTACAGTCAGTTTGTGCTATATCTAGCTAGCACAGGCGTTATAGTCTGCCTATCTGGCTGTACAGTCAGTTTGTGCTATATCTAGCTGCACAGGCGTTATATCTGCCTATCTGGCTGTACAGTCAGTTTGTGCTATATCTAGCTGCACAGGCTTATATCTGCCTATCTGGCTGTACAGTCAGTTTGTGCTATATCTAGCTGCACAGGCGTTATATCTGCCTATCTGGCTGTACAGTCAGTTTGTGCTATATCTAGCTGCACAGGCTTATATCTGCCTATCTGGCTGTACAGTCAGTTTTGTG
>HN7TS9H02C6O1P length=45 xy=1189_1211 region=2 run=R_2012_05_17_17_06_35_
GCCATCTAGCTAGCCAGCCAGCCAGCCATCTAGCTAGCCAGCCAG
>HN7TS9H02DN2RK length=153 xy=1387_1134 region=2 run=R_2012_05_17_17_06_35_
AATTATGAGCGCATGCTTTTACTTTCTTTTAAACTAGACTTGTTTTTAAAGAATTTTAATTCGGCAGGCAGAACTTTTGCACATGCACTTTGTAGCTGTAAGACAGATGTGGAGTCATTGAAACATATTGGCAGTCTGTCCTTTATACCAAAA
>HN7TS9H02DPY4F length=179 xy=1408_3709 region=2 run=R_2012_05_17_17_06_35_
ACAATTGAATTGGTGCAGAGTGGTATGTTTATATTGTGCCATTATGCCTGTCATCAGGCTGAGAGCAACATTCCAATTGCAAATGTGCACACTGATGCCATGCGCAATTGGAATGCGAGGACAACAAAGAGAAAATAACCTGCGTGAAATCGCTCTGGGTTATGTTTCAACCACATCAG
>HN7TS9H02EP3TV length=261 xy=1820_1873 region=2 run=R_2012_05_17_17_06_35_
AGCTAGATATAGCACAAACTGACTGTACAGCCAGATAGGCAGATATAAGCCTGTACAGCTAGATATAGCACAACTGACTGTACAGCCAGATAGGCAGATAGTAAGCCGTGTACAGCTAGATATAGACACAACTGACTGTACAGCCAGATAGGCAGATAGTAAGCCGTGTACAGCTAGATATAGACACAACGTGACTGACAGCCAGATAGGCAGATAGTAAGCCTGAAGCTAGATATAGCACAACTAGACGTCTAGACGCCA
>HN7TS9H02EXGO7 length=53 xy=1904_1081 region=2 run=R_2012_05_17_17_06_35_
GTTTTCGTGGTACAACTTAGCTGTGAGGGAGAAGCGTTTCACACAGGGGTTCG
>HN7TS9H02DKQ1W length=297 xy=1349_1634 region=2 run=R_2012_05_17_17_06_35_
GAGTCTCTGTACATAGGTCTGTATGAATCATGCCTTCTTGTTGGAGCATCTAGAACATGAGGCTCTGTACATAGGTCTTATGAATGTGCCGTCTTGTTGGTAGCATCTAGAACATGAGTCTCTGTACATAGGTCTGTATGAATCATGGCCTTCTTGTTGGAGCATCTAGAACATGAGGTCTCTGTACAGTAGGTCTGTATGAATCGTCGCCGTCTTGTTGGAGCATCTAGAACATGAGTCTCGTGTACTAGTAGGTCTGTATGAATCGTGCCTCTTGTTGGAGCATCTAGAACATGA
>HN7TS9H02DO5T2 length=103 xy=1399_2616 region=2 run=R_2012_05_17_17_06_35_
AAAACTAACTGTACAGCCAGATAGGCAGATATAAGCCTGTACAGCTAGATATAGCACAAACTGACTGTACAGCCAGATAGGCAGATATAAGCCTGTAGACAGC
>HN7TS9H02ECCRY length=48 xy=1663_3356 region=2 run=R_2012_05_17_17_06_35_
CAGATAGGCAGATATAAGCCTGTGCAGCTAGATATAGCACAAACTGAC
>HN7TS9H02DGGTS length=59 xy=1300_2462 region=2 run=R_2012_05_17_17_06_35_
CAGTTTGTGCTATATCTAGCTGCACAGGCTTATATCTGCCTATCTGGCTGTACAGTCAG
>HN7TS9H02D68LT length=68 xy=1605_2239 region=2 run=R_2012_05_17_17_06_35_
ATATAGCTAGCCAGCCATCTAGCTAGCCAGCCATCTAGCTTGCCAGCCAGTCGAGCCATCTAGCTAGT
>HN7TS9H02CZ67U length=224 xy=1115_1272 region=2 run=R_2012_05_17_17_06_35_
AGATGTGGTACACCAATGAGGCAAACACCACAGCACTCCCATGACTATGAGGAGATGGGAGTGTCAGCAGAATCAGAGGAGGTGTCCAATGAAAGTACTGAGGCCTCAAGGAGAGATGCTTCTCATTCAGAGTTGTCTGCATCCAGCGCCTGTGAAACAGAGAAAGGGAAAGTCAGTCGTTACGCCTGTAGTCCGTGCCATGTGAGTCAGAAGGCCCAGTACAC
>HN7TS9H02DUOMS length=98 xy=1462_2210 region=2 run=R_2012_05_17_17_06_35_
ATCCACTCCAGGCAAGCCACCAGCCTTCCACCATCCGGATGCTCACGTGAAAGATCCAGCACAACCTGGGTGTCGTTGGCATACATCTGGAAACCCAA
>HN7TS9H02EVHJW length=105 xy=1881_3082 region=2 run=R_2012_05_17_17_06_35_
ATAAGCCTGTACATCTAGATATAGCACAAACTAGACTGTACAGCCACGATAGGCGAGATATAAGACCTCGTACAGCGTAGAGTATAGCACAAACTAGCTCTACAG
>HN7TS9H02EO8RV length=176 xy=1810_2585 region=2 run=R_2012_05_17_17_06_35_
TTTGCTCGCCAGCCAGCCAGCCGTCTAGCTCGCTAGCCAGCTAGCCTTCTAGCTCGCCAGCCAGTCAGCCATCTAGCTCGCCAGCCAGCCGTCTAGCTTGCCAGCCGCGTCTAGCTTACCAGCCAGCCATCTAGCTCACCAGCCAGCCGTCTAGCTCACCAGCCAGCCGTCTAGCT
>HN7TS9H02D1Q12 length=49 xy=1543_0168 region=2 run=R_2012_05_17_17_06_35_
ACCAGCCAGCCAGCTAGCTAGCCAGCCAGCCATCTAGCTAGCCACCAGT
>HN7TS9H02DNEWU length=34 xy=1379_2988 region=2 run=R_2012_05_17_17_06_35_
GAGCAACAAATCGAATACCGTTTGACGTTGTATG
>HN7TS9H02D7BQH length=46 xy=1606_2199 region=2 run=R_2012_05_17_17_06_35_
TTTCAGGGTAGTGTGTTTGTCATTTCTAGGGTTGGGTTGCTTGTCA
>HN7TS9H02CWBS9 length=160 xy=1071_0827 region=2 run=R_2012_05_17_17_06_35_
AGACAGCTGGCTGGCTTTCTAGCAATATGGCTGGCTGGCTTGTTAGCTAGACAGCTAGCTGGCTGGCTGTCTAGCTAACCTACTGGCCAGCTAGCAGGCTGGCTGGCTGGCTAGCTAGCTGGCTGGCTGGTGTGCTAGATGGCTGGCTGGTGAGCTAGAC
>HN7TS9H02C7NYZ length=236 xy=1200_1417 region=2 run=R_2012_05_17_17_06_35_
CTGCGTGCAGTCAAGGGTGCCAGCTTAAACCTACCTGATTTTAATTGATTGCCGTGGTCAACGTGGCGACCCGGTAGCCTGTGTGCCTAGGGACGAGGTGTTGCTTCTGTGCCACTCAAACTGTTCCTGTAACGAAACTTTTGTAAGAAACCAGCTGTGGTCAACCTGGCGACCCGGCTCATATGCGCAGAGGACACTGTAACATATTTACNCACTGCTTATTGACAATTGCACTA
>HN7TS9H02DS8VC length=124 xy=1446_0662 region=2 run=R_2012_05_17_17_06_35_
GATAGTGTAGTGATATTGTACTGTATGCTGTGCTGCATGCCTTTTATGGGTTGTGTGAAGAGAGGGGATATGTGGTAAGGATACTGTAGTGATATTGTACTGGATGCTGTGCTGCATGCCTTTT
>HN7TS9H02DCTS7 length=78 xy=1259_0601 region=2 run=R_2012_05_17_17_06_35_
ATGTGATGCAACTCATATAATATGAAAATACCTGTATTTCTTAAAACAGCACAATAAGCTTATTCAAGGATCGTACAT
>HN7TS9H02C78GK length=38 xy=1206_3394 region=2 run=R_2012_05_17_17_06_35_
ATAGCACAAACTGACTGTACAGCCAGATAGGCAGATAT
>HN7TS9H02EPD43 length=110 xy=1812_1349 region=2 run=R_2012_05_17_17_06_35_
ACTGGAGACAGCGCCTTGCTAGCATAAGCTATTATTTTGTTCACATTGTCGTGCTTTTGGGATAGGACTGCAGTGAGACATGAGTCTGTGTGGCCTAGCTCGACGAAAAA
>HN7TS9H02DY03O length=67 xy=1512_0194 region=2 run=R_2012_05_17_17_06_35_
TATTTTAGTATAGGGGCAGTATTTACTTTAAATAAGGTCTTAGGTCACGTGTAGAGTGTTACAAAAT
>HN7TS9H02EFT8K length=71 xy=1703_2114 region=2 run=R_2012_05_17_17_06_35_
GGGTGTGTGGTGCGGGTGAAAAACCTGCAAAGTAGAGAATCGGTGATGTAGAAAACCAGCAGACAGAAGTA
>HN7TS9H02D0SO6 length=61 xy=1532_0696 region=2 run=R_2012_05_17_17_06_35_
AGATAGGCAGATATAAGCCTGTACAGCTAGATATAGCACAAACTGACTGTACAGCCAGATA
>HN7TS9H02DTRI9 length=275 xy=1452_0275 region=2 run=R_2012_05_17_17_06_35_
ACCTTGTTCTGATTGAAAATCTCCACCTAAAATAATACTTTTAGGAGTCAGCACCAGGTCAACATTTCCCATATGTGAGAGAATATTGGTAATTCCCTCCCAGTATCCTAAAATACTAGAACAAGTCACCAGCATGTGTAAAGTATCTGCTTCCCTTTCCTCCACAGTCGGGGACACTCAATGATTTCTCCTTTAATTCTAGCCAGCCAGCCAGCCAGGCATCTAACTCACCAGCCAGACATCTAGCTCGCCAGCCAGCCAGCCGTCTACGCTCG
>HN7TS9H02D3U4X length=109 xy=1567_0463 region=2 run=R_2012_05_17_17_06_35_
AAATATAGGCTGTAACCGTTGAGGACCAAGTCTCCTGGAGGCAGATAATATTAAAATCCAAAATAAACTCGCACCATTATGGATCCTCCATATTTTTACTTTAACCCTG
>HN7TS9H02EJ2SL length=113 xy=1751_3219 region=2 run=R_2012_05_17_17_06_35_
ATAATATCCGCGGTAAAATGCAAACCTCTATCGCTGCTTAACCGATAACAAAGAACCGTGCCTAGAAAACAACTTGATTTATTAATATCAGTGCGGCCGTGTCTGCTCTGCAA
>HN7TS9H02ES1FR length=65 xy=1853_3573 region=2 run=R_2012_05_17_17_06_35_
TTTGATGCTGTTAGGTGGTGATGTTTTGACCGGTCGTAATCTGATTCCTACAATTTTTCTTTTCC
>HN7TS9H02EU31R length=73 xy=1877_1965 region=2 run=R_2012_05_17_17_06_35_
GCATATTAACTCACTAACGTGGGAAGAGAGGCGGGATCTCAGAACGAAATTGGGCTGTCACCAATCCCTTCTA
>HN7TS9H02EAQ1S length=39 xy=1645_2270 region=2 run=R_2012_05_17_17_06_35_
AGCTTGCCAGCCAGCCATCTAGCTCGCCAGCCAGCATTC
>HN7TS9H02D2UB7 length=71 xy=1555_1925 region=2 run=R_2012_05_17_17_06_35_
GTTTTTTCATTTTTCCAAAATTGTATTTTACAAGTACAGTTTTGCACAATTTGCATTCTGTTCTGCAAAAG
>HN7TS9H02DLBHB length=59 xy=1355_3533 region=2 run=R_2012_05_17_17_06_35_
TTTGATGCTGTTAGGTGGTGATGTTTTGACCGGTCGTAATCTGATTCCTACAATTTTTC
>HN7TS9H02DB7DT length=50 xy=1252_0207 region=2 run=R_2012_05_17_17_06_35_
TAGCTAGACGGCTGGCTGGCTGGCTAGCTAGATGGCTGGCTGGCTGGCTA
>HN7TS9H02EA5LV length=43 xy=1650_0657 region=2 run=R_2012_05_17_17_06_35_
CTATCTGGCTGTACAGTCAGTTTGTGCTATATCTAGCTGTACA
>HN7TS9H02C7WZU length=104 xy=1203_0824 region=2 run=R_2012_05_17_17_06_35_
CTTCCCTGGGACGTTCTCTTTCCTAGTCACGAACAGAACAGGATTGCAAGCAGTGTTGCAGAGAAAGAACCACCACTGAAAGTCTGAGGGCTGCTAATATACCC
>HN7TS9H02DZRFI length=45 xy=1520_1548 region=2 run=R_2012_05_17_17_06_35_
AGGCAGATATAAGCCTGTGCAGCTAGATATAGCACAAACTAGACT
>HN7TS9H02C0H37 length=124 xy=1118_3109 region=2 run=R_2012_05_17_17_06_35_
AGCCATCTAGATAGCCAGCCAGCGAGCTGTCTATCTAGCCAAACAGCCGTCTAGCTAGCCAGCCAGCCATACGTCTAGCTAGCGAGCCGAGCCAGCCGATCGTAGCTAGCCAGTCAGCAGCCGT
>HN7TS9H02C6XTF length=383 xy=1192_0289 region=2 run=R_2012_05_17_17_06_35_
AGAGTGCCTGGAGCTCACTGATAAGTCGTGCAGACTTTACAGCCACCAAAAACACTGTCTTCCATTTTAGAAGATGCATATCACAGGTAGCCATGGGCTCAAAAGGGTGATGAGCCAAGCTTGAGAGAACCACATTCAGATCCCAGTTGGGGCGTGGGCCCGTCACGGAGGGAGTAAAGGTTAGTTCAAGCCATCAAAGTAGGCGTTTGTACAATCTCATTTTGTAAGGGAAACGGAGACCGAGTCGGTGCTCCTGTAAGCCCCTACTAGCCGCCAGATAAGTGCGGCAAGAACTGCGTCTTAATGCCTGATTCTGCTAGAGAAGAGCCAAAACGAACAGAACGGGGTCGGATAGAGCAAGTCAAAGGAATTGACCTCCCGTT
>HN7TS9H02EYGT8 length=77 xy=1915_2862 region=2 run=R_2012_05_17_17_06_35_
AGTTTGTGCTATATCTAGCTGCACAGGCTTATATCTGCCTATCTGGCTGTACAGTCAGTTTGTGCTATATCTAGCTG
>HN7TS9H02EKHYH length=45 xy=1756_2391 region=2 run=R_2012_05_17_17_06_35_
GCTAGATATAGCACAAACTGACTGTACAGCCAGATAGGCAGATAT
>HN7TS9H02DOIWX length=218 xy=1392_1583 region=2 run=R_2012_05_17_17_06_35_
GGGCCATGCATAGAACTTTAAATTGAGTTCTAAAAATGGACTGGGAGCCAATGGAGCTTTGCAAGAACAGGGGAGAAATGACTCCGAAAGGGACCGGTGGCCGCATGAACAGCACATGTGCGATGTTTTGACATTTTTGTCCCTTGCAAATCTTAGCAACTCATACACCCAGTGTTTGTCCCACCTCCTACGGAGTCACAAACTACTACAAGTAAGTA
>HN7TS9H02DNJF1 length=68 xy=1381_0671 region=2 run=R_2012_05_17_17_06_35_
TGCAGTTTCCCAGATTCGCTTCCAACAAATGTGATTCTCAAAAACAGGATTCTTAAGACTTTTCTGCA
>HN7TS9H02DRRCW length=44 xy=1429_0942 region=2 run=R_2012_05_17_17_06_35_
GCCTATCTGGCTGTACAGTCAGTTTGTGCTATATCTAGCTGCAG
>HN7TS9H02EVYZJ length=112 xy=1887_1101 region=2 run=R_2012_05_17_17_06_35_
ATATATGAGAACTGTAAGATCAAAGATGATAAAGATATTGTCGACCAGGCGGAGGTGGGCTTGGTTCCATGAATAAAAGTACGCAACCTAAAAAGTTAGACAGGTTAAAGAC
>HN7TS9H02EXW4O length=39 xy=1909_1894 region=2 run=R_2012_05_17_17_06_35_
GTGTGTGTGTGTCTGTGTGTGTGTGTCTGTGTGTCTGTC
>HN7TS9H02CXGXR length=30 xy=1084_0877 region=2 run=R_2012_05_17_17_06_35_
GTTGAGGTCACCTGGACGATTGTAGCTGAG
>HN7TS9H02DX90G length=64 xy=1503_1950 region=2 run=R_2012_05_17_17_06_35_
AGCTCGCCAGCCAGCCAGCCATCTAGCATCGCCACGCCAGTCAGCCATCTAGCTCGCCAGCCAG
>HN7TS9H02DGD4I length=137 xy=1299_3056 region=2 run=R_2012_05_17_17_06_35_
ATCTGCCTATCTGGCTGTACAGTCAGTTTGTGCTATATCTAGCTGCACAGGCTTATATCTGCCTATCTGGCTGTACAGTCGAGTTTGTGCTAGTATCTAGCGTGCGACAGGCTTATATCTGCCTATCTGGCTGTACA
>HN7TS9H02CYCJD length=159 xy=1094_0871 region=2 run=R_2012_05_17_17_06_35_
AGTGCTGCTGCTTGCCAGACTTAAGGCACCAGTGCCACCACAAAGACATTTAATAACGACCAACAGTGCTGCTGCCTGCCAGACTTAAGACACGGCGTGCCAGACTTAAGACATGCTTTTCGAACCGCAGGAAACTATTTTTCCATCAAACTACTTTAC
>HN7TS9H02EDFSU length=57 xy=1676_0684 region=2 run=R_2012_05_17_17_06_35_
ATCGAAGCACCTATCACAGGGAAGCAGGCTCTTCATGTACTCATCGAAGCACCTACT
>HN7TS9H02DZSOY length=29 xy=1520_3184 region=2 run=R_2012_05_17_17_06_35_
CCTGCACCTGCATTGCTTCCTGTGCCATT
>HN7TS9H02DQ5VL length=87 xy=1422_1775 region=2 run=R_2012_05_17_17_06_35_
ATCACTCCTCATAGGAGTAGCCACTGTGTTCCATTGGGGTGTTATATACTGCTTAACTGCGAGCACTCCTCATAGGTAGTACACTAG
>HN7TS9H02D5M85 length=133 xy=1587_1639 region=2 run=R_2012_05_17_17_06_35_
CCTGTACAGCTAGATATAGCACAAACTGACTGTAGAGCCAGATAGGCAGATATAAGCCTGTACAGCTAGATATAGCACAACTGACTGTACAGCCAGATAGCAGATAGTAAGCCTGTACAGCTAGATATAGCAC
>HN7TS9H02D43GV length=62 xy=1581_0573 region=2 run=R_2012_05_17_17_06_35_
GTCTAGCTCGCCAGCCAGCCAGCCATCTAGCTTGCCAGCCAGCCAGCTGTCTAGCTCGCCAG
>HN7TS9H02EHK2O length=69 xy=1723_1630 region=2 run=R_2012_05_17_17_06_35_
ATCTAGCTGCACAGGCTTATATCTGCCTATCTGGCTGTACAGTCAGTTTGTGCTATATCTAGCTGCACG
>HN7TS9H02DAZAF length=60 xy=1238_0405 region=2 run=R_2012_05_17_17_06_35_
AGAGCAAACATAGAGGGAAAGAGTGAACATAGAGGGTAAGAGCAAACAGAGAGGGGAAGA
>HN7TS9H02DD1Y1 length=30 xy=1273_0491 region=2 run=R_2012_05_17_17_06_35_
TCTCTCTGCTGCCTCAGTCTCTCTCTGCTG
>HN7TS9H02C7CZN length=193 xy=1196_3569 region=2 run=R_2012_05_17_17_06_35_
GTGCTATATCTAGCTGCACAGGCTTATATCTGCCTATCTGGCTGTACAGTCAGTTTGTGCTATATCTAGCTGCACGAGGCTTATATCTGCCTATCTGGGCTGTACAGTCAGTTTGTGCTATATCTAGCTGCACAGGTCTTATATCTGCCTATCTGGGCTGTACAGTTCAGTTTGTGCTATATCTAGCTGCACT
>HN7TS9H02EG5NC length=65 xy=1718_2118 region=2 run=R_2012_05_17_17_06_35_
CTAGATGGCTGGCTGGCTGGCGAGCTAGACAGCTGGCTGGCTGGTGAGCTAGATGGCTGGCTGGC
>HN7TS9H02C62S1 length=104 xy=1193_2659 region=2 run=R_2012_05_17_17_06_35_
TGCGAATGGCCAATCCTCTCATCTTTGAGCCTTGGGAAGACTTATATAACAAACTTTCCGATTGGTCATCTGATTTGAACAGGGCTCCCTCCTTCCTCCTACCG
>HN7TS9H02DB04X length=274 xy=1250_0303 region=2 run=R_2012_05_17_17_06_35_
GATATAGCACAAACTGACTGTACAGCCAGATAGGCAGATATAAGCCTGTACAGCTAGATATAGCACAAACTGGACTGTACAGCCAGATAGGCAGATATAAGCCTGTACAGCTAGATATAGCACAAACTGGACTGTACAGCCAGATAGGCAGATATAAGCCTGTACAGCTAGATATAGCACAAACTGACTGACAGCCAGATAGGCAGATATAAGCCTGTACAGCTAGATATAGCACAAAACTGGACTGACAGCCAGATAGGCAGATATAAGCCTG
>HN7TS9H02EHN7L length=44 xy=1724_1599 region=2 run=R_2012_05_17_17_06_35_
GACAGCAAGTCACATCATGTCTTGCAAGCTTAGCCTCTGATGCA
>HN7TS9H02EKWX7 length=75 xy=1761_1341 region=2 run=R_2012_05_17_17_06_35_
GCAGAGAGATGGCTGAGAGTAGGGAGAGGCAGAGAGATGGCTGAGGGTAGTGGAGGGCAGAGGATGGCTGAGGTA
>HN7TS9H02EDJV2 length=120 xy=1677_1888 region=2 run=R_2012_05_17_17_06_35_
AGACTTGGTATGGGAGCAGGCCTCTCTAAAGCTTCCTGGGTTCATCAATGCATTTCTAGTAATTGGTGACAAAACGTGCAGATAACCACGCAACCTACCTTCTACTACGTACTACTACTN
>HN7TS9H02DN9WC length=52 xy=1389_2186 region=2 run=R_2012_05_17_17_06_35_
CTAGATATAGCACAAACTGACTGTACAGCCAGATAGGCAGATATAAAGCCCT
>HN7TS9H02ELYUS length=38 xy=1773_1314 region=2 run=R_2012_05_17_17_06_35_
CTGGCTGTACAGTCAGTTTGTGCTATATCTAGCTGTCA
>HN7TS9H02EEMXU length=187 xy=1689_3344 region=2 run=R_2012_05_17_17_06_35_
AAGCCTGTGCAGCTAGATATAGCACAAACTAGACTGTACAGCCAGATAGGCAGATATAAGACCTGTGCAGCTAGATATAGCACAAACTGACTGTACGAGCCAGATAGGCAGATATAAGCCTGTGCAGCTAGATATAGCACAAACTGACTGTACGAGCCAGATAGGCAGATATAAGCCTGTGCAGCTG
>HN7TS9H02DN0D5 length=51 xy=1386_2155 region=2 run=R_2012_05_17_17_06_35_
AATAAATCAGATGAAGTCTATAATAAGTAGTACAAAGCGGAGCAAAATATA
>HN7TS9H02DNANA length=29 xy=1378_1556 region=2 run=R_2012_05_17_17_06_35_
AGAGGTTGTGGGTTTTGCAATTTCAGGGG
>HN7TS9H02C9UK6 length=77 xy=1225_0904 region=2 run=R_2012_05_17_17_06_35_
ATGTATACATGGGCGCCTGCATGTTGCAGGCGACTTCATGGCTGCCTGTATGTATCCATACTGTTTCTCTGTGTACC
>HN7TS9H02EVNAV length=120 xy=1883_2341 region=2 run=R_2012_05_17_17_06_35_
GCTAGATATAGCACAAACTGACTGTACAGCCAGATAGGCAGATATAAGCCTGTAGCAGCTAGAGTATAGCACAAACGTGACTGTACGGAGCCGAGATAGGCAGATATAAGCCTGTAGCTA
>HN7TS9H02DW1HM length=73 xy=1489_1592 region=2 run=R_2012_05_17_17_06_35_
AGCCAACCGTCTAACTAGCCAGCCAGCCAACATCTAGCTAGCCAGCCAGCCAGCTGTCTAGCTAGCCAGCCAG
>HN7TS9H02DUBZD length=166 xy=1458_2199 region=2 run=R_2012_05_17_17_06_35_
CAGCCATCCGGCTAGCTAGCCAGCCAGCCGGCTATCTAACCATCCAGCCGTCTAGCTAACCAGCCAGCCAGCCGCTAGCCAGCCAGCCAGCTGTCTAGCTAGCCAGCCAGCCAGCCATATACGCTAGCCAGCCAGTCAGCTAGCCAGCCAGCCAGCCAGCCATCAG
>HN7TS9H02D821E length=59 xy=1626_2320 region=2 run=R_2012_05_17_17_06_35_
AGGATAACCTAGGCGCTCCAAGATCCACATCAGAATCTCTGGGTGGAGTTCCCAGTCGT
>HN7TS9H02EFE7M length=61 xy=1698_3120 region=2 run=R_2012_05_17_17_06_35_
CACAGGCTTATATCTGCCTATCTGGCTGTACAGTCAGTTTGTGCTATATCTAGCTGCACGA
>HN7TS9H02DK6WP length=36 xy=1354_1703 region=2 run=R_2012_05_17_17_06_35_
GCTAGCCAGCCAGCCAGCCAGCCATCTAGCTAGCCA
>HN7TS9H02DN8Z2 length=47 xy=1389_1024 region=2 run=R_2012_05_17_17_06_35_
CCTCACTGTGTCACTTCGTGGAATAAGGCCAATCAGACATTCCATCC
>HN7TS9H02DY1MG length=33 xy=1512_0870 region=2 run=R_2012_05_17_17_06_35_
TGATGTACTTTCAGAGCCATCTTCCTGTGCCTT
>HN7TS9H02C0UZ8 length=51 xy=1122_3430 region=2 run=R_2012_05_17_17_06_35_
CAGCCAGCTAGCCATCTAGCTAGCAAAGCCAGCCAGCTGTCTAGCTAGCAG
>HN7TS9H02DMVFV length=44 xy=1373_2329 region=2 run=R_2012_05_17_17_06_35_
AAGGCAAGCAGCTGGCACTTGAGCAACCGGAGGGAGAAGTTTTT
>HN7TS9H02EORX2 length=96 xy=1805_1256 region=2 run=R_2012_05_17_17_06_35_
ATATGTGGTTCAGTTTATGCACTCTTGTGCATCAGTGAAATAATCGCATACCAAATGTGGTTCAGTTTATGCACTCTTGTGCATCAGCAAAATATT
>HN7TS9H02EJTS2 length=55 xy=1748_3860 region=2 run=R_2012_05_17_17_06_35_
GTACAGTCAGTTTGTGCTATATCTAGCTGCACAGGCTTATATCTGCCTATCTGCT
>HN7TS9H02EQQJS length=226 xy=1827_2646 region=2 run=R_2012_05_17_17_06_35_
ATAGCACAAACTGACTGTACAGCCAGATAGGCAGATATAAGCCTGTGCAGCTAGATATAGCACAACTGACTGTACGAGCCAGATAGGCAGATAGTAAGCCGTGTGCAGCTAGATATAGCACAACTGACTGTACAGCCAGATAGGCAGATAGTAAGCCTGTGCAGCTAGATATAGCANAACTGACTGACAGCCAGATAGGCAGATGTAAGCCTGTGCAGCTAGATAC
>HN7TS9H02D9N6G length=76 xy=1633_1046 region=2 run=R_2012_05_17_17_06_35_
GCCAGATAGGCAGATATAAGCCTGTGCAGCTAGATATAGCACAAACTGACTGTACAGCCAGATAGGCAGATATAAG
>HN7TS9H02ECH2A length=96 xy=1665_2016 region=2 run=R_2012_05_17_17_06_35_
AGTTTGTGCTATATCTAGCTGCACAGGCTTATATCTGCCTATCTGGCTGTAGAGTCAGTTTGTGCTATATCTAGCTGCACGAGTCTTATATCTGCC
>HN7TS9H02DHK4G length=282 xy=1313_1438 region=2 run=R_2012_05_17_17_06_35_
ACACAACACTTTCTTGGGTTTGTGTTTTGTATTGTTTTATGCATTGTATTATGTGTGTTAAAAATGTTGTTATATTGTCTAGTTAGTATGCTATGCATGAGCAGGATCATGCTGTGGTTTGTGTGTGTCGTTGTACACATTTTAGTTTGTGGTTTTCTTTCGGTGAATTGCTTATAACTTTTGTTCTGTTTGCTTTATTGTTACCAAGTTTTCATGAGTGGAAAGAGAAGTCCCCAGGGTAAAGGGGTCGGTCTGACTGCCCGTCCCTCGCGCTCTGCACCG
>HN7TS9H02DV2NG length=337 xy=1478_1498 region=2 run=R_2012_05_17_17_06_35_
CGCAGTCAACTATGTTGTTGACAGAGAGGACAAGCCCGGTGTTCACAGTACCTACCATGTGAATATGATGAAACCATATTACAGGAGGACTGAGTGCACTATGTCCATTTGCGAGGGCGACACCTTATACGCAGAGGAGGCTGGGATCCCAGACCTCCTCCAGGAGTCCAAGGTCTCTGGGGACTTGTCGACTGTCCAGCTGGCGGCTGAGCTCAGTGACAAAGAGAGGCAGGACTTGCTGGAGGTACTAGCTCCTTTCGATACCACTTTCTCCAGCAAGCCTAGAGTAGTGCGAGGAGTAGTACACGACGTGGACACAGGTGAAGCTGCCCCGCCG
>HN7TS9H02D5V3L length=53 xy=1590_0815 region=2 run=R_2012_05_17_17_06_35_
AGGCTTATATCTGCCTATCTGGCTGTAGAGTCAGTTTGTGCTATATCTAGCTG
>HN7TS9H02D2AOU length=76 xy=1549_1036 region=2 run=R_2012_05_17_17_06_35_
ATCTGGCTGTACAGTCAGTTTGTGCTATATCTAGCTGCACAGGCTTATAGTCTGGCCGTATCTGGCTAGGTACAGT
>HN7TS9H02C0XLY length=41 xy=1123_2708 region=2 run=R_2012_05_17_17_06_35_
GAAAGAGAGAGGGATGAAAGAAAGGGAGAGAGGGATGAAGG
>HN7TS9H02EWMV6 length=71 xy=1894_3412 region=2 run=R_2012_05_17_17_06_35_
AGCCATCTAGCTAGCCAGCCTGCCAGGCTTCTAGATAGCCAGCCAGCCAGCTGTCTAGCGTAGCCAGCCAG
>HN7TS9H02EH65B length=52 xy=1730_1565 region=2 run=R_2012_05_17_17_06_35_
AGACATAGCACAAACTGACTCTACAGCCAGATAGGCAGATATAAGCCTGTAC
>HN7TS9H02EGUXI length=118 xy=1715_0516 region=2 run=R_2012_05_17_17_06_35_
TATTGAAGTCTATGCGACTTTAAGGGCAGTTTGCAAAACTGCTTTCTGCCAATTTTGGGCAGAAACCCATGAATATACATTGCTAAGAGACCTTCTCTTAACAATATATATTCATTGG
>HN7TS9H02EK9SC length=148 xy=1765_1594 region=2 run=R_2012_05_17_17_06_35_
CTAGCTGCACAGGCTTATATCTGCCTATCTGGCTGTACAGTCAGTTTGTGCTATATCTAGCTGGTACAGGCTATATCTGCCTACTCTGCTGTAGAGTCAGTTTGTGCTATATCTAGCTGCGACAGGCTTATATCTGCCTATCTGGCTG
>HN7TS9H02DODK3 length=81 xy=1390_2869 region=2 run=R_2012_05_17_17_06_35_
GAAGATATTTCCGGTGGGCATTGTGGATAGGGATGTGGAAGTGCGCCTCCTTCAGATCCAATGAGACCATCCAATCTCCCT
>HN7TS9H02ENXTT length=74 xy=1795_3183 region=2 run=R_2012_05_17_17_06_35_
GCTATATCTAGCTGTACAAACTTATATCTGCCTATCTGGCTGTACAGTCAGTTTGTGCTATATCTAGCTGCAGA
>HN7TS9H02C67NI length=115 xy=1195_0748 region=2 run=R_2012_05_17_17_06_35_
GTTTCCAGATCTAGGATGCCCAATTTAGCTCTTGGTGTCAAAAAGTTGCATATTTCTTACATTAAGCCACAAATAATGAAGGTGAATTGTGTCATGATTTTGGGCCCACAGAGCC
>HN7TS9H02EXKL2 length=195 xy=1905_2056 region=2 run=R_2012_05_17_17_06_35_
CCAAAAATGAATTTTTCAAAACTGTACTTCTAAGCCTTTTTCCAGATTTAGGATGCCCAATTTAGCTCTCAGTGTCAAAAAGTTAGCACATTTCTTATATTAAGTCAAAATAATGAAGGTGAATCGTGTCATGATTTTGGGCCCACAGAGCCAAAAACTAAACAATGACAGGCAGTTTCCCACGATTCGCTCCCA
>HN7TS9H02EMNUJ length=52 xy=1781_0937 region=2 run=R_2012_05_17_17_06_35_
GTGCTATATCTAGCTGTACAGGCTTATATCTGCCTATCTGGCTGTACAGTCA
>HN7TS9H02D6P5J length=197 xy=1599_2901 region=2 run=R_2012_05_17_17_06_35_
TTTATTTTTGTCAGCAGCATAGGGTCAGATCAGAGGCACAGCAGCATATGATAAAAGTCCAGCTTGTACTCTTCTTGTAGTTGTGTGGCAAAGGCAAGCACCGAGCAAATTCACCACCAGCAGTGACTGTTCTTGAAATCTGTTTGTGGAGGCCATTCTGGCCAAGGCAAGCAGCTGGCACTCGAGCAACCGGAGGG
>HN7TS9H02C0RVX length=97 xy=1121_3483 region=2 run=R_2012_05_17_17_06_35_
TGTCTGCATGCGCTTACCAAGCTGCATTTGTTTTGGGCTGCCTCTCTGCTATTCTGGTTTGTACCTGTGCTCTCGGCTTTGCTGGTCTTTATATGAA
>HN7TS9H02EWI7J length=69 xy=1893_2733 region=2 run=R_2012_05_17_17_06_35_
GCTATATCTAGCTGCACAGGCTTATATCTGCCTATCTGGCTGTACAGTCAGTTTGTGCTATAGTCTAGC
>HN7TS9H02EC51O length=413 xy=1673_0330 region=2 run=R_2012_05_17_17_06_35_
AGACAGATGGGAACAGTACACATGTCATTCATTCAGGGAGACAGAAAGTCTAGTAACCCAGAAAGAGCACAAAGGGAAAGTGTGAGGGGAACACAATGGGAAAGTATCAAGGTAATTACAGGCAGCCTCCAGAGAGTCTGCAGCGAAGGAAAACCGAAGATGGATGCCCAGGTCAACCACAGGTTCAGCTTAGACAAGATGGATGTCAGAACAAGGGTGGGGCGTAGAGGAAGGATGCACTCAGAATCACACAGATATGCAGTCGGAGATATTATAGTGACATATAAGGGCGAACTAAAGACATACACAGTGACACATGAACACATACATGTAATCAGGCACCAGAGAGAACAGACAGGAGTGTACACTTGCAGAGAGTCAAGGGCACATACTGAGCCTTAGCCTGGGCCAGG
>HN7TS9H02EKNDM length=42 xy=1758_1224 region=2 run=R_2012_05_17_17_06_35_
ATCGCTGTCAATTTGTGGTGGAATGGGTTAACGATTTGTCTT
>HN7TS9H02DJU2W length=85 xy=1339_1158 region=2 run=R_2012_05_17_17_06_35_
TGGTTAGCTAGCCGGATGGCTGGCTAGCCAGCCAGCCAGCTGGCTAGCTAGCCAGCCATCCGGCTAGCTAACCAATACGTGGCGT
>HN7TS9H02EYNC8 length=188 xy=1917_3130 region=2 run=R_2012_05_17_17_06_35_
CTTTGAGAAGTAGGCCTCAAAAAGCCTAAGTATGTAGAACTCTTGAAAATTCGTGTATTATAGGATCAGAGTCATCATTAACATGAATATTTAGAATCTCTAGTACTAGATATGTACAAAAAGACATAGGTATTAATTTTTGTTGGGTTTAATTAAATTTAAGGCTATATTTTGAAAAAGTCTTTGAT
>HN7TS9H02EBOG7 length=58 xy=1656_0537 region=2 run=R_2012_05_17_17_06_35_
CTGTCTAGCTAGCCAGCCAGCCGCCGTCTAGCTAGCCAGCCAGCCAGCCGTATAGATA
>HN7TS9H02DZRLG length=55 xy=1520_1762 region=2 run=R_2012_05_17_17_06_35_
TTCTAGCTCGTATTCGACTTTATTTTTCATCAGTACAGCATCCCACTTCAACTGA
>HN7TS9H02DEH94 length=123 xy=1278_1146 region=2 run=R_2012_05_17_17_06_35_
ATATAAGCCTGTACAGCTAGATATAGCACAAACTGACTGTACAGCCAGATAGGCAGATATAAGCCTGTACAGCTAGATATAGCACAAACTGACTCTACAGCCTAGATAGGCAGATATAAGCCT
>HN7TS9H02D0K6Y length=38 xy=1529_3256 region=2 run=R_2012_05_17_17_06_35_
TGGGTGGCTAGCTAGCAGTCAGCCAGTCTAGCTAGCCA
>HN7TS9H02C13ZZ length=354 xy=1137_0301 region=2 run=R_2012_05_17_17_06_35_
GCCATGGGAATCAGCCCTACTAAAGGACCAGTGACACACGGTACAGGTCTTAAACCCTGCTGGCATTCCAAGGGGAGAAGACCGAGGAAAGACAAAAGAAGAAATAATGAAGAAATTTAGACTACAAAAAGGTTAAGTCATGTAGGAAAACAATTGTCATGGAGCAAAGCACGTCCAGACCAGCGTGCACAGAAAAAGGAACTGAGGAGAAAGGGAAGGAAGGCGCATGAGGGGTGGAGGCTGTGGCATGGTTGGGTCGCGACTCAAAGCATTCTAGACGCTTCAGCTCCACAGCACCCATCCTTTTGTATTGGTGTTCTGGTGGAGTATGTTACAGTCTGGCGCGGACGAGCG
>HN7TS9H02C1FRH length=52 xy=1129_1659 region=2 run=R_2012_05_17_17_06_35_
ATGTGTGATGTGGAGGGGTTTCCTTGACGGTCTGTGCCCGCAAGGTCAAAAT
>HN7TS9H02DIEM8 length=45 xy=1322_2834 region=2 run=R_2012_05_17_17_06_35_
GCCAGCCGGCTAGCTAGCCAGCCAGCCAGCAGGCAGGCTAGCAAG
>HN7TS9H02ENTT5 length=50 xy=1794_2107 region=2 run=R_2012_05_17_17_06_35_
TAGGCAGATATAAGCCTGTACAGCTAGATATAGCACAAACTGACTCTACA
>HN7TS9H02EH99D length=110 xy=1731_1503 region=2 run=R_2012_05_17_17_06_35_
ATTTTGGGTCTCCCTAAAAACGAAGGCCCTCGACAGATAGTTAAAATTAGCCAAATAAGAGGGGAAGTAGATTTACTATTCCATCCTCCAGTCTGAACAAGTCTGGGAAA
>HN7TS9H02ETV2N length=37 xy=1863_2317 region=2 run=R_2012_05_17_17_06_35_
GTTGCATGCTGGGATGTGCTGCTGGCGCGCTGGGAGG
>HN7TS9H02DKU4B length=74 xy=1350_2809 region=2 run=R_2012_05_17_17_06_35_
GGCAGATATAAGCCTGTACAGCTAGATATAGCACAAACTGACTGTACAGCCAGATAGGCAGAGTATAAGCCTGT
>HN7TS9H02D65PL length=47 xy=1604_2583 region=2 run=R_2012_05_17_17_06_35_
CACAGGAGATCAGCACACTGTGCTATCTCCCTCAGACTCCTCTCTCC
>HN7TS9H02ELALO length=151 xy=1765_2650 region=2 run=R_2012_05_17_17_06_35_
GTAAGCCGTCTAGCCAGCCAGCCATCTAGCTAGCCAGCCAGCCATCTAGATAGCCAGCCAGCCATCTAGCTAGTCAGTCGATCTAGCTAGCCAGCCAGTAAGCCGTCTAGCTAGTCAGCCATCTAGCTAGCCAGCCAGCCAGCCATCAGCT
>HN7TS9H02DODHG length=102 xy=1390_2738 region=2 run=R_2012_05_17_17_06_35_
TAAGCCTGTGCAGCTAGATATAGCACAAACTGACTGTACAGCCAGATAGGCAGATATAAGCCTGTACAGACGTAGATATAGCACAACTAGACTGTACAGCCA
>HN7TS9H02DCZWH length=166 xy=1261_0303 region=2 run=R_2012_05_17_17_06_35_
CCAGGCAGCCGTCTAGCCAGCCAGCCAGCCAGGCAGGCAGCCGTCTAGCTAGTTAGCTAGACGGCTGGCTGGCTGGCAAGCTAAACAGCTGGCTGGTTGGCTAGATGGCTGCCTGGCTGGCTAGCTAGCCAGCTGACTGGCTGGTGAGCTAGACGGCTGGCTGGCT
>HN7TS9H02DP7WI length=118 xy=1411_2800 region=2 run=R_2012_05_17_17_06_35_
TCCTACACACGGCCACGGTGATCTGGACCTGTAGCTCACGTCCACCTAGCCTTGGCCGTGTGTAGGGTCAGCAGCAAACAAGCAGGGACCGTGAACCAGGATACAACATGCCCACCCN
>HN7TS9H02C5MRL length=42 xy=1177_0751 region=2 run=R_2012_05_17_17_06_35_
CTGTACAGTCAGTTTGTGCTATATCTAGCTGCACGAGGCTTA
>HN7TS9H02DRH93 length=506 xy=1426_1465 region=2 run=R_2012_05_17_17_06_35_
GTTCTGCTGTGATAATGTTCCTGCTTCGAGAAAGAATGTGCACTGCAAAACCGCACGCTTTACGCAGTGCCGGTGGCCACGTCGGCACTGTGCAATAGGCTGCGTTACCGTGTCTGTCTGTGTGTGCGAGCACCATTTCTTACTGTATGCCATGTTTCATGTAGACGGTTTTGTGCATAATACACCACATGTACAGTAGAAATAAAAAGGGAACGTTTACAGTGTACACTCGGCGGGCATTGGCAGGGCCGGACTCGCCACGCGGGATACCGGTACATTTCCCGGTGGGCCCGTCCGGCAATGTTTGTGTTATTAGAATTATTTTAGGTCGGCGCCACTTTAGTTGGCGTTCTGCTTCTTCCGACCTGGGCGATGTGCAAGAAAGTCCTTACGTAGAGTACATGGAGTTCCTTACCTACTGACACCTTTACTTTGTTTGTTACTGTACAGTAGTTGTTTAGTTGCAAAGTAACTAGATGTACAGTATGAGGCGAGTGGGGGTCGGA
>HN7TS9H02DHCKM length=62 xy=1310_2644 region=2 run=R_2012_05_17_17_06_35_
TTGTCTGGCAAAGGAGAATAACAGACCAGTGAGAAACAATGCAAGGACCCAACAACGACTGG
>HN7TS9H02C5JD4 length=37 xy=1176_0474 region=2 run=R_2012_05_17_17_06_35_
AAGCACACTCCAACCACACTCAGACCACACTCAGCCC
>HN7TS9H02EHDYW length=84 xy=1721_0614 region=2 run=R_2012_05_17_17_06_35_
ATCTAGCTGTACAGGCTTATATCTGCCTATCTGGCTGTAGAGTCAGTTTGTGCTAGTATCTAGCTGTACAGGCTTATATCTGCC
>HN7TS9H02DKQU8 length=54 xy=1349_1394 region=2 run=R_2012_05_17_17_06_35_
GTGCACACTATCATCACACACAGGACTCCGCCGTGCGCACTATTATCACACACA
>HN7TS9H02C76SU length=88 xy=1206_1244 region=2 run=R_2012_05_17_17_06_35_
ATCTGGGAAACTGCTGGCCATTGTTATTTTGGCTCTGTGGGCCTAAAACATGACACAATTCACCTTCATTATTTTCGTGTACTTATAG
>HN7TS9H02DR34J length=40 xy=1433_1105 region=2 run=R_2012_05_17_17_06_35_
ATATAGCACAAACTGACTGTACAGCCAGATAGGCAGATAT
>HN7TS9H02D1OG7 length=62 xy=1542_0921 region=2 run=R_2012_05_17_17_06_35_
CATCTAGCTTTCTAGCCAGCCAGCCATCTAGCTCGCCAGCCAGCCAGCCAGTCTAGGCTCGA
>HN7TS9H02D9EIU length=75 xy=1630_0820 region=2 run=R_2012_05_17_17_06_35_
CAGCAGCAGTGATAGGTCATGGCAGTGTCTTGTAGTGAATAAGTGGTGGTAGTAGAGCAGCAGTGATAGGTCGAT
>HN7TS9H02D4A4V length=57 xy=1572_0717 region=2 run=R_2012_05_17_17_06_35_
GTCTAGCTAGCCAGCCAGCCAGCTGTCTAGCTAGCCAGCCAGCCAGACTGTCTAGCT
>HN7TS9H02DU9BD length=51 xy=1469_0343 region=2 run=R_2012_05_17_17_06_35_
CAGGCAGTGAAGTGCCGCATAGCGGCACCTCACCGCCCGAACACCTAGTGC
>HN7TS9H02DOA5M length=111 xy=1389_3816 region=2 run=R_2012_05_17_17_06_35_
GTGCTATATCTAGCTGCACAGGCTTATATCTGCCTATCTGGCTGTACAGTCAGTTTGTGCTATATCTAGCTGCGACAGGCTTATATCTGCCTAGTCTGGCTGTACAGTTCA
>HN7TS9H02DGE92 length=58 xy=1300_0456 region=2 run=R_2012_05_17_17_06_35_
ATCTGCCTATCTGGCTGTACGAGTCAGTTTGTGCTATATCTAGCTGTACAGGCTTATA
>HN7TS9H02EEJRD length=73 xy=1688_3319 region=2 run=R_2012_05_17_17_06_35_
ATTGAATCAGCAAGTATTGGAGTCGATTTTCAAATTTTATTTGGAAATTAAGATGGCGCTACCACAGCGACGG
>HN7TS9H02CX83G length=78 xy=1093_0506 region=2 run=R_2012_05_17_17_06_35_
ATTTAATGTAATTTGGTCTCCCTAAAAACGGGGCCCTGACAGATAGTCGTAAATGCTGTAACTATAGTAGGAATAGTA
>HN7TS9H02DVJ5K length=249 xy=1472_2102 region=2 run=R_2012_05_17_17_06_35_
GGAACTCCGACACGAGGCTGAAAAGTATATAGCCGTGTGTGGGTTGACTCCTTGGGTGTGAAGTTAGCGGACTTGATGTTAGTGGACTTGAAGTGTGAAGTTAGTGTGAAGTTAGTGGACTTGATGTTATGGACAATCTGAGTGTCATCAGCAAAATTGAAGCAAGCAACCTTATGATCTTTGATAAGTTCAATGAGTGGGTGAGTAGAGTGAGAGGATGAGAAGAGATACATCATTAAACCTATACCT
>HN7TS9H02DNY60 length=208 xy=1386_0602 region=2 run=R_2012_05_17_17_06_35_
AGCATGGAGGCTAAGAAATTTAACAAATGAACATCTTTTTGATTATAATGAAGAGGAAGGTGAAGTGGTCTTTGAAATGATTGTACCACTTAGAGTGCAGATTCAGCATAGGGAAGTCCCTTGCACAATTTATAAGACTCAGAACTTACCACCTGACCTCCAAGCGGACTTGGCTGCCATCCCACCACACTTATGGAATACGGGTCCA
>HN7TS9H02EI1YZ length=34 xy=1740_0553 region=2 run=R_2012_05_17_17_06_35_
CCAGCCAGCCAGCCAGCCGTCTAGCTAGCCAGCA
>HN7TS9H02DDI56 length=65 xy=1267_0700 region=2 run=R_2012_05_17_17_06_35_
AGTTTGTGCTATATCTAGCTGTACAGGCTTATATCTGCCTATCTGGCTGTACAGTCAGTTGTGCG
>HN7TS9H02DAZ8E length=73 xy=1238_1628 region=2 run=R_2012_05_17_17_06_35_
AGCAAAGATAAACTCAATGTCCTTCTTCGTGCAAAATCGCAATAGCAGCATTAATAGAACTCAGGGCAGCCCN
>HN7TS9H02DJ59P length=41 xy=1342_3371 region=2 run=R_2012_05_17_17_06_35_
ATCTAGCTCGCCAGCCAGCCAGCTGTCTAGCTCACCAGCCA
>HN7TS9H02C4DDI length=117 xy=1162_3364 region=2 run=R_2012_05_17_17_06_35_
GTCAGTTTGTGCTATATCTAGCTGTACAGGCTTATATCTGCCTATCTGGCTGTAGAGCCAGTTTGTGCTATATCTAGCTGTACAGCGTATATCTGCCTATCTGGCGTGTACAGTCAG
>HN7TS9H02CYFZ8 length=506 xy=1095_1270 region=2 run=R_2012_05_17_17_06_35_
CAACCACAACATGACCCGACCCAGCCCTGTGCTCCCACTCCACGTCAGTCGCGGCATGCTCGGCATGCACTGTGAAGGCACACAAGGCTCGATGACACACCTGGCAACTCCCAGCCCAGTCAAGAACAGCCACACCTGCAAAGCCCAGAACAGACAAGATGGACATGACACAGGAATGGTACTTGCAGTTGCCTTTATCTAAGTGTTAGCTCCACACGAAGCACAATCTGCAAGTCTGTTGACATTCACACTCCGGTGGAAGAAGCCACGCTACAGTGACCGACGGTCACCCCAAATGTGCCTATAAGACCACCACCATCACCACCACGTGAAAGAACGTGTCAATGCACATGAGGCCTTCACGGGCACAGCAACAGTCATGTGACGGCCGGTCAGCAGGCATCACAGTCGCCGCAGCCTGCTGCTCCTCCGACGAGGCACCTCCTGCTGGGGCTCACGTGCTTGTGGGGAACTGGGGTTCCCGGGGGGTGGGTGGGTTCNGGCGG
>HN7TS9H02DC6VQ length=66 xy=1263_1156 region=2 run=R_2012_05_17_17_06_35_
GTACAGTCAGTTTGTGCTATATCTAGCTGCACAGGCTTATATCTGCCTATCTGGCTGTACAGTCAG
>HN7TS9H02ER0TB length=56 xy=1842_1165 region=2 run=R_2012_05_17_17_06_35_
CTAACTCACCAGCCAGCCATCTATCTTGCCAGCCAGCTGTCGAGCTAGCCAGCCAG
>HN7TS9H02DHB5Q length=221 xy=1310_2108 region=2 run=R_2012_05_17_17_06_35_
CTGGATACTAGCAGGGTTGTTCGCTGCAAGATAGAAAGTAAGCATGTTCGAACCGCATAGAAAGTGGTTCGCGAGCTTTTTCGAACTTTTTGCAAACGTTCGAAAAGCTCTCGAGCCGTTTTCGAACTTTCGAACTCTTCCAACATCTTCGAACCTGGAAAAAGTTTAGAGGCTCGAAGGCTCGAAGGCTCGAAGCAAGCTCGAAAGGCTCGCACCTATAG
>HN7TS9H02D282R length=48 xy=1560_0545 region=2 run=R_2012_05_17_17_06_35_
ATATCTGCCTATCTGGCTGTACAGTCAGTTTGTGCTATATCTAGCTGC
>HN7TS9H02D26AA length=116 xy=1559_1024 region=2 run=R_2012_05_17_17_06_35_
GTCAGTTTGTGCTATATCTAGCTGTACAGGCTTATATCTGCCTATCTGGCTGTAGAGCCAGTTTGTGCTATATCTAGCTGTACAGGCTATATCTGCCTATCTGGCTGTACAGTCAG
>HN7TS9H02DECN7 length=485 xy=1276_2069 region=2 run=R_2012_05_17_17_06_35_
ATACATTTTCAGTTAAATATATATGGAAACATACCAGTGGCGAATCATTTCTGTACAAAATAAATAATAGATACAGATAAATGCGGTAAAAATAGGAAACAAATAAATATGGATAGAGATAGAAATGTCAAAAAAATAAATACCGTTAAACTGGGAGCCTTAATTATGAGTTTCATTTTAAACGGTAAAACAAGAGGAAATTCCACCTGATTAGGTGTTTGCACTTAATTTAAGTAGCAAGAGGATTTTACACAAAAGTCATAATGGGTTTCTATTATGTGCAAATACCTCAGAGTTAATAACTTTTTGTGTAAAATCCTCTTTGCACATAAATTAAATGTAAAGTCATAATCAAGCCCAAAGTTTTACAATTCAAAGCAAATATCATAATCAGGGCCCGGATGTTTTTCTAACCAGGAGACGAAGTTTAAAATGGTAATGTAAACAGAGCAAAAATAATATTGAGGGTAGAGAAAGGGATAACG
>HN7TS9H02DQLTP length=33 xy=1416_0363 region=2 run=R_2012_05_17_17_06_35_
GAGGTGGATGGATGGATGGATGGATGGATGGAT
>HN7TS9H02DWA74 length=81 xy=1481_0322 region=2 run=R_2012_05_17_17_06_35_
CAGTCAGTTTGTGCTATATCTAGCTGCACAGGCTTATATCTGCCTATCTGGCTGTACAGTCAGTTTGTGCTATATCTAGCT
>HN7TS9H02D5D5E length=44 xy=1584_2128 region=2 run=R_2012_05_17_17_06_35_
CATATTATAGCAACGCAGGCACTCACCAAGGCACACAGGGGATA
>HN7TS9H02EFBC6 length=136 xy=1697_2232 region=2 run=R_2012_05_17_17_06_35_
ATTGTTGCACTACAATGTATAAATGCACTGGATTTATACATAGTCGCTCTACATTGTTGCACTACAATGTATAAATGAACTGCATTTATACATAGTCGCTCTACATTGTTGCACTACAATGTATAAATGAACTCCA
>HN7TS9H02DCFKV length=59 xy=1254_2637 region=2 run=R_2012_05_17_17_06_35_
AGGGTCAGATCAGCGGCACAGCAGCATATGATAAAAGTCCAGCTTGTACTCTTCTTGTA
>HN7TS9H02CYTBG length=36 xy=1099_2138 region=2 run=R_2012_05_17_17_06_35_
AGCTGTGAGCTCTCACAACTGTGTTGAGGTTGTGAC
>HN7TS9H02C59N1 length=69 xy=1184_1759 region=2 run=R_2012_05_17_17_06_35_
CGTCTAGCTAGCCAGCCAGTCAGCCAGCCGTCTAACTAGCCAGCCAGCCAGCTGTCTAGCTTACGCGAG
>HN7TS9H02DARBE length=39 xy=1235_2360 region=2 run=R_2012_05_17_17_06_35_
AACTGACTGTACAGCCAGATAGGCAGATATAAGCCTGTC
>HN7TS9H02DIARW length=59 xy=1321_1914 region=2 run=R_2012_05_17_17_06_35_
AATTGCCATAATTAGAGGACAATAGATTTACTATTCCATCCTCCAGTCTGAACAAATCA
>HN7TS9H02D0JCS length=46 xy=1529_0874 region=2 run=R_2012_05_17_17_06_35_
GGGATAGATTTACTATTCTATCCCACAGTCTGTGCAAGTTGGTAGG
>HN7TS9H02C7XND length=165 xy=1203_1671 region=2 run=R_2012_05_17_17_06_35_
GCTCTCTCTGTATACCGGTCTGTATGCTCTCTATGTGTTCATGGCAGTGGTGTGCATGCTGTGTGTGTGCATGGCCGATAATCGTGCCGGTCGTCGTCTCTGTATACCGGTCTACGTAGTGGTACTCGTCTATGTGTTCATGACAGTGTGTGCATGCTTGCGTGT
>HN7TS9H02C0I8U length=97 xy=1119_0476 region=2 run=R_2012_05_17_17_06_35_
ATGCAGTGGAGGTGTGGGGTATAAATGAGTGCAAATGTAATTAAATGGGAAAGTATGTGTTGGAAGAAGATTTTGGGACTTCCGATAGCTGCCCACT
>HN7TS9H02EJFEM length=71 xy=1744_1580 region=2 run=R_2012_05_17_17_06_35_
GAACCATTCCAAACCGTTTGTTGGGTAGTGCAGTGGATATAACCCAGTGCTTTCATCCCAACGGCACACTA
>HN7TS9H02C6UPV length=56 xy=1191_0369 region=2 run=R_2012_05_17_17_06_35_
CCTCCCGGTTACAAGGCCAGAGTTCTCCTCAAGGGGCCTGAACCGACTGTCCAGGG
>HN7TS9H02DG8PG length=126 xy=1309_1730 region=2 run=R_2012_05_17_17_06_35_
TCACCAGACAGCGATCTAGCTCACCAGCCAGCCAGCTAGCTCGACATCCAGCCAGCTAGCTCGCCAGCCAGCCAGCTAGCTAGCCAGCCAGCTGTCTAGCTAGCCAGCCAGCCGTCTAGCTAGCCA
>HN7TS9H02D0A5N length=66 xy=1526_2537 region=2 run=R_2012_05_17_17_06_35_
GCTTATATCTGCCTATCTGGCTGTACAGTCAGTTTGTGCTATATCTAGCTGCACAGGCTTATATCT
>HN7TS9H02EA9CH length=45 xy=1651_1407 region=2 run=R_2012_05_17_17_06_35_
ACAGGCTTATATCTGCCTATCTGGCTGTACAGTCAGTTTGTGCTA
>HN7TS9H02DHUTF length=36 xy=1316_1713 region=2 run=R_2012_05_17_17_06_35_
GTTCTAGATATAGCTACTAAACTGACTGTTACAGCC
>HN7TS9H02DUKFE length=38 xy=1461_0856 region=2 run=R_2012_05_17_17_06_35_
CTAACTTATATATGCTAGTGGAGTCTAACTTCCTATCT
>HN7TS9H02ES147 length=213 xy=1854_0393 region=2 run=R_2012_05_17_17_06_35_
AATAAATCAGATGAAGTCTATAATAAGTAGTACAAAGCGGAGCAAAATATACCTGCTTGAGACGGCTCCGGCCAAAATGCCCCAAACCAAAAACAAACGAAAACGAAACCAAACGTAGGTAGGACGACCAAACGAAACGAAAACGTAAAAGGTACGACGACCGAACCTAAACTAACTACTAAACGGTTTAAAAAAAAACGGTTTTAAAAAACC
>HN7TS9H02EQ6AV length=73 xy=1832_2581 region=2 run=R_2012_05_17_17_06_35_
ATCCAATAACAGCTACTTCGCTAAACTCGAGGAAAGAGCCATCTTCCTACAACTCTCAGCCCACGCGGAAACG
>HN7TS9H02D6B37 length=50 xy=1595_1093 region=2 run=R_2012_05_17_17_06_35_
GCATGTGCACGCAAGTTACGCAAACCTGGTTTGTACGTAATGATGTAATT
>HN7TS9H02EF2LA length=124 xy=1706_0652 region=2 run=R_2012_05_17_17_06_35_
GAACAAGATGCTCACGAGCTGGCGAGGGCCGTATACGATACAGGAAAGGGTTGGGAGGTGAACTATCGGCTGAAGCAGGAAGACCGCCGGAAAACCAAGTCAGGTCTACCATGTGAACCTCCTC
>HN7TS9H02ES8MO length=102 xy=1856_0606 region=2 run=R_2012_05_17_17_06_35_
CTGAGCAAATGCCTACACCAAACACATGCACACTGGGCAAATACCTACACCAAACACATGCACACTGGGCAAATACCTACACCAAACACATGCACACTGGGC
>HN7TS9H02DU3PB length=98 xy=1467_1261 region=2 run=R_2012_05_17_17_06_35_
CCTCTAAAGCTTCCTTGGTTCATAAATGCTCAATGCATTTCTAGAAATTGGTGCCGCTACGTACAGACCTCTTTGGGCACAGACCGTCAAGGAAACCC
>HN7TS9H02EXZTY length=78 xy=1910_1300 region=2 run=R_2012_05_17_17_06_35_
GCTGGCTGGCTGGCTAGCTAGACGGCTGACTAGCTAGATGGCTCACTGGCTGGCTAGCTAGACGGCTGGCTAGCGAGA
>HN7TS9H02C6LEA length=169 xy=1188_0576 region=2 run=R_2012_05_17_17_06_35_
ACTGCACTTGTACTGTTCTGATGTTGCAGACGTTCCAATGCTGAGGGGCTTATTGTGCACACTTATTTATTATTCTGTTACATACTATTATTCCAATGTTATGTGGTATACATATCCCAGGTTATGTGGTATAAATTTCATGTTATGAGAAGGGGAGGATCCCGCACAC
>HN7TS9H02DAWAN length=190 xy=1237_0621 region=2 run=R_2012_05_17_17_06_35_
GCAAGAGAGGCCAAGGAAGCACAAGACAGAGCAGCGGAGGAAACCCGAAGGTCAAGGGAGCTGAAGAGGCTCCTCAAAGCCATACCCTCCATAGCTCTGCCAAGACCACCGACACCCTCCACGTCCGCAGCAGTGCACCAGGTCTTGGACAATGAGCCAACTCGGAGGAAGAGGAGTATACGGAGGACGA
>HN7TS9H02C4VYT length=65 xy=1168_2883 region=2 run=R_2012_05_17_17_06_35_
ATATCTAGCTGCACAGGCTTATATCTGCCTATCTGGCTGTACAGTCAGTTTGTGCTATATCTAGC
>HN7TS9H02DBF2N length=126 xy=1243_1677 region=2 run=R_2012_05_17_17_06_35_
CACACACATACGCGCACACCACACACACACACACACATACACACACACACACACACACACACACACACACACACACACACACACACACACACACACACACACACACACACACACACACACACACAC
>HN7TS9H02EMKAE length=32 xy=1780_0420 region=2 run=R_2012_05_17_17_06_35_
CCTGCATCATCCTAGTGCACTGTCTGTGTTAT
>HN7TS9H02DJ71M length=171 xy=1343_1576 region=2 run=R_2012_05_17_17_06_35_
TAGGCAGATATAAGCCTGTGCAGCTAGATATAGCACAAACTGACTGTACAGCCAGATAGGCAGATATAAGCCTGTGCAGCTAGATATAGCACAACTGACTGTACAGCCAGATAGGCAGGATATAGCCTGTGCAGCTAGATATAGCACAACGTGACTGACAGCCAGATAGGC
>HN7TS9H02C2A6A length=49 xy=1139_1408 region=2 run=R_2012_05_17_17_06_35_
ATTCACAGCCATAAAACTTAAATGGCTCCTGCCGCCCNCCTCCTCCATA
>HN7TS9H02EFRXT length=108 xy=1702_3231 region=2 run=R_2012_05_17_17_06_35_
GTTGAAACTGAAGAACCAATTCTCTTAGAAACATATTTACTTTTTCTATCTGGAATTAGGCATGTAACATACCTTTGAATGAACGCCAGAATTTTCTTCATGGCTTTC
>HN7TS9H02DEXL3 length=89 xy=1283_0537 region=2 run=R_2012_05_17_17_06_35_
GAATGGGAGTGGAATGTGGAAATGGAATGTGGGAGTGGAATGTGGGAATGGGAGTGGAATGTGGGAGTGGAATGTGGGAATGGGAGTGG
>HN7TS9H02D6YAA length=36 xy=1602_1152 region=2 run=R_2012_05_17_17_06_35_
GTGTGTTGCACTGTAGTAGCAGGTGTGCTGTACTTA
>HN7TS9H02ENJX6 length=40 xy=1791_1580 region=2 run=R_2012_05_17_17_06_35_
ATAGGATACGTTAGCATTACATAGCGTGGATTAGTCACTC
>HN7TS9H02DFUDY length=91 xy=1293_2052 region=2 run=R_2012_05_17_17_06_35_
TCTGGCTGTACAGTCAGTTTGTGCTATATCTAGCTGCACAGGCTTATATCTGCCTATCTGGCTGTACAGTCAGTTTGTGCTATAGTCTAGC
>HN7TS9H02EKOU6 length=155 xy=1758_3152 region=2 run=R_2012_05_17_17_06_35_
CTGTACAGCCAGATAGGCAGATATAAGCCTGTAGCAGCTAGATATAGACACAAACTGACTGTACAGCCAGAGTAGGCAGATATAAGCCTGTAGGCAGGCTAGATANAGCACAAACTGACTGTACAGCCAGGATAGGCAGATATAAGCCTGAGCAG
>HN7TS9H02EVCFK length=52 xy=1880_0542 region=2 run=R_2012_05_17_17_06_35_
CATCTAGCCTGCCAGCCATCTGGCTAGCTAGCCAGCCAGCCAGCCGCTAGCT
>HN7TS9H02ER1UR length=138 xy=1842_2513 region=2 run=R_2012_05_17_17_06_35_
ATAGCACAAACTGACTCTACAGCCAGATAGGCAGATATAAGCCTGTGCAGCTAGATATAGCACAAACTGACTGTACAGCCAGATAGCAGATATAGCCTGTGCAGCTAGATAGAGACACAACTGACTGACAGCCAGATA
>HN7TS9H02DOQDV length=148 xy=1394_3073 region=2 run=R_2012_05_17_17_06_35_
TAAATAATTCTGTCCTTCGTGGACAGGAGACTTTCGCCCTCGGCGTTACTTAGTATGACATTGTCCACTCTTTCCTAGCCACGGACGTGGAACGGACTCATTTGTTCGCACATTTCTTGCTGTGCTGACTAGACTCCAGGAGTGTGGT
[truncated: 56,178,148 more chars]
