# Supplementary material for: Assessment of intra and interregional genetic variation in the Eastern Red-backed Salamander, Plethodon cinereus, via analysis of novel microsatellite markers
Source: PLoS One. 2017 Oct 20;12(10):e0186866. doi: 10.1371/journal.pone.0186866 (PMC5650168; doi:10.1371/journal.pone.0186866)
Supplement: S5 File — (FASTA) [file pone.0186866.s013.fasta]

>Pc1 P. cinereus microsatellite sequence
CACTATGTGATCTCTACAAATTTGCAACAAGGATGGGAGGACACCCTCAATGGCCAGACAAGGGGTGGGTCCCAAGAAGAACCCTAAGGCTGTAAATAGGCAGACAAAAACTGTCCAGGCGAGCAAGAGAAGACGGGCCCGTGGCGTGTAAATGGAGCCATTGAAGGCCTGCAGAGAAGTGCTGTTATGTTATGTTATGTTATGTTATGTTATGTTATGTTATGTTATGTTATGTTATGTTATGTTATGTTATGTATTGTATTAAAGTGCCAAACGCCCATGGGCCTCAAGGCACTACTGGGTCCAAGGAGACCGGAGGTCAGGTGGCTAGGAGTGTGGCT
>Pc2 P. cinereus microsatellite sequence
CAATAATGCTGTTTTTTGCTTTCCAGGGGACCAGCAACACACAACGGAGACAGAGCAGAAGACAGGCAAGGACAGGTGAGTATGCCACGCATCTTGGGACAGAACCAGGAGCAGGCTATGAAGGTGAGTAGGTAGAAAATGTAATATTAATGTTATGTTATGCTATGTTATGTTATGTTATGTTATGTTATGTTATGTTAGGATATGTGTAGGTAATTAGAAAATGGGATATTTAGGTATTTAGGAAATCTGTTGTGTAGTGTGTTAGGGTGTAGTTTGTGGTAGATGTAGGGATTTAGAGAGATTTAGGAAAGGTGCTGCCAGGCAGAGGTAAGTAGTAGACTGTAGGGAAAGTGACAGAGTTTAGAGAGTTTAGGGCAGAGCTCAGGGTTTTCCTCACCACAGCAACCAGCAGGTAGTATTGAAGTCCTTCAGGTCAGGCAAGTGCAACAACAGGAGCAGCAAGGCGTCTCCGGTAGGTACAGGATGGCAGAGTGAGCCAGA
>Pc3 P. cinereus microsatellite sequence
AGACGTGATCACATCTCCATTGGCTTGCAAAAATTAGACTGGCTTCCTGTTTCTTTCAGGATTGAATTTAAGTCAATAGGCATAGTCCACAGAGCATTTTAGATCTCAGGCCCCCTTTACATCAGGAGCAAGTTTGCCAAGTACACCCTTTCACGAAACTTACGTTCAGGTGATAAATTGTTTTTAGTGGTACCAAAATATAAAAAAGAATGATGTGTTGGACGAGCATTTTTGGTGGCTGCTGCCTGCCTACGGAACTCTCTTCCTGTCAGTCTCATGGCTGTTAAGGACCATCTAGCCTTTCGCCATGTGTTAAAAAACCCCACTTGTTTTAAAATCTTAATAATTCAGGCCATTTCTGTTTTTTGTCTTCTCAGCGCCAAGATGTCCTCGGATGAACCTTTCGTGCTTTACAAGTAAAAACTAAGATAAGATAAGATAAGATAAGATAAGATAAGAGTGGAGGATGGAGTGAACAGCTTACAAAGAAAGCCAGTGGGACAGGTAATATAAATGGTGAATGGAAAGTTCAAAGGTGACGTATAGTGGAACCTTTCTCTGCAACCTGGTAATGGGAATGGATATAAATG
>Pc4 P. cinereus microsatellite sequence
ATGGGCTCGAGTTCACGCTTTCATCCAGTGCAGGTAGGTCATACAGCATATCAAAGGTAGATCAAGACTGATGTACAATTGCCTGTGGAAGGAAGAAAGATTAGATAGATAGATAGATAGATAGATAGATAGATAGATAGATAGATAGATAGATAGATAGATAGAATCTTTTAATTACATGAGTATGCCAATCGGCTTCTACTCGCGATAAAAGATGCTAAATAAACAGTTAAAACCCCAATGGATCATCAAACCCCCTTAACATGCAACAACAGAAGTATAACCCATCTCGGTGGACATACTATTAGTCATTCGCTAGATAAAAAGATTTCACTGCCCATTTAAAGTCCGTATATGAAGAAATCTCTCTGAATCCTCATGGTAAAGATTTCCAAATTTGAATGCTCTGTGCTGCCGTAGTCTGCCCATTTTTTGATCCTTCCAAAATAGCTTTATCACCAATTTGGAATGGTTAAAAGATATGATGTTGACACAGCCCAGACTGTGTAGAGAAACCAAGCCTAGAGAATAAGAATACAATAGGCCAG
>Pc5 P. cinereus microsatellite sequence
ATTTCTATGTGGGTTCAAGTGGGCGCCAAAAAGTCACGTTGCCTACTGTGGCCGAATCACTTGTTCGCCCCTGTGAATGGCTCTTCTCATGGTGTGCCTTTCCCACACCCTCCATGACATGCATGTTCAGAGAGACTGTCCATTTCTAGAATACTTGTCTCCATCAACCCCTCCATTACTCCCTCCAGAGGCCCCCAAGGTACTGAATAACTGTATAGAACTCTGCACCTCACCAAACAGGTGTGTCTCACAGACCTCCAACAGGGCCTCAAGTACATCAGTGCCACCACTGATATCTCTGTAGGTGCGGAGAGTGAACGAACGAACGAACGAACGAACGAACGAACGAACGAACGAACGAACGAACGAACGAACGAATGAGTGAATTAATGAACAAATGCCCCAGAAACTCATGGATAAATGTTGACCATATACTAACAGGGTATGCTTCTTATCCGCAAAGCCCATGGCACTGAGCTCCTCCAATTTCCTCAGACACCTAAACAATGATGGTGCACTTTAATATTCCCTGTAAAACACATTGGCATCTGGGCGGTAGAGCTGGGCGAGCCTGAAATATTTCAGCACAAGCCGAGCCTG
>Pc6 P. cinereus microsatellite sequence
ATTGAGCCTCATCCAGGACTGTGAGAGTTTTGATATTATTCTGAATGCACTTATTGTATTGGACTGTTTTTATTGATTGTTGGTTTTTATTGTGTATGTAGGTGGAACTGGAGGGTTGGGTACGACGCCACGAAGTCTACTAGACAGTTGGTTGGGAAGCGTCTAATACATTCTATCTAGTCTATCTATCTATCCTATCTATCTATCTATCTATCTATCTATCTATCTATCTATCTGTCTATCTGTCTCTCTGTCTGTCTGTACTATCTATCTATCTTTGTAGATACTCTGTGGTGTGTCGACTATGAGGGCCAATGTGTTCAAAAGGGCGCATTGTAGTGGCTGGGGTCTAGTAGT
>Pc7 P. cinereus microsatellite sequence
TTATATTAATACTGCTTGTAATAATGCTGACAGCTTTGTAAGTAAACCGGGAGAATTTATTCCGTAATCACCACTAGATTTACGTTTGAGCCATATCTATCTATCTATCTATCTATTTATTTATTTATTTATTTATTTATTTATTTATTTATTTACTGTAGCTTTTTCACAATGTCGGCCCACCGGTTTTGCACCGCCACTGACACAATTCTTGAAATAAAACNCAAATACATCAGTTCAATAATAAAAACAAACTACTAACATAACAAACAAACAAGTAC
>Pc8 P. cinereus microsatellite sequence
GACCAGACCTGCATCTATTTGCGTGATCCAGATGGGTCTGATCATACTACTTTGGACTAGATTGCTTACTAGACTTGGGCTAGAAATTGTCACTCACCTGCAACCATGTTCTCTGTGGTCTGATACCCACGGGCTTGAGCGCTATACAATCAAAATAAATAAATAAATAAATAAATAAATAAATAAATAAACAAATAAATAGGGACTGTGAGTTTGCTCATGAAGTGTTCGGATTATGAAGTGTGGTACTTTAATGTAGAATTTAGGAAAGGAGGTTGGTATGAATAGTTAATTATTGAGATATGAATTAGGTTGGAGAATATTTCATACAACAGTATTGATTACTAAGCATAATGTTTGACTGCCAATAATGGCAACCTGATTATTCTGAGTCTTTTTATAAAAGCAAGTGGTCAAGTC
>Pc9 P. cinereus microsatellite sequence
ATGGGTGGGAGGTGAGGCATAGCTGGTTGGGGTGCTGGGTAAGGAGACAGATGGGTGGATGGGGTGTGATGAGAATGAATGAATGAATGAATGAATGAATGAATGAATGAATAAATCCTTTATTTCAGAATTTCTTCCATAAAAGTTTCAAAGATAAAAGAAATACAAGCATAACAATCAAAACAATACAACAAAAATATTAAACAGAGTCATCTATCCAATCGGTTTAGTTTCAAGGATATTCTCATTCTATTTACATCAGTAAAAAATTTAGTCAAGCACAAAAATAGTAAAAATATCTTGGGGTGTGATGAGATATTGGCAGGTGGGGTGAAGCATTGGGTCAGCTGAGGATGCTGAGGTGAGGAAGTTGGTGAGTGGGGTGTAGAGGTGAGGTACTCGGTGGATGGTTGAGGTAAAGGCCACGTGGGGGGTGGGAGGGTGGGA
>Pc10 P. cinereus microsatellite sequence
AATTGCAGTTTTTATGATTTTACATAATATTGTAATTTTGTATTTTATCAGTTTTTTAAATTGTGTATTATATCAAAAACTAACCCTGTATTGATTTATGCACTTTATCTGCTTGTAAACTTGCATTTAATCAACACTTTGTAGGCATGTGGGGGTGGGGTTTTTATCGGATTTTACAAAATTGCTTACTATAACTATTTGTGGATATTTTTAACTTGTAAAAAGTGCGCACCTGATCTAACAAGTTGATGTTGCTATGAACTGATGATTGGTACTCTGTTTTATAATATATCTGTTTGTGTTTGTTTTTTTTATTGCACTTTGTGTATGCACTTTGATGGAACCTTGGGTTCCGAATAAAGTAAATATTCATTCATTCATTCATTCATTCATTCATTCATTCAAACACACTTATACTGCTTCCATTAACGTTACAGTAGTGCAGAGTGCATTTGCTAGACATTTGATCTGAAGCTGTTGCCAGGAGACTCCGGCCCTTTATCCCCCCTAACTGATGCCTATAATGACAGTTATATCACCACAGAATGTATGTCC
>Pc11 P. cinereus microsatellite sequence
GTTTAACGTTACTAACCAGCTCCTGCAATGTCTGCATTTTTCTGCGCTTTCGCTTTATAATGTCTACCACATCAACATTTCAAGCATGTTACAGCTAATCGGTTCCTTACCTGAAGTATCTGAGAGCATATATTGGATTTCAGTGAGTATGAACCTTTGACATGAGGGAAAGCTCCCTCTGTGCAGACATTCTCTGTCTGAGTTGTCAAACATCTGACATATGGCTGGGCATTAAGAAGAAGGCAGGACTGTGTGGATATGGAATGGGAAGGAAGGAAGGAGGGAAGGAAGGAAGGAAGGAAGGGAGGAAGGAAGGAAGGAACGAAGGAAGGGAGGGAGGGAGGGAAGGAAGGAAGGAAGGAAGGAAGGAAGGAGATTTAAGGAAGGCATAAAGGGAGTGAGTGGGAAACCAAGAAAGTAAAGAAGGAGGAATAAAAGGTTAGATTTAAATGTTTTGTGACCTGCTAGTTGCACTGGTTTACTATAGTCTAGTGGTGTATACATGTGTTTA
>Pc12 P. cinereus microsatellite sequence
CTCGATTTCCAGTCTTTTGTTAGAGCTGACTATTGCCCTGACTTTTGCACCCAGTAAACAATAAGCGGCTTTGTCTGTCAATAAGTAGGAATTTATTTATTTATTTATTTATTTATTTATTGTTTAACTTGTCAAACACGCCCGCAGGCCTCAGGGCACACACAAAACAAACAAGACAAAACAAACAAATAAAACCATGGTACCAAATCATAATCCAAAGCATTCCAAGACCAGGCCAGGGGTCACAGAAATAACATCAGAGCATAAATATCAATAAAGCCAATAATTAAGCAGCCAAAAACGTTTTAAGTGCTCTCTTAAATGGAACTAAGAGAGTACCCCAGGTGGGGTCTTTTAGTTTATCAAGTGTGGCTGTGCCTCCCGGCCAACCTTTTTACTGCACCAGCGTGTCCCCATGATAGAGGCGTTCCATTACCCAACTGTACTTCCCAGCATGCCTTGTGTTGCCGTGGCTGTCTTCTAGTAGGTGGTATATTGCCAAATCTGTATCTACTCCCTCATTAGACCCTCTATTATTCAAGTTGAGTGTCTCTGTGGAGCCCTGTTTTGTCCTCCGCGCTCGCTAGGCGCTTTGTCCCTTAGTAGGCCTTGTGTTTTCCTACTTCTTCCTCCC
>Pc13 P. cinereus microsatellite sequence
GGGTGAGAAAACTCTTGTAGGGCTCTTTCAGATAGAACAAACAAAGAACTATGTGACTATTTTTCATTTAAGCTTTTGAGTCTACAGTCCCTATGAGAAAAAAAAACAATTTGCCCTAATTTTTTATGCAATGCAATGCAATCACAAAGTGAGAACTATTGTTCCTGTGGATTTCCTTTGCTTTTAGCTTTCTGCTTTATCAATGCATTTACAAAGAACATTTTTAGTTGAACAATATTTGGGGGGAGCCACTGATGCCCTCAGGTCCTTGATTAAGAATGGGAGCGCGGTGCGCGTGCCAGCCAACAATGAACCAATGACCCCTCCACTTCAAAAAGTCACCAGCTGACAGTGCCTCATGGGCTAGTGCCCATCATTACCCCCAACTGCCTGCTGTGTATGTCTTGCAGCTTAGCAATATTTATTTATTTATTTATTTATTTATTTAAAACATTTGTAGAGCGCTCAAAGCTGTGGGCATCAGGGCACTATGAGGCGATGCAATAAATCAAGAATAAGGGTAAGAAACATGATGAAGGTTCTAATTGGTCTCATTGTAAGAGGCATTCAAGGTAGGTTGGAGATACAACCCAATAGGTGTAAAGTGGGCTACGGTAGCAGCAGGTTGAACTTAGCCTCTGTTGAAGTGCCACGTCTTGAGCATGCGCTAGAAAACGCCAATAGAAAGGGTTCTGAAATGTAGTGAGAAGGGCAGTGAAGTTCCATAGCGTGGGTGCGTATGGGGA
>Pc14 P. cinereus microsatellite sequence
CACAAACCACTTCATCTGGGTACTGCAATACTATCAGAGGGCTATTTGTTGAGAGGACAGGTGGCCACCAGTCACTGGTGGAACCTGTTGGAAAAATAATAGGATCACTTTGAGCAACATTCTGCTCTAAAATCGGGGCGTTGCCGTGCCACTGTGCAGACCGAATGCACAAAAACTTGCATTAACAGGACAACAATTCATTACTATTTGACGCAACTTACGACAGAATCTGGAAACACTCAGGAGATAAACTAAAACCAGTCATCAATAGTTTTCTAGTAAATTATAAGCTCTAGGCTTCCAGCTATTTATTTTTAAAATTTATTGACAACAGGATATGGGTCACAGAGTGGGAGGTCTGTTGACACAGTTTTTACACTTCAATTTGTATGCTGTCAAAGAAGCACACTACAACACTGGTAAATACTGTTACACTCTCTATGCGGACCACACTAGTTCTAACCAGGATAGCTCTATTAATCAATCAATCAATCAATCAATCAATATCTGTTTATTCATGCCATAGCGCATCAAACAAG
>Pc15 P. cinereus microsatellite sequence
CCATATTGAATGTTCAGGTTTTTTAAAAGTGGGTCTTAAATCCAAAAAGACTTTCTTTTTGACAGCTGAGGTTTTGCTTAAATCTTGGTTAATAAATATTCGCAGGTCATTCCAAGAAAAATCCTTCGGTTTTTTTCTAGTCTGTACAATTAGCTGAACTTGTCTGCATTTTAATAAATGAATTATAACTCCTCTTGGTTTTCTGGGGTCTGGGTTAGTAGGTTTAGGACCCAGTCTGAAATCACACAGATCTCCCTGCTCTGTTCCTTCTGGAATTCCGTAAACCCATAGATTGTTTTTATTATTAGTATTATTATTATTATTATTATTATTATTATTATTATTATTATTATTTATCAAGCGCTTAAGCCCAAAGGTGTCAAAGCGTCAACATAACTACAGAAACATAACTGGACATATAGACGGAGTTGCAAACCATTGCGAGGTATGAGTGAGGGATAAAGCAAAGCAATATAGAGAATAGACATTTGCCAGAGCTATCAGTCAGGAATAAAGTTACAGCAGATACTGATAATTCCAAGTAAAATTCTCTGAAAACAAGAGAAATGTCACTGCTTTTTTAAACTTAGTTGAAGTCAGATATGTTGGCATAGAGAGTGAGTAGGTG
>Pc16 P. cinereus microsatellite sequence
AAAGAAACAATTTAGTTTTATTACAAAGAGTCGCTGACAAAAAGAAACGGTTACGCGAAAGATACAAGCAAGGGCCAAGATAGCTCCCTGTAACCCGGCGTCCGGGTAGTACAGCTTAGGACTCTCCTGAGAAGTTTTTATTCTGTATTTTTTATCAGATTTTATGTATACTTGTTAGTCTTGTTTGTAGCAGTTCAAAGCGATGCAGCAGCTGCTTAATAAAATCTACTACTACTACTACTACTACTACTACTACTACTACTACTACTAATAATAATAACCCTCACAGAAACGTGGCTCAGGGACTCCTCTGGACCGACAATTGAGCTGCTTGTACCGGCAACCTATAGGATTGGTGGGGTAGCGGTTATTTCTAGAGAAAGCTTGAATTTGCGTGCGAAACCATGGTCCGTGGGAATAGACTGAGGCTTATGGTTGAGCTTCAACCCCCATGACAGCTTCATTATCCACATCCTAGCAGTCTACAGACCACCCCACTCCAAGTCGGACATCCACAATACCCTTCTTGAAGCCGTGCTTCCACTAAGCGATGATAATGTTGGCACCCTCCTTCTCGGCGACCTCAACAAAAAAAGGGGAACCCATCTGATAGGGAGCAATATCCTTGGAATCCAGCCTTAATAGCATAGATTTTAGCTCATTCCCCTCTGTACATACTCATAAGCTT
>Pc17 P. cinereus microsatellite sequence
GAGACTACACAGTGCCACCTCCCCATGCTTGCACACTTCTATGAACTGAAAGCAATAATAAGTAACACAGGTATGCAGTGCACTTTAAAGACTAAAAAATCATCTATGGGGCTATTGCAGGCCCAGAGGGATACCGGAGAAATGCCGGTGGGCAGGTGCTGGGGAATCCTCTGGGGGCTAGTGTACTGGTGAGAAACATTTTCAATTTATATATCTTTTTTAATTTCATCAATATCAGGTTCAAGATTTGAAGCTGGGTCTTCCAGGATTATGAGGTTATTATTATTATTATTATTAGTAGTAGTAGTAGTAGTAGTAGTAGTAGTAGTAGTAATAGTAGTATTGATGTTACTATTATTATTGTTATTATTACTATTATTATTATTATTACTAGGTAAGTTGCCTTCCTAGGACAGGCAACAGAGGCCACTTGGTAGAGTGGCTCTCC
>Pc18 P. cinereus microsatellite sequence
ATGATGAGGAAGAACCGGGGGAAGACTGCTCAGAGAGATCACCCCTCTCTGGAAGAACATGCTAGACACGGAAGGCAGAATAATAATAATAATAATAATAATAATAATTTATTTTGTTATAGCGTAGTTAACCCGCAGGCGTCTGAACGCTTATGTTACATATAATGGTGTACAGCACCTGTGAAAGAAACAATGGAAAGGAGAAGTGAAAGAAAGGAAGAAAGCGATCCTTGATTCTTCAATGTCTTTAAGGCAGCCAAGGATGGTTCTGCTCATGTGTAAATGTACTTTGATCCTTGGGGAGGATGCCAGCAAGTCCTTGCTGTGTAGCTGGGGCTGGGGCCCATTAGTCACTCAAAAAGTAGGGTCTTCAGCTGTTTCTTGAAATGGGTATAGGATTTACCCATCAAGAATCAATATAGATGGGAAGAACTCCTAACTAGGAATACTGATCAATGCTTGGTCGCTCCCTGGGCACAAACTAGAAATCAGAGAACTTATAGAGACCCAAGACCCAGACTTGCTGTTCATCACTTAAAGCTGGCTTTCAAAAGAATCCGG
>Pc19 P. cinereus microsatellite sequence
GACGAATCAGAATGCCAACTGGCAGCACCTTCTCCAGCCAGTTGGCACACAGTCCGTTATCCTCCACCACGTCAGGTGAGGATTGCAATGGCTCAGAAGCAGCAGCAGCAGCAGCAGCAGCAGTAGCAGTGGTGTCCTGGCTGGGGACAACTCCGGCCACCAGCTGCTGCAGGAATCCCAACACCTCCCCATGCTGGTGACCCATCTCCTCTCGCAACCCAGACTATTGCCACCCCCATAGCCACCTACTTCTCAGCCAGCTCCTCCGCACGGAGTGCACCTCCTCCATCATGTCCACCCTGTCAACCCCCTGCTCATGAAT
>Pc20 P. cinereus microsatellite sequence
AAGGTTATCCCAGCTATCCGACCTGGTTTGTTCATAACCACGAGGATGTGCTACTCAGTGAGGACATCCGCAAGCTACGTATTGTTGACATGCAGTGGATGAGGAGGCCTACCAGCTTAACCACCGGAAGTCTCAGAAGGGTTCTCACACTGGGGACGGCAGATGTGGCACTGCTGGCGGTGTGAACTGTGTGGTTCTCGAGCAACCTCAGCCTCTGGTGTTGCTAGCGTATAACAGCGGTTATGAAACTATGAATGTGGGTTGTGAAGCTCCGAGGAGGGTGCGAAGGAGGAGGAGGAGGAGGAGGAGGGGGAGATGGAACCTGCGCGAAGTATATGTCTAAAAGTCTGAATATATACTTATGCGTTAAAACATTTATATAGCCACTTAAATCTTGTCATTCACCTTTTATTGATGCAGATTGACACTATAGAAACAGACGGAGAAGCGGTGCAAGGATCAGGATTGAACACTATCAACAATTACTGCGTCTTTGTTCGAAATAAGTGTAAAGTCCTGCAAATCTCAAGAATAGACTGTGTAAGCAGTGTATAGCTATAATGGAGGACGATGGTGGTAAATTAAACTGTAGTAAATACTATCAGTATTACATACGGCATCT
>Pc21 P. cinereus microsatellite sequence
ACAGGTTCGAGAGTCCTGTACACCTCTGCCAGTTCCACAACCAAACAAGTTGTAGTGAGAAACTGTGTCCAGTGAAGGGCTTCAATTTTCTGCCTACTCTGAGAACCGTGAAGGCTCTGTCCAGGGTGCTGCTTGGACCGCCCTACAATCCTCCTCTATTGTGCGGCACGGCCAACCCCACAATCCCTGTCCTTGGTGCTGATCTAACAGCTCGGTAATTACTGTCCTTGGCACTGCTCTGACAGTCTTTAAACCCCACTCCATGGCTCTGCACCAATAGTCTTTATAATAATAATAATAATAATAATAATTTATTTTGTACAGCGTATGCAGCCCGCGGGCGTCTGAACGCATTGTTACATGGGGAGAAAAGATAATTCAAATGGTTACAATGGTTGGGAGCATGTAGAGGAATCGTAGTCCATTGGGCGTAGTGCACGGGTCAGGAGAAGGTTGGTGTTCATAGTCAGTTTTTTTGAGTTTCGATCATTTTTTTCTTTGGGTTCCAGAAAAACTTGCAAAACGTTCTTAGTTGAACAATAGGGTTAGATGTTTTCTTAAATGTGTTGAAGTCTGGTTCCAATCTGGTTGCTGTGGGTAGTGTAGTTCATGCTTTAGGTGCTGTGTAGC
>Pc22 P. cinereus microsatellite sequence
GATTGAGATAACATACTAATATTGTAAGATTTGGATTGAATCGACAGAGATTTCGATATAGTGCCTTGAGTTTACATGAGCTGGTCTATGCAGAATCAGGGCGCTTCCCAACAGGCCACCACCAGAAGATGCGACTCACTCTGGCCCCGCCCCGGCAGCCTTTCCTGCCCACTGTCTCAATGGGAAAGAAGAAGATACATTCCCAACAAATGAGTCAAACTCTGGCAAAAGCCTAATATTTAAGTAATTATCCCTTGCCATTGTTTTGGTAGTGGGGAACAATGTAGGTGCATTATCATCCAATAGTGCCCCAGGAGGAGGAGGAGGAGGAGGAGGATGAGGATGAGGATCATGATGATGATGATGATGATGATAATAATAATTTTATTTTGTAAGGCGTAATAAGCCCGCAGGCGTCGAAACGCATTAGCATGGATTACAGTCACAAGTTACATTAGCATGGTTATAGTACAATGTTATCAGTAAGGAGGAACGGCTTAGGATATGTTGCTGAGGATCGGAAGTTCTGTTGTAAAAGGAAAAGGGTCCGAGTATAGTTGAACAGATGAGTTTTCAATTTTTTCCTGTAA
>Pc23 P. cinereus microsatellite sequence
CTCTGGCTGGCGTACAATTATATGGCATGGCTCCAACATACCTCTCTGCCCTCTTCTTCTGGCACAACCATCTAGATACCAAAGGTCCACATCCCAGAAACACCACCAAGGAAAGTATTGTTGGTGTTTGAAGGCACATCTCTTCTGTTATGTTATGTTATTTAATGGATTAATGTGCCGCACGCCCGAGGGCCTCTGTGCACACAGATCCATAGCTATTGAGCCATAGCTCATCTACTTTGAATTTGTACTCGTCCTATTCGCCCTATTACTTGGCCACGCCTCCCTTTTGCATGCATCACTCGGAATTGCCTGCAGCATGATAGGTAGCGCATTGCAGAAAAAATAAAAACAGTCATTGTCCACAGTACCCAGTTAGAAATGAGATTATTTGCAAGCAGGCCTTGAGTGCTGTGTTGTTATGTTATGTTATGTTATGTTATGTTATGTTATGTTATGTTATGTTATGTTATGTTATGTTATGTTATGTTATGTTATGTTATGTTATGTTATGAGGCACTTGTATAGCGCCCTGGCCGTTGACCATCGCTTTACGGCTTGACGGCTTAAGCCGGTCAGATAGCACACAAGTAGAGCACTCGTCTTGTCATCTGTACACAGCCCGCTC
>Pc24 P. cinereus microsatellite sequence
GTACTATCAACCCACACTTTTTTTTTTCTTTCGTACTCAATTTATTGACCTTGGAAGTATGAGTCGGCCCTGCCAGGATTCGAACCTACGATAGCGGGTTATGCATAGATGTCAGAACGAGCGCTCAACTCGTTGTGCTATCACACCAGCTAATCCTTCCAGAACAAACACACGTTTATTGTTATGTTATGTTGTGTTGTGTTATGTTGTGTTGTGTTATGTTATGTTGTGTTATGTTATGTTATGTTATGTTATGTTATGTTATGTTATGTTATGTTATGTTAGCGGGTTATTTTTAAAGTGCCCAGAGCCGCTACAGCAGCCTTCCGGCACTTTGCCAACGCCCATGGAAGGAAAGAGGTTAGTGCTGAGTAAACATCCTGACCACTACTTTACGCTGCGCCATCCCCTCCTTGGTATAGACAAATTATTTAAAATACAGTACACACTGAACATTATAAAACAAAGTGAATCAAATGTGGAAACGATTCAATTGTTCTTGATGTAATTTGCGGTAAGTGGCAGCATCTTCAATGCTAATGTTGGCTGCATAGGAAATTGAAAGATTTAGACAAGAAAAGAGAGTACACATAGGGTTG
>Pc25 P. cinereus microsatellite sequence
ACTTGGACAGGCGGGATAGTCGGGTTGGGGTGTGGGGGTGGTCGCGCCTTGAAGTCTCCGGACTAATGTTTTTCTACGGCCTTGCGCACAATAAATACTGTTATCTATCTATCTATCTATCTATCTATCTATCTATCTATCTATCTATCTATCTATCTATCTATCTATCTATCTATCTATCTATCTATCTATCTCTAGGAAATGCACTGTTGTGTACAATTTAGCATGACGCCTAGTGGAAACCTTCCCAAGGAGTCTGGGCTCTGTAGCAAAAAGAATTCTCCAGGCCATGATCGATACGGGAATAGGCTACAATTTTTTCTTAAAATCTGCTGACCACAAAGTCATTTCTCCTTGTACGATCCCTAGAGTTTCCTTCTACTGTTCCTCTCCACCGTTGAGGGTAATCTTATGCTC
>Pc26 P. cinereus microsatellite sequence
AATACTGCACTGCACAGAAGAATTTACAGAAATAAATCTTCTTAAAATCGACAGACTTAAAAGACAATTTATGTAGTTTAGTTAACACAAAGGGAAAAAGGCTGGTGAGTAAACTAATGCTGGTATTATCTTATGCAAACCTGGGCCTCGCTTTCTAAAAAAAAAAGCTTTCATGGAAACCTCACGTTGACCGACTTAAAATATATATTGATATAGTGAAGTTGGGACTACTCAAGTTTCAGGGTGACCATGGGAGTCATTAATTGGAACCTTTGAAGGAGTATAAAGAACCAAAATTGTACAAATTATTCTTTATTTAGAGAAACTTTGACCACCAACACACCACCATTGAAAGGAATTGAGGCAAAGATCCTATGAAAATGACTTTGTATAATACAGGGAACCTCTTAAATGAATGAATGAATGAATGAATGAATGAATGAATGAATGAATGAATGAATAAAAATGTATTACGCGCAACCGCCAAAACATTGCAGCGCGATATACAAAATACATATCAAAGAAACAAAGAAAACAAAATAACAAGAAAGCAATGCACAAAGTACAAAATAACAATACAGCAATAAACAAAAGGACTTTAAGTTAAAA
>Pc27 P. cinereus microsatellite sequence
ACTGCAATATTTGCTGCAATCATGAACAGTGTAATGTATGCTACTGGTCCATAGTATGCTGTTTAGTACTAACCGTTTCCCGCCCCTTTTCCATCATCTCCTTGATTCCGTTTTCCTGCCTCAATTGGACCCATTCCATAGTTTGACTCTCTGCACACCATGTACACTGGCGTTGAGTCACCAGTGTCAGATGGGTGGTGAAAGTGACATCACATAACTTTTTCCCCCTGATGCCAGTACAGGAAGTGACCATGCATGATCGTTGACTCGGATTGCAAGTTACAATCCAACAGTCTTTAAATAACAATATCTTAGACTAGCACACAAAGCCATATGAATGAATGAATAAATGAATGAATGAATGAATGAATGAATGAATGAATGAATGAATGAATGAATACCTTATTCGGGATTGCAGTCCAACAAAGCACACACAATACATACATCAATTGAAAAAAGGCAAAAGACAATCAGAACAATACAAAGATTAAAACATTACGAAATTTAAAAATTACAGGTAATTACAGACACAAGTGAAAGAAGGTTG
>Pc28 P. cinereus microsatellite sequence
ATTATTTCCAGTCGAAATAAATGTATTCCCTGTAAGTGTGTGTCAACAAAAATGCTTTTGACATCCACTTATCTGAAATACAAAAAAAATAAATCAGTCAAAATGACTCGACCATTGGCAAATGAAATAATAACTTCAATAACAAGACAGGATACTGGTTAGGATACTCCTTCCTCTGCCGGACGGGCCCCTTTCTTATAGAAAGGCCTTAGAGTGGACCAACACATCCTGACTAGATTCTGCACAGGGTGCTTAGTATTTTAAATTATTTGCTTATTTAATGCGCCTTGATTTGCCTATGTGTGTCTTTAATTTTATTGTGGTTCTCAGTCTGTTTCGATGTATGTATAGTTTAGATGCGCTTGGAAGCCACCTGGCATAAGCGCCTAATACATTCTTTTGATTGACTGATATATTAATTGATTCATTGGTTGATTGATTGATTGATTGATTGATTGATTGATTGATTGATTGATTGAGGAATGGGTGCTTGAAATTATGAATGGAT
>Pc29 P. cinereus microsatellite sequence
AGTTCAATACATTATGTACCAACGAGCTGGGGAACAGTTGCAGGGCTGTTGCTGGGCACAGATTAAAGGGAAAAAGAAGTTTAAAATTAGGGGGGTGGTTAAAACCATATACCAACGCTTGTCATCTACTGGGATAAAGAGAATTCCAGGCTGGGGAATGGAGCTCCCACACTGTAACCACATAAAACATGGCTGGTGATGTCACTTCCTGTGTGTCAGTCCCCTGGACACATTTTAATAGCTTGCACATCTTGCAGTTTTAAAAGTCTGTTCTATCTGTCTATCTATCTGTCTATCTATCTGTCTATCTATCTATCTATCTATCTATCTATCTATCTATCTATCTATCATATATTTAATAAAGCGCAACTGCGACCCAAAGGCATCCTGGCGCTGAGGAAGAACCGGGTGGAAGGTTACAAAACGGAAAAAAAAACAGAATCA
>Pc30 P. cinereus microsatellite sequence
CCGGCCAAATCAATAAGTCTGTTGGTAAGAACACGGTGATCGACAGGGTCTAACGCCGCCAAAAGATCTAATAACATTATCAGGGCAGTCTGACCTTTGTTGATAATATGTGAGAGCTTTGCTTTAAGATCGACAAGTGCCGTCTCTGTACCGGGCTTAGTTCGAAAGCCTGACTGCCGGAGGCCCAGTAAACCATTGACCTCAAGATATTCCTGCAACTGCAAATATGCAATGCGGTCGAGGATCTTCAGGAGAAATGGCACGTTTACTATAGGACGTTAGTTACTGGTGTCTGACGGATCATGTAGTCTAAACCACTCAGTTACAACTCAGAATGGTTGCTGAGGCACCTTTTAGAATAAGGGTTGTGTGTGAAAAATGCAGGGAAACGAGGTATCGCCCCACTGACTCCTCATTCATTCATTCATTCATTCATTCATTCATTCATTCCTGTGTCTTGGAAAGGCAGATCATCTGTTGACTATATCTTTCTGCAAACCTGCTTTTGGCCTACTGTTGCGTTGCTCTCAGCCTTGGAGGAAAGGGAAGTGAGTATGCACTTCTAGCTTGTGTATTTGTAGTCAAGGAGGATCAGTTATTGAAT
>Pc31 P. cinereus microsatellite sequence
GACAGGGGATGATGTGGGATGAACTTCGAGGTTTTTCGGCCACGTTGTTTTGTTTTTATTCTGTTAGGTTATGTTTTATGTTTTCCTGTTTGTTTGTTTTGTTTTTCTTTTATCCCGTTCCCTTTTCCCACAGCTTGAAGCATTCTAGTGAAGTCGTGTAACTAAAAACCTGATGATAAATAAATAAATAAATAAATAAATAAATAAATAAAATTTCAGGTTTCACGTTTTACAACACATCCAGTTATAGAAGGAAGGCAATTATTAGTGTGCCAAATAAAGTCAAACAGCCTCAGGCAGTGTCAAGTTCATGAAAAGCAAAGAAAAGGGATATGGCTGCCACCAAAAGCCTACTGCAAGCATGCTAGGCCTCAGCAAGCTAAACGTTCAAAATTCAAACAGAGCGTGTTTGATGTTCCCGCGTGAAGGATGATTTGGTGTCTTTTTAAAACTAAGAGAGAGAAGACAATGAACCCAGGGTTGATCCCCAATGGCGGTGTAATATCAGAGTTTGCTATCCTATTAAAAAAATGCTATGGGCCTGGTGCTCAC
>Pc32 P. cinereus microsatellite sequence
GAGGATTGTCTGATGCAGCATTAGCTCTGTGCACGGGCAAGCCACTAACATCTTACAATAATTATTTTCATACCACACCCTGAAGAAGTCCCAGCTGCAAAGTATCATAATTGGACCTTTCCATTAAGACCATCTATGCAGCAGTGGGTGAAAAAGGTTTTACAATTGGTATCAACATTGGGGCTATTTCAACTGAGGGATTCCCATTGATATGCCTAAATGCCCAAATGGAGCAACGTTGAAGTTGTCTATGTTAGCACAAGAACTACAATAAGCACATAAATAATTATGTATTCATTCATTCATTCATTCATTCATTCATTTATACGGATTTCCAACACTCATTGTTGATAACTCCCTGCCTGCAATTCTCGAGCAGCAGTGGTGGCCTGATTGTCCTTCTGTGACATTATCAACATTTTCATTGGCTTTAGTTGCATATGGAATTTAGTTTGTGTGCTATATGCAACTTTATGTAATCAGAATGCATATCTTTAAACTGGTCTCCGGTCTCAATGGAATCAAAGGCCAATGTCAACTCTACTCAAGTCCTCTAGTACAACTGGATCA
>Pc33 P. cinereus microsatellite sequence
AATCAGCATAAAGTATTATAGGTATGAGGCACCCTCCCATTGTTGGTATATCCGCCTCTTGCTCCAGAAGGTATTCCACCACTGTATTTATATAAAAATTAAAAAGATGAGGGGCAAGGGGACAGCCCTGGTGGTGAACCCCTTTTTCAATAGGGAACCGTCTAGTCGAGGCACGATCCATGACCAAACATACCTCCCCTTACAGGTTCCTATGCAGCATTATTATTATTATTATTATTATTATTATTATTATTATTATTATTATTATTAAAGACATGGAAGACAAATCCAGCATGTGGCCGAAGTTTGAGTCCGCTTCGGAAACCAAGATTCAAAAAATAAAATTTTGCTTAGAATTAGCATGCTGGACTTTCCCGATCCACCCGGCTAATTTGACTGTAATTATTTTCTCAATATCGATCCACCCCAACCAATCTGCGATATGGTTAAACATGCTCAAAATGTTTCAAAGAGGAAATAAGCCTAATGGCACAGTTCTAACAAGTTGCAGACAATGGGTAATAGCTGAGGAGCAGCCTGCAAAATGGTTAGTGCATGGAACACCGGGAGCCTATCATGGTTTGAATCAGAAGTTGGCGGGCCGTGTGTATTTAAAAAACGGAAAAATGTGGTAAAGCACCAGAGATGAAAATAGTAGTCTCTTAATCTAAGTAGGTCAGAC
>Pc34 P. cinereus microsatellite sequence
CTGGGAGACGAGATAAAGGAGAATATGACACGGCAATGATAAAAGTCAAAACTCACTTTGAAAAAGCATGCAATATTATATTAGAGGCCTATGGGCATTTTGTATGTAAAATAAATTGATAATAATAATAATAATAATAATAATAATAATAATAATAATAATAATGTCATGACTTTTATTTCAGGAGACAAGAACCTAACAAACCTATTGAATGATTAGTATGACAAATAAAAAAGCTACAAGAAAAACTCCTTTAGCAGCCTAAATGTAACACTTGAAAAATACTTGAAGTTTAAATGTATTGATCTAAGCAAAATGTACATTGAAAAATGTAAGCAACCCCACACCAATCAATCTCATACCAACCAAATAACAACTGATAAATCACAGTCTTCAAATGAGAATTGTAATGCAATATTATCCCATAAAGGAGAACAATTCAAGGATCAAAAAGCAAATTTCTACAAAAATGGAAATTGTACATGCAGAAATTGTGGATATAAGTGTACTCAAGTTTCGCATAGGAATTGTTCCTGTCATATGGAAAAAGTGTACTGCTTGAAGTAAATAGATCATTTTG
>Pc35 P. cinereus microsatellite sequence
TTCTTATGTAACCTGTTGATGGAACAGTGCCTTTATCACAGCTATGTCTGCCAGGTTGCAAGCCACAGTGATATTATTATTATTATTATTATTATTATTATTATTATTCTAGGAGTACTCCTCGTTTCTAGAACAAGCTCGCTGCCACTTGTATCTGCTTCATTGTATCTTATATATGCATCACTGCATCCGCTTCGTTGTATTTATATGCCGCCTGACGCCATCTTTGGTAGGAGGCGCTTCGAGCTCGTAGTCTGTGTCGCGTGGTTTAAGTCCCCTTTCCCAGCGAAGCGCGGGCTAAGTGTTGGCTGTGTTAGCTAGGGGAGGCTTGGACTTGGGTTGGCCCTGCCACCTGTGCCTTCCGCTTCCGCCCACCACCATGCCACGAGCCACGAGCTGAGTGGAAGAACACAGGCTCCTGTGGGTGTCTCAGAGCTGCT
>Pc36 P. cinereus microsatellite sequence
GTGTTTTCCCCTTTGAGGCTGGCGCTAGGTTCTTCCTCTTAGTTTGCTGCATACTGATTTGTTGTTTTTATCCTCCTGTGTTTTTAGCCATTGGCGTCGCCGCGCCACCTAGTTTGTGCACGGTTCAAAAGCCTTCTGGCAGTAATCGTGTAATAAAACTGTAATAATAATAATAATAATAATAATAATAATAATTAGTTAAAAAAGGAAATCAGGAGGAATCCATAGATGTGAGGGGCCAGTCCATCAGCAGTGGGGGCACGAAGTCCATGAAACGAATGTATCCACAGCGAGTGGTCTATATAGAGTTAATTGAAGGGGCATCAAAAGTTCAGCAGGTATAAACCAAACTTATCCCATATATACAGGGGCCTGCTGGGGCCAGGAAGAGGCTCAACCAATTTAGTTTCCACCTCATGGCAATAAAGTAAGGTATCTATCCACTGCGTAACTGAGGGTGGAGTAGAGCGCATCCACTTGAAGGCGACTTTGCGCTTAGCTAATAGCAGTGCTAGAGACAAGAAGTCCTTCCTTAAGGCATTAATTTTCCCCAGTTGACCTAGGAATACCATTTCCAGGGTGCAGGTGGGCATAGTCCCAACAATCTTGGACAACTCCTCAACTACAGAGTACCAAAAACGTCGCCACCACAGGCACTTGCTTGCGGTGCTTGC
>Pc37 P. cinereus microsatellite sequence
GGATTGGATGCTGCCAGGGCTGACAGGTTGGGCCTGGGTAGGCAAGGGGGCTCAGAGTCATCTGATGGTGTACACGCAGAGGCGCCAGAGAGCGCCAAGCGGCCCAGAGTGTGGGCAGAGGCTGTCAGTGAGTCAGGGCAGAGTGCTGGGACTCTAGAGCCAGGCGAGATTAGCTCTGAGTCATCAGATGAGGGATTTTGTGTTGAATTTACTGTTCAAAAAAGCGCTTTACAAAAGCAGACCGGCTGGGTGGGAGAAGGCATGGGGGAGAACGTTGGCGGGGGGGGGGTAGGGGAAGAACTTACCCTATGGTCACTCCTTCTTCTTCTTCTTCTTCTTCTTCTTCTTCTGCTGCACAGAGTAATTTGATGAGGAGGCAGGCACATGCAGGAGTGGAGGACATGGACTACTGAGCTGAGCAACGTGGTGCAGGGAAGAGCCCAGGAAGAGCATCGCGCCGAGCAGGTGAGGAGTTGGCTAGTTTGCTAGATGTGTGGA
>Pc38 P. cinereus microsatellite sequence
GCTCCCCGTAGCCTCAAAATCGTCTTTGCGCTTCAAACACGCCGCTTCAAACATTACAAGGTAGCCTAGCCATGTATGAGGGCGGGGCAAGCACCCCTCTCTACTATTTTACTATTATTATTATTATTATTATTATTATTAACTGGTGGTATATGAGCACATGTTCAAAACTTAAAGTCTCAGTCTTTCAGTATGTTTCCATGTATCAGGCATAGTATGTTTTCCATGTCTGTGGAGGATCTGGCTCCACGGCAGCCATGTTTTGTGGATGGCACCAGCAATTCCCACCTACAATTGTGCCATTTCCCAAAGCGGTCTCGCGGAGCGGTCTCGCGGGGAGTGTCTGCGACGAGTGT
>Pc39 P. cinereus microsatellite sequence
CATGCTATAGTAGTGAGGTGTAACAAGTAATGGATCATGGCGTTGGTGGTGGTAATTATTATTATTATTATTATTATTATTTAATCCTTTCACGTGCCAGCTCGCCCATAGGCCTCAGGGCACACACAGAATAAACACAACAAACAATTCCAAACAAACAGAGCAAAATCATCAAGAAAAACAGTCCATGGGCAGAAAAACATCATCATGTCATAGACAGGGTGTCAACACACCTCAACCCCATCCCAGGTGAGCCTTTACAAATTTCTTAAAGGATGGCACAGTAGGCAGTGATCTAATATTCAAAGGCAGCTTATTCCACTCGCGCGGTGCCAAGACCCTGAAGGAGCTGCCACCGTACCGCTGAAGCCTAAACCTGGGTTGAGCCAAACTAAACCATCATGCGATCAAAGAGCCCTAGCAGGCACGATGGGTTTAATGCAGTCGCACAAGTAATCAGGAGCCACTCCCCGCCAACA
>Pc40 P. cinereus microsatellite sequence
GCAGTGGCAAACACTATCCTGATGTAGCAGAAGCACATAGCCTACATTAGACATATCTCTTCTATTTCTAACCCTGTGAAAGTGGGAAAGCAGAAGTTCAGGCCATGATGCACTATCAAAATTGGAGCAAACTCACATGCGATCATCGTGGACACTGGCGCAGTGGTGAATGCCATTTCAAAGAAGTCATTCTTTGCACGTTCACCTCACCCAGACCTGAGACCAGCCACTGTCATACTCATGGCATATGGGTGCTCCACACCGCTTCCTGTGCTGGGGACATTTCTTTCCACCATTGCTTATCTCCCCCTTTCCTATCCCCTCTCTTTTCCAATGTTACTGTCAGGTGCTGTACACCATATTTGTAAACAAAACAAAGCGTTCAGACACCTGCGGGTTCCATACGCTATACAAAATAAATTATTATTATTATTATTATTATTATTATGACACCACCTCCAGGAAGGCAAAGTTTCACGTGGTGGTAAGGACACAGAGACATTGCTAGAGTGCCGGTCAATTGTGAAGTTTGCCTTTGACATCCAAGAACAATCGATTACAGACCTTCTGGTGAAACATCCAAAA
